# Supplementary material for: De novo assembly, characterization and annotation for the transcriptome of Sarcocheilichthys sinensis
Source: PLoS One. 2017 Feb 14;12(2):e0171966. doi: 10.1371/journal.pone.0171966 (PMC5308828; doi:10.1371/journal.pone.0171966)
Supplement: S2 Table — (XLSX) [file pone.0171966.s005.xlsx]

## Sheet: Sheet1
S2 Table. Information of integrated function annotation of unigenes in Sarcocheilichthys sinensis.
Unigene ID	COG_class	COG_class_annotation	GO_annotation	KEGG_annotation	KOG_class	KOG_class_annotation	Pfam_annotation	Swissprot_annotation	TrEMBL_annotation	nr_annotation	nt_annotation
TR71744_c0_g2	--	--	--	--	--	--	--	--	--	--	Cyprinus carpio genome assembly common carp genome ,scaffold 000001219
TR30275_c0_g1	--	--	--	--	[DZ]	--	Cell division protein anillin;; PH domain	Actin-binding protein anillin GN=anln OS=Xenopus laevis (African clawed frog) PE=1 SV=1	Uncharacterized protein {ECO:0000313|Ensembl:ENSDARP00000052802} OS=Danio rerio (Zebrafish) PE=4 SV=1	PREDICTED: actin-binding protein anillin isoform X3 [Danio rerio]	PREDICTED: Danio rerio si:dkey-30c15.10 (si:dkey-30c15.10), transcript variant X3, mRNA
TR55346_c0_g1	--	--	--	--	--	--	--	--	--	--	Cyprinus carpio genome assembly common carp genome ,scaffold 000001094
TR71107_c8_g1	--	--	--	--	[S]	Function unknown	PDZ domain (Also known as DHR or GLGF)	Na(+)/H(+) exchange regulatory cofactor NHE-RF1 GN=SLC9A3R1 OS=Gallus gallus (Chicken) PE=2 SV=1	Uncharacterized protein {ECO:0000313|Ensembl:ENSDARP00000124778} OS=Danio rerio (Zebrafish) PE=4 SV=1	PREDICTED: Na(+)/H(+) exchange regulatory cofactor NHE-RF4 isoform X2 [Danio rerio]	Cyprinus carpio genome assembly common carp genome ,scaffold LG29
TR36929_c1_g1	--	--	--	--	--	--	--	--	--	--	Cyprinus carpio genome assembly common carp genome ,scaffold 000009296
TR6353_c2_g2	--	--	--	--	--	--	--	--	--	--	Cyprinus carpio genome assembly common carp genome ,scaffold LG32
TR75764_c0_g1	--	--	--	--	--	--	--	--	--	--	Cyprinus carpio genome assembly common carp genome ,scaffold LG32
TR6869_c0_g2	--	--	--	--	--	--	--	--	--	--	Cyprinus carpio genome assembly common carp genome ,scaffold 000028815
TR44462_c0_g1	--	--	--	--	--	--	--	--	--	--	Cyprinus carpio genome assembly common carp genome ,scaffold LG27
TR76880_c0_g1	--	--	--	--	--	--	--	--	--	--	Cyprinus carpio genome assembly common carp genome ,scaffold LG6
TR45803_c0_g1	--	--	Cellular Component: membrane (GO:0016020);; Molecular Function: phospholipid scramblase activity (GO:0017128);;	--	[M]	Cell wall/membrane/envelope biogenesis	Scramblase	--	Uncharacterized protein {ECO:0000313|Ensembl:ENSDARP00000101354} OS=Danio rerio (Zebrafish) PE=4 SV=1	PREDICTED: phospholipid scramblase 2 [Danio rerio]	PREDICTED: Danio rerio si:ch73-206p6.1 (si:ch73-206p6.1), mRNA
TR3248_c0_g2	--	--	Cellular Component: peroxisomal membrane (GO:0005778);; Biological Process: fatty acid metabolic process (GO:0006631);; Biological Process: steroid biosynthetic process (GO:0006694);; Biological Process: peroxisome organization (GO:0007031);; Biological Process: nervous system development (GO:0007399);; Molecular Function: zinc ion binding (GO:0008270);; Biological Process: negative regulation of…	K06664|4e-33|dre:556228|pex2, pxmp3	[O]	Posttranslational modification, protein turnover, chaperones	Zinc finger, C3HC4 type (RING finger);; Zinc finger, C3HC4 type (RING finger)	--	Uncharacterized protein {ECO:0000313|Ensembl:ENSDARP00000123161} OS=Danio rerio (Zebrafish) PE=4 SV=1	PREDICTED: peroxisome biogenesis factor 2 [Danio rerio]	Cyprinus carpio genome assembly common carp genome ,scaffold 000000712
TR37700_c0_g1	--	--	--	--	--	--	--	--	--	--	Zebrafish DNA sequence from clone DKEY-180B4 in linkage group 1, complete sequence
TR79396_c0_g1	--	--	--	--	--	--	--	--	--	--	Cyprinus carpio genome assembly common carp genome ,scaffold LG32
TR44366_c0_g1	--	--	--	--	[S]	Function unknown	Protein of unknown function (DUF3651)	--	Uncharacterized protein {ECO:0000313|Ensembl:ENSDARP00000116593} (Fragment) OS=Danio rerio (Zebrafish) PE=4 SV=1	PREDICTED: transmembrane protein 131-like isoform X3 [Danio rerio]	PREDICTED: Danio rerio si:ch211-208h7.4 (si:ch211-208h7.4), transcript variant X3, mRNA
TR33080_c3_g1	--	--	--	--	--	--	--	--	--	PREDICTED: uncharacterized protein LOC553317 isoform X5 [Danio rerio]	Cyprinus carpio genome assembly common carp genome ,scaffold LG45
TR40366_c0_g1	--	--	--	--	--	--	--	--	--	--	Cyprinus carpio genome assembly common carp genome ,scaffold LG26
TR62124_c0_g1	--	--	--	--	--	--	--	--	--	--	Ctenopharyngodon idella clone Markerg232 microsatellite sequence
TR69266_c0_g1	--	--	--	--	--	--	--	--	Uncharacterized protein {ECO:0000313|Ensembl:ENSDARP00000097910} OS=Danio rerio (Zebrafish) PE=4 SV=1	PREDICTED: uncharacterized protein LOC794073 [Danio rerio]	Cyprinus carpio genome assembly common carp genome ,scaffold LG44
TR2611_c0_g1	--	--	--	--	--	--	--	--	--	--	Cyprinus carpio genome assembly common carp genome ,scaffold LG15
TR22130_c0_g2	[B]	Chromatin structure and dynamics	Cellular Component: nucleus (GO:0005634);; Biological Process: regulation of transcription, DNA-templated (GO:0006355);; Molecular Function: sequence-specific DNA binding (GO:0043565);; Molecular Function: protein heterodimerization activity (GO:0046982);;	K08065|1e-129|dre:556791|nuclear transcription factor Y, beta-like	[K]	Transcription	Histone-like transcription factor (CBF/NF-Y) and archaeal histone;; Core histone H2A/H2B/H3/H4	Nuclear transcription factor Y subunit beta GN=NFYB OS=Gallus gallus (Chicken) PE=2 SV=2	Nuclear transcription factor Y, beta {ECO:0000313|EMBL:AAH90693.1} OS=Danio rerio (Zebrafish) PE=2 SV=1	nuclear transcription factor Y, beta b [Danio rerio]	Danio rerio nuclear transcription factor Y, beta a (nfyba), mRNA >gi|62531039|gb|BC092926.1| Danio rerio zgc:110552, mRNA (cDNA clone MGC:110552 IMAGE:7157752), complete cds
TR38705_c0_g1	--	--	--	--	--	--	--	--	--	--	Cyprinus carpio genome assembly common carp genome ,scaffold LG1
TR16608_c3_g3	--	--	--	--	--	--	--	--	--	--	Zebrafish DNA sequence from clone CH73-199I17 in linkage group 10, complete sequence
TR15704_c1_g1	--	--	--	--	--	--	--	--	--	--	Cyprinus carpio genome assembly common carp genome ,scaffold 000028942
TR59419_c0_g1	--	--	--	--	--	--	--	--	--	--	Cyprinus carpio genome assembly common carp genome ,scaffold LG47
TR69892_c0_g1	--	--	--	--	--	--	--	--	--	--	Cyprinus carpio genome assembly common carp genome ,scaffold LG35
TR32036_c5_g5	--	--	--	--	--	--	--	--	--	--	Cyprinus carpio genome assembly common carp genome ,scaffold 000029031
TR51001_c0_g1	--	--	--	--	--	--	--	--	--	--	Cyprinus carpio genome assembly common carp genome ,scaffold LG31
TR58976_c0_g1	--	--	--	--	--	--	--	--	--	--	Cyprinus carpio genome assembly common carp genome ,scaffold LG7
TR5324_c0_g1	--	--	--	--	--	--	--	--	--	--	Cyprinus carpio genome assembly common carp genome ,scaffold 000002817
TR17772_c0_g1	--	--	--	--	--	--	--	--	--	--	Cyprinus carpio genome assembly common carp genome ,scaffold LG40
TR74535_c0_g1	--	--	--	--	--	--	--	--	--	--	Cyprinus carpio genome assembly common carp genome ,scaffold LG6
TR20652_c0_g1	--	--	--	--	--	--	--	--	--	--	Ctenopharyngodon idella clone Marker289z microsatellite sequence
TR65169_c5_g1	--	--	--	--	--	--	--	--	--	--	Cyprinus carpio genome assembly common carp genome ,scaffold LG31
TR58226_c0_g1	--	--	--	--	[R]	General function prediction only	High-temperature-induced dauer-formation protein;; Dyggve-Melchior-Clausen syndrome protein	--	Uncharacterized protein {ECO:0000313|Ensembl:ENSONIP00000006713} OS=Oreochromis niloticus (Nile tilapia) PE=4 SV=1	PREDICTED: protein HID1-like [Larimichthys crocea]	PREDICTED: Takifugu rubripes HID1 domain containing (hid1), mRNA
TR71702_c0_g1	--	--	--	--	--	--	--	--	Uncharacterized protein {ECO:0000313|Ensembl:ENSDARP00000126903} OS=Danio rerio (Zebrafish) PE=4 SV=1	PREDICTED: coiled-coil domain-containing protein 150 isoform X2 [Danio rerio]	PREDICTED: Danio rerio si:dkey-75b17.1 (si:dkey-75b17.1), transcript variant X3, mRNA
TR15667_c0_g1	--	--	--	--	--	--	PH domain;; Pleckstrin homology domain	Pleckstrin homology domain-containing family A member 7 GN=plekha7 OS=Danio rerio (Zebrafish) PE=2 SV=2	Uncharacterized protein {ECO:0000313|Ensembl:ENSDARP00000103434} OS=Danio rerio (Zebrafish) PE=4 SV=1	PREDICTED: pleckstrin homology domain-containing family A member 7 isoform X3 [Danio rerio]	PREDICTED: Danio rerio pleckstrin homology domain containing, family A member 7b (plekha7b), transcript variant X3, mRNA
TR81478_c0_g1	--	--	--	--	--	--	--	--	--	--	Cyprinus carpio genome assembly common carp genome ,scaffold LG22
TR38432_c0_g1	[R]	General function prediction only	Cellular Component: nucleus (GO:0005634);;	--	[R]	General function prediction only	WD domain, G-beta repeat;; Histone-binding protein RBBP4 or subunit C of CAF1 complex	Histone-binding protein RBBP7 GN=rbbp7 OS=Danio rerio (Zebrafish) PE=2 SV=1	Uncharacterized protein {ECO:0000313|Ensembl:ENSDARP00000111824} OS=Danio rerio (Zebrafish) PE=4 SV=1	glutamate-rich WD repeat-containing protein 1 [Danio rerio]	Danio rerio glutamate-rich WD repeat containing 1 (grwd1), mRNA >gi|50417915|gb|BC078350.1| Danio rerio glutamate-rich WD repeat containing 1, mRNA (cDNA clone MGC:92443 IMAGE:7040705), complete cds
TR25197_c0_g1	--	--	--	--	--	--	--	--	--	--	Cyprinus carpio genome assembly common carp genome ,scaffold 000029034
TR68924_c0_g1	--	--	--	--	--	--	--	--	--	--	Hypophthalmichthys molitrix microsatellite Hysd122-1 sequence
TR21485_c0_g2	--	--	--	--	--	--	--	--	--	--	Cyprinus carpio genome assembly common carp genome ,scaffold 000002166
TR94265_c0_g1	--	--	Molecular Function: dopamine neurotransmitter receptor activity (GO:0004952);; Cellular Component: integral component of plasma membrane (GO:0005887);; Biological Process: dopamine receptor signaling pathway (GO:0007212);; Biological Process: positive regulation of adenylate cyclase activity involved in G-protein coupled receptor signaling pathway (GO:0010579);;	K04144|3e-67|dre:792634|dopamine D1A receptor-like	[R]	General function prediction only	7 transmembrane receptor (rhodopsin family);; Serpentine type 7TM GPCR chemoreceptor Srsx	D(1) dopamine receptor OS=Carassius auratus (Goldfish) PE=2 SV=1	Uncharacterized protein {ECO:0000313|Ensembl:ENSLOCP00000022135} OS=Lepisosteus oculatus (Spotted gar) PE=3 SV=1	PREDICTED: D(1B) dopamine receptor-like [Lepisosteus oculatus]	Cyprinus carpio genome assembly common carp genome ,scaffold 000000514
TR39615_c0_g1	--	--	--	--	--	--	--	--	--	--	Cyprinus carpio genome assembly common carp genome ,scaffold LG1
TR23001_c1_g1	--	--	--	--	--	--	--	Genetic suppressor element 1 GN=gse1 OS=Danio rerio (Zebrafish) PE=4 SV=1	Uncharacterized protein {ECO:0000313|EMBL:KFR13736.1} (Fragment) OS=Opisthocomus hoazin (Hoatzin) PE=4 SV=1	PREDICTED: MARVEL domain-containing protein 3, partial [Colius striatus]	Cyprinus carpio genome assembly common carp genome ,scaffold 000028819
TR88382_c0_g1	--	--	--	--	--	--	--	--	--	--	Cyprinus carpio genome assembly common carp genome ,scaffold 000011490
TR21463_c5_g5	--	--	--	--	[S]	Function unknown	Leucine Rich repeat;; Leucine Rich Repeat	--	Uncharacterized protein {ECO:0000313|Ensembl:ENSDARP00000125666} (Fragment) OS=Danio rerio (Zebrafish) PE=4 SV=1	PREDICTED: neoverrucotoxin subunit beta-like [Danio rerio]	PREDICTED: Danio rerio si:ch211-236p5.3 (si:ch211-236p5.3), transcript variant X3, mRNA
TR54463_c0_g1	--	--	--	--	--	--	--	--	--	--	Cyprinus carpio genome assembly common carp genome ,scaffold 000000211
TR68142_c0_g1	--	--	--	--	--	--	--	--	Uncharacterized protein {ECO:0000313|Ensembl:ENSDARP00000114560} (Fragment) OS=Danio rerio (Zebrafish) PE=4 SV=1	PREDICTED: uncharacterized protein si:ch211-161h7.5 isoform X2 [Danio rerio]	PREDICTED: Danio rerio si:ch211-161h7.5 (si:ch211-161h7.5), transcript variant X2, mRNA
TR52834_c1_g2	[P]	Inorganic ion transport and metabolism	Molecular Function: voltage-gated calcium channel activity (GO:0005245);; Cellular Component: lysosomal membrane (GO:0005765);; Cellular Component: plasma membrane (GO:0005886);; Biological Process: smooth muscle contraction (GO:0006939);; Cellular Component: integral component of membrane (GO:0016021);; Biological Process: regulation of ion transmembrane transport (GO:0034765);; Biological Proce…	K14077|0.0|dre:777614|tpcn2	[PT]	--	Ion transport protein	Two pore calcium channel protein 2 GN=tpcn2 OS=Danio rerio (Zebrafish) PE=2 SV=1	Two pore calcium channel protein 2 {ECO:0000313|Ensembl:ENSDARP00000077125} OS=Danio rerio (Zebrafish) PE=4 SV=1	two pore calcium channel protein 2 [Danio rerio]	Danio rerio two pore segment channel 2 (tpcn2), mRNA >gi|116487857|gb|BC125833.1| Danio rerio zgc:152898, mRNA (cDNA clone MGC:152898 IMAGE:3816064), complete cds
TR62392_c0_g1	--	--	--	--	--	--	--	--	--	--	Cyprinus carpio genome assembly common carp genome ,scaffold LG11
TR49722_c10_g1	--	--	--	--	--	--	--	--	--	--	Cyprinus carpio genome assembly common carp genome ,scaffold 000028992
TR85829_c0_g1	[R]	General function prediction only	Molecular Function: GTPase activity (GO:0003924);; Molecular Function: GTP binding (GO:0005525);; Cellular Component: early endosome (GO:0005769);; Cellular Component: trans-Golgi network (GO:0005802);; Biological Process: intracellular protein transport (GO:0006886);; Biological Process: nucleocytoplasmic transport (GO:0006913);; Biological Process: metabolic process (GO:0008152);; Cellular Comp…	--	[T]	Signal transduction mechanisms	Ras family;; Miro-like protein	Ras-related protein Rab-10 GN=RAB10 OS=Gallus gallus (Chicken) PE=2 SV=1	Uncharacterized protein {ECO:0000313|Ensembl:ENSDARP00000091211} OS=Danio rerio (Zebrafish) PE=3 SV=1	PREDICTED: ras-related protein Rab-38 [Danio rerio]	Cyprinus carpio genome assembly common carp genome ,scaffold LG20
TR5442_c0_g2	--	--	--	--	--	--	--	--	--	--	Cyprinus carpio genome assembly common carp genome ,scaffold 000028819
TR36460_c0_g2	--	--	Molecular Function: alpha-1,2-mannosyltransferase activity (GO:0000026);; Molecular Function: alpha-1,3-mannosyltransferase activity (GO:0000033);; Molecular Function: alpha-1,3-galactosyltransferase activity (GO:0001962);; Molecular Function: UDP-glucose:glycoprotein glucosyltransferase activity (GO:0003980);; Molecular Function: glycolipid mannosyltransferase activity (GO:0004376);; Molecular F…	K05284|1e-137|dre:393361|MGC64177, pigm	[G]	Carbohydrate transport and metabolism	Mannosyltransferase (PIG-M);; GPI transamidase subunit PIG-U;; Protein of unknown function (DUF2029)	GPI mannosyltransferase 1 GN=pigm OS=Danio rerio (Zebrafish) PE=2 SV=1	Uncharacterized protein {ECO:0000313|Ensembl:ENSAMXP00000015625} (Fragment) OS=Astyanax mexicanus (Blind cave fish) PE=4 SV=1	GPI mannosyltransferase 1 precursor [Danio rerio]	Cyprinus carpio genome assembly common carp genome ,scaffold 000029063
TR3799_c7_g11	--	--	--	--	--	--	--	--	--	--	Cyprinus carpio genome assembly common carp genome ,scaffold 000028815
TR67256_c0_g1	--	--	Molecular Function: transporter activity (GO:0005215);; Cellular Component: mitochondrial inner membrane (GO:0005743);; Cellular Component: integral component of membrane (GO:0016021);; Biological Process: transmembrane transport (GO:0055085);;	K05863|0.0|dre:566370|slc25a6, si:dkey-21o13.4, wu:fj78b08	[C]	Energy production and conversion	Mitochondrial carrier protein	Calcium-binding mitochondrial carrier protein SCaMC-1 GN=slc25a24 OS=Xenopus tropicalis (Western clawed frog) PE=2 SV=1	Uncharacterized protein {ECO:0000313|Ensembl:ENSDARP00000022077} OS=Danio rerio (Zebrafish) PE=2 SV=1	ADP/ATP translocase 3 [Danio rerio]	Danio rerio solute carrier family 25 (mitochondrial carrier; adenine nucleotide translocator), member 6 (slc25a6), mRNA >gi|190338921|gb|BC162779.1| Danio rerio solute carrier family 25 (mitochondrial carrier; adenine nucleotide translocator), member 6, mRNA (cDNA clone MGC:194488 IMAGE:9038166), complete cds >gi|190339677|gb|BC162783.1| Danio rerio solute carrier family 25 (mitochondrial carrier…
TR27308_c0_g1	--	--	--	--	--	--	--	--	--	--	Cyprinus carpio genome assembly common carp genome ,scaffold 000028942
TR84514_c0_g1	--	--	--	--	--	--	--	--	--	--	Cyprinus carpio genome assembly common carp genome ,scaffold LG29
TR6349_c1_g4	--	--	Molecular Function: G-protein coupled receptor activity (GO:0004930);; Cellular Component: integral component of plasma membrane (GO:0005887);; Biological Process: G-protein coupled receptor signaling pathway, coupled to cyclic nucleotide second messenger (GO:0007187);; Biological Process: neuropeptide signaling pathway (GO:0007218);; Biological Process: synaptic transmission (GO:0007268);; Molec…	--	--	--	--	--	Uncharacterized protein {ECO:0000313|Ensembl:ENSDARP00000129329} OS=Danio rerio (Zebrafish) PE=4 SV=1	PREDICTED: C3a anaphylatoxin chemotactic receptor-like [Danio rerio]	Cyprinus carpio genome assembly common carp genome ,scaffold 000004416
TR46643_c0_g1	--	--	--	--	--	--	--	--	--	--	Cyprinus carpio genome assembly common carp genome ,scaffold 000000854
TR17025_c5_g1	--	--	--	--	--	--	--	--	--	--	Cyprinus carpio genome assembly common carp genome ,scaffold 000028925
TR13333_c0_g1	--	--	--	--	--	--	--	--	--	--	Cyprinus carpio genome assembly common carp genome ,scaffold 000007195
TR27263_c0_g2	--	--	--	--	--	--	--	--	--	--	Cyprinus carpio genome assembly common carp genome ,scaffold 000029009
TR26640_c2_g1	[S]	Function unknown	--	--	--	--	Sulfatase-modifying factor enzyme 1	Calcium/calmodulin-dependent protein kinase type II delta chain GN=camk2d OS=Xenopus laevis (African clawed frog) PE=2 SV=1	Uncharacterized protein {ECO:0000313|Ensembl:ENSDARP00000091977} OS=Danio rerio (Zebrafish) PE=2 SV=1	sulfatase-modifying factor 2 precursor [Danio rerio]	Danio rerio sulfatase modifying factor 2, mRNA (cDNA clone MGC:174331 IMAGE:8783138), complete cds
TR57389_c0_g1	--	--	--	--	--	--	--	--	--	--	Cyprinus carpio genome assembly common carp genome ,scaffold LG13
TR7018_c0_g1	--	--	--	--	--	--	--	--	--	--	Cyprinus carpio genome assembly common carp genome ,scaffold LG16
TR203_c0_g1	--	--	Cellular Component: anaphase-promoting complex (GO:0005680);; Biological Process: regulation of mitotic cell cycle spindle assembly checkpoint (GO:0090266);;	--	--	--	Anaphase-promoting complex subunit 15	Anaphase-promoting complex subunit 15 GN=anapc15 OS=Danio rerio (Zebrafish) PE=2 SV=1	Uncharacterized protein {ECO:0000313|Ensembl:ENSAMXP00000011898} OS=Astyanax mexicanus (Blind cave fish) PE=4 SV=1	RecName: Full=Anaphase-promoting complex subunit 15; Short=APC15 [Danio rerio]	Danio rerio anaphase promoting complex subunit 15 (anapc15), mRNA >gi|112419166|gb|BC122287.1| Danio rerio zgc:153425, mRNA (cDNA clone MGC:153425 IMAGE:8128376), complete cds
TR62456_c0_g1	--	--	--	--	--	--	--	--	--	PREDICTED: microtubule-associated protein tau-like [Astyanax mexicanus]	Cyprinus carpio genome assembly common carp genome ,scaffold 000000475
TR22315_c0_g1	--	--	--	--	--	--	--	--	--	--	Cyprinus carpio genome assembly common carp genome ,scaffold 000002195
TR8120_c0_g1	--	--	Cellular Component: integral component of membrane (GO:0016021);;	--	[R]	General function prediction only	--	Transmembrane protein 116 GN=tmem116 OS=Danio rerio (Zebrafish) PE=2 SV=1	Uncharacterized protein {ECO:0000313|Ensembl:ENSDARP00000092070} OS=Danio rerio (Zebrafish) PE=4 SV=1	uncharacterized protein LOC558938 [Danio rerio]	Danio rerio si:dkey-30c15.2 (si:dkey-30c15.2), mRNA >gi|159155133|gb|BC154801.1| Danio rerio si:dkey-30c15.2, mRNA (cDNA clone MGC:174891 IMAGE:7145111), complete cds
TR75175_c0_g1	--	--	--	--	--	--	--	--	--	--	Cyprinus carpio genome assembly common carp genome ,scaffold LG32
TR12642_c0_g1	--	--	Molecular Function: binding (GO:0005488);; Biological Process: actin filament organization (GO:0007015);; Biological Process: cellular component assembly (GO:0022607);; Biological Process: regulation of cellular process (GO:0050794);;	--	--	--	--	--	Oncorhynchus mykiss genomic scaffold, scaffold_28346 {ECO:0000313|EMBL:CDQ97710.1} (Fragment) OS=Oncorhynchus mykiss (Rainbow trout) PE=4 SV=1	unnamed protein product, partial [Oncorhynchus mykiss]	Zebrafish DNA sequence from clone CH1073-90P17 in linkage group 19, complete sequence
TR20703_c0_g1	--	--	--	--	--	--	--	--	--	--	Cyprinus carpio genome assembly common carp genome ,scaffold 000000020
TR88394_c0_g1	--	--	--	--	--	--	--	--	--	--	Cyprinus carpio genome assembly common carp genome ,scaffold 000001417
TR68109_c0_g1	--	--	--	--	--	--	--	--	--	--	Cyprinus carpio genome assembly common carp genome ,scaffold 000001358
TR31254_c0_g3	--	--	--	--	--	--	--	--	--	--	Cyprinus carpio genome assembly common carp genome ,scaffold 000007475
TR19467_c0_g1	--	--	Molecular Function: neurotrophin TRKB receptor binding (GO:0005169);; Cellular Component: extracellular region (GO:0005576);; Biological Process: transmembrane receptor protein tyrosine kinase signaling pathway (GO:0007169);; Biological Process: cell-cell signaling (GO:0007267);; Biological Process: brain development (GO:0007420);; Molecular Function: growth factor activity (GO:0008083);; Cellula…	K04355|0.0|dre:58118|bdnf	--	--	Nerve growth factor family	Brain-derived neurotrophic factor (Precursor) GN=bdnf OS=Cyprinus carpio (Common carp) PE=3 SV=1	Uncharacterized protein {ECO:0000313|Ensembl:ENSDARP00000010990} OS=Danio rerio (Zebrafish) PE=2 SV=1	PREDICTED: brain-derived neurotrophic factor isoform X2 [Danio rerio]	PREDICTED: Danio rerio brain-derived neurotrophic factor (bdnf), transcript variant X1, mRNA
TR43170_c1_g6	--	--	--	--	--	--	--	--	--	--	Cyprinus carpio genome assembly common carp genome ,scaffold 000001720
TR33830_c1_g1	--	--	--	--	--	--	--	--	--	--	Cyprinus carpio genome assembly common carp genome ,scaffold 000001161
TR18113_c0_g1	--	--	Molecular Function: hormone activity (GO:0005179);; Cellular Component: extracellular region (GO:0005576);; Biological Process: regulation of blood vessel size (GO:0050880);;	K12336|5e-67|dre:570244|si:ch211-126j24.3	--	--	Atrial natriuretic peptide	C-type natriuretic peptide 4 (Precursor) OS=Oryzias latipes (Medaka fish) PE=2 SV=1	Uncharacterized protein {ECO:0000313|Ensembl:ENSDARP00000108273} OS=Danio rerio (Zebrafish) PE=3 SV=1	natriuretic peptide C precursor [Danio rerio]	Cyprinus carpio genome assembly common carp genome ,scaffold 000005092
TR52813_c1_g3	--	--	--	--	--	--	--	Transposon TX1 uncharacterized 149 kDa protein OS=Xenopus laevis (African clawed frog) PE=3 SV=1	Pol-like protein {ECO:0000313|EMBL:BAC82611.1} OS=Danio rerio (Zebrafish) PE=4 SV=1	pol-like protein [Danio rerio]	Cyprinus carpio genome assembly common carp genome ,scaffold LG44
TR85495_c0_g1	--	--	--	--	--	--	--	--	--	--	Cyprinus carpio genome assembly common carp genome ,scaffold LG11
TR7898_c0_g1	--	--	--	--	--	--	--	--	Putative ubiquitin thioesterase L96 {ECO:0000313|EMBL:EMC85008.1} (Fragment) OS=Columba livia (Rock dove) PE=4 SV=1	Putative ubiquitin thioesterase L96, partial [Columba livia]	Zebrafish DNA sequence from clone CH73-111K22 in linkage group 20, complete sequence
TR20364_c0_g1	--	--	--	--	--	--	--	--	--	--	Cyprinus carpio genome assembly common carp genome ,scaffold LG13
TR38121_c0_g1	--	--	--	--	--	--	--	--	--	--	Cyprinus carpio genome assembly common carp genome ,scaffold LG18
TR51478_c0_g2	--	--	--	--	--	--	--	--	--	--	Cyprinus carpio genome assembly common carp genome ,scaffold LG13
TR42049_c0_g1	--	--	--	--	--	--	--	--	--	--	Zebrafish DNA sequence from clone CH73-360N3 in linkage group 3, complete sequence
TR11822_c0_g1	--	--	--	--	--	--	--	--	Uncharacterized protein {ECO:0000313|Ensembl:ENSLOCP00000022184} OS=Lepisosteus oculatus (Spotted gar) PE=4 SV=1	PREDICTED: uncharacterized protein LOC101466341 [Maylandia zebra]	Dissostichus mawsoni haplotype 2 AFGP/TLP gene locus, partial sequence
TR33649_c8_g1	--	--	--	--	--	--	--	--	--	--	Cyprinus carpio genome assembly common carp genome ,scaffold LG33
TR49412_c0_g1	--	--	--	--	--	--	--	--	--	--	Cyprinus carpio genome assembly common carp genome ,scaffold LG4
TR43897_c0_g1	--	--	--	--	--	--	--	--	--	--	Cyprinus carpio genome assembly common carp genome ,scaffold 000001632
TR903_c0_g1	--	--	--	--	--	--	--	--	--	--	Cyprinus carpio genome assembly common carp genome ,scaffold 000001711
TR10762_c0_g2	--	--	Biological Process: cell adhesion (GO:0007155);; Cellular Component: membrane (GO:0016020);;	K06491|5e-06|dre:114441|ncam2, zOCAM	--	--	--	--	Uncharacterized protein {ECO:0000313|Ensembl:ENSAMXP00000002825} OS=Astyanax mexicanus (Blind cave fish) PE=4 SV=1	PREDICTED: neural cell adhesion molecule 2 isoform X2 [Danio rerio]	PREDICTED: Danio rerio neural cell adhesion molecule 2 (ncam2), transcript variant X2, mRNA
TR18950_c0_g1	--	--	--	--	--	--	--	--	--	--	Cyprinus carpio genome assembly common carp genome ,scaffold LG30
TR32046_c1_g1	--	--	--	--	--	--	--	--	Uncharacterized protein {ECO:0000313|Ensembl:ENSDARP00000110779} OS=Danio rerio (Zebrafish) PE=4 SV=1	PREDICTED: zinc finger protein OZF-like [Danio rerio]	Cyprinus carpio genome assembly common carp genome ,scaffold LG30
TR3113_c0_g3	--	--	Biological Process: melanosome transport (GO:0032402);; Biological Process: cilium assembly (GO:0042384);; Biological Process: phosphatidylinositol dephosphorylation (GO:0046856);; Biological Process: retina development in camera-type eye (GO:0060041);;	K01099|0.0|dre:606579|Innpp5e, im:7152772	[U]	Intracellular trafficking, secretion, and vesicular transport	Endonuclease/Exonuclease/phosphatase family	Phosphatidylinositol 3,4,5-trisphosphate 5-phosphatase 2A GN=inppl1a OS=Danio rerio (Zebrafish) PE=2 SV=2	Uncharacterized protein {ECO:0000313|Ensembl:ENSDARP00000121456} (Fragment) OS=Danio rerio (Zebrafish) PE=4 SV=1	72 kDa inositol polyphosphate 5-phosphatase [Danio rerio]	PREDICTED: Danio rerio inositol polyphosphate-5-phosphatase (inpp5e), transcript variant X2, mRNA
TR62669_c0_g1	--	--	--	--	--	--	--	--	--	--	Zebrafish DNA sequence from clone DKEYP-66G8 in linkage group 19, complete sequence
TR86525_c0_g1	--	--	--	--	--	--	--	--	--	--	Cyprinus carpio genome assembly common carp genome ,scaffold LG3
TR57993_c0_g1	--	--	--	--	--	--	--	--	--	--	Cyprinus carpio genome assembly common carp genome ,scaffold LG39
TR92287_c0_g1	--	--	--	--	--	--	--	--	--	--	Cyprinus carpio genome assembly common carp genome ,scaffold LG47
TR28013_c0_g1	--	--	Molecular Function: phospholipid binding (GO:0005543);; Cellular Component: integral component of membrane (GO:0016021);; Cellular Component: SUN-KASH complex (GO:0034993);; Molecular Function: actin filament binding (GO:0051015);; Biological Process: cytoskeletal anchoring at nuclear membrane (GO:0090286);;	--	--	--	--	--	Uncharacterized protein {ECO:0000313|Ensembl:ENSDARP00000063384} OS=Danio rerio (Zebrafish) PE=4 SV=1	PREDICTED: nesprin-1 isoform X4 [Danio rerio]	PREDICTED: Danio rerio spectrin repeat containing, nuclear envelope 1a (syne1a), transcript variant X4, mRNA
TR31770_c0_g1	--	--	--	--	--	--	--	--	--	--	Cyprinus carpio genome assembly common carp genome ,scaffold LG20
TR66995_c0_g1	--	--	Molecular Function: cholinesterase activity (GO:0004104);; Cellular Component: extracellular space (GO:0005615);; Biological Process: lipid catabolic process (GO:0016042);;	K12298|4e-35|dre:573994|cell, zgc:112377	[R]	General function prediction only	Carboxylesterase family	Acetylcholinesterase (Precursor) GN=ache OS=Torpedo californica (Pacific electric ray) PE=1 SV=2	Cel.2 protein {ECO:0000313|EMBL:AAH65887.1} (Fragment) OS=Danio rerio (Zebrafish) PE=2 SV=1	Cel.2 protein [Danio rerio]	Cyprinus carpio genome assembly common carp genome ,scaffold LG41
TR52838_c0_g2	--	--	--	--	--	--	--	--	--	--	Cyprinus carpio genome assembly common carp genome ,scaffold LG18
TR89489_c0_g1	--	--	--	--	--	--	--	--	--	--	Cyprinus carpio genome assembly common carp genome ,scaffold 000001272
TR47806_c0_g1	--	--	--	--	--	--	--	--	--	--	Cyprinus carpio genome assembly common carp genome ,scaffold LG33
TR32824_c0_g1	--	--	--	--	--	--	--	--	--	--	Zebrafish DNA sequence from clone DKEY-122C9 in linkage group 21, complete sequence
TR39580_c0_g1	--	--	--	--	--	--	--	--	--	--	Cyprinus carpio genome assembly common carp genome ,scaffold 000028893
TR25286_c0_g1	--	--	--	--	--	--	--	--	Oncorhynchus mykiss genomic scaffold, scaffold_975 {ECO:0000313|EMBL:CDQ77621.1} OS=Oncorhynchus mykiss (Rainbow trout) PE=4 SV=1	PREDICTED: uncharacterized protein LOC101883176 [Danio rerio]	Cyprinus carpio genome assembly common carp genome ,scaffold LG18
TR5571_c0_g2	--	--	--	--	--	--	--	--	--	--	Gasterosteus aculeatus clone VMRC28-84K03, complete sequence
TR25793_c0_g2	--	--	--	--	--	--	--	--	--	--	Cyprinus carpio genome assembly common carp genome ,scaffold 000005625
TR48145_c0_g1	--	--	--	--	--	--	--	--	--	--	Cyprinus carpio genome assembly common carp genome ,scaffold LG7
TR42884_c0_g2	--	--	--	--	--	--	--	--	--	--	Cyprinus carpio genome assembly common carp genome ,scaffold 000001176
TR46351_c0_g1	--	--	--	--	--	--	--	--	--	--	Cyprinus carpio genome assembly common carp genome ,scaffold LG29
TR42693_c4_g6	--	--	--	--	--	--	--	--	--	--	Cyprinus carpio genome assembly common carp genome ,scaffold 000028993
TR86236_c0_g1	--	--	Molecular Function: magnesium ion binding (GO:0000287);; Molecular Function: DNA binding (GO:0003677);; Molecular Function: actin binding (GO:0003779);; Molecular Function: serine-type endopeptidase activity (GO:0004252);; Molecular Function: protein serine/threonine kinase activity (GO:0004674);; Molecular Function: vascular endothelial growth factor-activated receptor activity (GO:0005021);; Mo…	--	--	--	--	Zinc transporter Slc39a7 (Fragment) GN=slc39a7 OS=Danio rerio (Zebrafish) PE=2 SV=1	Oncorhynchus mykiss genomic scaffold, scaffold_23399 {ECO:0000313|EMBL:CDQ96866.1} (Fragment) OS=Oncorhynchus mykiss (Rainbow trout) PE=4 SV=1	unnamed protein product, partial [Oncorhynchus mykiss]	Zebrafish DNA sequence from clone CH1073-441H10 in linkage group 6, complete sequence
TR22336_c0_g1	--	--	--	--	--	--	--	--	--	--	Hypophthalmichthys molitrix microsatellite Hysd233-1 sequence
TR55890_c0_g1	--	--	--	--	--	--	--	--	Uncharacterized protein {ECO:0000313|Ensembl:ENSDARP00000126050} OS=Danio rerio (Zebrafish) PE=4 SV=1	PREDICTED: uncharacterized protein C17orf53 homolog isoform X2 [Danio rerio]	PREDICTED: Danio rerio si:dkey-260c8.8 (si:dkey-260c8.8), transcript variant X2, mRNA
TR11999_c0_g1	--	--	--	--	--	--	--	--	--	--	Cyprinus carpio genome assembly common carp genome ,scaffold LG32
TR6677_c0_g3	--	--	--	--	--	--	--	Myosin-11 GN=MYH11 OS=Gallus gallus (Chicken) PE=1 SV=4	Uncharacterized protein {ECO:0000313|Ensembl:ENSDARP00000122164} OS=Danio rerio (Zebrafish) PE=4 SV=2	PREDICTED: centlein isoform X1 [Danio rerio]	PREDICTED: Danio rerio si:ch211-2i17.1 (si:ch211-2i17.1), transcript variant X2, mRNA
TR63883_c0_g1	--	--	--	--	--	--	--	--	--	--	Hypophthalmichthys nobilis microsatellite Arsd781 sequence
TR94978_c0_g1	--	--	--	--	--	--	--	--	--	--	Cyprinus carpio genome assembly common carp genome ,scaffold 000000475
TR32082_c5_g5	--	--	--	--	--	--	--	--	--	--	Cyprinus carpio genome assembly common carp genome ,scaffold LG35
TR83366_c0_g1	--	--	Molecular Function: ATP binding (GO:0005524);; Molecular Function: protein C-terminus binding (GO:0008022);; Molecular Function: microtubule-severing ATPase activity (GO:0008568);; Biological Process: regulation of double-strand break repair via homologous recombination (GO:0010569);; Cellular Component: nuclear matrix (GO:0016363);; Biological Process: cytoplasmic microtubule organization (GO:00…	--	[O]	Posttranslational modification, protein turnover, chaperones	--	Fidgetin GN=fign OS=Danio rerio (Zebrafish) PE=2 SV=1	Uncharacterized protein {ECO:0000313|Ensembl:ENSONIP00000011175} OS=Oreochromis niloticus (Nile tilapia) PE=4 SV=1	PREDICTED: fidgetin [Esox lucius]	Cyprinus carpio genome assembly common carp genome ,scaffold 000028983
TR54143_c0_g1	--	--	--	--	--	--	--	--	--	--	Cyprinus carpio genome assembly common carp genome ,scaffold LG40
TR8448_c0_g1	--	--	Molecular Function: structural constituent of ribosome (GO:0003735);; Cellular Component: mitochondrial large ribosomal subunit (GO:0005762);; Biological Process: translation (GO:0006412);; Molecular Function: hydrolase activity (GO:0016787);; Biological Process: ribosome biogenesis (GO:0042254);;	--	[J]	Translation, ribosomal structure and biogenesis	--	39S ribosomal protein L10, mitochondrial (Precursor) GN=mrpl10 OS=Danio rerio (Zebrafish) PE=2 SV=1	Oncorhynchus mykiss genomic scaffold, scaffold_123 {ECO:0000313|EMBL:CDQ61837.1} OS=Oncorhynchus mykiss (Rainbow trout) PE=3 SV=1	39S ribosomal protein L10, mitochondrial precursor [Danio rerio]	Danio rerio mitochondrial ribosomal protein L10 (mrpl10), mRNA
TR37622_c0_g1	--	--	--	--	--	--	--	--	--	--	Cyprinus carpio genome assembly common carp genome ,scaffold 000001656
TR88786_c0_g1	--	--	--	--	--	--	--	--	--	--	Cyprinus carpio genome assembly common carp genome ,scaffold 000000526
TR4589_c0_g1	--	--	--	--	--	--	--	--	--	--	Cyprinus carpio genome assembly common carp genome ,scaffold 000001033
TR63286_c1_g1	--	--	Biological Process: thrombocyte differentiation (GO:0002574);; Molecular Function: GTPase activator activity (GO:0005096);; Cellular Component: intracellular (GO:0005622);; Biological Process: regulation of GTPase activity (GO:0043087);; Biological Process: nucleate erythrocyte differentiation (GO:0043363);;	K12380|3e-16|dre:100318936|si:ch211-129c2.7	[T]	Signal transduction mechanisms	--	--	Uncharacterized protein {ECO:0000313|Ensembl:ENSDARP00000086956} OS=Danio rerio (Zebrafish) PE=4 SV=1	PREDICTED: ras GTPase-activating protein 3 isoform X3 [Danio rerio]	Cyprinus carpio genome assembly common carp genome ,scaffold 000000064
TR37804_c0_g2	--	--	Molecular Function: nucleic acid binding (GO:0003676);; Molecular Function: metal ion binding (GO:0046872);;	--	[K]	Transcription	Zinc finger, C2H2 type;; C2H2-type zinc finger	PR domain zinc finger protein 10 GN=prdm10 OS=Danio rerio (Zebrafish) PE=3 SV=2	Uncharacterized protein {ECO:0000313|Ensembl:ENSDARP00000107353} OS=Danio rerio (Zebrafish) PE=4 SV=1	PR domain zinc finger protein 8 [Danio rerio]	Cyprinus carpio genome assembly common carp genome ,scaffold LG10
TR55423_c0_g1	--	--	--	--	--	--	--	--	--	--	Cyprinus carpio genome assembly common carp genome ,scaffold LG27
TR36431_c0_g1	--	--	--	--	--	--	--	--	--	--	Cyprinus carpio genome assembly common carp genome ,scaffold LG49
TR48593_c0_g1	--	--	Biological Process: regulation of protein phosphorylation (GO:0001932);; Cellular Component: cAMP-dependent protein kinase complex (GO:0005952);; Molecular Function: cAMP-dependent protein kinase regulator activity (GO:0008603);; Molecular Function: kinase activity (GO:0016301);;	--	[T]	Signal transduction mechanisms	Regulatory subunit of type II PKA R-subunit	WW domain-binding protein 11 GN=wbp11 OS=Danio rerio (Zebrafish) PE=1 SV=1	Uncharacterized protein {ECO:0000313|Ensembl:ENSDARP00000115860} (Fragment) OS=Danio rerio (Zebrafish) PE=4 SV=1	protein kinase, cAMP-dependent, regulatory, type II, alpha [Danio rerio]	PREDICTED: Latimeria chalumnae protein kinase, cAMP-dependent, regulatory, type II, alpha (PRKAR2A), transcript variant X3, mRNA
TR30761_c0_g1	--	--	--	--	--	--	--	--	--	--	Cyprinus carpio genome assembly common carp genome ,scaffold LG11
TR64006_c0_g1	--	--	--	--	--	--	--	--	--	--	Cyprinus carpio genome assembly common carp genome ,scaffold 000028952
TR42519_c0_g1	--	--	--	--	--	--	--	--	--	--	Cyprinus carpio genome assembly common carp genome ,scaffold LG36
TR57734_c0_g1	--	--	--	--	--	--	--	--	--	--	Cyprinus carpio genome assembly common carp genome ,scaffold LG40
TR34608_c0_g1	--	--	--	--	--	--	--	--	Oncorhynchus mykiss genomic scaffold, scaffold_68973 {ECO:0000313|EMBL:CDR17241.1} OS=Oncorhynchus mykiss (Rainbow trout) PE=4 SV=1	unnamed protein product [Oncorhynchus mykiss]	Cyprinus carpio genome assembly common carp genome ,scaffold LG32
TR352_c1_g1	--	--	--	--	--	--	--	--	--	--	Cyprinus carpio genome assembly common carp genome ,scaffold 000029061
TR46191_c2_g4	--	--	Biological Process: carbohydrate metabolic process (GO:0005975);; Molecular Function: kinase activity (GO:0016301);; Biological Process: phosphorylation (GO:0016310);; Molecular Function: organic cyclic compound binding (GO:0097159);; Molecular Function: heterocyclic compound binding (GO:1901363);;	K01103|4e-65|dre:555486|6-phosphofructo-2-kinase/fructose-2,6-biphosphatase 4-like	[G]	Carbohydrate transport and metabolism	6-phosphofructo-2-kinase	Fructose-2,6-bisphosphatase OS=Lithobates catesbeiana (American bullfrog) PE=2 SV=1	Uncharacterized protein {ECO:0000313|Ensembl:ENSDARP00000113716} OS=Danio rerio (Zebrafish) PE=4 SV=1	PREDICTED: 6-phosphofructo-2-kinase/fructose-2,6-biphosphatase 1 isoform X1 [Danio rerio]	PREDICTED: Danio rerio 6-phosphofructo-2-kinase/fructose-2,6-biphosphatase 1 (pfkfb1), transcript variant X1, mRNA
TR67120_c0_g1	--	--	--	--	--	--	--	--	--	PREDICTED: uncharacterized protein LOC101886346 [Danio rerio]	Cyprinus carpio genome assembly common carp genome ,scaffold 000007074
TR38133_c0_g1	--	--	--	--	--	--	--	--	--	--	TPA_asm: Oryzias latipes strain Hd-rR, complete genome assembly, chromosome 16
TR75182_c0_g1	--	--	--	--	--	--	--	--	--	--	Cyprinus carpio genome assembly common carp genome ,scaffold 000029036
TR43008_c0_g1	--	--	--	--	--	--	--	--	--	--	Cyprinus carpio genome assembly common carp genome ,scaffold 000000142
TR43202_c8_g1	--	--	Molecular Function: cation:chloride symporter activity (GO:0015377);; Cellular Component: integral component of membrane (GO:0016021);; Cellular Component: basolateral plasma membrane (GO:0016323);; Biological Process: inner ear morphogenesis (GO:0042472);; Biological Process: swim bladder inflation (GO:0048798);; Biological Process: chloride transmembrane transport (GO:1902476);;	K10951|2e-49|dre:415170|slc12a2, slc12a4, zgc:85961	[P]	Inorganic ion transport and metabolism	Amino acid permease	Solute carrier family 12 member 2 GN=SLC12A2 OS=Squalus acanthias (Spiny dogfish) PE=1 SV=1	Sodium-potassium-chloride cotransporter 1 {ECO:0000313|EMBL:ACT52814.1} OS=Danio rerio (Zebrafish) PE=2 SV=1	solute carrier family 12 member 2 isoform 2 [Danio rerio]	Danio rerio solute carrier family 12 (sodium/potassium/chloride transporter), member 2 (slc12a2), transcript variant 2, mRNA >gi|253993147|gb|GQ259737.1| Danio rerio sodium-potassium-chloride cotransporter 1 mRNA, complete cds, alternatively spliced
TR11730_c0_g1	--	--	--	--	--	--	--	--	--	--	Cyprinus carpio genome assembly common carp genome ,scaffold LG44
TR68856_c0_g1	--	--	--	--	--	--	--	--	--	--	Cyprinus carpio genome assembly common carp genome ,scaffold 000001123
TR43754_c1_g1	--	--	--	--	--	--	--	Gametogenetin-binding protein 2 GN=GGNBP2 OS=Gallus gallus (Chicken) PE=2 SV=1	Uncharacterized protein {ECO:0000313|Ensembl:ENSDARP00000099281} OS=Danio rerio (Zebrafish) PE=4 SV=1	PREDICTED: gametogenetin-binding protein 2 isoform X2 [Danio rerio]	PREDICTED: Danio rerio gametogenetin binding protein 2 (ggnbp2), transcript variant X2, mRNA
TR12354_c0_g2	--	--	Biological Process: immune response (GO:0006955);; Cellular Component: membrane (GO:0016020);; Biological Process: antigen processing and presentation (GO:0019882);;	--	--	--	--	--	MHC class I protein {ECO:0000313|EMBL:CAA62498.1} (Fragment) OS=Cyprinus carpio (Common carp) PE=2 SV=1	PREDICTED: major histocompatibility complex class I-related gene protein-like, partial [Pundamilia nyererei]	C.carpio Cyca-UAw1 mRNA for MHC class I protein
TR76196_c0_g1	--	--	Molecular Function: nucleotide binding (GO:0000166);; Molecular Function: nucleic acid binding (GO:0003676);; Biological Process: mRNA processing (GO:0006397);; Cellular Component: integral component of membrane (GO:0016021);;	--	--	--	--	Genetic suppressor element 1 GN=gse1 OS=Danio rerio (Zebrafish) PE=4 SV=1	Uncharacterized protein {ECO:0000313|Ensembl:ENSAPLP00000000091} (Fragment) OS=Anas platyrhynchos (Mallard) PE=4 SV=1	PREDICTED: MARVEL domain-containing protein 3, partial [Colius striatus]	Cyprinus carpio genome assembly common carp genome ,scaffold 000004018
TR40425_c0_g1	--	--	--	--	--	--	--	--	--	--	Cyprinus carpio genome assembly common carp genome ,scaffold LG5
TR29966_c0_g1	--	--	--	--	--	--	--	--	--	--	Cyprinus carpio genome assembly common carp genome ,scaffold 000001188
TR41488_c0_g2	--	--	--	--	--	--	--	--	--	--	Cyprinus carpio genome assembly common carp genome ,scaffold 000028931
TR70278_c7_g7	--	--	Biological Process: sprouting angiogenesis (GO:0002040);; Biological Process: cell adhesion (GO:0007155);; Cellular Component: integral component of membrane (GO:0016021);; Cellular Component: presynaptic membrane (GO:0042734);; Molecular Function: metal ion binding (GO:0046872);;	K07377|0.0|dre:565531|nrxn1a	[T]	Signal transduction mechanisms	Laminin G domain;; Laminin G domain	Neurexin-1a (Precursor) GN=nrxn1a OS=Danio rerio (Zebrafish) PE=2 SV=1	Neurexin-1a-beta {ECO:0000313|Ensembl:ENSDARP00000082611} OS=Danio rerio (Zebrafish) PE=4 SV=1	PREDICTED: neurexin 1a isoform X6 [Danio rerio]	Danio rerio neurexin 1a (nrxn1a), mRNA >gi|109137011|gb|DQ641424.1| Danio rerio neurexin 1a alpha mRNA, complete cds
TR89240_c0_g1	--	--	--	--	--	--	--	--	--	--	Cyprinus carpio genome assembly common carp genome ,scaffold LG49
TR4003_c0_g1	--	--	--	--	--	--	--	--	--	--	Cyprinus carpio genome assembly common carp genome ,scaffold LG30
TR14930_c0_g1	--	--	Cellular Component: Golgi apparatus (GO:0005794);; Cellular Component: extracellular vesicular exosome (GO:0070062);;	--	--	--	--	Protein FAM3C (Precursor) GN=fam3c OS=Xenopus tropicalis (Western clawed frog) PE=2 SV=1	Uncharacterized protein {ECO:0000313|Ensembl:ENSDARP00000067353} OS=Danio rerio (Zebrafish) PE=4 SV=1	PREDICTED: uncharacterized protein LOC447883 isoform X1 [Danio rerio]	Cyprinus carpio genome assembly common carp genome ,scaffold LG50
TR16603_c5_g2	--	--	--	--	--	--	--	--	--	--	Cyprinus carpio genome assembly common carp genome ,scaffold 000001373
TR43211_c2_g5	--	--	--	--	--	--	--	--	Novel protein {ECO:0000313|EMBL:CAM16157.1} (Fragment) OS=Danio rerio (Zebrafish) PE=4 SV=1	novel protein, partial [Danio rerio]	Cyprinus carpio genome assembly common carp genome ,scaffold LG38
TR92718_c0_g1	--	--	--	--	--	--	--	--	--	--	Cyprinus carpio genome assembly common carp genome ,scaffold 000001145
TR56173_c0_g1	--	--	--	--	--	--	--	--	--	--	Cyprinus carpio genome assembly common carp genome ,scaffold LG36
TR22203_c0_g1	--	--	--	--	--	--	--	--	--	--	Cyprinus carpio genome assembly common carp genome ,scaffold 000002326
TR57057_c0_g1	--	--	--	--	--	--	--	--	--	--	Cyprinus carpio genome assembly common carp genome ,scaffold 000000901
TR35725_c3_g1	--	--	--	--	--	--	--	--	--	--	Cyprinus carpio genome assembly common carp genome ,scaffold LG41
TR1518_c6_g1	--	--	--	--	--	--	--	--	--	--	Cyprinus carpio genome assembly common carp genome ,scaffold LG14
TR13651_c0_g1	--	--	--	--	--	--	--	--	--	--	Cyprinus carpio genome assembly common carp genome ,scaffold LG12
TR37244_c0_g1	--	--	--	--	--	--	--	--	--	--	Zebrafish DNA sequence from clone DKEYP-87A6 in linkage group 24, complete sequence
TR79405_c0_g1	--	--	--	--	--	--	--	--	--	--	Cyprinus carpio genome assembly common carp genome ,scaffold 000002362
TR15561_c0_g1	--	--	--	--	--	--	--	--	--	--	Cyprinus carpio genome assembly common carp genome ,scaffold LG48
TR39183_c0_g2	--	--	--	--	--	--	--	--	--	--	Cyprinus carpio genome assembly common carp genome ,scaffold 000001452
TR50268_c0_g1	--	--	--	--	--	--	--	--	--	--	Cyprinus carpio genome assembly common carp genome ,scaffold LG10
TR926_c8_g5	--	--	--	--	--	--	--	--	--	--	Cyprinus carpio genome assembly common carp genome ,scaffold LG16
TR14432_c26_g17	--	--	--	--	--	--	--	--	--	--	Cyprinus carpio genome assembly common carp genome ,scaffold LG15
TR73786_c0_g2	--	--	--	--	--	--	--	--	--	--	Cyprinus carpio genome assembly common carp genome ,scaffold 000001138
TR4472_c2_g5	--	--	--	--	--	--	--	--	--	--	Cyprinus carpio genome assembly common carp genome ,scaffold 000001218
TR549_c6_g1	--	--	--	--	--	--	--	--	--	--	Cyprinus carpio genome assembly common carp genome ,scaffold LG45
TR25788_c0_g1	--	--	Biological Process: double-strand break repair via homologous recombination (GO:0000724);; Molecular Function: chromatin binding (GO:0003682);; Biological Process: cell proliferation (GO:0008283);; Biological Process: histone deacetylation (GO:0016575);; Cellular Component: Sin3 complex (GO:0016580);; Cellular Component: NuA4 histone acetyltransferase complex (GO:0035267);; Biological Process: hi…	K11339|1e-163|gga:554283|MORF4L1	[BK]	--	MRG;; RNA binding activity-knot of a chromodomain	--	Uncharacterized protein {ECO:0000313|Ensembl:ENSGACP00000006878} OS=Gasterosteus aculeatus (Three-spined stickleback) PE=4 SV=1	Mortality factor 4-like protein 1 [Anoplopoma fimbria]	Danio rerio mortality factor 4 like 1, mRNA (cDNA clone MGC:92289 IMAGE:7053703), complete cds
TR50203_c0_g1	--	--	Cellular Component: stress fiber (GO:0001725);; Molecular Function: protein binding (GO:0005515);; Cellular Component: cytosol (GO:0005829);; Cellular Component: muscle thin filament tropomyosin (GO:0005862);; Biological Process: muscle filament sliding (GO:0030049);; Cellular Component: cell projection (GO:0042995);; Cellular Component: extracellular vesicular exosome (GO:0070062);;	--	[Z]	Cytoskeleton	Tropomyosin	Tropomyosin alpha-1 chain GN=TPM1 OS=Coturnix coturnix japonica (Japanese quail) PE=2 SV=1	Tropomyosin {ECO:0000313|EMBL:ADO28907.1} OS=Ictalurus punctatus (Channel catfish) PE=2 SV=1	tropomyosin [Ictalurus punctatus]	--
TR1139_c0_g1	[T]	Signal transduction mechanisms	Molecular Function: protein tyrosine phosphatase activity (GO:0004725);; Biological Process: peptidyl-tyrosine dephosphorylation (GO:0035335);; Biological Process: sensory neuron axon guidance (GO:0097374);;	--	[T]	Signal transduction mechanisms	Protein-tyrosine phosphatase;; Dual specificity phosphatase, catalytic domain	Receptor-type tyrosine-protein phosphatase F (Precursor) GN=ptprf OS=Danio rerio (Zebrafish) PE=2 SV=1	Protein-tyrosine-phosphatase {ECO:0000256|SAAS:SAAS00140653} OS=Oncorhynchus mykiss (Rainbow trout) PE=4 SV=1	PREDICTED: tyrosine-protein phosphatase 13, partial [Pelecanus crispus]	PREDICTED: Danio rerio protein tyrosine phosphatase, receptor type, f, b (ptprfb), transcript variant X14, mRNA
TR86054_c0_g1	--	--	--	--	--	--	--	--	--	--	Cyprinus carpio genome assembly common carp genome ,scaffold LG47
TR47654_c0_g1	--	--	--	--	--	--	--	--	--	--	Cyprinus carpio genome assembly common carp genome ,scaffold LG14
TR35789_c5_g3	--	--	--	--	--	--	--	--	--	--	Cyprinus carpio genome assembly common carp genome ,scaffold 000006222
TR3468_c0_g1	--	--	--	--	--	--	--	--	--	PREDICTED: IQ motif and SEC7 domain-containing protein 3-like [Xiphophorus maculatus]	Cyprinus carpio genome assembly common carp genome ,scaffold LG24
TR41465_c0_g3	--	--	Molecular Function: ATP binding (GO:0005524);; Biological Process: nucleobase-containing compound metabolic process (GO:0006139);; Biological Process: phosphorylation (GO:0016310);; Molecular Function: nucleobase-containing compound kinase activity (GO:0019205);;	K00939|4e-64|dre:504040|im:7150989	[F]	Nucleotide transport and metabolism	Dpy-30 motif	--	Zgc:165635 protein {ECO:0000313|EMBL:AAH91953.1} (Fragment) OS=Danio rerio (Zebrafish) PE=2 SV=1	Zgc:165635 protein [Danio rerio]	Cyprinus carpio genome assembly common carp genome ,scaffold LG40
TR23606_c0_g1	--	--	--	--	--	--	--	--	--	PREDICTED: interleukin-34, partial [Meleagris gallopavo]	TPA_asm: Oryzias latipes strain Hd-rR, complete genome assembly, chromosome 18
TR11026_c1_g1	[R]	General function prediction only	Molecular Function: GTP binding (GO:0005525);; Cellular Component: intracellular (GO:0005622);; Biological Process: small GTPase mediated signal transduction (GO:0007264);; Biological Process: protein transport (GO:0015031);; Cellular Component: membrane (GO:0016020);;	K07868|0.0|cfa:486120|RHOBTB2	[R]	General function prediction only	BTB/POZ domain;; Ras family;; Miro-like protein	Cell division control protein 42 homolog (Precursor) GN=CDC42 OS=Gallus gallus (Chicken) PE=2 SV=1	Uncharacterized protein {ECO:0000313|Ensembl:ENSDARP00000108618} OS=Danio rerio (Zebrafish) PE=3 SV=1	PREDICTED: rho-related BTB domain-containing protein 2 [Danio rerio]	Cyprinus carpio genome assembly common carp genome ,scaffold 000000633
TR15726_c9_g1	--	--	--	--	--	--	--	--	--	--	Cyprinus carpio genome assembly common carp genome ,scaffold 000000811
TR66443_c0_g1	--	--	--	--	--	--	--	--	--	--	Cyprinus carpio genome assembly common carp genome ,scaffold LG35
TR12046_c0_g1	--	--	--	--	--	--	--	--	--	--	Cyprinus carpio genome assembly common carp genome ,scaffold 000000337
TR50592_c0_g1	--	--	--	--	--	--	--	--	--	--	Cyprinus carpio genome assembly common carp genome ,scaffold LG10
TR34914_c0_g1	--	--	--	--	--	--	--	--	--	--	Cyprinus carpio genome assembly common carp genome ,scaffold LG11
TR36940_c1_g1	--	--	--	--	--	--	--	--	--	--	Cyprinus carpio genome assembly common carp genome ,scaffold LG29
TR5453_c0_g1	--	--	Molecular Function: DNA binding (GO:0003677);; Cellular Component: nucleus (GO:0005634);;	--	[K]	Transcription	ARID/BRIGHT DNA binding domain	AT-rich interactive domain-containing protein 3A GN=arid3a OS=Danio rerio (Zebrafish) PE=1 SV=1	Uncharacterized protein {ECO:0000313|Ensembl:ENSDARP00000094246} OS=Danio rerio (Zebrafish) PE=2 SV=1	PREDICTED: AT-rich interactive domain-containing protein 3B isoform X1 [Danio rerio]	PREDICTED: Danio rerio AT rich interactive domain 3B (BRIGHT-like) (arid3b), transcript variant X1, mRNA
TR47483_c2_g1	--	--	Cellular Component: cytosol (GO:0005829);; Cellular Component: integral component of plasma membrane (GO:0005887);; Biological Process: manganese ion transport (GO:0006828);; Molecular Function: store-operated calcium channel activity (GO:0015279);; Biological Process: cytosolic calcium ion homeostasis (GO:0051480);; Biological Process: calcium ion transmembrane transport (GO:0070588);; Molecular…	--	[PT]	--	--	--	Uncharacterized protein {ECO:0000313|Ensembl:ENSDARP00000113269} OS=Danio rerio (Zebrafish) PE=4 SV=1	transient receptor potential cation channel, subfamily C, member 5a [Danio rerio]	PREDICTED: Danio rerio transient receptor potential cation channel, subfamily C, member 5a (trpc5a), transcript variant X2, mRNA
TR5256_c1_g1	--	--	--	--	--	--	--	--	--	--	Zebrafish DNA sequence from clone CH73-204P21 in linkage group 17, complete sequence
TR17563_c0_g1	--	--	--	--	--	--	--	--	--	--	Cyprinus carpio genome assembly common carp genome ,scaffold 000028980
TR53866_c0_g1	--	--	--	--	--	--	--	--	Uncharacterized protein {ECO:0000313|Ensembl:ENSXMAP00000015245} (Fragment) OS=Xiphophorus maculatus (Southern platyfish) PE=4 SV=1	--	Cyprinus carpio genome assembly common carp genome ,scaffold 000000865
TR93162_c0_g1	--	--	--	--	--	--	--	--	--	--	Cyprinus carpio genome assembly common carp genome ,scaffold LG39
TR91529_c0_g1	[G]	Carbohydrate transport and metabolism	Molecular Function: 1,4-alpha-glucan branching enzyme activity (GO:0003844);; Molecular Function: hydrolase activity, hydrolyzing O-glycosyl compounds (GO:0004553);; Biological Process: glycogen biosynthetic process (GO:0005978);; Molecular Function: cation binding (GO:0043169);; Cellular Component: extracellular vesicular exosome (GO:0070062);;	K00700|2e-81|xla:446356|gbe1, MGC82262	[G]	Carbohydrate transport and metabolism	Alpha amylase, catalytic domain	--	Gbe1-prov protein {ECO:0000313|EMBL:AAH76746.1} OS=Xenopus laevis (African clawed frog) PE=2 SV=1	PREDICTED: 1,4-alpha-glucan-branching enzyme-like isoform X3 [Latimeria chalumnae]	Xenopus laevis glucan (1,4-alpha-), branching enzyme 1 (gbe1), mRNA >gi|54038530|gb|BC084621.1| Xenopus laevis hypothetical LOC495215, mRNA (cDNA clone MGC:98322 IMAGE:7009253), complete cds
TR4515_c0_g2	--	--	--	--	--	--	--	--	--	--	Cyprinus carpio genome assembly common carp genome ,scaffold 000001018
TR83480_c0_g1	--	--	--	--	--	--	--	--	--	--	Cyprinus carpio genome assembly common carp genome ,scaffold 000028884
TR66293_c0_g2	[R]	General function prediction only	--	--	[DO]	--	WD domain, G-beta repeat	Guanine nucleotide-binding protein G(I)/G(S)/G(T) subunit beta-1 GN=gnb1 OS=Xenopus laevis (African clawed frog) PE=2 SV=1	Putative fizzy-related protein {ECO:0000313|EMBL:AEQ17097.1} (Fragment) OS=Pipa carvalhoi (Carvalho's Surinam toad) PE=2 SV=1	PREDICTED: fizzy-related protein homolog isoform X1 [Tauraco erythrolophus]	PREDICTED: Danio rerio si:ch73-182a11.1 (si:ch73-182a11.1), transcript variant X3, mRNA
TR47465_c0_g1	--	--	Cellular Component: integral component of membrane (GO:0016021);; Biological Process: protein localization to juxtaparanode region of axon (GO:0071205);;	--	[T]	Signal transduction mechanisms	--	Contactin-associated protein-like 5 (Precursor) GN=CNTNAP5 OS=Gallus gallus (Chicken) PE=2 SV=1	Uncharacterized protein {ECO:0000313|Ensembl:ENSDARP00000129120} OS=Danio rerio (Zebrafish) PE=4 SV=1	PREDICTED: contactin-associated protein-like 2 isoform X2 [Danio rerio]	PREDICTED: Danio rerio contactin associated protein-like 2b (cntnap2b), transcript variant X2, mRNA
TR9114_c0_g2	[K]	Transcription	Molecular Function: nucleic acid binding (GO:0003676);; Biological Process: nucleobase-containing compound metabolic process (GO:0006139);;	--	[K]	Transcription	S1 RNA binding domain	--	Uncharacterized protein {ECO:0000313|Ensembl:ENSDARP00000117234} (Fragment) OS=Danio rerio (Zebrafish) PE=4 SV=1	PREDICTED: S1 RNA-binding domain-containing protein 1, partial [Danio rerio]	Zebrafish DNA sequence from clone CH211-219O4 in linkage group 13, complete sequence
TR64902_c2_g1	--	--	--	--	--	--	--	--	--	--	Cyprinus carpio genome assembly common carp genome ,scaffold 000000886
TR70260_c6_g3	--	--	--	--	--	--	--	--	Uncharacterized protein {ECO:0000313|Ensembl:ENSXMAP00000019968} OS=Xiphophorus maculatus (Southern platyfish) PE=4 SV=1	--	Cyprinus carpio genome assembly common carp genome ,scaffold LG43
TR25334_c0_g1	--	--	--	--	--	--	--	--	--	--	Cyprinus carpio genome assembly common carp genome ,scaffold LG9
TR56800_c1_g1	[D]	Cell cycle control, cell division, chromosome partitioning	--	--	[Z]	Cytoskeleton	--	Myosin heavy chain, fast skeletal muscle OS=Cyprinus carpio (Common carp) PE=2 SV=2	Uncharacterized protein {ECO:0000313|Ensembl:ENSDARP00000119979} OS=Danio rerio (Zebrafish) PE=4 SV=1	coiled-coil domain-containing protein 146 [Danio rerio]	Danio rerio coiled-coil domain containing 146, mRNA (cDNA clone IMAGE:5914470)
TR30065_c2_g4	--	--	Cellular Component: nucleus (GO:0005634);; Biological Process: regulation of transcription, DNA-templated (GO:0006355);; Biological Process: central nervous system neuron differentiation (GO:0021953);; Biological Process: embryonic camera-type eye development (GO:0031076);; Biological Process: embryonic pectoral fin morphogenesis (GO:0035118);; Biological Process: eye photoreceptor cell developme…	--	[K]	Transcription	Homeobox KN domain;; Homeobox domain	Iroquois-class homeodomain protein irx-1 {ECO:0000250|UniProtKB:P78414} OS=Xenopus tropicalis (Western clawed frog) PE=2 SV=1	Uncharacterized protein {ECO:0000313|Ensembl:ENSLOCP00000010749} OS=Lepisosteus oculatus (Spotted gar) PE=4 SV=1	Iroquois homeobox protein 1, a [Danio rerio]	Danio rerio iroquois homeobox 1a (irx1a), transcript variant 1, mRNA >gi|14582905|gb|AF359505.1|AF359505 Danio rerio iroquois homeobox protein Ziro1 (ziro1) mRNA, complete cds
TR76697_c0_g1	--	--	Molecular Function: phospholipase activity (GO:0004620);; Molecular Function: prenylcysteine methylesterase activity (GO:0010296);; Cellular Component: integral component of membrane (GO:0016021);; Molecular Function: 1-oxa-2-oxocycloheptane lactonase activity (GO:0018731);; Molecular Function: sulfolactone hydrolase activity (GO:0018732);; Molecular Function: 3,4-dihydrocoumarin hydrolase activi…	K13697|7e-09|dre:393888|abhd2a, MGC55722, abhd2, zgc:55722	--	--	--	Abhydrolase domain-containing protein 2-A GN=abhd2a OS=Danio rerio (Zebrafish) PE=2 SV=1	Oncorhynchus mykiss genomic scaffold, scaffold_82 {ECO:0000313|EMBL:CDQ60367.1} OS=Oncorhynchus mykiss (Rainbow trout) PE=4 SV=1	PREDICTED: abhydrolase domain-containing protein 2-A [Larimichthys crocea]	Cyprinus carpio genome assembly common carp genome ,scaffold 000028861
TR61739_c0_g1	--	--	--	--	--	--	--	--	--	--	Cyprinus carpio genome assembly common carp genome ,scaffold 000000661
TR19410_c0_g1	--	--	--	--	--	--	--	--	--	--	Cyprinus carpio genome assembly common carp genome ,scaffold 000001716
TR37307_c0_g1	--	--	Biological Process: metabolic process (GO:0008152);; Molecular Function: prostaglandin-E synthase activity (GO:0050220);;	--	[O]	Posttranslational modification, protein turnover, chaperones	CS domain	Prostaglandin E synthase 3 (Fragment) GN=PTGES3 OS=Gallus gallus (Chicken) PE=1 SV=1	Zgc:86751 {ECO:0000313|EMBL:AAH71423.1} OS=Danio rerio (Zebrafish) PE=2 SV=1	prostaglandin E synthase 3 [Danio rerio]	Danio rerio prostaglandin E synthase 3b (cytosolic) (ptges3b), mRNA
TR59181_c0_g1	--	--	--	--	--	--	--	--	--	PREDICTED: uncharacterized protein LOC102307237 [Haplochromis burtoni]	Cyprinus carpio genome assembly common carp genome ,scaffold LG2
TR16543_c3_g1	--	--	--	--	--	--	--	E3 ubiquitin-protein ligase BRE1A GN=RNF20 OS=Gallus gallus (Chicken) PE=2 SV=1	Uncharacterized protein {ECO:0000313|Ensembl:ENSGALP00000042815} OS=Gallus gallus (Chicken) PE=4 SV=1	PREDICTED: UPF0329 protein ECU05_1680/ECU11_0050-like, partial [Ficedula albicollis]	Zebrafish DNA sequence from clone CH211-279M23 in linkage group 23, complete sequence
TR52353_c0_g1	--	--	--	--	--	--	--	--	--	--	Cyprinus carpio genome assembly common carp genome ,scaffold LG13
TR6770_c2_g2	--	--	--	--	--	--	--	--	--	--	Cyprinus carpio genome assembly common carp genome ,scaffold 000000113
TR27641_c0_g1	[J]	Translation, ribosomal structure and biogenesis	Molecular Function: nucleic acid binding (GO:0003676);; Molecular Function: lysine-tRNA ligase activity (GO:0004824);; Molecular Function: ATP binding (GO:0005524);; Cellular Component: cytoplasm (GO:0005737);; Biological Process: lysyl-tRNA aminoacylation (GO:0006430);;	K04567|0.0|dre:280647|kars, cb530, zgc:92483	[J]	Translation, ribosomal structure and biogenesis	tRNA synthetases class II (D, K and N);; OB-fold nucleic acid binding domain;; tRNA synthetases class II core domain (F)	--	Uncharacterized protein {ECO:0000313|Ensembl:ENSDARP00000064925} OS=Danio rerio (Zebrafish) PE=2 SV=1	lysine--tRNA ligase [Danio rerio]	Danio rerio lysyl-tRNA synthetase (kars), mRNA >gi|49900532|gb|BC076028.1| Danio rerio lysyl-tRNA synthetase, mRNA (cDNA clone MGC:92483 IMAGE:7045855), complete cds
TR11623_c0_g1	--	--	--	--	--	--	--	--	--	--	Cyprinus carpio genome assembly common carp genome ,scaffold 000028952
TR38723_c0_g1	--	--	--	--	--	--	--	--	--	--	Cyprinus carpio genome assembly common carp genome ,scaffold LG32
TR47920_c0_g1	--	--	--	--	--	--	--	--	--	--	Cyprinus carpio genome assembly common carp genome ,scaffold 000003023
TR55644_c0_g1	--	--	--	--	--	--	--	--	--	--	Cyprinus carpio genome assembly common carp genome ,scaffold LG22
TR91157_c0_g1	--	--	--	--	--	--	--	--	--	--	Cyprinus carpio genome assembly common carp genome ,scaffold LG31
TR58901_c0_g1	--	--	--	--	--	--	--	--	--	--	Cyprinus carpio genome assembly common carp genome ,scaffold 000006335
TR66624_c0_g1	--	--	--	--	--	--	--	--	--	--	Ctenopharyngodon idella PY gene, complete cds
TR14538_c0_g1	--	--	--	--	--	--	--	--	--	--	Cyprinus carpio genome assembly common carp genome ,scaffold 000028918
TR28071_c0_g1	--	--	--	--	--	--	--	--	--	--	Cyprinus carpio genome assembly common carp genome ,scaffold 000002146
TR77136_c0_g1	--	--	--	--	--	--	--	--	--	--	Cyprinus carpio genome assembly common carp genome ,scaffold LG9
TR6362_c0_g1	--	--	--	--	--	--	--	--	--	--	Cyprinus carpio genome assembly common carp genome ,scaffold 000024160
TR77013_c0_g1	--	--	--	--	--	--	--	--	--	--	Cyprinus carpio genome assembly common carp genome ,scaffold 000002086
TR55975_c0_g1	--	--	--	--	--	--	--	--	--	--	Cyprinus carpio genome assembly common carp genome ,scaffold 000000378
TR91686_c0_g1	--	--	--	--	--	--	--	--	--	--	Cyprinus carpio genome assembly common carp genome ,scaffold 000015926
TR50500_c0_g2	--	--	Molecular Function: dopamine neurotransmitter receptor activity, coupled via Gi/Go (GO:0001591);; Cellular Component: integral component of plasma membrane (GO:0005887);; Biological Process: negative regulation of adenylate cyclase activity (GO:0007194);; Biological Process: adenylate cyclase-inhibiting dopamine receptor signaling pathway (GO:0007195);; Biological Process: synaptic transmission (…	K04146|0.0|dre:282554|drd3	[R]	General function prediction only	7 transmembrane receptor (rhodopsin family);; Serpentine type 7TM GPCR chemoreceptor Srsx;; Serpentine type 7TM GPCR chemoreceptor Srx	D(2) dopamine receptor GN=DRD2 OS=Meleagris gallopavo (Common turkey) PE=2 SV=1	Uncharacterized protein {ECO:0000313|Ensembl:ENSDARP00000109548} OS=Danio rerio (Zebrafish) PE=3 SV=1	PREDICTED: D(3) dopamine receptor isoform X1 [Danio rerio]	PREDICTED: Danio rerio dopamine receptor D3 (drd3), transcript variant X1, mRNA
TR6503_c2_g1	--	--	--	--	--	--	--	--	--	--	Cyprinus carpio genome assembly common carp genome ,scaffold LG43
TR19945_c7_g1	--	--	--	--	--	--	--	--	--	--	Cyprinus carpio genome assembly common carp genome ,scaffold LG6
TR23143_c1_g3	--	--	--	--	--	--	--	--	--	--	Cyprinus carpio genome assembly common carp genome ,scaffold LG50
TR42420_c1_g3	--	--	--	--	--	--	--	--	--	--	Cyprinus carpio genome assembly common carp genome ,scaffold LG10
TR20854_c5_g5	--	--	--	--	--	--	--	--	--	--	Cyprinus carpio genome assembly common carp genome ,scaffold 000011087
TR43043_c0_g1	--	--	--	--	--	--	--	--	Oncorhynchus mykiss genomic scaffold, scaffold_363 {ECO:0000313|EMBL:CDQ68591.1} OS=Oncorhynchus mykiss (Rainbow trout) PE=4 SV=1	unnamed protein product [Oncorhynchus mykiss]	Cyprinus carpio genome assembly common carp genome ,scaffold 000028830
TR42220_c0_g1	--	--	--	--	--	--	--	--	--	--	Cyprinus carpio genome assembly common carp genome ,scaffold 000015826
TR44903_c0_g1	--	--	Molecular Function: heme binding (GO:0020037);; Molecular Function: dioxygenase activity (GO:0051213);; Biological Process: oxidation-reduction process (GO:0055114);;	K00463|2e-83|dre:571967|ido1, ido, indo	--	--	Indoleamine 2,3-dioxygenase	--	Uncharacterized protein {ECO:0000313|Ensembl:ENSDARP00000056360} OS=Danio rerio (Zebrafish) PE=2 SV=1	Indoleamine 2,3-dioxygenase 1 [Danio rerio]	Carassius auratus indoleamine 2,3-dioxygenase (IDO) mRNA, partial cds
TR53523_c6_g3	--	--	--	--	--	--	--	--	--	--	Cyprinus carpio genome assembly common carp genome ,scaffold LG23
TR70515_c0_g3	--	--	Molecular Function: galactosylceramidase activity (GO:0004336);; Cellular Component: lysosome (GO:0005764);; Biological Process: carbohydrate metabolic process (GO:0005975);; Biological Process: galactosylceramide catabolic process (GO:0006683);;	K01202|1e-115|dre:406385|galcb, galc, wu:fi04e07, zgc:56444	--	--	Glycosyl hydrolase family 59	Galactocerebrosidase (Precursor) GN=galc OS=Salmo salar (Atlantic salmon) PE=2 SV=1	Galactosylceramidase b {ECO:0000313|EMBL:AAH49316.1} OS=Danio rerio (Zebrafish) PE=2 SV=1	galactocerebrosidase precursor [Danio rerio]	Danio rerio galactosylceramidase b (galcb), mRNA >gi|29179662|gb|BC049316.1| Danio rerio galactosylceramidase b, mRNA (cDNA clone MGC:56444 IMAGE:5612358), complete cds
TR7044_c0_g1	--	--	Cellular Component: integral component of membrane (GO:0016021);;	--	--	--	PMP-22/EMP/MP20/Claudin family;; PMP-22/EMP/MP20/Claudin tight junction	Epithelial membrane protein 2 OS=Danio rerio (Zebrafish) PE=2 SV=2	Uncharacterized protein {ECO:0000313|Ensembl:ENSAMXP00000022030} OS=Astyanax mexicanus (Blind cave fish) PE=4 SV=1	PREDICTED: peripheral myelin protein 22-like [Astyanax mexicanus]	Cyprinus carpio genome assembly common carp genome ,scaffold 000001213
TR33122_c0_g1	--	--	--	--	--	--	Domain of unknown function (DUF4553)	Ligand-dependent nuclear receptor corepressor-like protein GN=LCORL OS=Gallus gallus (Chicken) PE=2 SV=2	Uncharacterized protein {ECO:0000313|Ensembl:ENSPFOP00000030105} OS=Poecilia formosa (Amazon molly) PE=4 SV=1	PREDICTED: uncharacterized protein C10orf12 homolog isoform X1 [Danio rerio]	Cyprinus carpio genome assembly common carp genome ,scaffold LG41
TR6428_c0_g1	--	--	--	--	--	--	--	--	--	--	Cyprinus carpio genome assembly common carp genome ,scaffold LG5
TR50866_c0_g2	--	--	--	--	--	--	--	--	Uncharacterized protein {ECO:0000313|Ensembl:ENSPFOP00000024962} (Fragment) OS=Poecilia formosa (Amazon molly) PE=4 SV=1	PREDICTED: general transcription factor II-I repeat domain-containing protein 2-like [Larimichthys crocea]	Cyprinus carpio genome assembly common carp genome ,scaffold 000000324
TR25154_c0_g1	--	--	--	--	--	--	--	--	--	--	Cyprinus carpio genome assembly common carp genome ,scaffold 000001195
TR40003_c3_g3	--	--	--	--	--	--	--	--	--	--	Cyprinus carpio genome assembly common carp genome ,scaffold LG38
TR26748_c0_g1	--	--	--	--	--	--	--	--	--	--	Cyprinus carpio genome assembly common carp genome ,scaffold 000000198
TR20928_c0_g1	--	--	--	--	--	--	ENV polyprotein (coat polyprotein)	--	Uncharacterized protein {ECO:0000313|Ensembl:ENSTRUP00000007686} (Fragment) OS=Takifugu rubripes (Japanese pufferfish) PE=4 SV=1	PREDICTED: uncharacterized protein LOC102081973 [Oreochromis niloticus]	Cyprinus carpio genome assembly common carp genome ,scaffold 000025907
TR85192_c0_g2	--	--	--	--	--	--	--	--	--	--	Cyprinus carpio genome assembly common carp genome ,scaffold 000028895
TR42181_c0_g1	--	--	--	--	--	--	--	--	--	--	Cyprinus carpio genome assembly common carp genome ,scaffold LG35
TR82983_c0_g1	--	--	--	--	--	--	--	--	--	--	Cyprinus carpio genome assembly common carp genome ,scaffold LG20
TR13017_c0_g1	--	--	--	--	--	--	--	--	--	--	Cyprinus carpio genome assembly common carp genome ,scaffold 000018450
TR41536_c0_g1	--	--	--	--	--	--	--	--	--	--	Cyprinus carpio genome assembly common carp genome ,scaffold 000014389
TR58244_c0_g1	--	--	Molecular Function: transcription regulatory region sequence-specific DNA binding (GO:0000976);; Molecular Function: sequence-specific DNA binding RNA polymerase II transcription factor activity (GO:0000981);; Cellular Component: nucleus (GO:0005634);; Biological Process: regulation of transcription, DNA-templated (GO:0006355);; Biological Process: nervous system development (GO:0007399);; Biolog…	--	[K]	Transcription	Ets-domain	Protein FEV GN=fev OS=Danio rerio (Zebrafish) PE=2 SV=1	Pet1 splice form E1up {ECO:0000313|EMBL:ABN42913.1} (Fragment) OS=Danio rerio (Zebrafish) PE=2 SV=1	PREDICTED: protein FEV isoform X2 [Danio rerio]	Danio rerio FEV (ETS oncogene family) (fev), mRNA >gi|120537844|gb|BC129408.1| Danio rerio FEV (ETS oncogene family), mRNA (cDNA clone MGC:158720 IMAGE:7420322), complete cds
TR40062_c8_g1	--	--	Molecular Function: nucleotide binding (GO:0000166);; Molecular Function: protein kinase activity (GO:0004672);; Cellular Component: intracellular (GO:0005622);; Biological Process: transcription, DNA-templated (GO:0006351);; Biological Process: signal transduction (GO:0007165);; Biological Process: phosphorylation (GO:0016310);; Molecular Function: ion binding (GO:0043167);;	--	--	--	--	--	Oncorhynchus mykiss genomic scaffold, scaffold_80 {ECO:0000313|EMBL:CDQ60263.1} OS=Oncorhynchus mykiss (Rainbow trout) PE=4 SV=1	unnamed protein product [Oncorhynchus mykiss]	Cyprinus carpio genome assembly common carp genome ,scaffold 000001996
TR77014_c0_g1	--	--	--	--	--	--	--	--	--	--	Cyprinus carpio genome assembly common carp genome ,scaffold LG42
TR48885_c0_g2	--	--	Molecular Function: endopeptidase inhibitor activity (GO:0004866);; Cellular Component: extracellular space (GO:0005615);;	K06530|3e-20|dre:569058|thiolester containing protein II-like	--	--	--	--	Uncharacterized protein {ECO:0000313|Ensembl:ENSDARP00000125759} OS=Danio rerio (Zebrafish) PE=4 SV=2	PREDICTED: CD109 antigen isoform X2 [Danio rerio]	Cyprinus carpio genome assembly common carp genome ,scaffold LG35
TR57106_c0_g1	--	--	--	--	--	--	--	Transposon TX1 uncharacterized 149 kDa protein OS=Xenopus laevis (African clawed frog) PE=3 SV=1	Pol-like protein {ECO:0000313|EMBL:BAC82609.1} OS=Danio rerio (Zebrafish) PE=4 SV=1	pol-like protein [Danio rerio]	Cyprinus carpio genome assembly common carp genome ,scaffold 000001531
TR17482_c0_g1	--	--	--	--	--	--	--	--	--	--	Cyprinus carpio genome assembly common carp genome ,scaffold LG36
TR65811_c0_g1	--	--	Cellular Component: mitochondrial inner membrane (GO:0005743);; Cellular Component: integral component of membrane (GO:0016021);; Biological Process: transmembrane transport (GO:0055085);;	--	[C]	Energy production and conversion	Mitochondrial carrier protein	Solute carrier family 25 member 48 GN=slc25a48 OS=Danio rerio (Zebrafish) PE=2 SV=1	Uncharacterized protein {ECO:0000313|Ensembl:ENSAMXP00000011071} OS=Astyanax mexicanus (Blind cave fish) PE=3 SV=1	solute carrier family 25 member 48 [Danio rerio]	Danio rerio solute carrier family 25, member 48 (slc25a48), mRNA >gi|49901296|gb|BC075888.1| Danio rerio zgc:92090, mRNA (cDNA clone MGC:92090 IMAGE:7047107), complete cds
TR81070_c0_g1	--	--	--	--	--	--	--	--	--	--	Cyprinus carpio genome assembly common carp genome ,scaffold 000001192
TR27013_c0_g1	--	--	--	--	--	--	--	--	--	--	Cyprinus carpio genome assembly common carp genome ,scaffold LG23
TR37098_c3_g1	--	--	--	--	--	--	--	--	--	--	Cyprinus carpio genome assembly common carp genome ,scaffold 000028822
TR8958_c1_g1	--	--	--	--	--	--	--	--	--	--	Cyprinus carpio genome assembly common carp genome ,scaffold 000028893
TR52994_c0_g4	[O]	Posttranslational modification, protein turnover, chaperones	--	K03345|0.0|dre:556400|wu:fb78c01	[O]	Posttranslational modification, protein turnover, chaperones	Ulp1 protease family, C-terminal catalytic domain	--	Uncharacterized protein {ECO:0000313|Ensembl:ENSDARP00000101246} OS=Danio rerio (Zebrafish) PE=4 SV=1	PREDICTED: sentrin-specific protease 2 [Danio rerio]	PREDICTED: Danio rerio SUMO1/sentrin/SMT3 specific peptidase 2 (senp2), mRNA
TR21472_c4_g2	--	--	--	--	--	--	Leucine Rich repeat	--	Uncharacterized protein {ECO:0000313|Ensembl:ENSDARP00000101647} OS=Danio rerio (Zebrafish) PE=4 SV=1	PREDICTED: uncharacterized protein LOC101884073 isoform X1 [Danio rerio]	PREDICTED: Danio rerio uncharacterized LOC101884073 (LOC101884073), transcript variant X2, mRNA
TR28351_c1_g2	--	--	--	--	--	--	--	--	--	PREDICTED: CD99 molecule isoform X4 [Danio rerio]	Cyprinus carpio genome assembly common carp genome ,scaffold LG2
TR3829_c1_g1	--	--	--	--	--	--	--	--	--	--	Cyprinus carpio genome assembly common carp genome ,scaffold 000000141
TR6763_c2_g2	[DKL]	--	Biological Process: regulation of cyclin-dependent protein serine/threonine kinase activity (GO:0000079);; Biological Process: regulation of transcription, DNA-templated (GO:0006355);; Molecular Function: protein kinase binding (GO:0019901);;	--	[D]	Cell cycle control, cell division, chromosome partitioning	Cyclin, N-terminal domain	Cyclin-L1 GN=ccnl1 OS=Xenopus laevis (African clawed frog) PE=2 SV=2	Si:dkey-18f23.10 protein {ECO:0000313|EMBL:AAH57477.1} (Fragment) OS=Danio rerio (Zebrafish) PE=2 SV=1	PREDICTED: cyclin-T1 isoform X1 [Danio rerio]	PREDICTED: Danio rerio cyclin T1 (ccnt1), transcript variant X1, mRNA
TR87581_c0_g1	--	--	--	--	--	--	--	--	--	--	Cyprinus carpio genome assembly common carp genome ,scaffold LG44
TR35728_c4_g5	--	--	--	--	--	--	--	--	Uncharacterized protein {ECO:0000313|Ensembl:ENSAMXP00000001826} (Fragment) OS=Astyanax mexicanus (Blind cave fish) PE=4 SV=1	PREDICTED: protein FAM200A-like, partial [Larimichthys crocea]	TPA_asm: Oryzias latipes strain Hd-rR, complete genome assembly, chromosome 18
TR23186_c0_g1	--	--	--	--	--	--	--	--	--	--	Cyprinus carpio genome assembly common carp genome ,scaffold 000002440
TR40430_c1_g1	[J]	Translation, ribosomal structure and biogenesis	--	--	[T]	Signal transduction mechanisms	Queuine tRNA-ribosyltransferase	Queuine tRNA-ribosyltransferase subunit qtrtd1 {ECO:0000255|HAMAP-Rule:MF_03043} GN=qtrtd1 OS=Danio rerio (Zebrafish) PE=2 SV=2	Uncharacterized protein {ECO:0000313|Ensembl:ENSDARP00000079400} OS=Danio rerio (Zebrafish) PE=4 SV=1	PREDICTED: centrosomal protein of 104 kDa isoform X1 [Danio rerio]	PREDICTED: Danio rerio centrosomal protein 104 (cep104), transcript variant X2, misc_RNA
TR83899_c0_g1	--	--	--	--	--	--	--	--	--	--	Cyprinus carpio genome assembly common carp genome ,scaffold LG8
TR68428_c0_g1	[K]	Transcription	Molecular Function: sequence-specific DNA binding RNA polymerase II transcription factor activity (GO:0000981);; Biological Process: neural crest cell migration (GO:0001755);; Cellular Component: nucleus (GO:0005634);; Biological Process: regulation of transcription, DNA-templated (GO:0006355);; Biological Process: epidermal cell fate specification (GO:0009957);; Biological Process: otic placode …	K09401|0.0|dre:353313|foxi1, cb724, foo	[K]	Transcription	Fork head domain	Forkhead box protein I2-A GN=foxi2-a OS=Xenopus laevis (African clawed frog) PE=2 SV=1	Foxi1 protein {ECO:0000313|EMBL:AAI64810.1} OS=Danio rerio (Zebrafish) PE=2 SV=2	Forkhead box I1 [Danio rerio]	Danio rerio forkhead box I1, mRNA (cDNA clone MGC:92424 IMAGE:7039322), complete cds
TR19672_c0_g1	--	--	--	--	--	--	--	--	--	--	Cyprinus carpio genome assembly common carp genome ,scaffold 000028949
TR22707_c0_g4	--	--	Cellular Component: intermediate filament (GO:0005882);;	--	--	--	Intermediate filament protein	Neurofilament medium polypeptide GN=NEFM OS=Gallus gallus (Chicken) PE=2 SV=2	Uncharacterized protein {ECO:0000313|Ensembl:ENSDARP00000057912} OS=Danio rerio (Zebrafish) PE=4 SV=1	PREDICTED: neurofilament medium polypeptide isoform X2 [Danio rerio]	Cyprinus carpio genome assembly common carp genome ,scaffold LG26
TR34011_c0_g1	--	--	--	--	--	--	--	--	--	--	Cyprinus carpio genome assembly common carp genome ,scaffold 000006486
TR22051_c0_g1	--	--	--	--	--	--	--	--	--	--	Cyprinus carpio genome assembly common carp genome ,scaffold 000029000
TR75381_c0_g1	--	--	--	--	--	--	--	--	--	--	Cyprinus carpio genome assembly common carp genome ,scaffold 000029038
TR80452_c0_g1	--	--	--	--	--	--	--	--	--	--	Cyprinus carpio genome assembly common carp genome ,scaffold 000028814
TR6826_c3_g1	--	--	--	--	[Y]	Nuclear structure	--	--	Uncharacterized protein {ECO:0000313|Ensembl:ENSDARP00000106713} OS=Danio rerio (Zebrafish) PE=4 SV=1	PREDICTED: mucin-2-like [Danio rerio]	Cyprinus carpio genome assembly common carp genome ,scaffold LG5
TR84358_c0_g1	--	--	--	--	--	--	--	--	--	--	Cyprinus carpio genome assembly common carp genome ,scaffold 000002793
TR10466_c0_g1	--	--	Biological Process: branching involved in ureteric bud morphogenesis (GO:0001658);; Biological Process: regulation of vascular permeability involved in acute inflammatory response (GO:0002528);; Cellular Component: nucleus (GO:0005634);; Cellular Component: cytosol (GO:0005829);; Molecular Function: beta-catenin binding (GO:0008013);; Biological Process: anterior/posterior pattern specification (…	K04493|2e-46|dre:100330748|catenin, beta interacting protein 1-like	--	--	Beta-catenin-interacting protein ICAT	Protein LZIC GN=lzic OS=Xenopus tropicalis (Western clawed frog) PE=2 SV=1	Uncharacterized protein {ECO:0000313|Ensembl:ENSDARP00000056864} OS=Danio rerio (Zebrafish) PE=2 SV=1	beta-catenin-interacting protein 1 [Danio rerio]	Cyprinus carpio genome assembly common carp genome ,scaffold 000028817
TR50478_c0_g1	--	--	Biological Process: ion transport (GO:0006811);; Molecular Function: ligand-gated ion channel activity (GO:0015276);; Cellular Component: membrane part (GO:0044425);;	K04819|2e-25|cfa:478649|similar to 5-hydroxytryptamine receptor 3 subunit C	[T]	Signal transduction mechanisms	Neurotransmitter-gated ion-channel transmembrane region	Neuronal acetylcholine receptor subunit alpha-7 (Precursor) GN=CHRNA7 OS=Gallus gallus (Chicken) PE=1 SV=1	Uncharacterized protein {ECO:0000313|Ensembl:ENSONIP00000015721} (Fragment) OS=Oreochromis niloticus (Nile tilapia) PE=3 SV=1	PREDICTED: 5-hydroxytryptamine receptor 3A-like [Pundamilia nyererei]	Cyprinus carpio genome assembly common carp genome ,scaffold 000001954
TR9529_c0_g2	--	--	--	--	--	--	--	--	--	--	Cyprinus carpio genome assembly common carp genome ,scaffold 000000967
TR69543_c0_g1	--	--	--	--	--	--	--	--	--	--	Cyprinus carpio genome assembly common carp genome ,scaffold 000006920
TR51277_c0_g1	--	--	--	--	--	--	--	--	--	--	Cyprinus carpio genome assembly common carp genome ,scaffold 000006397
TR48873_c0_g2	--	--	--	--	--	--	--	--	--	--	Cyprinus carpio genome assembly common carp genome ,scaffold LG20
TR62150_c0_g2	--	--	Cellular Component: intracellular (GO:0005622);; Molecular Function: zinc ion binding (GO:0008270);;	--	[O]	Posttranslational modification, protein turnover, chaperones	SPRY domain	Zinc-binding protein A33 OS=Pleurodeles waltl (Iberian ribbed newt) PE=1 SV=2	Uncharacterized protein {ECO:0000313|Ensembl:ENSORLP00000011284} (Fragment) OS=Oryzias latipes (Medaka fish) PE=4 SV=1	uncharacterized protein LOC101883816 [Danio rerio]	Cyprinus carpio genome assembly common carp genome ,scaffold LG36
TR30154_c2_g1	--	--	--	--	--	--	--	--	--	--	Cyprinus carpio genome assembly common carp genome ,scaffold 000000935
TR50297_c0_g2	[R]	General function prediction only	Molecular Function: serine-type endopeptidase activity (GO:0004252);; Cellular Component: mitochondrial inner membrane (GO:0005743);; Biological Process: proteolysis (GO:0006508);; Cellular Component: integral component of membrane (GO:0016021);;	K09650|1e-112|dre:541485|parl	[T]	Signal transduction mechanisms	Rhomboid family	Presenilins-associated rhomboid-like protein, mitochondrial (Precursor) OS=Danio rerio (Zebrafish) PE=2 SV=1	Zgc:112986 protein {ECO:0000313|EMBL:AAI64781.1} OS=Danio rerio (Zebrafish) PE=2 SV=1	presenilins-associated rhomboid-like protein, mitochondrial precursor [Danio rerio]	PREDICTED: Danio rerio presenilin associated, rhomboid-like a (parla), transcript variant X4, mRNA
TR21935_c0_g1	--	--	--	--	--	--	--	--	--	PREDICTED: protocadherin-16-like [Danio rerio]	Cyprinus carpio genome assembly common carp genome ,scaffold 000028855
TR24545_c0_g1	[KL]	--	Cellular Component: condensed chromosome kinetochore (GO:0000777);; Molecular Function: DNA binding (GO:0003677);; Molecular Function: helicase activity (GO:0004386);; Molecular Function: ATP binding (GO:0005524);; Biological Process: mitosis (GO:0007067);; Biological Process: intein-mediated protein splicing (GO:0016539);; Biological Process: cell division (GO:0051301);;	--	[KL]	--	Helicase conserved C-terminal domain;; Class II histone deacetylase complex subunits 2 and 3	DNA excision repair protein ERCC-6-like GN=ercc6l OS=Danio rerio (Zebrafish) PE=1 SV=1	Uncharacterized protein {ECO:0000313|Ensembl:ENSAMXP00000004890} (Fragment) OS=Astyanax mexicanus (Blind cave fish) PE=4 SV=1	PREDICTED: DNA excision repair protein ERCC-6-like isoform X2 [Danio rerio]	PREDICTED: Danio rerio excision repair cross-complementation group 6-like (ercc6l), transcript variant X2, mRNA
TR894_c9_g5	--	--	--	--	--	--	--	--	--	--	Cyprinus carpio genome assembly common carp genome ,scaffold LG26
TR78207_c0_g1	--	--	--	--	--	--	--	--	Oncorhynchus mykiss genomic scaffold, scaffold_35988 {ECO:0000313|EMBL:CDQ98777.1} (Fragment) OS=Oncorhynchus mykiss (Rainbow trout) PE=4 SV=1	unnamed protein product, partial [Oncorhynchus mykiss]	Cyprinus carpio genome assembly common carp genome ,scaffold LG49
TR39166_c0_g1	--	--	--	K10350|0.0|dre:567429|fi26e04	[R]	General function prediction only	Leucine Rich repeats (2 copies)	Protein zyg-11 homolog GN=zyg11 OS=Danio rerio (Zebrafish) PE=2 SV=1	Uncharacterized protein {ECO:0000313|Ensembl:ENSDARP00000128813} OS=Danio rerio (Zebrafish) PE=4 SV=1	PREDICTED: protein zyg-11 homolog isoform X1 [Danio rerio]	PREDICTED: Danio rerio si:ch1073-82l19.1 (si:ch1073-82l19.1), transcript variant X1, mRNA
TR27733_c0_g1	--	--	--	K03002|2e-10|hmg:100212263|similar to predicted protein	--	--	--	--	Transposase {ECO:0000313|EMBL:AAP49009.1} OS=Lithobates pipiens (Northern leopard frog) PE=4 SV=1	transposase [Rana pipiens]	Cyprinus carpio genome assembly common carp genome ,scaffold 000002353
TR855_c12_g1	--	--	--	--	--	--	--	--	--	--	Cyprinus carpio genome assembly common carp genome ,scaffold 000013029
TR5549_c0_g1	--	--	--	--	--	--	--	--	--	--	Cyprinus carpio genome assembly common carp genome ,scaffold 000000489
TR63217_c0_g1	--	--	Biological Process: single-organism cellular process (GO:0044763);; Biological Process: localization (GO:0051179);;	--	--	--	--	--	Oncorhynchus mykiss genomic scaffold, scaffold_20586 {ECO:0000313|EMBL:CDQ96265.1} (Fragment) OS=Oncorhynchus mykiss (Rainbow trout) PE=4 SV=1	unnamed protein product, partial [Oncorhynchus mykiss]	Cyprinus carpio genome assembly common carp genome ,scaffold 000000943
TR62725_c0_g1	--	--	--	--	--	--	--	--	--	--	Cyprinus carpio genome assembly common carp genome ,scaffold 000028991
TR348_c0_g1	--	--	--	--	--	--	--	--	--	--	Cyprinus carpio genome assembly common carp genome ,scaffold LG45
TR37281_c0_g1	--	--	--	--	--	--	--	--	--	--	Cyprinus carpio genome assembly common carp genome ,scaffold LG44
TR65844_c0_g2	--	--	Molecular Function: calcium ion binding (GO:0005509);; Cellular Component: plasma membrane (GO:0005886);; Biological Process: homophilic cell adhesion (GO:0007156);; Cellular Component: integral component of membrane (GO:0016021);;	--	[S]	Function unknown	--	--	Protocadherin cluster 2 gamma 16A {ECO:0000313|EMBL:AAU06399.1} OS=Danio rerio (Zebrafish) PE=2 SV=1	protocadherin cluster 2 gamma 16A [Danio rerio]	Zebrafish DNA sequence from clone CH211-189K21 in linkage group 14, complete sequence
TR86909_c0_g1	--	--	--	--	--	--	--	--	--	--	Cyprinus carpio genome assembly common carp genome ,scaffold LG37
TR2386_c0_g1	--	--	--	--	--	--	--	--	--	--	Cyprinus carpio genome assembly common carp genome ,scaffold LG27
TR66389_c0_g1	--	--	--	K05856|2e-06|dre:414333|lck, MGC136695, MGC194004, MGC194043, zgc:136695	[T]	Signal transduction mechanisms	--	Proto-oncogene tyrosine-protein kinase LCK GN=LCK OS=Gallus gallus (Chicken) PE=2 SV=2	Uncharacterized protein {ECO:0000313|Ensembl:ENSMGAP00000017988} (Fragment) OS=Meleagris gallopavo (Common turkey) PE=4 SV=1	PREDICTED: tyrosine-protein kinase Lyn-like [Mesitornis unicolor]	Cyprinus carpio genome assembly common carp genome ,scaffold 000028810
TR47934_c0_g1	--	--	--	--	--	--	--	--	--	--	Cyprinus carpio genome assembly common carp genome ,scaffold 000002129
TR24763_c0_g1	[R]	General function prediction only	Molecular Function: RNA binding (GO:0003723);; Biological Process: heart contraction (GO:0060047);;	--	[T]	Signal transduction mechanisms	Ankyrin repeats (3 copies);; Ankyrin repeat;; Ankyrin repeats (many copies);; Ankyrin repeat;; Ankyrin repeats (many copies);; KH domain;; KH domain	Serine/threonine-protein phosphatase 6 regulatory ankyrin repeat subunit B GN=ANKRD44 OS=Gallus gallus (Chicken) PE=2 SV=1	Uncharacterized protein {ECO:0000313|Ensembl:ENSDARP00000121740} OS=Danio rerio (Zebrafish) PE=4 SV=1	PREDICTED: ankyrin repeat and KH domain-containing protein 1 isoform X1 [Danio rerio]	PREDICTED: Danio rerio ankyrin repeat and KH domain containing 1 (ankhd1), transcript variant X1, mRNA
TR47632_c0_g1	--	--	Molecular Function: transmembrane signaling receptor activity (GO:0004888);; Biological Process: cell surface receptor signaling pathway (GO:0007166);; Cellular Component: membrane (GO:0016020);;	K08446|0.0|dre:792970|CD97 antigen-like	[T]	Signal transduction mechanisms	7 transmembrane receptor (Secretin family);; Calcium-binding EGF domain;; Latrophilin/CL-1-like GPS domain;; EGF domain;; EGF-like domain	G-protein coupled receptor 126 (Precursor) GN=gpr126 OS=Danio rerio (Zebrafish) PE=2 SV=1	CD97 antigen {ECO:0000313|EMBL:ACN60350.1} (Fragment) OS=Salmo salar (Atlantic salmon) PE=2 SV=1	CD97 antigen precursor [Salmo salar]	PREDICTED: Danio rerio CD97 antigen-like (LOC100538283), mRNA
TR70095_c0_g1	--	--	--	--	--	--	--	--	--	--	Cyprinus carpio genome assembly common carp genome ,scaffold LG45
TR11457_c0_g2	--	--	--	--	--	--	--	--	--	--	Cyprinus carpio genome assembly common carp genome ,scaffold LG32
TR32118_c0_g1	--	--	--	--	--	--	--	--	--	--	Cyprinus carpio genome assembly common carp genome ,scaffold 000000934
TR2598_c1_g1	--	--	--	--	--	--	--	--	--	--	Cyprinus carpio genome assembly common carp genome ,scaffold 000029080
TR45854_c0_g1	--	--	--	--	--	--	--	--	--	--	Cyprinus carpio genome assembly common carp genome ,scaffold LG28
TR15177_c2_g1	[KL]	--	--	K14439|0.0|dre:557875|MGC113183, smarcad1, wu:fi25c01	[B]	Chromatin structure and dynamics	SNF2 family N-terminal domain;; DEAD/DEAH box helicase	SWI/SNF-related matrix-associated actin-dependent regulator of chromatin subfamily A containing DEAD/H box 1A OS=Danio rerio (Zebrafish) PE=3 SV=1	Oncorhynchus mykiss genomic scaffold, scaffold_254 {ECO:0000313|EMBL:CDQ65906.1} OS=Oncorhynchus mykiss (Rainbow trout) PE=4 SV=1	SWI/SNF-related matrix-associated actin-dependent regulator of chromatin subfamily A containing DEAD/H box 1A [Danio rerio]	Danio rerio SWI/SNF-related, matrix-associated actin-dependent regulator of chromatin, subfamily a, containing DEAD/H box 1 a (smarcad1a), mRNA
TR50683_c0_g1	--	--	Molecular Function: nucleic acid binding (GO:0003676);; Cellular Component: nucleus (GO:0005634);; Molecular Function: metal ion binding (GO:0046872);;	K10490|0.0|dre:100003975|FLJ23392, im:6906516, im:7140697	[R]	General function prediction only	BTB/POZ domain;; Zinc finger, C2H2 type;; Zinc-finger double domain;; C2H2-type zinc finger	Zinc finger and BTB domain-containing protein 18 GN=zbtb18 OS=Danio rerio (Zebrafish) PE=2 SV=1	Uncharacterized protein {ECO:0000313|Ensembl:ENSDARP00000052636} OS=Danio rerio (Zebrafish) PE=4 SV=1	PREDICTED: zinc finger and BTB domain-containing protein 3 [Danio rerio]	Cyprinus carpio genome assembly common carp genome ,scaffold 000000297
TR32027_c2_g1	--	--	--	--	--	--	--	--	--	--	Cyprinus carpio genome assembly common carp genome ,scaffold LG32
TR30052_c2_g2	[S]	Function unknown	Cellular Component: nucleus (GO:0005634);; Biological Process: ribosome biogenesis (GO:0042254);;	--	[S]	Function unknown	Protein of unknown function (DUF663)	Pre-rRNA-processing protein TSR1 homolog GN=tsr1 OS=Xenopus laevis (African clawed frog) PE=2 SV=1	Uncharacterized protein {ECO:0000313|Ensembl:ENSDARP00000052644} OS=Danio rerio (Zebrafish) PE=4 SV=1	pre-rRNA-processing protein TSR1 homolog [Danio rerio]	PREDICTED: Danio rerio TSR1, 20S rRNA accumulation, homolog (S. cerevisiae) (tsr1), transcript variant X1, mRNA
TR55013_c0_g1	--	--	Molecular Function: acetylgalactosaminyltransferase activity (GO:0008376);; Cellular Component: Golgi cisterna membrane (GO:0032580);;	--	[G]	Carbohydrate transport and metabolism	Chondroitin N-acetylgalactosaminyltransferase;; N-terminal domain of galactosyltransferase	--	Uncharacterized protein {ECO:0000313|Ensembl:ENSDARP00000123580} OS=Danio rerio (Zebrafish) PE=4 SV=1	PREDICTED: beta-1,4-N-acetylgalactosaminyltransferase 3 isoform X6 [Danio rerio]	PREDICTED: Danio rerio beta-1,4-N-acetyl-galactosaminyl transferase 3a (b4galnt3a), transcript variant X6, mRNA
TR36523_c1_g1	--	--	--	--	--	--	--	--	--	--	Cyprinus carpio genome assembly common carp genome ,scaffold LG24
TR33205_c0_g1	--	--	--	--	--	--	--	--	--	--	Cyprinus carpio genome assembly common carp genome ,scaffold LG33
TR5136_c0_g1	--	--	--	--	--	--	--	--	--	--	Cyprinus carpio genome assembly common carp genome ,scaffold 000000554
TR56822_c1_g1	--	--	--	--	--	--	--	--	--	--	Hypophthalmichthys molitrix microsatellite Hysd1260-1 sequence
TR84029_c0_g1	--	--	--	--	--	--	--	--	--	--	Cyprinus carpio genome assembly common carp genome ,scaffold LG30
TR43205_c16_g8	--	--	--	--	--	--	--	--	--	--	Cyprinus carpio genome assembly common carp genome ,scaffold 000028873
TR26471_c0_g2	--	--	--	--	--	--	--	--	--	--	Cyprinus carpio genome assembly common carp genome ,scaffold 000010271
TR79749_c0_g1	--	--	--	--	--	--	--	--	--	--	Cyprinus carpio genome assembly common carp genome ,scaffold LG43
TR43235_c5_g1	--	--	--	--	--	--	--	--	--	--	Cyprinus carpio genome assembly common carp genome ,scaffold LG19
TR59462_c1_g1	--	--	--	--	--	--	--	--	--	--	Cyprinus carpio genome assembly common carp genome ,scaffold LG14
TR57091_c0_g1	--	--	--	--	--	--	--	--	--	--	Gallus gallus BAC clone TAM32-27K9 from chromosome z, complete sequence
TR1007_c0_g1	--	--	--	--	--	--	--	--	--	--	Cyprinus carpio genome assembly common carp genome ,scaffold LG49
TR71059_c5_g1	[R]	General function prediction only	Molecular Function: nucleic acid binding (GO:0003676);; Molecular Function: metal ion binding (GO:0046872);;	--	[R]	General function prediction only	Zinc-finger double domain;; Zinc finger, C2H2 type	Gastrula zinc finger protein XlCGF51.1A (Fragment) OS=Xenopus laevis (African clawed frog) PE=3 SV=1	Uncharacterized protein {ECO:0000313|EMBL:AAI27394.1} (Fragment) OS=Danio rerio (Zebrafish) PE=2 SV=1	Unknown (protein for IMAGE:5604373) [Danio rerio]	Cyprinus carpio genome assembly common carp genome ,scaffold 000001547
TR574_c0_g1	--	--	Molecular Function: G-protein coupled receptor activity (GO:0004930);; Molecular Function: transporter activity (GO:0005215);; Biological Process: phosphate-containing compound metabolic process (GO:0006796);; Biological Process: sodium ion transport (GO:0006814);; Biological Process: cell adhesion (GO:0007155);; Biological Process: G-protein coupled receptor signaling pathway (GO:0007186);; Cell…	--	--	--	--	--	Chromosome undetermined SCAF5014, whole genome shotgun sequence {ECO:0000313|EMBL:CAF88554.1} (Fragment) OS=Tetraodon nigroviridis (Spotted green pufferfish) PE=4 SV=1	unnamed protein product, partial [Tetraodon nigroviridis]	Cyprinus carpio genome assembly common carp genome ,scaffold 000000093
TR16440_c2_g1	--	--	--	--	--	--	--	--	--	--	Cyprinus carpio genome assembly common carp genome ,scaffold 000028957
TR902_c8_g3	--	--	--	--	--	--	--	--	--	--	Cyprinus carpio genome assembly common carp genome ,scaffold LG38
TR22523_c0_g1	--	--	--	--	--	--	--	--	Putative ubiquitin thioesterase L96 {ECO:0000313|EMBL:EMC85008.1} (Fragment) OS=Columba livia (Rock dove) PE=4 SV=1	Putative ubiquitin thioesterase L96, partial [Columba livia]	Zebrafish DNA sequence from clone CH211-247O1 in linkage group 7, complete sequence
TR29080_c0_g1	--	--	--	--	--	--	--	--	--	--	Cyprinus carpio genome assembly common carp genome ,scaffold 000028855
TR60338_c3_g1	--	--	--	--	--	--	--	--	--	--	Cyprinus carpio genome assembly common carp genome ,scaffold 000000208
TR78626_c0_g1	--	--	--	--	--	--	--	--	--	--	Cyprinus carpio genome assembly common carp genome ,scaffold 000007129
TR45101_c0_g1	--	--	--	--	--	--	--	--	--	--	Cyprinus carpio genome assembly common carp genome ,scaffold 000000874
TR5475_c3_g1	--	--	Biological Process: synaptic transmission (GO:0007268);; Biological Process: motor neuron axon guidance (GO:0008045);; Cellular Component: integral component of membrane (GO:0016021);; Molecular Function: metal ion binding (GO:0046872);;	K07377|1e-151|dre:558326|nrxn2a	[T]	Signal transduction mechanisms	Laminin G domain;; Laminin G domain	Neurexin-3 (Precursor) OS=Gallus gallus (Chicken) PE=1 SV=1	Uncharacterized protein {ECO:0000313|Ensembl:ENSDARP00000119607} OS=Danio rerio (Zebrafish) PE=4 SV=1	PREDICTED: neurexin 2a isoform X3 [Danio rerio]	Danio rerio neurexin 2a (nrxn2a), mRNA >gi|109137019|gb|DQ641428.1| Danio rerio neurexin 2a alpha mRNA, complete cds
TR7224_c0_g1	--	--	--	--	--	--	--	--	--	--	Cyprinus carpio genome assembly common carp genome ,scaffold LG15
TR52472_c0_g1	--	--	--	--	--	--	--	UPF0561 protein C2orf68 homolog GN=si:ch211-283h6.4 OS=Danio rerio (Zebrafish) PE=3 SV=1	Uncharacterized protein {ECO:0000313|Ensembl:ENSDARP00000077103} OS=Danio rerio (Zebrafish) PE=4 SV=1	UPF0561 protein C2orf68 homolog [Danio rerio]	Cyprinus carpio genome assembly common carp genome ,scaffold LG37
TR25803_c1_g1	--	--	--	--	--	--	--	--	--	--	Cyprinus carpio genome assembly common carp genome ,scaffold 000001862
TR94875_c0_g1	--	--	--	--	--	--	--	--	--	--	Cyprinus carpio genome assembly common carp genome ,scaffold LG40
TR56369_c0_g1	--	--	--	--	--	--	--	--	--	--	Cyprinus carpio genome assembly common carp genome ,scaffold LG16
TR14594_c0_g1	--	--	--	--	--	--	--	--	--	--	Cyprinus carpio genome assembly common carp genome ,scaffold 000000488
TR23004_c0_g2	[S]	Function unknown	Biological Process: pseudouridine synthesis (GO:0001522);; Molecular Function: RNA binding (GO:0003723);; Molecular Function: pseudouridine synthase activity (GO:0009982);;	--	[S]	Function unknown	tRNA pseudouridine synthase D (TruD);; tRNA pseudouridine synthase D (TruD)	Pseudouridylate synthase 7 homolog-like protein GN=pus7l OS=Danio rerio (Zebrafish) PE=2 SV=1	Uncharacterized protein {ECO:0000313|Ensembl:ENSDARP00000040498} OS=Danio rerio (Zebrafish) PE=2 SV=1	pseudouridylate synthase 7 homolog [Danio rerio]	Danio rerio pseudouridylate synthase 7 (putative) (pus7), mRNA >gi|169642679|gb|BC160612.1| Danio rerio pseudouridylate synthase 7 homolog (S. cerevisiae), mRNA (cDNA clone MGC:171455 IMAGE:7073478), complete cds
TR19577_c0_g1	--	--	--	--	--	--	--	Transmembrane protein 127 GN=tmem127 OS=Danio rerio (Zebrafish) PE=2 SV=1	Oncorhynchus mykiss genomic scaffold, scaffold_377 {ECO:0000313|EMBL:CDQ69012.1} OS=Oncorhynchus mykiss (Rainbow trout) PE=4 SV=1	PREDICTED: uncharacterized protein LOC101884896 [Danio rerio]	Cyprinus carpio genome assembly common carp genome ,scaffold LG41
TR87628_c0_g1	--	--	--	--	--	--	--	--	--	PREDICTED: vegetative cell wall protein gp1-like, partial [Phalacrocorax carbo]	Cyprinus carpio genome assembly common carp genome ,scaffold 000000378
TR21766_c0_g2	--	--	--	--	--	--	--	Serine/arginine repetitive matrix protein 1 GN=SRRM1 OS=Gallus gallus (Chicken) PE=2 SV=1	Uncharacterized protein {ECO:0000313|Ensembl:ENSLOCP00000007147} OS=Lepisosteus oculatus (Spotted gar) PE=4 SV=1	PREDICTED: homer protein homolog 1-like isoform X2 [Oreochromis niloticus]	Cyprinus carpio genome assembly common carp genome ,scaffold LG42
TR37140_c1_g2	--	--	Biological Process: antigen processing and presentation of peptide or polysaccharide antigen via MHC class II (GO:0002504);; Biological Process: immune response (GO:0006955);; Cellular Component: integral component of membrane (GO:0016021);; Cellular Component: MHC class II protein complex (GO:0042613);;	--	--	--	Immunoglobulin C1-set domain;; CD80-like C2-set immunoglobulin domain;; Class II histocompatibility antigen, beta domain	Class II histocompatibility antigen, B-L beta chain (Fragment) OS=Gallus gallus (Chicken) PE=3 SV=1	MHC class II beta chain {ECO:0000313|EMBL:CAA64706.1} (Fragment) OS=Cyprinus carpio (Common carp) PE=2 SV=1	PREDICTED: rano class II histocompatibility antigen, A beta chain-like [Danio rerio]	Cyprinus carpio genome assembly common carp genome ,scaffold 000028855
TR3984_c0_g1	--	--	--	--	--	--	--	--	--	--	Zebrafish DNA sequence from clone DKEY-220L23 in linkage group 3, complete sequence
TR40928_c0_g1	--	--	--	--	--	--	--	--	--	--	Cyprinus carpio genome assembly common carp genome ,scaffold LG40
TR25743_c0_g1	--	--	--	--	--	--	--	--	--	PREDICTED: classical arabinogalactan protein 9-like isoform X2 [Danio rerio]	Cyprinus carpio genome assembly common carp genome ,scaffold 000001592
TR89030_c0_g1	--	--	--	--	--	--	--	40S ribosomal protein S18 GN=rps18 OS=Ictalurus punctatus (Channel catfish) PE=2 SV=1	--	--	PREDICTED: Notothenia coriiceps ribosomal protein S18 (rps18), mRNA
TR94748_c0_g1	--	--	--	--	--	--	--	--	--	--	Cyprinus carpio genome assembly common carp genome ,scaffold LG17
TR89573_c0_g1	--	--	Molecular Function: transmembrane signaling receptor activity (GO:0004888);; Molecular Function: transporter activity (GO:0005215);; Biological Process: cell surface receptor signaling pathway (GO:0007166);; Biological Process: nervous system development (GO:0007399);; Cellular Component: membrane (GO:0016020);; Molecular Function: hydrolase activity (GO:0016787);; Molecular Function: ion binding…	--	--	--	--	--	Uncharacterized protein {ECO:0000313|EMBL:KGL97725.1} (Fragment) OS=Charadrius vociferus (Killdeer) PE=4 SV=1	hypothetical protein N301_01220, partial [Charadrius vociferus]	Zebrafish DNA sequence from clone DKEY-231E3 in linkage group 7, complete sequence
TR32734_c0_g2	[L]	Replication, recombination and repair	--	--	--	--	DDE superfamily endonuclease	--	Oncorhynchus mykiss genomic scaffold, scaffold_511 {ECO:0000313|EMBL:CDQ71679.1} OS=Oncorhynchus mykiss (Rainbow trout) PE=4 SV=1	PREDICTED: uncharacterized protein LOC102079069 [Oreochromis niloticus]	Salmo salar clone BAC CHORI214-30C23, complete sequence
TR28184_c0_g1	--	--	Cellular Component: proteasome regulatory particle (GO:0005838);; Biological Process: proteolysis (GO:0006508);;	K03031|1e-143|dre:415221|psmd8, fa93g07, fb17c09, fb49a10, wu:fa93g07, wu:fb17c09, wu:fb49a10, zgc:86762	[O]	Posttranslational modification, protein turnover, chaperones	SAC3/GANP/Nin1/mts3/eIF-3 p25 family;; COP9 signalosome, subunit CSN8	--	Zgc:86762 {ECO:0000313|EMBL:AAH71432.1} OS=Danio rerio (Zebrafish) PE=2 SV=1	26S proteasome non-ATPase regulatory subunit 8 [Danio rerio]	Danio rerio proteasome (prosome, macropain) 26S subunit, non-ATPase, 8 (psmd8), mRNA >gi|47937963|gb|BC071432.1| Danio rerio zgc:86762, mRNA (cDNA clone MGC:86762 IMAGE:6899555), complete cds
TR12861_c0_g1	--	--	--	--	--	--	--	--	--	--	Cyprinus carpio genome assembly common carp genome ,scaffold 000001590
TR18916_c0_g1	--	--	--	--	--	--	--	--	FMRFamide neuropeptides {ECO:0000313|EMBL:KFP00701.1} (Fragment) OS=Calypte anna (Anna's hummingbird) PE=4 SV=1	FMRFamide neuropeptides, partial [Calypte anna]	Zebrafish DNA sequence from clone CH211-216L23 in linkage group 18, complete sequence
TR20862_c9_g1	--	--	--	--	--	--	--	--	--	--	Hypophthalmichthys molitrix microsatellite Hysd17-1 sequence
TR22525_c0_g1	--	--	--	--	--	--	--	--	--	--	Cyprinus carpio genome assembly common carp genome ,scaffold 000028848
TR19136_c0_g1	--	--	--	--	--	--	--	--	--	--	Cyprinus carpio genome assembly common carp genome ,scaffold LG17
TR46066_c0_g1	--	--	Biological Process: immune system process (GO:0002376);; Cellular Component: membrane (GO:0016020);;	--	--	--	--	--	MHC class II beta chain {ECO:0000313|EMBL:CAD89318.1} (Fragment) OS=Gobio gobio (gudgeon) PE=2 SV=1	MHC class II beta chain [Gobio gobio]	Ctenopharyngodon idella MHC class II antigen (Ctid-DAB) gene, Ctid-DAB*28 allele, exons 2, 3 and partial cds
TR60946_c0_g1	--	--	--	--	--	--	--	--	--	--	Cyprinus carpio genome assembly common carp genome ,scaffold 000017376
TR88125_c0_g1	--	--	--	--	--	--	--	--	--	--	Cyprinus carpio genome assembly common carp genome ,scaffold LG11
TR2443_c0_g1	--	--	--	--	--	--	--	--	--	--	Cyprinus carpio genome assembly common carp genome ,scaffold LG50
TR60037_c0_g1	--	--	--	--	--	--	--	--	--	--	Cyprinus carpio genome assembly common carp genome ,scaffold LG1
TR44072_c0_g1	--	--	--	--	--	--	--	--	--	--	Cyprinus carpio genome assembly common carp genome ,scaffold LG43
TR69807_c2_g1	--	--	--	--	--	--	Dpy-30 motif	--	Uncharacterized protein {ECO:0000313|Ensembl:ENSDARP00000108192} OS=Danio rerio (Zebrafish) PE=4 SV=1	PREDICTED: DPY30 domain-containing protein 1-like isoform X3 [Danio rerio]	Cyprinus carpio genome assembly common carp genome ,scaffold LG16
TR56474_c0_g1	--	--	--	--	--	--	--	--	--	--	Zebrafish DNA sequence from clone CH211-173B8 in linkage group 19, complete sequence
TR53140_c1_g1	[RTKL]	--	Biological Process: gastrulation with mouth forming second (GO:0001702);; Biological Process: kidney development (GO:0001822);; Biological Process: lymphangiogenesis (GO:0001946);; Biological Process: blood vessel remodeling (GO:0001974);; Molecular Function: receptor signaling protein serine/threonine kinase activity (GO:0004702);; Molecular Function: protein serine/threonine/tyrosine kinase act…	--	[T]	Signal transduction mechanisms	Protein kinase domain;; Protein tyrosine kinase;; Activin types I and II receptor domain	Activin receptor type-2B (Precursor) GN=ACVR2B OS=Gallus gallus (Chicken) PE=2 SV=1	Serine/threonine-protein kinase receptor {ECO:0000256|RuleBase:RU361271} (Fragment) OS=Danio rerio (Zebrafish) PE=3 SV=1	PREDICTED: activin receptor type-2B-like [Danio rerio]	PREDICTED: Danio rerio activin receptor type-2B-like (LOC100331938), mRNA
TR72531_c0_g1	--	--	--	--	--	--	--	--	--	--	Cyprinus carpio genome assembly common carp genome ,scaffold LG21
TR47511_c0_g1	--	--	--	--	--	--	--	--	--	--	Cyprinus carpio genome assembly common carp genome ,scaffold LG48
TR41713_c0_g1	--	--	--	--	--	--	--	--	--	--	Zebrafish DNA sequence from clone CH211-114G7 in linkage group 14, complete sequence
TR30071_c0_g1	--	--	--	--	--	--	--	--	--	--	Cyprinus carpio genome assembly common carp genome ,scaffold 000000501
TR39982_c3_g1	--	--	Molecular Function: Rho guanyl-nucleotide exchange factor activity (GO:0005089);; Biological Process: positive regulation of GTPase activity (GO:0043547);;	--	[T]	Signal transduction mechanisms	RhoGEF domain;; SH3 domain;; Variant SH3 domain;; Variant SH3 domain	Serine/arginine repetitive matrix protein 1 GN=SRRM1 OS=Gallus gallus (Chicken) PE=2 SV=1	Uncharacterized protein {ECO:0000313|Ensembl:ENSDARP00000082903} OS=Danio rerio (Zebrafish) PE=4 SV=1	PREDICTED: rho guanine nucleotide exchange factor 15 [Danio rerio]	PREDICTED: Danio rerio si:dkey-38p12.3 (si:dkey-38p12.3), transcript variant X2, mRNA
TR35670_c0_g1	--	--	--	--	--	--	--	--	--	--	Cyprinus carpio genome assembly common carp genome ,scaffold 000000793
TR922_c2_g8	--	--	--	--	--	--	--	--	--	--	Cyprinus carpio genome assembly common carp genome ,scaffold 000028976
TR401_c0_g1	--	--	--	--	--	--	--	--	--	--	Cyprinus carpio genome assembly common carp genome ,scaffold LG30
TR9859_c1_g2	[P]	Inorganic ion transport and metabolism	--	--	--	--	--	Calsequestrin-2 (Precursor) GN=CASQ2 OS=Gallus gallus (Chicken) PE=1 SV=1	Aspartic acid-rich protein aspolin2-1 {ECO:0000313|EMBL:BAD42843.1} OS=Cyprinus carpio (Common carp) PE=2 SV=1	PREDICTED: protein PFC0760c-like isoform X1 [Danio rerio]	Cyprinus carpio mRNA for aspartic acid-rich protein aspolin2-2, complete cds
TR80558_c0_g1	--	--	--	--	--	--	--	--	--	--	Cyprinus carpio genome assembly common carp genome ,scaffold LG41
TR42868_c0_g1	--	--	--	--	--	--	Pectate lyase;; Right handed beta helix region	Integumentary mucin C.1 (Fragment) OS=Xenopus laevis (African clawed frog) PE=2 SV=1	Uncharacterized protein {ECO:0000313|Ensembl:ENSDARP00000110773} OS=Danio rerio (Zebrafish) PE=4 SV=1	PREDICTED: mucin-2-like [Oreochromis niloticus]	--
TR55793_c0_g1	--	--	--	--	--	--	--	--	Salivary glue protein Sgs-3 {ECO:0000313|EMBL:KFV71123.1} (Fragment) OS=Picoides pubescens (Downy woodpecker) PE=4 SV=1	Salivary glue protein Sgs-3, partial [Picoides pubescens]	Cyprinus carpio genome assembly common carp genome ,scaffold 000000862
TR75772_c0_g1	--	--	--	--	--	--	Vault protein inter-alpha-trypsin domain	--	Uncharacterized protein {ECO:0000313|Ensembl:ENSDARP00000100728} OS=Danio rerio (Zebrafish) PE=4 SV=1	PREDICTED: von Willebrand factor A domain-containing protein 5B2 [Danio rerio]	PREDICTED: Danio rerio von Willebrand factor A domain containing 5B2 (vwa5b2), mRNA
TR37478_c0_g4	[R]	General function prediction only	--	K13221|1e-99|dre:393506|MGC65780, zgc:77274	[A]	RNA processing and modification	WD domain, G-beta repeat	Methylosome protein 50 GN=wdr77 OS=Xenopus laevis (African clawed frog) PE=1 SV=1	Zgc:65780 {ECO:0000313|EMBL:AAH56278.1} OS=Danio rerio (Zebrafish) PE=2 SV=1	methylosome protein 50 [Danio rerio]	Danio rerio WD repeat domain 77 (wdr77), mRNA >gi|33604042|gb|BC056278.1| Danio rerio zgc:65780, mRNA (cDNA clone MGC:65780 IMAGE:6789481), complete cds
TR53074_c0_g5	--	--	--	--	--	--	--	--	--	--	Cyprinus carpio genome assembly common carp genome ,scaffold 000000045
TR41880_c0_g2	--	--	--	--	--	--	--	--	--	--	Cyprinus carpio genome assembly common carp genome ,scaffold 000028892
TR32086_c1_g2	--	--	--	--	--	--	--	--	--	--	Cyprinus carpio genome assembly common carp genome ,scaffold LG43
TR5104_c0_g1	--	--	--	--	--	--	--	--	--	--	Cyprinus carpio genome assembly common carp genome ,scaffold LG16
TR23371_c0_g1	--	--	--	--	--	--	--	--	--	--	Cyprinus carpio genome assembly common carp genome ,scaffold LG12
TR92526_c0_g1	--	--	Cellular Component: membrane (GO:0016020);; Cellular Component: membrane-bounded organelle (GO:0043227);; Biological Process: cellular lipid metabolic process (GO:0044255);; Biological Process: organonitrogen compound metabolic process (GO:1901564);;	--	[S]	Function unknown	Serine incorporator (Serinc)	Serine incorporator 5 GN=serinc5 OS=Danio rerio (Zebrafish) PE=2 SV=1	Uncharacterized protein {ECO:0000313|Ensembl:ENSDARP00000110892} OS=Danio rerio (Zebrafish) PE=4 SV=1	PREDICTED: serine incorporator 1-like [Danio rerio]	PREDICTED: Danio rerio serine incorporator 1-like (LOC100535683), mRNA
TR26910_c0_g1	--	--	--	--	--	--	--	--	--	--	Cyprinus carpio genome assembly common carp genome ,scaffold LG27
TR21484_c8_g1	--	--	--	--	--	--	--	--	--	--	Cyprinus carpio clone 648892 microsatellite sequence
TR57967_c0_g1	--	--	--	--	--	--	--	--	--	--	Cyprinus carpio genome assembly common carp genome ,scaffold 000011162
TR90658_c0_g1	--	--	--	--	--	--	--	--	--	--	Cyprinus carpio genome assembly common carp genome ,scaffold LG8
TR15410_c0_g1	--	--	--	--	--	--	--	--	--	--	Cyprinus carpio genome assembly common carp genome ,scaffold 000015385
TR63420_c0_g1	--	--	--	--	--	--	--	--	--	--	Zebrafish DNA sequence from clone DKEY-261H17 in linkage group 23, complete sequence
TR40813_c0_g2	--	--	--	--	--	--	--	--	--	--	Cyprinus carpio genome assembly common carp genome ,scaffold LG40
TR30586_c0_g1	--	--	--	--	--	--	--	Poly-His-poly-Gly peptide 2 OS=Atheris nitschei (Great lakes bush viper) PE=1 SV=1	Syndecan {ECO:0000256|RuleBase:RU000649} (Fragment) OS=Xenopus laevis (African clawed frog) PE=2 SV=1	syndecan-1, partial [Xenopus laevis]	Cyprinus carpio genome assembly common carp genome ,scaffold LG10
TR37495_c0_g1	--	--	--	--	--	--	--	--	--	--	Cyprinus carpio genome assembly common carp genome ,scaffold 000000297
TR4848_c0_g1	--	--	Molecular Function: metalloendopeptidase activity (GO:0004222);; Molecular Function: calcium ion binding (GO:0005509);; Biological Process: proteolysis (GO:0006508);; Biological Process: multicellular organismal development (GO:0007275);; Molecular Function: zinc ion binding (GO:0008270);; Cellular Component: extracellular matrix (GO:0031012);;	--	[OW]	--	Matrixin	Collagenase 3 (Precursor; Fragment) GN=mmp13 OS=Xenopus laevis (African clawed frog) PE=2 SV=1	Uncharacterized protein {ECO:0000313|Ensembl:ENSDARP00000072302} OS=Danio rerio (Zebrafish) PE=4 SV=1	PREDICTED: matrilysin-like [Danio rerio]	PREDICTED: Danio rerio matrilysin-like (LOC100537445), mRNA
TR22124_c1_g1	--	--	--	--	--	--	--	--	--	--	Cyprinus carpio genome assembly common carp genome ,scaffold LG34
TR21791_c0_g1	--	--	--	--	--	--	--	Meteorin-like protein (Precursor) GN=metrnl OS=Xenopus laevis (African clawed frog) PE=2 SV=1	Uncharacterized protein {ECO:0000313|Ensembl:ENSDARP00000041804} OS=Danio rerio (Zebrafish) PE=4 SV=2	meteorin precursor [Danio rerio]	Danio rerio meteorin, glial cell differentiation regulator (metrn), mRNA
TR65306_c0_g1	--	--	--	--	--	--	--	--	--	--	Zebrafish DNA sequence from clone DKEY-208C22 in linkage group 8, complete sequence
TR24836_c1_g1	--	--	--	--	--	--	--	--	--	--	Cyprinus carpio genome assembly common carp genome ,scaffold 000002939
TR61903_c0_g1	--	--	--	--	--	--	--	--	--	--	Cyprinus carpio genome assembly common carp genome ,scaffold 000029012
TR51339_c0_g1	--	--	--	--	--	--	--	--	Uncharacterized protein {ECO:0000313|EMBL:KFQ47267.1} (Fragment) OS=Nestor notabilis (Kea) PE=4 SV=1	hypothetical protein N333_11963, partial [Nestor notabilis]	Cyprinus carpio genome assembly common carp genome ,scaffold 000001469
TR87889_c0_g1	--	--	Molecular Function: binding (GO:0005488);;	--	--	--	--	--	Uncharacterized protein {ECO:0000313|Ensembl:ENSDARP00000128833} OS=Danio rerio (Zebrafish) PE=4 SV=1	PREDICTED: helicase with zinc finger domain 2 [Danio rerio]	Cyprinus carpio genome assembly common carp genome ,scaffold 000000421
TR42402_c3_g2	--	--	--	--	--	--	--	--	Reverse transcriptase-like protein {ECO:0000313|EMBL:AAN15747.1} OS=Paralichthys olivaceus (Bastard halibut) PE=4 SV=1	PREDICTED: RNA-directed DNA polymerase from mobile element jockey-like [Oryzias latipes]	Cyprinus carpio genome assembly common carp genome ,scaffold 000010164
TR27710_c1_g1	--	--	--	--	--	--	--	--	--	--	Cyprinus carpio genome assembly common carp genome ,scaffold LG34
TR20264_c0_g1	--	--	--	--	--	--	--	--	--	--	Cyprinus carpio genome assembly common carp genome ,scaffold LG29
TR68878_c0_g1	--	--	--	--	--	--	--	--	--	--	Cyprinus carpio genome assembly common carp genome ,scaffold 000029036
TR65426_c0_g1	--	--	Molecular Function: ion binding (GO:0043167);;	--	--	--	--	--	Uncharacterized protein {ECO:0000313|Ensembl:ENSPSIP00000000354} OS=Pelodiscus sinensis (Chinese softshell turtle) PE=4 SV=1	hypothetical protein N332_01853, partial [Mesitornis unicolor]	Zebrafish DNA sequence from clone CH73-170M19 in linkage group 13, complete sequence
TR1564_c3_g1	--	--	--	--	--	--	--	--	--	--	Cyprinus carpio genome assembly common carp genome ,scaffold LG7
TR48746_c0_g1	--	--	--	--	--	--	--	--	--	--	Cyprinus carpio genome assembly common carp genome ,scaffold 000028901
TR38779_c0_g1	--	--	--	K09864|6e-06|dre:335821|aqp1a.1, fj33g04, wu:fj33g04, zgc:85890	--	--	--	--	Aquaporin 1 {ECO:0000313|EMBL:AAV34608.1} OS=Danio rerio (Zebrafish) PE=2 SV=1	--	Cyprinus carpio genome assembly common carp genome ,scaffold LG4
TR50713_c3_g1	--	--	--	--	--	--	--	--	--	--	Cyprinus carpio genome assembly common carp genome ,scaffold 000000774
TR57514_c0_g1	--	--	--	--	--	--	--	--	--	--	Cyprinus carpio clone 174451 microsatellite sequence
TR75135_c0_g1	--	--	--	--	--	--	--	--	--	--	Zebrafish DNA sequence from clone CH211-143O2 in linkage group 14, complete sequence
TR66561_c0_g1	[R]	General function prediction only	Biological Process: protein ubiquitination (GO:0016567);; Biological Process: intracellular signal transduction (GO:0035556);;	K10327|1e-173|dre:550449|asb5, zgc:112094	[R]	General function prediction only	Ankyrin repeat;; Ankyrin repeats (3 copies);; Ankyrin repeat;; Ankyrin repeats (many copies);; Ankyrin repeats (many copies);; SOCS box	Serine/threonine-protein phosphatase 6 regulatory ankyrin repeat subunit C GN=ankrd52 OS=Danio rerio (Zebrafish) PE=2 SV=1	Ankyrin repeat and SOCS box-containing 5 {ECO:0000313|EMBL:AAH93197.1} OS=Danio rerio (Zebrafish) PE=2 SV=1	PREDICTED: ankyrin repeat and SOCS box protein 5 isoform X1 [Danio rerio]	PREDICTED: Danio rerio ankyrin repeat and SOCS box containing 5b (asb5b), transcript variant X1, mRNA
TR11784_c0_g1	--	--	--	--	--	--	--	--	--	--	Cyprinus carpio genome assembly common carp genome ,scaffold 000001443
TR4207_c0_g1	[OC]	--	Biological Process: cell redox homeostasis (GO:0045454);;	--	[OC]	--	Thioredoxin;; Phosducin;; Ribosomal protein L30p/L7e	Phosducin-like protein 3 OS=Danio rerio (Zebrafish) PE=2 SV=1	Uncharacterized protein {ECO:0000313|Ensembl:ENSDARP00000092767} OS=Danio rerio (Zebrafish) PE=2 SV=1	thioredoxin domain-containing protein 9 [Danio rerio]	PREDICTED: Danio rerio thioredoxin domain containing 9 (txndc9), transcript variant X1, mRNA
TR42247_c0_g1	--	--	--	--	--	--	--	--	--	--	Cyprinus carpio genome assembly common carp genome ,scaffold LG35
TR21530_c0_g1	--	--	--	--	--	--	--	--	--	--	Cyprinus carpio genome assembly common carp genome ,scaffold 000010564
TR42733_c3_g2	[R]	General function prediction only	Cellular Component: Golgi membrane (GO:0000139);; Cellular Component: endoplasmic reticulum membrane (GO:0005789);; Biological Process: cholesterol metabolic process (GO:0008203);; Molecular Function: cholesterol binding (GO:0015485);; Cellular Component: integral component of membrane (GO:0016021);; Biological Process: lipid storage (GO:0019915);; Biological Process: SREBP signaling pathway (GO:…	--	[I]	Lipid transport and metabolism	WD domain, G-beta repeat;; Sterol-sensing domain of SREBP cleavage-activation;; Patched family	Sterol regulatory element-binding protein cleavage-activating protein OS=Xenopus laevis (African clawed frog) PE=2 SV=1	Uncharacterized protein {ECO:0000313|Ensembl:ENSDARP00000121892} OS=Danio rerio (Zebrafish) PE=4 SV=1	PREDICTED: sterol regulatory element-binding protein cleavage-activating protein isoform X2 [Danio rerio]	PREDICTED: Danio rerio SREBF chaperone (scap), transcript variant X2, mRNA
TR31906_c0_g1	--	--	--	--	--	--	Beta-microseminoprotein (PSP-94)	--	Uncharacterized protein {ECO:0000313|Ensembl:ENSXMAP00000001803} OS=Xiphophorus maculatus (Southern platyfish) PE=4 SV=1	PREDICTED: prostate-associated microseminoprotein isoform X2 [Danio rerio]	Cyprinus carpio genome assembly common carp genome ,scaffold 000028818
TR62754_c0_g1	--	--	--	--	--	--	--	--	--	--	Cyprinus carpio genome assembly common carp genome ,scaffold LG43
TR246_c0_g1	--	--	--	--	--	--	--	--	--	--	Cyprinus carpio genome assembly common carp genome ,scaffold 000001862
TR87960_c0_g1	--	--	--	--	--	--	--	--	--	--	Cyprinus carpio genome assembly common carp genome ,scaffold 000029014
TR12402_c0_g1	--	--	--	--	--	--	--	--	--	--	Cyprinus carpio genome assembly common carp genome ,scaffold 000001584
TR35781_c4_g2	--	--	Molecular Function: metalloendopeptidase activity (GO:0004222);; Molecular Function: calcium ion binding (GO:0005509);; Biological Process: proteolysis (GO:0006508);; Molecular Function: zinc ion binding (GO:0008270);; Cellular Component: extracellular matrix (GO:0031012);;	K07996|0.0|tgu:100225924|matrix metalloproteinase 16	[OW]	--	Matrixin;; Hemopexin;; Domain of unknown function (DUF3377);; Putative peptidoglycan binding domain;; Astacin (Peptidase family M12A)	Stromelysin-3 (Precursor) GN=mmp11 OS=Xenopus laevis (African clawed frog) PE=1 SV=1	Uncharacterized protein {ECO:0000313|Ensembl:ENSAMXP00000000103} (Fragment) OS=Astyanax mexicanus (Blind cave fish) PE=4 SV=1	PREDICTED: matrix metalloproteinase-16-like isoform X2 [Esox lucius]	PREDICTED: Astyanax mexicanus matrix metalloproteinase-16-like (LOC103046458), transcript variant X1, mRNA
TR10046_c1_g1	--	--	--	--	--	--	--	--	Uncharacterized protein {ECO:0000313|Ensembl:ENSDARP00000118645} OS=Danio rerio (Zebrafish) PE=4 SV=1	PREDICTED: uncharacterized protein LOC777613 isoform X1 [Danio rerio]	Cyprinus carpio genome assembly common carp genome ,scaffold LG29
TR70340_c8_g2	--	--	--	--	--	--	--	--	--	--	Hypophthalmichthys nobilis microsatellite Arsd414 sequence
TR30052_c0_g1	--	--	Biological Process: formation of translation preinitiation complex (GO:0001731);; Molecular Function: translation initiation factor activity (GO:0003743);; Cellular Component: eukaryotic translation initiation factor 3 complex (GO:0005852);; Biological Process: regulation of translational initiation (GO:0006446);; Cellular Component: eukaryotic 43S preinitiation complex (GO:0016282);; Molecular F…	K03252|1e-107|dre:334234|eif3c, eif3s8, fi37c04, wu:fb34a08, wu:fi37c04, zgc:66128	[J]	Translation, ribosomal structure and biogenesis	Eukaryotic translation initiation factor 3 subunit 8 N-terminus	Eukaryotic translation initiation factor 3 subunit C {ECO:0000255|HAMAP-Rule:MF_03002} GN=eif3c OS=Danio rerio (Zebrafish) PE=1 SV=1	Eukaryotic translation initiation factor 3 subunit C {ECO:0000256|HAMAP-Rule:MF_03002} OS=Danio rerio (Zebrafish) PE=3 SV=1	PREDICTED: eukaryotic translation initiation factor 3 subunit C isoform X1 [Danio rerio]	Danio rerio eukaryotic translation initiation factor 3, subunit C (eif3c), mRNA >gi|34784084|gb|BC057465.1| Danio rerio eukaryotic translation initiation factor 3, subunit C, mRNA (cDNA clone MGC:66128 IMAGE:2642152), complete cds
TR65850_c0_g1	--	--	Molecular Function: transporter activity (GO:0005215);; Molecular Function: retinoid binding (GO:0005501);; Biological Process: transport (GO:0006810);;	--	[I]	Lipid transport and metabolism	Lipocalin / cytosolic fatty-acid binding protein family	Fatty acid-binding protein, heart GN=fabp3 OS=Oncorhynchus mykiss (Rainbow trout) PE=2 SV=3	Uncharacterized protein {ECO:0000313|Ensembl:ENSDARP00000094267} OS=Danio rerio (Zebrafish) PE=2 SV=1	retinoid-binding protein 7 [Danio rerio]	Danio rerio retinol binding protein 7b, cellular (rbp7b), mRNA >gi|190339743|gb|BC162798.1| Danio rerio similar to retinol binding protein 7, cellular, mRNA (cDNA clone MGC:194638 IMAGE:9038042), complete cds >gi|190339753|gb|BC162816.1| Danio rerio similar to retinol binding protein 7, cellular, mRNA (cDNA clone MGC:194658 IMAGE:9038068), complete cds
TR23471_c5_g1	--	--	--	--	--	--	--	--	--	--	Cyprinus carpio genome assembly common carp genome ,scaffold 000000306
TR88181_c0_g1	--	--	--	--	--	--	--	--	--	--	Cyprinus carpio genome assembly common carp genome ,scaffold LG9
TR14564_c0_g1	--	--	--	--	--	--	--	--	--	--	Cyprinus carpio genome assembly common carp genome ,scaffold LG35
TR89962_c0_g1	--	--	--	--	--	--	--	--	--	--	Cyprinus carpio genome assembly common carp genome ,scaffold LG40
TR13408_c0_g1	--	--	Molecular Function: hydrolase activity (GO:0016787);;	--	[E]	Amino acid transport and metabolism	Trypsin	Chymotrypsin A (Precursor) OS=Gadus morhua (Atlantic cod) PE=1 SV=1	Si:ch211-212d10.1 protein {ECO:0000313|EMBL:AAI24703.1} (Fragment) OS=Danio rerio (Zebrafish) PE=2 SV=1	PREDICTED: mast cell protease 2 isoform X1 [Danio rerio]	PREDICTED: Danio rerio si:ch211-212d10.1 (si:ch211-212d10.1), transcript variant X2, mRNA
TR90718_c0_g1	--	--	--	--	--	--	--	--	--	--	Cyprinus carpio genome assembly common carp genome ,scaffold 000001062
TR55709_c0_g1	--	--	--	--	--	--	Tumour suppressor candidate 2	--	Uncharacterized protein {ECO:0000313|Ensembl:ENSDARP00000069296} OS=Danio rerio (Zebrafish) PE=4 SV=1	tumor suppressor candidate 2a [Danio rerio]	Danio rerio tumor suppressor candidate 2a (tusc2a), mRNA >gi|115527828|gb|BC124726.1| Danio rerio zgc:153746, mRNA (cDNA clone MGC:153746 IMAGE:8148810), complete cds
TR85009_c0_g1	--	--	--	--	--	--	--	--	--	--	Cyprinus carpio genome assembly common carp genome ,scaffold LG47
TR7996_c0_g1	--	--	--	--	--	--	--	--	--	--	Cyprinus carpio genome assembly common carp genome ,scaffold LG7
TR87567_c0_g1	--	--	--	--	--	--	--	--	--	--	Cyprinus carpio genome assembly common carp genome ,scaffold 000029026
TR46088_c0_g2	--	--	--	--	--	--	--	--	--	--	Cyprinus carpio genome assembly common carp genome ,scaffold 000028912
TR33215_c2_g2	--	--	--	--	--	--	--	--	--	--	Ctenopharyngodon idella clone Marker318z microsatellite sequence
TR23182_c0_g1	--	--	Molecular Function: inorganic anion exchanger activity (GO:0005452);; Cellular Component: integral component of plasma membrane (GO:0005887);; Molecular Function: sodium:bicarbonate symporter activity (GO:0008510);; Biological Process: bicarbonate transport (GO:0015701);; Biological Process: regulation of intracellular pH (GO:0051453);;	K13857|1e-152|dre:100006379|slc4a5	[P]	Inorganic ion transport and metabolism	HCO3- transporter family	Electrogenic sodium bicarbonate cotransporter 1 GN=SLC4A4 OS=Ambystoma tigrinum (Eastern tiger salamander) PE=2 SV=1	Uncharacterized protein {ECO:0000313|Ensembl:ENSDARP00000115042} (Fragment) OS=Danio rerio (Zebrafish) PE=4 SV=1	PREDICTED: electrogenic sodium bicarbonate cotransporter 4 isoform X5 [Danio rerio]	PREDICTED: Danio rerio solute carrier family 4 (sodium bicarbonate cotransporter), member 5 (slc4a5), transcript variant X5, mRNA
TR7264_c0_g1	[L]	Replication, recombination and repair	--	--	[R]	General function prediction only	Reverse transcriptase (RNA-dependent DNA polymerase)	--	Uncharacterized protein {ECO:0000313|Ensembl:ENSDARP00000110119} OS=Danio rerio (Zebrafish) PE=4 SV=1	PREDICTED: uncharacterized protein LOC104953734, partial [Notothenia coriiceps]	Zebrafish DNA sequence from clone CH211-153N7, complete sequence
TR80057_c0_g1	--	--	--	--	--	--	--	--	--	--	Cyprinus carpio genome assembly common carp genome ,scaffold LG9
TR71074_c4_g1	--	--	--	--	--	--	--	--	--	--	PREDICTED: Oreochromis niloticus leukotriene B4 receptor 1-like (LOC100690223), mRNA
TR44842_c0_g2	--	--	--	--	--	--	--	--	--	--	Zebrafish DNA sequence from clone DKEY-190O8 in linkage group 9, complete sequence
TR32946_c0_g1	--	--	--	--	--	--	--	--	--	--	Cyprinus carpio genome assembly common carp genome ,scaffold 000002294
TR59514_c0_g2	--	--	--	--	--	--	--	--	--	--	Cyprinus carpio genome assembly common carp genome ,scaffold LG19
TR55513_c0_g1	--	--	--	--	--	--	--	--	--	--	Cyprinus carpio genome assembly common carp genome ,scaffold LG36
TR9119_c0_g1	--	--	--	--	--	--	--	Spindle and centriole-associated protein 1 GN=spice1 OS=Xenopus laevis (African clawed frog) PE=2 SV=1	Uncharacterized protein {ECO:0000313|Ensembl:ENSDARP00000003902} OS=Danio rerio (Zebrafish) PE=4 SV=1	PREDICTED: spindle and centriole-associated protein 1 isoform X1 [Danio rerio]	PREDICTED: Danio rerio spindle and centriole associated protein 1 (spice1), transcript variant X1, mRNA
TR24960_c0_g2	--	--	--	--	--	--	--	Zinc transporter ZIP10 (Precursor) GN=slc39a10 OS=Danio rerio (Zebrafish) PE=2 SV=1	Uncharacterized protein {ECO:0000313|Ensembl:ENSFALP00000015558} OS=Ficedula albicollis (Collared flycatcher) PE=4 SV=1	hypothetical protein N301_01220, partial [Charadrius vociferus]	Cyprinus carpio genome assembly common carp genome ,scaffold 000006845
TR67993_c0_g1	--	--	--	--	--	--	--	--	--	--	Cyprinus carpio genome assembly common carp genome ,scaffold LG40
TR33063_c2_g1	--	--	Biological Process: angiogenesis (GO:0001525);; Biological Process: vasculogenesis (GO:0001570);; Biological Process: heart looping (GO:0001947);; Molecular Function: actin binding (GO:0003779);; Molecular Function: calmodulin binding (GO:0005516);; Cellular Component: troponin complex (GO:0005861);; Biological Process: regulation of muscle contraction (GO:0006937);; Molecular Function: myosin he…	--	[Z]	Cytoskeleton	Troponin	Troponin T, cardiac muscle isoforms GN=TNNT2 OS=Gallus gallus (Chicken) PE=2 SV=2	Uncharacterized protein {ECO:0000313|Ensembl:ENSDARP00000048641} OS=Danio rerio (Zebrafish) PE=4 SV=1	troponin T2d, cardiac [Danio rerio]	Danio rerio troponin T2d, cardiac (tnnt2d), mRNA >gi|67677904|gb|BC097233.1| Danio rerio zgc:114184, mRNA (cDNA clone MGC:114184 IMAGE:7431662), complete cds
TR5901_c0_g1	--	--	--	--	--	--	--	--	Reverse transcriptase {ECO:0000313|EMBL:BAC82599.1} OS=Tetraodon nigroviridis (Spotted green pufferfish) PE=4 SV=1	reverse transcriptase [Tetraodon nigroviridis]	Cyprinus carpio genome assembly common carp genome ,scaffold 000001451
TR82823_c0_g1	--	--	--	--	--	--	--	--	--	--	Cyprinus carpio genome assembly common carp genome ,scaffold LG26
TR73749_c0_g5	--	--	Molecular Function: cation channel activity (GO:0005261);; Biological Process: G-protein coupled glutamate receptor signaling pathway (GO:0007216);; Cellular Component: integral component of membrane (GO:0016021);; Biological Process: cellular response to light stimulus (GO:0071482);;	--	[PT]	--	--	--	Transient receptor potential melastatin 1a {ECO:0000313|EMBL:AGS55979.1} OS=Danio rerio (Zebrafish) PE=2 SV=1	transient receptor potential melastatin 1a [Danio rerio]	Danio rerio transient receptor potential melastatin 1a (TRPM1a) mRNA, complete cds
TR15670_c11_g1	--	--	--	--	--	--	--	Succinate dehydrogenase [ubiquinone] cytochrome b small subunit A, mitochondrial (Precursor) GN=sdhda OS=Danio rerio (Zebrafish) PE=2 SV=1	--	--	Cyprinus carpio genome assembly common carp genome ,scaffold LG31
TR29205_c0_g1	--	--	--	--	--	--	--	--	--	--	Cyprinus carpio genome assembly common carp genome ,scaffold LG26
TR83738_c0_g1	--	--	--	--	--	--	--	--	--	--	Cyprinus carpio genome assembly common carp genome ,scaffold LG5
TR45624_c0_g1	--	--	--	--	--	--	--	--	--	--	Cyprinus carpio genome assembly common carp genome ,scaffold LG41
TR70051_c0_g2	--	--	--	--	--	--	--	--	--	--	Cyprinus carpio genome assembly common carp genome ,scaffold LG32
TR2445_c0_g1	--	--	--	--	--	--	--	--	--	--	Cyprinus carpio genome assembly common carp genome ,scaffold 000006738
TR42357_c0_g3	[K]	Transcription	Biological Process: negative regulation of transcription from RNA polymerase II promoter (GO:0000122);; Molecular Function: RNA polymerase II activating transcription factor binding (GO:0001102);; Molecular Function: RNA polymerase II transcription coactivator activity (GO:0001105);; Molecular Function: enhancer sequence-specific DNA binding (GO:0001158);; Biological Process: neural crest cell mi…	K09370|0.0|dre:30147|isl1, Isl-1, islet-1	[R]	General function prediction only	LIM domain;; Homeobox domain	Insulin gene enhancer protein isl-1 GN=isl1 OS=Danio rerio (Zebrafish) PE=2 SV=1	Uncharacterized protein {ECO:0000313|Ensembl:ENSLOCP00000008259} (Fragment) OS=Lepisosteus oculatus (Spotted gar) PE=4 SV=1	insulin gene enhancer protein isl-1 [Danio rerio]	PREDICTED: Danio rerio ISL LIM homeobox 1 (isl1), transcript variant X1, mRNA
TR42391_c7_g11	--	--	--	--	--	--	--	--	--	--	Megalobrama amblycephala transferrin receptor mRNA, complete cds
TR7491_c0_g1	--	--	--	--	--	--	--	--	--	--	Cyprinus carpio genome assembly common carp genome ,scaffold 000000063
TR53386_c0_g2	--	--	--	--	--	--	--	--	--	--	Cyprinus carpio genome assembly common carp genome ,scaffold 000011955
TR34686_c0_g2	--	--	--	--	--	--	--	--	--	--	Zebrafish DNA sequence from clone CH211-122G23 in linkage group 5, complete sequence
TR30236_c0_g1	--	--	--	K10369|8e-07|tgu:100229610|similar to supervillin	[Z]	Cytoskeleton	--	--	Uncharacterized protein {ECO:0000313|Ensembl:ENSDARP00000120053} OS=Danio rerio (Zebrafish) PE=4 SV=2	PREDICTED: supervillin isoform X2 [Danio rerio]	Cyprinus carpio genome assembly common carp genome ,scaffold 000028946
TR708_c0_g1	--	--	--	--	--	--	--	--	--	--	Cyprinus carpio genome assembly common carp genome ,scaffold LG40
TR61268_c0_g1	--	--	Molecular Function: ATP binding (GO:0005524);;	--	--	--	--	--	Uncharacterized protein {ECO:0000313|Ensembl:ENSDARP00000123545} OS=Danio rerio (Zebrafish) PE=4 SV=1	PREDICTED: protein NLRC3 isoform X2 [Danio rerio]	Cyprinus carpio genome assembly common carp genome ,scaffold 000000311
TR38164_c0_g2	--	--	--	--	--	--	--	--	--	--	Cyprinus carpio genome assembly common carp genome ,scaffold LG29
TR51113_c0_g1	--	--	Molecular Function: DNA binding (GO:0003677);; Molecular Function: oxoglutarate dehydrogenase (succinyl-transferring) activity (GO:0004591);; Molecular Function: protein phosphatase inhibitor activity (GO:0004864);; Molecular Function: calcium ion binding (GO:0005509);; Biological Process: tricarboxylic acid cycle (GO:0006099);; Biological Process: homophilic cell adhesion (GO:0007156);; Biologic…	--	--	--	--	Zinc transporter Slc39a7 (Fragment) GN=slc39a7 OS=Danio rerio (Zebrafish) PE=2 SV=1	Uncharacterized protein {ECO:0000313|Ensembl:ENSFALP00000009578} (Fragment) OS=Ficedula albicollis (Collared flycatcher) PE=4 SV=1	unnamed protein product, partial [Oncorhynchus mykiss]	Cyprinus carpio genome assembly common carp genome ,scaffold LG16
TR56738_c0_g1	--	--	--	--	--	--	--	--	--	--	Cyprinus carpio genome assembly common carp genome ,scaffold 000000467
TR46771_c0_g2	--	--	--	--	--	--	--	--	--	--	Cyprinus carpio genome assembly common carp genome ,scaffold LG2
TR81512_c0_g1	--	--	--	--	--	--	--	--	--	--	Cyprinus carpio genome assembly common carp genome ,scaffold 000000811
TR60057_c0_g1	[G]	Carbohydrate transport and metabolism	Molecular Function: alpha-amylase activity (GO:0004556);; Biological Process: carbohydrate metabolic process (GO:0005975);; Molecular Function: metal ion binding (GO:0046872);;	K01176|0.0|dre:406539|amy2a, amy3, wu:fb64c06, zgc:66270, zgc:77877	[G]	Carbohydrate transport and metabolism	Alpha amylase, catalytic domain;; Alpha amylase, C-terminal all-beta domain	Pancreatic alpha-amylase OS=Struthio camelus (Common ostrich) PE=1 SV=1	Uncharacterized protein {ECO:0000313|Ensembl:ENSDARP00000021453} OS=Danio rerio (Zebrafish) PE=2 SV=1	amylase-3 protein precursor [Danio rerio]	Danio rerio amylase, alpha 2A; pancreatic, mRNA (cDNA clone MGC:66270 IMAGE:5410956), complete cds
TR64092_c0_g1	--	--	--	--	--	--	--	--	--	--	Cyprinus carpio genome assembly common carp genome ,scaffold 000028961
TR67411_c0_g2	--	--	Molecular Function: motor activity (GO:0003774);; Molecular Function: ATP binding (GO:0005524);; Biological Process: signal transduction (GO:0007165);; Biological Process: metabolic process (GO:0008152);; Cellular Component: myosin complex (GO:0016459);;	K12559|2e-68|dre:555290|myosin 10-like	[N]	Cell motility	Myosin head (motor domain)	Unconventional myosin-Va GN=MYO5A OS=Gallus gallus (Chicken) PE=1 SV=1	Uncharacterized protein {ECO:0000313|Ensembl:ENSDARP00000121611} (Fragment) OS=Danio rerio (Zebrafish) PE=4 SV=1	PREDICTED: unconventional myosin-X isoform X1 [Danio rerio]	PREDICTED: Danio rerio unconventional myosin-X (LOC555290), transcript variant X2, mRNA
TR40240_c0_g1	--	--	--	--	--	--	--	--	--	--	Zebrafish DNA sequence from clone CH211-35J18 in linkage group 23, complete sequence
TR28949_c2_g4	--	--	--	--	--	--	--	--	--	--	Zebrafish DNA sequence from clone CH73-253J10 in linkage group 22, complete sequence
TR71803_c0_g1	--	--	--	--	--	--	--	--	--	--	Cyprinus carpio genome assembly common carp genome ,scaffold 000002064
TR32018_c2_g1	--	--	Molecular Function: structural molecule activity (GO:0005198);; Cellular Component: tight junction (GO:0005923);; Cellular Component: integral component of membrane (GO:0016021);;	--	--	--	Occludin homology domain	Occludin GN=OCLN OS=Gallus gallus (Chicken) PE=1 SV=1	Zgc:194990 protein {ECO:0000313|EMBL:AAI63470.1} OS=Danio rerio (Zebrafish) PE=2 SV=1	uncharacterized protein LOC568410 [Danio rerio]	PREDICTED: Danio rerio occludin-like (LOC100001136), transcript variant X2, mRNA
TR27803_c0_g2	[L]	Replication, recombination and repair	Molecular Function: recombinase activity (GO:0000150);; Biological Process: double-strand break repair via homologous recombination (GO:0000724);; Cellular Component: nucleus (GO:0005634);; Biological Process: double-strand break repair via single-strand annealing (GO:0045002);;	K10873|2e-83|dre:554171|rad52, MGC112400, zgc:112400	[L]	Replication, recombination and repair	--	DNA repair protein RAD52 homolog GN=RAD52 OS=Gallus gallus (Chicken) PE=2 SV=1	Rad52 short isoform {ECO:0000313|EMBL:AAY43163.1} OS=Danio rerio (Zebrafish) PE=2 SV=1	DNA repair protein RAD52 homolog [Danio rerio]	Danio rerio RAD52 homolog (S. cerevisiae) (rad52), mRNA >gi|66269436|gb|DQ021478.1| Danio rerio Rad52 short isoform (Rad52) mRNA, complete cds, alternatively spliced
TR73525_c0_g1	--	--	--	--	--	--	--	--	Uncharacterized protein {ECO:0000313|Ensembl:ENSAMXP00000001322} (Fragment) OS=Astyanax mexicanus (Blind cave fish) PE=4 SV=1	PREDICTED: general transcription factor II-I repeat domain-containing protein 2-like [Oreochromis niloticus]	Cyprinus carpio genome assembly common carp genome ,scaffold 000003576
TR33684_c3_g1	--	--	--	--	--	--	--	--	--	--	Zebrafish DNA sequence from clone CH211-238M13 in linkage group 21, complete sequence
TR32029_c2_g3	--	--	Molecular Function: sequence-specific DNA binding transcription factor activity (GO:0003700);; Cellular Component: nucleus (GO:0005634);; Biological Process: regulation of transcription, DNA-templated (GO:0006355);; Molecular Function: sequence-specific DNA binding (GO:0043565);;	K09035|1e-105|dre:114467|maf, Z-cmaf, c-Maf, fl13d12, wu:fl13d12	[K]	Transcription	Maf N-terminal region	Transcription factor Maf GN=maf OS=Danio rerio (Zebrafish) PE=1 SV=1	Chromosome 5 SCAF11852, whole genome shotgun sequence {ECO:0000313|EMBL:CAF94096.1} (Fragment) OS=Tetraodon nigroviridis (Spotted green pufferfish) PE=4 SV=1	unnamed protein product, partial [Tetraodon nigroviridis]	Cyprinus carpio genome assembly common carp genome ,scaffold 000028950
TR24820_c0_g1	--	--	--	--	--	--	--	--	--	--	Cyprinus carpio genome assembly common carp genome ,scaffold 000029029
TR80080_c0_g1	--	--	--	--	--	--	--	--	--	--	Cyprinus carpio genome assembly common carp genome ,scaffold LG30
TR53760_c0_g1	--	--	--	--	--	--	--	--	--	--	Cyprinus carpio genome assembly common carp genome ,scaffold 000002281
TR42704_c0_g1	--	--	--	--	--	--	--	--	--	--	Cyprinus carpio genome assembly common carp genome ,scaffold LG28
TR60652_c0_g1	--	--	--	--	--	--	--	--	--	--	Cyprinus carpio genome assembly common carp genome ,scaffold LG48
TR23439_c7_g1	--	--	--	--	--	--	Albumin I	--	--	--	Cyprinus carpio genome assembly common carp genome ,scaffold LG39
TR40048_c0_g2	--	--	--	--	--	--	--	--	--	--	Cyprinus carpio genome assembly common carp genome ,scaffold 000029030
TR11783_c1_g1	[K]	Transcription	Molecular Function: phosphoprotein phosphatase activity (GO:0004721);; Biological Process: dephosphorylation (GO:0016311);;	K01090|0.0|dre:553744|ctdsp1, MGC113169, fj83f12, im:7141428, wu:fj83f12, zgc:113169	[K]	Transcription	NLI interacting factor-like phosphatase	CTD small phosphatase-like protein GN=NFI1 OS=Gallus gallus (Chicken) PE=2 SV=2	Uncharacterized protein {ECO:0000313|Ensembl:ENSDARP00000090999} OS=Danio rerio (Zebrafish) PE=4 SV=1	PREDICTED: carboxy-terminal domain RNA polymerase II polypeptide A small phosphatase 1 [Danio rerio]	PREDICTED: Danio rerio CTD (carboxy-terminal domain, RNA polymerase II, polypeptide A) small phosphatase 1 (ctdsp1), mRNA
TR28926_c1_g1	--	--	--	--	[TV]	--	Leucine Rich repeats (2 copies)	Caldesmon GN=CALD1 OS=Gallus gallus (Chicken) PE=1 SV=2	Uncharacterized protein {ECO:0000313|Ensembl:ENSDARP00000114242} (Fragment) OS=Danio rerio (Zebrafish) PE=4 SV=1	PREDICTED: leucine-rich repeat and IQ domain-containing protein 1 isoform X3 [Danio rerio]	Cyprinus carpio genome assembly common carp genome ,scaffold LG32
TR18539_c0_g1	[R]	General function prediction only	Cellular Component: mitochondrial outer membrane (GO:0005741);; Molecular Function: N-ethylmaleimide reductase activity (GO:0008748);; Cellular Component: integral component of membrane (GO:0016021);; Molecular Function: molybdenum ion binding (GO:0030151);; Molecular Function: pyridoxal phosphate binding (GO:0030170);; Molecular Function: reduced coenzyme F420 dehydrogenase activity (GO:0043738)…	--	[R]	General function prediction only	MOSC N-terminal beta barrel domain;; MOSC domain	Mitochondrial amidoxime-reducing component 1 GN=marc1 OS=Danio rerio (Zebrafish) PE=2 SV=1	Uncharacterized protein {ECO:0000313|Ensembl:ENSDARP00000094269} OS=Danio rerio (Zebrafish) PE=4 SV=1	mitochondrial amidoxime-reducing component 1 [Danio rerio]	Danio rerio zgc:110783 (zgc:110783), mRNA >gi|61402834|gb|BC091870.1| Danio rerio zgc:110783, mRNA (cDNA clone MGC:110783 IMAGE:7142779), complete cds
TR47038_c1_g1	--	--	--	--	--	--	--	--	--	--	Cyprinus carpio genome assembly common carp genome ,scaffold LG2
TR26634_c7_g3	--	--	--	--	--	--	--	--	--	--	Cyprinus carpio genome assembly common carp genome ,scaffold LG40
TR43021_c2_g1	--	--	--	--	--	--	--	--	--	--	Hypophthalmichthys molitrix microsatellite Hysd223-3 sequence
TR55544_c0_g1	--	--	--	--	--	--	--	--	--	--	Cyprinus carpio genome assembly common carp genome ,scaffold 000028889
TR26452_c0_g1	--	--	--	--	--	--	--	--	--	--	Cyprinus carpio genome assembly common carp genome ,scaffold 000000675
TR51244_c0_g2	--	--	--	--	[S]	Function unknown	Ubiquitin family;; Ubiquitin-2 like Rad60 SUMO-like	Ubiquitin domain-containing protein 1 GN=ubtd1 OS=Danio rerio (Zebrafish) PE=2 SV=1	Uncharacterized protein {ECO:0000313|Ensembl:ENSDARP00000078570} OS=Danio rerio (Zebrafish) PE=4 SV=1	PREDICTED: ubiquitin domain-containing protein 1 isoform X1 [Danio rerio]	PREDICTED: Danio rerio ubiquitin domain containing 1a (ubtd1a), transcript variant X1, mRNA
TR42866_c0_g1	--	--	--	--	--	--	--	--	--	--	Cyprinus carpio genome assembly common carp genome ,scaffold 000000596
TR16090_c0_g1	--	--	--	--	--	--	--	--	--	--	Zebrafish DNA sequence from clone CH73-100L22 in linkage group 11, complete sequence
TR19864_c10_g7	--	--	--	--	--	--	--	--	--	--	Ctenopharyngodon idella clone Marker706z microsatellite sequence
TR76974_c0_g1	--	--	--	--	--	--	--	--	--	--	Cyprinus carpio genome assembly common carp genome ,scaffold 000029065
TR3304_c0_g2	--	--	--	--	--	--	--	--	--	--	Cyprinus carpio genome assembly common carp genome ,scaffold 000000235
TR20965_c0_g2	--	--	--	--	--	--	--	--	--	--	Cyprinus carpio genome assembly common carp genome ,scaffold LG10
TR42976_c0_g1	--	--	--	--	--	--	--	--	--	--	Cyprinus carpio genome assembly common carp genome ,scaffold 000001145
TR27420_c0_g1	--	--	Biological Process: metabolic process (GO:0008152);; Molecular Function: transferase activity (GO:0016740);;	K07441|1e-132|dre:450072|alg14, zgc:101623	[R]	General function prediction only	Oligosaccharide biosynthesis protein Alg14 like	--	Zgc:101623 {ECO:0000313|EMBL:AAH83226.1} OS=Danio rerio (Zebrafish) PE=2 SV=1	UDP-N-acetylglucosamine transferase subunit ALG14 homolog [Danio rerio]	Danio rerio ALG14, UDP-N-acetylglucosaminyltransferase subunit (alg14), mRNA >gi|53734613|gb|BC083226.1| Danio rerio zgc:101623, mRNA (cDNA clone MGC:101623 IMAGE:7225116), complete cds
TR21522_c0_g1	--	--	Molecular Function: NAD+ ADP-ribosyltransferase activity (GO:0003950);; Cellular Component: nucleus (GO:0005634);; Biological Process: double-strand break repair (GO:0006302);; Biological Process: protein ADP-ribosylation (GO:0006471);; Cellular Component: site of double-strand break (GO:0035861);; Biological Process: ectodermal placode development (GO:0071696);; Biological Process: regulation of…	K10798|0.0|dre:335495|parp3, Adprtl3, MGC66157, fj17c06, wu:fj17c06, zgc:66157	[KLO]	--	Poly(ADP-ribose) polymerase catalytic domain;; Poly(ADP-ribose) polymerase, regulatory domain;; WGR domain	Poly [ADP-ribose] polymerase 1 GN=PARP1 OS=Gallus gallus (Chicken) PE=1 SV=2	Uncharacterized protein {ECO:0000313|Ensembl:ENSDARP00000026625} OS=Danio rerio (Zebrafish) PE=4 SV=1	poly [ADP-ribose] polymerase 3 [Danio rerio]	Danio rerio poly (ADP-ribose) polymerase family, member 3 (parp3), mRNA >gi|33416588|gb|BC055518.1| Danio rerio poly (ADP-ribose) polymerase family, member 3, mRNA (cDNA clone MGC:66157 IMAGE:5413269), complete cds
TR3787_c0_g2	--	--	--	--	--	--	HEPN domain;; Histidine kinase-, DNA gyrase B-, and HSP90-like ATPase	--	Uncharacterized protein {ECO:0000313|Ensembl:ENSDARP00000124052} OS=Danio rerio (Zebrafish) PE=4 SV=2	PREDICTED: sacsin isoform X2 [Danio rerio]	PREDICTED: Danio rerio sacsin molecular chaperone (sacs), transcript variant X2, mRNA
TR86414_c0_g1	--	--	--	--	--	--	--	--	--	--	Cyprinus carpio genome assembly common carp genome ,scaffold 000000534
TR3655_c0_g1	--	--	--	--	--	--	--	--	--	--	Cyprinus carpio genome assembly common carp genome ,scaffold LG3
TR88277_c0_g1	--	--	--	--	--	--	--	--	--	--	Cyprinus carpio genome assembly common carp genome ,scaffold LG33
TR61240_c0_g1	--	--	--	--	--	--	--	--	--	--	Cyprinus carpio genome assembly common carp genome ,scaffold LG48
TR23518_c0_g2	--	--	--	--	--	--	--	--	--	--	Cyprinus carpio genome assembly common carp genome ,scaffold 000028972
TR69034_c0_g1	--	--	--	--	--	--	--	--	--	--	Cyprinus carpio genome assembly common carp genome ,scaffold LG45
TR77814_c0_g1	--	--	--	--	--	--	--	--	--	--	Cyprinus carpio genome assembly common carp genome ,scaffold LG26
TR11243_c0_g1	--	--	--	--	--	--	--	--	--	--	Cyprinus carpio genome assembly common carp genome ,scaffold LG35
TR48575_c2_g1	--	--	--	--	--	--	--	--	--	--	Cyprinus carpio genome assembly common carp genome ,scaffold LG20
TR88311_c0_g1	--	--	--	--	--	--	--	--	--	--	Cyprinus carpio genome assembly common carp genome ,scaffold 000000472
TR62860_c0_g1	--	--	--	--	--	--	--	--	--	--	Cyprinus carpio genome assembly common carp genome ,scaffold 000003251
TR11312_c1_g1	--	--	--	--	--	--	--	--	--	--	Cyprinus carpio genome assembly common carp genome ,scaffold 000001716
TR46226_c0_g1	--	--	--	--	--	--	--	--	--	--	Cyprinus carpio genome assembly common carp genome ,scaffold LG34
TR68626_c0_g1	--	--	--	--	--	--	--	--	--	--	Cyprinus carpio genome assembly common carp genome ,scaffold LG18
TR16566_c14_g1	--	--	Molecular Function: protein kinase activity (GO:0004672);; Molecular Function: ATP binding (GO:0005524);; Biological Process: protein phosphorylation (GO:0006468);;	--	[R]	General function prediction only	Kinase associated domain 1	--	Uncharacterized protein {ECO:0000313|Ensembl:ENSXETP00000027896} (Fragment) OS=Xenopus tropicalis (Western clawed frog) PE=4 SV=1	PREDICTED: serine/threonine-protein kinase MARK1-like, partial [Buceros rhinoceros silvestris]	Cyprinus carpio genome assembly common carp genome ,scaffold LG44
TR4817_c0_g1	--	--	--	--	--	--	--	--	Uncharacterized protein {ECO:0000313|Ensembl:ENSLACP00000012656} (Fragment) OS=Latimeria chalumnae (West Indian ocean coelacanth) PE=4 SV=1	PREDICTED: uncharacterized protein LOC102077517 [Oreochromis niloticus]	Zebrafish DNA sequence from clone DKEY-41L5 in linkage group 1, complete sequence
TR1557_c2_g1	--	--	--	--	--	--	--	--	--	--	Cyprinus carpio genome assembly common carp genome ,scaffold LG44
TR20143_c0_g1	--	--	--	--	--	--	--	--	--	--	Cyprinus carpio genome assembly common carp genome ,scaffold LG33
TR85447_c0_g1	--	--	--	--	--	--	--	--	--	--	Cyprinus carpio genome assembly common carp genome ,scaffold LG3
TR19611_c0_g1	--	--	--	--	--	--	Wnt-binding factor required for Wnt secretion	Protein wntless homolog B (Precursor) GN=wls-b OS=Xenopus laevis (African clawed frog) PE=2 SV=1	Si:ch211-51e12.4 protein {ECO:0000313|EMBL:AAI71522.1} OS=Danio rerio (Zebrafish) PE=2 SV=1	PREDICTED: transmembrane protein 181 isoform X2 [Danio rerio]	Hypophthalmichthys molitrix microsatellite HysdE1852-1 sequence
TR6772_c4_g2	--	--	--	--	--	--	--	Transposon TX1 uncharacterized 82 kDa protein OS=Xenopus laevis (African clawed frog) PE=4 SV=1	Gag-like protein {ECO:0000313|EMBL:BAC82608.1} OS=Danio rerio (Zebrafish) PE=4 SV=1	gag-like protein [Danio rerio]	Cyprinus carpio genome assembly common carp genome ,scaffold 000000780
TR83388_c0_g1	--	--	--	--	[TV]	--	--	Pre-mRNA-splicing factor 38B GN=prpf38b OS=Danio rerio (Zebrafish) PE=2 SV=1	Ribosome-binding protein 1 {ECO:0000313|EMBL:EMC80890.1} OS=Columba livia (Rock dove) PE=4 SV=1	Dynein heavy chain-like protein [Columba livia]	Cyprinus carpio genome assembly common carp genome ,scaffold LG39
TR50583_c0_g1	--	--	--	--	--	--	--	--	--	--	Cyprinus carpio genome assembly common carp genome ,scaffold LG40
TR67733_c0_g1	--	--	Molecular Function: scavenger receptor activity (GO:0005044);; Biological Process: receptor-mediated endocytosis (GO:0006898);; Cellular Component: membrane (GO:0016020);;	--	--	--	Scavenger receptor cysteine-rich domain;; Immunoglobulin domain;; Immunoglobulin domain;; Immunoglobulin V-set domain;; LEM domain	Galectin-3-binding protein A (Precursor) GN=lgals3bpa OS=Danio rerio (Zebrafish) PE=2 SV=1	Uncharacterized protein {ECO:0000313|Ensembl:ENSDARP00000100491} OS=Danio rerio (Zebrafish) PE=4 SV=1	PREDICTED: uncharacterized protein si:ch211-150o23.3 [Danio rerio]	PREDICTED: Danio rerio si:ch211-150o23.3 (si:ch211-150o23.3), mRNA
TR31937_c1_g1	--	--	--	--	--	--	--	--	--	--	Cyprinus carpio genome assembly common carp genome ,scaffold 000000219
TR85082_c0_g1	--	--	--	--	--	--	--	--	--	--	Cyprinus carpio genome assembly common carp genome ,scaffold 000002717
TR79715_c0_g1	--	--	--	--	--	--	--	--	--	--	Cyprinus carpio genome assembly common carp genome ,scaffold LG23
TR10624_c0_g3	--	--	--	--	--	--	--	--	--	--	Cyprinus carpio genome assembly common carp genome ,scaffold LG39
TR41834_c0_g1	--	--	--	--	--	--	--	--	Oncorhynchus mykiss genomic scaffold, scaffold_13457 {ECO:0000313|EMBL:CDQ94451.1} (Fragment) OS=Oncorhynchus mykiss (Rainbow trout) PE=4 SV=1	PREDICTED: uncharacterized protein LOC103397171 [Cynoglossus semilaevis]	Cyprinus carpio genome assembly common carp genome ,scaffold 000028813
TR14341_c0_g1	--	--	--	--	[R]	General function prediction only	--	--	Uncharacterized protein {ECO:0000313|Ensembl:ENSONIP00000026142} OS=Oreochromis niloticus (Nile tilapia) PE=4 SV=1	PREDICTED: uncharacterized protein LOC103397171 [Cynoglossus semilaevis]	Cyprinus carpio genome assembly common carp genome ,scaffold 000002104
TR68854_c0_g1	--	--	--	--	--	--	--	--	--	--	Cyprinus carpio genome assembly common carp genome ,scaffold 000002444
TR18044_c0_g1	--	--	Molecular Function: G-protein coupled receptor activity (GO:0004930);; Biological Process: G-protein coupled receptor signaling pathway (GO:0007186);; Cellular Component: integral component of membrane (GO:0016021);;	K08427|0.0|dre:557986|G protein-coupled receptor 135-like	[R]	General function prediction only	7 transmembrane receptor (rhodopsin family)	Melanopsin-like GN=opn4l OS=Danio rerio (Zebrafish) PE=2 SV=1	Oncorhynchus mykiss genomic scaffold, scaffold_383 {ECO:0000313|EMBL:CDQ69137.1} OS=Oncorhynchus mykiss (Rainbow trout) PE=3 SV=1	PREDICTED: probable G-protein coupled receptor 135 [Danio rerio]	Cyprinus carpio genome assembly common carp genome ,scaffold LG7
TR14491_c3_g1	--	--	--	--	--	--	--	--	--	PREDICTED: uncharacterized protein LOC100702943 [Oreochromis niloticus]	Cyprinus carpio genome assembly common carp genome ,scaffold LG45
TR49572_c1_g2	--	--	Biological Process: vasculogenesis (GO:0001570);; Biological Process: kidney development (GO:0001822);; Molecular Function: peroxidase activity (GO:0004601);; Molecular Function: prostaglandin-endoperoxide synthase activity (GO:0004666);; Biological Process: inflammatory response (GO:0006954);; Biological Process: response to oxidative stress (GO:0006979);; Biological Process: regulation of blood…	K00509|0.0|dre:246226|ptgs1, cox1, zCOX-1	[R]	General function prediction only	Animal haem peroxidase;; Animal haem peroxidase	Prostaglandin G/H synthase 2 (Precursor) GN=PTGS2 OS=Gallus gallus (Chicken) PE=2 SV=1	Uncharacterized protein {ECO:0000313|Ensembl:ENSDARP00000104772} OS=Danio rerio (Zebrafish) PE=4 SV=1	prostaglandin G/H synthase 1 precursor [Danio rerio]	Danio rerio prostaglandin-endoperoxide synthase 1 (ptgs1), mRNA >gi|21039521|gb|AY028584.1| Danio rerio prostaglandin G/H synthase 1 (ptgs1) mRNA, complete cds
TR20918_c7_g1	--	--	--	--	--	--	--	--	--	--	Cyprinus carpio genome assembly common carp genome ,scaffold 000002103
TR69513_c0_g1	--	--	--	--	--	--	--	--	--	--	Cyprinus carpio genome assembly common carp genome ,scaffold 000000288
TR22163_c0_g1	[H]	Coenzyme transport and metabolism	Molecular Function: RNA binding (GO:0003723);; Cellular Component: nucleus (GO:0005634);; Molecular Function: zinc ion binding (GO:0008270);;	--	[R]	General function prediction only	Zn-finger in Ran binding protein and others	Zinc finger Ran-binding domain-containing protein 2 OS=Gallus gallus (Chicken) PE=2 SV=1	Zinc finger Ran-binding domain-containing protein 2 {ECO:0000256|PIRNR:PIRNR037956} OS=Danio rerio (Zebrafish) PE=3 SV=2	PREDICTED: zinc finger Ran-binding domain-containing protein 2 isoform X2 [Astyanax mexicanus]	Cyprinus carpio genome assembly common carp genome ,scaffold 000000414
TR5018_c3_g1	--	--	--	--	--	--	--	--	--	--	Cyprinus carpio genome assembly common carp genome ,scaffold LG23
TR23657_c1_g1	--	--	--	--	--	--	--	--	--	--	Zebrafish DNA sequence from clone DKEY-15G24 in linkage group 14, complete sequence
TR42354_c0_g1	--	--	--	--	--	--	--	--	--	--	Cyprinus carpio genome assembly common carp genome ,scaffold 000000416
TR9594_c0_g1	--	--	--	--	--	--	--	--	--	--	Zebrafish DNA sequence from clone DKEYP-104H9 in linkage group 8, complete sequence
TR58239_c0_g1	--	--	Molecular Function: calcium ion binding (GO:0005509);;	--	[T]	Signal transduction mechanisms	Laminin EGF-like (Domains III and V);; Human growth factor-like EGF;; EGF-like domain	Multiple epidermal growth factor-like domains protein 10 (Precursor) GN=megf10 OS=Xenopus tropicalis (Western clawed frog) PE=2 SV=1	Uncharacterized protein {ECO:0000313|Ensembl:ENSAMXP00000003967} (Fragment) OS=Astyanax mexicanus (Blind cave fish) PE=4 SV=1	PREDICTED: multiple epidermal growth factor-like domains protein 6 isoform X4 [Danio rerio]	PREDICTED: Danio rerio multiple epidermal growth factor-like domains protein 6 (LOC557764), transcript variant X4, mRNA
TR63261_c5_g2	[R]	General function prediction only	Molecular Function: nucleic acid binding (GO:0003676);; Molecular Function: sequence-specific DNA binding transcription factor activity (GO:0003700);; Biological Process: regulation of transcription, DNA-templated (GO:0006355);; Molecular Function: metal ion binding (GO:0046872);;	--	[R]	General function prediction only	--	Oocyte zinc finger protein XlCOF26 (Fragment) OS=Xenopus laevis (African clawed frog) PE=3 SV=1	Zgc:113343 protein {ECO:0000313|EMBL:AAI64174.1} OS=Danio rerio (Zebrafish) PE=2 SV=1	zinc finger protein 502-like [Danio rerio]	Cyprinus carpio genome assembly common carp genome ,scaffold 000000254
TR25320_c0_g1	--	--	--	--	--	--	--	--	--	--	Hypophthalmichthys molitrix microsatellite Hysd392-1 sequence
TR30013_c2_g1	--	--	--	--	--	--	--	--	--	--	Cyprinus carpio genome assembly common carp genome ,scaffold 000002117
TR21721_c0_g2	--	--	--	--	[R]	General function prediction only	--	Gastrula zinc finger protein XlCGF49.1 (Fragment) OS=Xenopus laevis (African clawed frog) PE=3 SV=1	Uncharacterized protein {ECO:0000313|Ensembl:ENSDARP00000108835} OS=Danio rerio (Zebrafish) PE=4 SV=1	PREDICTED: gastrula zinc finger protein XlCGF8.2DB-like [Danio rerio]	Cyprinus carpio genome assembly common carp genome ,scaffold 000028924
TR25753_c0_g1	--	--	--	--	--	--	--	--	--	--	Zebrafish DNA sequence from clone CH211-65I12 in linkage group 21, complete sequence
TR93115_c0_g1	--	--	--	--	--	--	--	--	CR1-3 {ECO:0000313|EMBL:ADJ80991.1} OS=Rhigophila dearborni (Antarctic eelpout) PE=4 SV=1	PREDICTED: uncharacterized protein LOC103397171 [Cynoglossus semilaevis]	Cyprinus carpio genome assembly common carp genome ,scaffold LG11
TR47507_c0_g2	--	--	--	--	[T]	Signal transduction mechanisms	Calcium-binding EGF domain;; Complement Clr-like EGF-like;; EGF domain;; EGF-like domain;; MSP1 EGF domain 1;; Human growth factor-like EGF	Protein kinase C-binding protein NELL2 (Precursor) GN=nell2 OS=Xenopus laevis (African clawed frog) PE=2 SV=1	Uncharacterized protein {ECO:0000313|Ensembl:ENSDARP00000057959} OS=Danio rerio (Zebrafish) PE=4 SV=1	PREDICTED: fibrillin-3-like [Astyanax mexicanus]	PREDICTED: Danio rerio si:ch211-221n20.8 (si:ch211-221n20.8), mRNA
TR43971_c0_g1	--	--	--	--	--	--	--	--	--	--	Cyprinus carpio genome assembly common carp genome ,scaffold 000000416
TR74933_c0_g1	--	--	--	--	--	--	--	--	--	--	Cyprinus carpio genome assembly common carp genome ,scaffold 000002091
TR3092_c0_g1	--	--	--	--	--	--	--	--	--	--	Hypophthalmichthys molitrix microsatellite Hysd470-1 sequence
TR83308_c0_g1	--	--	--	--	--	--	--	--	--	--	Cyprinus carpio genome assembly common carp genome ,scaffold LG41
TR17205_c0_g1	--	--	Cellular Component: mitochondrion (GO:0005739);; Biological Process: C21-steroid hormone biosynthetic process (GO:0006700);; Molecular Function: cholesterol monooxygenase (side-chain-cleaving) activity (GO:0008386);; Biological Process: positive regulation of microtubule polymerization (GO:0031116);; Biological Process: cortisol biosynthetic process (GO:0034651);; Molecular Function: metal ion bi…	K00498|9e-55|dre:563363|Cyp11a1 protein-like	[Q]	Secondary metabolites biosynthesis, transport and catabolism	Cytochrome P450	Cholesterol side-chain cleavage enzyme, mitochondrial (Precursor) GN=cyp11a1 OS=Oncorhynchus mykiss (Rainbow trout) PE=2 SV=1	P450-mediated side chain cleavage enzyme {ECO:0000313|EMBL:AEV91664.1} OS=Gobiocypris rarus PE=2 SV=1	P450-mediated side chain cleavage enzyme [Gobiocypris rarus]	Cyprinus carpio genome assembly common carp genome ,scaffold LG40
TR50692_c1_g1	[RTKL]	--	Biological Process: adaptive immune response (GO:0002250);; Molecular Function: non-membrane spanning protein tyrosine kinase activity (GO:0004715);; Molecular Function: receptor binding (GO:0005102);; Molecular Function: ATP binding (GO:0005524);; Biological Process: transmembrane receptor protein tyrosine kinase signaling pathway (GO:0007169);; Biological Process: anterior/posterior pattern spe…	K07370|0.0|dre:568653|btk	[T]	Signal transduction mechanisms	Protein tyrosine kinase;; SH2 domain;; Protein kinase domain;; BTK motif;; PH domain;; SH3 domain;; Protein tyrosine kinase;; Protein kinase domain	Tyrosine-protein kinase BTK GN=BTK OS=Gallus gallus (Chicken) PE=1 SV=1	Non-specific protein-tyrosine kinase {ECO:0000256|SAAS:SAAS00021209} OS=Danio rerio (Zebrafish) PE=4 SV=1	PREDICTED: tyrosine-protein kinase BTK [Danio rerio]	PREDICTED: Danio rerio Bruton agammaglobulinemia tyrosine kinase (btk), transcript variant X1, mRNA
TR70358_c1_g2	--	--	--	--	--	--	--	--	--	PREDICTED: nucleolar protein 3, partial [Caprimulgus carolinensis]	PREDICTED: Serinus canaria uncharacterized LOC103815584 (LOC103815584), mRNA
TR33141_c14_g2	--	--	--	--	--	--	--	--	--	--	Cyprinus carpio genome assembly common carp genome ,scaffold 000029075
TR71297_c0_g1	[L]	Replication, recombination and repair	Biological Process: macromolecule metabolic process (GO:0043170);; Biological Process: primary metabolic process (GO:0044238);;	--	[R]	General function prediction only	--	--	Oncorhynchus mykiss genomic scaffold, scaffold_52 {ECO:0000313|EMBL:CDQ59082.1} OS=Oncorhynchus mykiss (Rainbow trout) PE=4 SV=1	unnamed protein product [Oncorhynchus mykiss]	Cyprinus carpio genome assembly common carp genome ,scaffold LG46
TR30888_c0_g1	--	--	--	--	--	--	--	--	--	--	Cyprinus carpio genome assembly common carp genome ,scaffold LG50
TR89178_c0_g1	--	--	--	K10704|7e-07|dre:406836|ube2v2, wu:fb18b11, wu:fb24d11, zgc:63717	[O]	Posttranslational modification, protein turnover, chaperones	--	Ubiquitin-conjugating enzyme E2 variant 2 GN=ube2v2 OS=Danio rerio (Zebrafish) PE=2 SV=1	Ubiquitin-conjugating enzyme E2 variant 2 {ECO:0000313|EMBL:AFQ91223.1} (Fragment) OS=Chrysemys picta (painted turtle) PE=2 SV=1	PREDICTED: ubiquitin-conjugating enzyme E2 variant 2-like isoform X1 [Haplochromis burtoni]	Cyprinus carpio genome assembly common carp genome ,scaffold LG16
TR1150_c0_g2	--	--	--	--	--	--	--	--	--	--	Cyprinus carpio genome assembly common carp genome ,scaffold 000001210
TR71031_c0_g1	--	--	--	--	--	--	--	--	Oncorhynchus mykiss genomic scaffold, scaffold_57523 {ECO:0000313|EMBL:CDR00840.1} OS=Oncorhynchus mykiss (Rainbow trout) PE=4 SV=1	PREDICTED: uncharacterized protein LOC101169027 [Oryzias latipes]	Cyprinus carpio genome assembly common carp genome ,scaffold 000000330
TR42419_c9_g1	--	--	Molecular Function: actin monomer binding (GO:0003785);; Cellular Component: cytoplasm (GO:0005737);; Cellular Component: cytoskeleton (GO:0005856);; Biological Process: sequestering of actin monomers (GO:0042989);;	K05764|2e-17|dre:402820|tmsb, MGC136504, im:7149936, zgc:136504	[N]	Cell motility	--	Thymosin beta GN=tmsb OS=Danio rerio (Zebrafish) PE=3 SV=3	Uncharacterized protein {ECO:0000313|Ensembl:ENSDARP00000114378} OS=Danio rerio (Zebrafish) PE=4 SV=1	PREDICTED: thymosin beta [Danio rerio]	PREDICTED: Danio rerio si:ch211-11c15.3 (si:ch211-11c15.3), mRNA
TR17394_c0_g1	--	--	--	--	--	--	Coiled-coil domain-containing protein 14	--	Uncharacterized protein {ECO:0000313|Ensembl:ENSDARP00000125708} OS=Danio rerio (Zebrafish) PE=4 SV=1	PREDICTED: coiled-coil domain-containing protein 14 [Danio rerio]	PREDICTED: Danio rerio coiled-coil domain containing 14 (ccdc14), mRNA
TR64448_c0_g1	--	--	--	--	--	--	--	--	--	--	Cyprinus carpio genome assembly common carp genome ,scaffold LG29
TR10253_c0_g1	--	--	--	--	--	--	--	--	--	--	Cyprinus carpio genome assembly common carp genome ,scaffold 000001126
TR5351_c0_g1	--	--	--	--	--	--	--	--	--	PREDICTED: sialic acid-binding Ig-like lectin 7 isoform X2 [Danio rerio]	Cyprinus carpio genome assembly common carp genome ,scaffold 000003090
TR2591_c0_g1	[J]	Translation, ribosomal structure and biogenesis	Molecular Function: nucleic acid binding (GO:0003676);; Molecular Function: mRNA (nucleoside-2'-O-)-methyltransferase activity (GO:0004483);; Cellular Component: nucleus (GO:0005634);; Biological Process: 7-methylguanosine mRNA capping (GO:0006370);; Biological Process: cap1 mRNA methylation (GO:0097309);;	K14589|0.0|dre:393102|ftsjd2, MGC55336, MTr1, zgc:55336	[A]	RNA processing and modification	FtsJ-like methyltransferase;; G-patch domain;; WW domain	Cap-specific mRNA (nucleoside-2&apos;-O-)-methyltransferase 1 GN=cmtr1 OS=Danio rerio (Zebrafish) PE=2 SV=1	Cap-specific mRNA (nucleoside-2'-O-)-methyltransferase 1 {ECO:0000313|Ensembl:ENSDARP00000049372} OS=Danio rerio (Zebrafish) PE=4 SV=1	PREDICTED: cap-specific mRNA (nucleoside-2&apos;-O-)-methyltransferase 1 isoform X1 [Danio rerio]	PREDICTED: Danio rerio cap methyltransferase 1 (cmtr1), transcript variant X1, mRNA
TR35746_c1_g1	--	--	--	--	--	--	--	--	--	--	Cyprinus carpio genome assembly common carp genome ,scaffold LG35
TR81431_c0_g1	--	--	--	--	--	--	--	--	--	--	Zebrafish DNA sequence from clone DKEY-273E21 in linkage group 2, complete sequence
TR72691_c4_g1	--	--	--	--	--	--	--	Nuclear receptor corepressor 1 GN=ncor1 OS=Xenopus tropicalis (Western clawed frog) PE=2 SV=1	--	--	Cyprinus carpio genome assembly common carp genome ,scaffold LG36
TR59787_c4_g3	--	--	--	--	--	--	--	--	--	--	Ctenopharyngodon idella interferon regulatory factor 10 (IRF10) gene, complete cds
TR18549_c1_g4	--	--	Biological Process: regulation of Rho protein signal transduction (GO:0035023);; Cellular Component: intracellular part (GO:0044424);;	--	[T]	Signal transduction mechanisms	--	FERM, RhoGEF and pleckstrin domain-containing protein 1 GN=FARP1 OS=Gallus gallus (Chicken) PE=1 SV=2	Uncharacterized protein {ECO:0000313|Ensembl:ENSAMXP00000010550} OS=Astyanax mexicanus (Blind cave fish) PE=4 SV=1	PREDICTED: FERM, RhoGEF and pleckstrin domain-containing protein 1-like [Danio rerio]	Cyprinus carpio genome assembly common carp genome ,scaffold 000002091
TR20660_c0_g1	--	--	--	--	--	--	--	--	--	--	Cyprinus carpio genome assembly common carp genome ,scaffold 000000330
TR8488_c0_g1	--	--	--	--	--	--	--	--	--	--	Cyprinus carpio genome assembly common carp genome ,scaffold LG13
TR18222_c5_g1	--	--	--	--	--	--	--	--	--	--	Cyprinus carpio genome assembly common carp genome ,scaffold LG27
TR18603_c0_g1	--	--	Biological Process: intracellular signal transduction (GO:0035556);; Molecular Function: metal ion binding (GO:0046872);;	K09850|0.0|dre:447811|rassf1, wu:fc17f02, zgc:112224, zgc:92505	[T]	Signal transduction mechanisms	Ras association (RalGDS/AF-6) domain;; Phorbol esters/diacylglycerol binding domain (C1 domain)	RAS guanyl-releasing protein 1 GN=rasgrp1 OS=Xenopus laevis (African clawed frog) PE=2 SV=1	Uncharacterized protein {ECO:0000313|Ensembl:ENSDARP00000035351} OS=Danio rerio (Zebrafish) PE=2 SV=1	ras association domain-containing protein 1 [Danio rerio]	Megalobrama amblycephala microsatellite Mam_EST115 sequence
TR58059_c0_g1	--	--	--	--	--	--	--	--	--	--	Cyprinus carpio genome assembly common carp genome ,scaffold LG30
TR69491_c0_g1	--	--	--	--	--	--	--	--	--	--	Cyprinus carpio genome assembly common carp genome ,scaffold LG16
TR70283_c5_g5	--	--	Molecular Function: GABA-A receptor activity (GO:0004890);; Molecular Function: extracellular ligand-gated ion channel activity (GO:0005230);; Cellular Component: plasma membrane (GO:0005886);; Biological Process: signal transduction (GO:0007165);; Cellular Component: integral component of membrane (GO:0016021);; Cellular Component: cell junction (GO:0030054);; Biological Process: ion transmembra…	K05183|0.0|dre:566922|gamma-aminobutyric acid (GABA) A receptor, beta 3-like	[T]	Signal transduction mechanisms	Neurotransmitter-gated ion-channel transmembrane region;; Neurotransmitter-gated ion-channel ligand binding domain	Gamma-aminobutyric acid receptor subunit beta-3 (Precursor) GN=GABRB3 OS=Gallus gallus (Chicken) PE=2 SV=1	Gamma-aminobutyric acid receptor subunit beta-3 {ECO:0000313|EMBL:AGT28701.1} OS=Carassius auratus (Goldfish) PE=2 SV=1	PREDICTED: gamma-aminobutyric acid receptor subunit beta-3 isoform X3 [Danio rerio]	Carassius auratus gamma-aminobutyric acid receptor subunit beta-3 (GABAA) mRNA, complete cds
TR53481_c0_g3	--	--	--	--	--	--	--	--	--	--	Cyprinus carpio genome assembly common carp genome ,scaffold 000001814
TR43636_c0_g1	--	--	--	--	--	--	--	--	--	--	Cyprinus carpio genome assembly common carp genome ,scaffold 000001857
TR28410_c0_g1	--	--	--	--	[T]	Signal transduction mechanisms	Immunoglobulin I-set domain;; Immunoglobulin domain;; Immunoglobulin domain;; Immunoglobulin V-set domain;; Immunoglobulin domain;; CD80-like C2-set immunoglobulin domain	Vascular endothelial growth factor receptor 3 (Precursor) GN=flt4 OS=Danio rerio (Zebrafish) PE=2 SV=1	Uncharacterized protein {ECO:0000313|Ensembl:ENSAMXP00000007998} OS=Astyanax mexicanus (Blind cave fish) PE=4 SV=1	PREDICTED: neuronal cell adhesion molecule-like [Danio rerio]	Cyprinus carpio genome assembly common carp genome ,scaffold LG49
TR32691_c0_g2	--	--	--	--	--	--	--	--	--	--	Cyprinus carpio genome assembly common carp genome ,scaffold 000004532
TR1214_c0_g1	[S]	Function unknown	Cellular Component: GINS complex (GO:0000811);; Molecular Function: chromatin binding (GO:0003682);; Biological Process: DNA replication (GO:0006260);; Biological Process: heart development (GO:0007507);;	K10734|1e-145|dre:442931|gins3, flj13912, zgc:100834	[S]	Function unknown	GINS complex protein	--	GINS complex subunit 3 {ECO:0000313|EMBL:AAH78185.2} OS=Danio rerio (Zebrafish) PE=2 SV=1	DNA replication complex GINS protein PSF3 [Danio rerio]	Danio rerio GINS complex subunit 3 (gins3), mRNA >gi|49618930|gb|AY648732.1| Danio rerio FLJ13912-like mRNA, complete cds
TR53756_c0_g2	--	--	--	--	--	--	--	Zinc finger protein ZIC 2-A GN=zic2-a OS=Xenopus laevis (African clawed frog) PE=2 SV=2	--	--	Cyprinus carpio genome assembly common carp genome ,scaffold 000028987
TR46614_c0_g1	--	--	--	--	--	--	--	--	--	--	Cyprinus carpio genome assembly common carp genome ,scaffold LG36
TR22467_c0_g1	--	--	--	--	--	--	--	--	--	--	Gasterosteus aculeatus clone CNB79-D04 mRNA sequence
TR42666_c2_g37	--	--	--	--	--	--	Domain of unknown function (DUF4517)	UPF0687 protein C20orf27 homolog OS=Taeniopygia guttata (Zebra finch) PE=2 SV=1	Uncharacterized protein {ECO:0000313|Ensembl:ENSDARP00000108477} OS=Danio rerio (Zebrafish) PE=4 SV=1	PREDICTED: UPF0687 protein C20orf27 homolog [Danio rerio]	PREDICTED: Danio rerio UPF0687 protein C20orf27 homolog (LOC562078), mRNA
TR33118_c5_g1	--	--	--	--	--	--	PLAC8 family	Cornifelin homolog B GN=cnfn-b OS=Xenopus laevis (African clawed frog) PE=3 SV=1	Uncharacterized protein {ECO:0000313|Ensembl:ENSDARP00000071819} (Fragment) OS=Danio rerio (Zebrafish) PE=4 SV=1	PREDICTED: cornifelin homolog A [Danio rerio]	Cyprinus carpio genome assembly common carp genome ,scaffold 000003008
TR26611_c0_g1	--	--	--	--	--	--	--	--	--	--	Cyprinus carpio genome assembly common carp genome ,scaffold LG13
TR15117_c0_g1	--	--	--	--	--	--	--	--	--	--	Cyprinus carpio genome assembly common carp genome ,scaffold 000015924
TR44279_c0_g1	[I]	Lipid transport and metabolism	Biological Process: protein N-linked glycosylation (GO:0006487);; Biological Process: lipid biosynthetic process (GO:0008610);; Cellular Component: integral component of endoplasmic reticulum membrane (GO:0030176);; Molecular Function: dolichyldiphosphatase activity (GO:0047874);;	K07252|1e-169|dre:474331|dolpp1, zgc:101585	[I]	Lipid transport and metabolism	PAP2 superfamily	--	Zgc:101585 protein {ECO:0000313|EMBL:AAI65079.1} OS=Danio rerio (Zebrafish) PE=2 SV=1	dolichyldiphosphatase 1 [Danio rerio]	Danio rerio dolichyldiphosphatase 1 (dolpp1), mRNA >gi|54035386|gb|BC083210.1| Danio rerio zgc:101585, mRNA (cDNA clone MGC:101585 IMAGE:7223480), complete cds
TR33987_c0_g1	--	--	--	--	--	--	--	--	--	--	Cyprinus carpio genome assembly common carp genome ,scaffold LG1
TR11314_c1_g1	[GEPR]	--	Cellular Component: integral component of membrane (GO:0016021);; Molecular Function: transmembrane transporter activity (GO:0022857);; Biological Process: transmembrane transport (GO:0055085);;	--	[R]	General function prediction only	Major Facilitator Superfamily;; Sugar (and other) transporter	Solute carrier family 22 member 6-B GN=slc22a6-b OS=Xenopus laevis (African clawed frog) PE=2 SV=1	Uncharacterized protein {ECO:0000313|Ensembl:ENSDARP00000073303} OS=Danio rerio (Zebrafish) PE=4 SV=1	PREDICTED: solute carrier family 22 member 7-like [Danio rerio]	PREDICTED: Danio rerio solute carrier family 22 member 7-like (LOC100000058), mRNA
TR50885_c0_g2	[L]	Replication, recombination and repair	Molecular Function: magnesium ion binding (GO:0000287);; Molecular Function: phospholipid-translocating ATPase activity (GO:0004012);; Molecular Function: ATP binding (GO:0005524);; Cellular Component: endoplasmic reticulum (GO:0005783);; Biological Process: metabolic process (GO:0008152);; Cellular Component: integral component of membrane (GO:0016021);; Biological Process: phospholipid transloc…	--	[R]	General function prediction only	Reverse transcriptase (RNA-dependent DNA polymerase)	--	Uncharacterized protein {ECO:0000313|EMBL:CBN80982.1} OS=Dicentrarchus labrax (European seabass) PE=4 SV=1	Uncharacterized protein [Dicentrarchus labrax]	Cyprinus carpio genome assembly common carp genome ,scaffold LG32
TR18258_c0_g1	[O]	Posttranslational modification, protein turnover, chaperones	Molecular Function: adenyl-nucleotide exchange factor activity (GO:0000774);; Cellular Component: mitochondrion (GO:0005739);; Biological Process: protein folding (GO:0006457);; Molecular Function: protein homodimerization activity (GO:0042803);; Biological Process: regulation of catalytic activity (GO:0050790);; Molecular Function: chaperone binding (GO:0051087);;	K03687|1e-131|dre:100004941|GrpE-like 1, mitochondrial-like	[O]	Posttranslational modification, protein turnover, chaperones	GrpE	--	Uncharacterized protein {ECO:0000313|Ensembl:ENSDARP00000091810} OS=Danio rerio (Zebrafish) PE=3 SV=1	grpE protein homolog 2, mitochondrial [Danio rerio]	Danio rerio GrpE-like 2, mitochondrial (grpel2), mRNA
TR74801_c0_g1	--	--	--	--	--	--	--	--	--	--	Hypophthalmichthys nobilis microsatellite Arsd33 sequence
TR47031_c1_g1	--	--	--	--	--	--	--	--	--	--	Cyprinus carpio genome assembly common carp genome ,scaffold 000028817
TR77954_c0_g1	--	--	--	--	--	--	--	--	--	--	Cyprinus carpio genome assembly common carp genome ,scaffold LG31
TR33135_c3_g1	--	--	--	--	--	--	--	--	--	--	Pseudorasbora parva DNA, microsatelite marker PA21
TR15977_c0_g1	--	--	--	--	--	--	--	--	--	--	Cyprinus carpio genome assembly common carp genome ,scaffold 000000602
TR78398_c0_g1	--	--	--	--	--	--	--	--	--	--	Xenopus (Silurana) tropicalis clone CH216-89A23, complete sequence
TR1559_c1_g1	--	--	--	--	--	--	--	--	LOC792221 protein {ECO:0000313|EMBL:AAI48182.1} (Fragment) OS=Danio rerio (Zebrafish) PE=2 SV=1	LOC792221 protein [Danio rerio]	--
TR30878_c0_g1	--	--	--	--	--	--	--	--	--	--	Hypophthalmichthys molitrix microsatellite Hysd19-2 sequence
TR69837_c0_g4	--	--	--	--	--	--	--	--	--	--	Hypophthalmichthys molitrix microsatellite Hysd922-2 sequence
TR19780_c0_g1	--	--	Molecular Function: mRNA 3'-UTR binding (GO:0003730);;	K13199|0.0|dre:100332749|SERPINE1 mRNA binding protein 1-like	[R]	General function prediction only	Hyaluronan / mRNA binding family	Intracellular hyaluronan-binding protein 4 OS=Gallus gallus (Chicken) PE=2 SV=1	Uncharacterized protein {ECO:0000313|Ensembl:ENSDARP00000102110} OS=Danio rerio (Zebrafish) PE=2 SV=1	SERPINE1 mRNA binding protein 1a [Danio rerio]	Danio rerio SERPINE1 mRNA binding protein 1a (serbp1a), mRNA >gi|46249694|gb|BC068350.1| Danio rerio SERPINE1 mRNA binding protein 1, mRNA (cDNA clone MGC:85661 IMAGE:6960084), complete cds
TR87455_c0_g1	--	--	Molecular Function: calcium ion binding (GO:0005509);; Molecular Function: calcium-dependent phospholipid binding (GO:0005544);; Cellular Component: plasma membrane (GO:0005886);; Biological Process: vesicle fusion (GO:0006906);; Biological Process: synaptic vesicle exocytosis (GO:0016079);; Biological Process: regulation of calcium ion-dependent exocytosis (GO:0017158);; Molecular Function: synt…	--	--	--	C2 domain	Synaptotagmin-A GN=P65-A OS=Diplobatis ommata (Ocellated electric ray) PE=2 SV=1	Uncharacterized protein {ECO:0000313|Ensembl:ENSDARP00000082020} OS=Danio rerio (Zebrafish) PE=4 SV=1	PREDICTED: uncharacterized protein LOC569005 isoform X1 [Danio rerio]	Cyprinus carpio genome assembly common carp genome ,scaffold LG16
TR23286_c0_g1	--	--	--	--	--	--	--	--	--	--	Cyprinus carpio genome assembly common carp genome ,scaffold LG38
TR21440_c4_g3	--	--	--	--	--	--	--	--	--	--	Cyprinus carpio genome assembly common carp genome ,scaffold LG13
TR73698_c1_g3	[R]	General function prediction only	Biological Process: regulation of autophagy (GO:0010506);; Cellular Component: intracellular membrane-bounded organelle (GO:0043231);; Cellular Component: cytoplasmic part (GO:0044444);; Biological Process: single-organism process (GO:0044699);;	--	[TR]	--	Rab-GTPase-TBC domain	TBC1 domain family member 12 GN=tbc1d12 OS=Xenopus tropicalis (Western clawed frog) PE=2 SV=1	Uncharacterized protein {ECO:0000313|Ensembl:ENSDARP00000040945} OS=Danio rerio (Zebrafish) PE=4 SV=1	PREDICTED: TBC1 domain family member 14 isoform X1 [Danio rerio]	PREDICTED: Danio rerio TBC1 domain family, member 14 (tbc1d14), transcript variant X2, mRNA
TR73836_c0_g2	--	--	--	--	--	--	--	--	--	--	Cyprinus carpio genome assembly common carp genome ,scaffold LG13
TR63171_c1_g1	--	--	--	--	--	--	--	--	--	--	Cyprinus carpio genome assembly common carp genome ,scaffold 000000138
TR20113_c0_g1	--	--	--	--	--	--	--	--	--	--	Cyprinus carpio genome assembly common carp genome ,scaffold 000016560
TR36027_c0_g1	--	--	--	--	--	--	--	--	--	--	Cyprinus carpio genome assembly common carp genome ,scaffold LG42
TR94948_c0_g1	--	--	--	--	--	--	--	--	Zgc:100994 {ECO:0000313|EMBL:AAH78325.1} OS=Danio rerio (Zebrafish) PE=2 SV=1	cannabinoid receptor interacting protein 1a [Danio rerio]	Cyprinus carpio genome assembly common carp genome ,scaffold LG1
TR73585_c0_g2	--	--	--	--	--	--	--	--	Uncharacterized protein {ECO:0000313|Ensembl:ENSDARP00000107310} OS=Danio rerio (Zebrafish) PE=4 SV=1	PREDICTED: CD27 antigen isoform X1 [Danio rerio]	PREDICTED: Danio rerio CD27 molecule (cd27), transcript variant X1, mRNA
TR3829_c3_g1	--	--	Molecular Function: cytokine receptor activity (GO:0004896);; Cellular Component: plasma membrane (GO:0005886);; Cellular Component: integral component of membrane (GO:0016021);;	--	--	--	Tissue factor	--	Interleukin-10 receptor 1 {ECO:0000313|EMBL:AGV15830.1} OS=Ctenopharyngodon idella (Grass carp) PE=2 SV=1	interleukin-10 receptor 1 [Ctenopharyngodon idella]	Ctenopharyngodon idella interleukin-10 receptor 1 mRNA, complete cds
TR24906_c0_g3	[TZDR]	--	Molecular Function: calcium ion binding (GO:0005509);;	--	[T]	Signal transduction mechanisms	EF hand;; EF-hand domain pair;; EF-hand domain;; EF hand;; EF-hand domain pair;; Cytoskeletal-regulatory complex EF hand	Visinin OS=Gallus gallus (Chicken) PE=2 SV=5	Uncharacterized protein {ECO:0000313|Ensembl:ENSDARP00000125800} OS=Danio rerio (Zebrafish) PE=4 SV=1	recoverin-like [Danio rerio]	Danio rerio zgc:73075 (zgc:73075), mRNA
TR32724_c0_g1	[R]	General function prediction only	--	--	[BK]	--	Macro domain	O-acetyl-ADP-ribose deacetylase MACROD2 GN=macrod2 OS=Xenopus laevis (African clawed frog) PE=2 SV=1	Zgc:92353 {ECO:0000313|EMBL:AAH81655.1} OS=Danio rerio (Zebrafish) PE=2 SV=1	O-acetyl-ADP-ribose deacetylase MACROD1 [Danio rerio]	Danio rerio MACRO domain containing 1 (macrod1), mRNA
TR82597_c0_g1	--	--	--	--	--	--	--	--	--	--	Danio rerio clone 5-1 truncated X-box binding protein 1 (xbp1) mRNA, complete cds; alternatively spliced
TR14072_c0_g1	--	--	--	--	--	--	--	--	--	--	Cyprinus carpio genome assembly common carp genome ,scaffold 000002782
TR50151_c0_g1	--	--	--	--	--	--	--	--	--	--	Cyprinus carpio genome assembly common carp genome ,scaffold 000001385
TR21095_c0_g1	--	--	--	--	--	--	--	--	--	--	Cyprinus carpio genome assembly common carp genome ,scaffold LG4
TR89330_c0_g1	--	--	--	--	--	--	--	--	--	--	Cyprinus carpio genome assembly common carp genome ,scaffold 000001716
TR56899_c0_g1	--	--	--	--	--	--	--	--	--	--	Cyprinus carpio genome assembly common carp genome ,scaffold 000011643
TR36412_c0_g1	[I]	Lipid transport and metabolism	Molecular Function: acyl-CoA dehydrogenase activity (GO:0003995);; Molecular Function: transferase activity, transferring phosphorus-containing groups (GO:0016772);; Molecular Function: flavin adenine dinucleotide binding (GO:0050660);; Biological Process: oxidation-reduction process (GO:0055114);;	K11730|0.0|dre:393147|acad11, MGC55835, zgc:55835	[R]	General function prediction only	Phosphotransferase enzyme family;; Acyl-CoA dehydrogenase, C-terminal domain;; Acyl-CoA dehydrogenase, middle domain;; Acyl-CoA dehydrogenase, N-terminal domain;; Acyl-CoA dehydrogenase, C-terminal domain;; Ecdysteroid kinase	Acyl-CoA dehydrogenase family member 11 GN=ACAD11 OS=Gallus gallus (Chicken) PE=2 SV=1	Uncharacterized protein {ECO:0000313|Ensembl:ENSDARP00000066777} OS=Danio rerio (Zebrafish) PE=3 SV=1	acyl-CoA dehydrogenase family member 11 [Danio rerio]	Danio rerio acyl-CoA dehydrogenase family, member 11 (acad11), mRNA >gi|28277728|gb|BC045470.1| Danio rerio acyl-Coenzyme A dehydrogenase family, member 11, mRNA (cDNA clone MGC:55835 IMAGE:3818079), complete cds
TR4251_c1_g2	--	--	--	--	[S]	Function unknown	PAP2 superfamily C-terminal;; SAM domain (Sterile alpha motif);; PAP2 superfamily;; SAM domain (Sterile alpha motif)	Phosphatidylcholine:ceramide cholinephosphotransferase 1 GN=SGMS1 OS=Gallus gallus (Chicken) PE=2 SV=2	Zgc:91976 {ECO:0000313|EMBL:AAH85329.1} OS=Danio rerio (Zebrafish) PE=2 SV=1	uncharacterized protein LOC492359 [Danio rerio]	Danio rerio zgc:91976 (zgc:91976), mRNA >gi|55153635|gb|BC085329.1| Danio rerio zgc:91976, mRNA (cDNA clone MGC:91976 IMAGE:7042056), complete cds
TR78429_c0_g1	--	--	--	--	--	--	--	--	--	--	Cyprinus carpio genome assembly common carp genome ,scaffold 000001624
TR68343_c0_g1	--	--	--	--	--	--	--	--	--	--	Cyprinus carpio genome assembly common carp genome ,scaffold LG8
TR49722_c9_g1	--	--	--	--	--	--	--	--	--	--	Zebrafish DNA sequence from clone DKEYP-38E8 in linkage group 11, complete sequence
TR6379_c7_g3	--	--	--	--	--	--	--	--	--	--	Cyprinus carpio genome assembly common carp genome ,scaffold 000028866
TR69217_c0_g1	[Z]	Cytoskeleton	Molecular Function: microtubule motor activity (GO:0003777);; Molecular Function: ATP binding (GO:0005524);; Cellular Component: kinesin complex (GO:0005871);; Cellular Component: microtubule (GO:0005874);; Biological Process: microtubule-based movement (GO:0007018);; Molecular Function: microtubule binding (GO:0008017);; Biological Process: metabolic process (GO:0008152);;	K10392|1e-175|ptr:471862|KIF13A	[Z]	Cytoskeleton	Kinesin motor domain	Kinesin-like protein KIF18B GN=KIF18B OS=Gallus gallus (Chicken) PE=2 SV=1	Kinesin-like protein {ECO:0000256|RuleBase:RU000394} OS=Takifugu rubripes (Japanese pufferfish) PE=3 SV=1	PREDICTED: kinesin-like protein KIF13A isoform X6 [Stegastes partitus]	PREDICTED: Stegastes partitus kinesin family member 13A (kif13a), transcript variant X6, mRNA
TR10545_c4_g2	--	--	--	--	--	--	--	--	--	--	Cyprinus carpio genome assembly common carp genome ,scaffold LG1
TR71098_c7_g1	--	--	--	--	--	--	--	--	--	--	Gobiocypris rarus microsatellite marker Gra22 sequence
TR16215_c0_g1	--	--	Cellular Component: integral component of membrane (GO:0016021);; Biological Process: sterol metabolic process (GO:0016125);; Molecular Function: cholestenol delta-isomerase activity (GO:0047750);;	K01824|1e-154|dre:436600|ebp, zgc:91895	[I]	Lipid transport and metabolism	Emopamil binding protein	--	Zgc:91895 protein {ECO:0000313|EMBL:AAI63987.1} OS=Danio rerio (Zebrafish) PE=2 SV=1	3-beta-hydroxysteroid-Delta(8),Delta(7)-isomerase [Danio rerio]	Danio rerio emopamil binding protein (sterol isomerase) (ebp), mRNA >gi|49900280|gb|BC076453.1| Danio rerio zgc:91895, mRNA (cDNA clone MGC:91895 IMAGE:7039426), complete cds
TR16479_c0_g3	--	--	--	--	[T]	Signal transduction mechanisms	Sgs1 RecQ helicase	--	Uncharacterized protein {ECO:0000313|Ensembl:ENSDARP00000073815} OS=Danio rerio (Zebrafish) PE=4 SV=1	PREDICTED: cGMP-specific 3&apos;,5&apos;-cyclic phosphodiesterase-like [Danio rerio]	Cyprinus carpio genome assembly common carp genome ,scaffold LG45
TR66524_c4_g1	--	--	Biological Process: nervous system development (GO:0007399);; Molecular Function: cyclin-dependent protein serine/threonine kinase regulator activity (GO:0016538);; Biological Process: regulation of protein kinase activity (GO:0045859);; Biological Process: regulation of cell division (GO:0051302);; Biological Process: regulation of cell cycle (GO:0051726);;	--	[D]	Cell cycle control, cell division, chromosome partitioning	Cyclin, N-terminal domain	--	Uncharacterized protein {ECO:0000313|Ensembl:ENSDARP00000083640} OS=Danio rerio (Zebrafish) PE=3 SV=1	CDK5 and ABL1 enzyme substrate 1 [Danio rerio]	PREDICTED: Danio rerio Cdk5 and Abl enzyme substrate 1 (cables1), transcript variant X1, misc_RNA
TR73239_c0_g1	--	--	--	--	--	--	--	--	Uncharacterized protein {ECO:0000313|Ensembl:ENSONIP00000026470} OS=Oreochromis niloticus (Nile tilapia) PE=4 SV=1	PREDICTED: uncharacterized protein LOC102083163 isoform X1 [Oreochromis niloticus]	Zebrafish DNA sequence from clone CH1073-354D14 in linkage group 14, complete sequence
TR43744_c2_g1	--	--	--	--	--	--	--	--	--	--	Cyprinus carpio genome assembly common carp genome ,scaffold 000001750
TR6905_c1_g2	--	--	--	--	--	--	--	--	--	--	Cyprinus carpio genome assembly common carp genome ,scaffold 000000886
TR29017_c2_g2	[R]	General function prediction only	Biological Process: locomotory behavior (GO:0007626);; Biological Process: chordate embryonic development (GO:0043009);; Biological Process: skeletal muscle fiber development (GO:0048741);;	--	[R]	General function prediction only	WD domain, G-beta repeat	Katanin p80 WD40 repeat-containing subunit B1 {ECO:0000255|HAMAP-Rule:MF_03022} GN=katnb1 OS=Danio rerio (Zebrafish) PE=2 SV=1	Activating molecule in beclin-1-regulated autophagy {ECO:0000313|EMBL:CCE04070.1} OS=Danio rerio (Zebrafish) PE=2 SV=1	PREDICTED: activating molecule in BECN1-regulated autophagy protein 1 isoform X1 [Danio rerio]	PREDICTED: Danio rerio autophagy/beclin-1 regulator 1 (ambra1), transcript variant X1, mRNA
TR62015_c1_g2	--	--	--	--	--	--	--	--	--	--	Cyprinus carpio genome assembly common carp genome ,scaffold 000000397
TR46198_c7_g6	--	--	--	--	--	--	--	--	--	--	Hypophthalmichthys molitrix microsatellite Hysd666-2 sequence
TR33170_c7_g1	--	--	Biological Process: ossification (GO:0001503);; Molecular Function: metalloendopeptidase activity (GO:0004222);; Molecular Function: calcium ion binding (GO:0005509);; Molecular Function: protein binding (GO:0005515);; Cellular Component: extracellular region (GO:0005576);; Biological Process: proteolysis (GO:0006508);; Molecular Function: zinc ion binding (GO:0008270);; Biological Process: fin d…	K05502|0.0|dre:572452|bmp1a	[O]	Posttranslational modification, protein turnover, chaperones	CUB domain;; Astacin (Peptidase family M12A);; Coagulation Factor Xa inhibitory site;; Calcium-binding EGF domain	Bone morphogenetic protein 1 (Precursor) GN=bmp1 OS=Xenopus laevis (African clawed frog) PE=1 SV=1	Metalloendopeptidase {ECO:0000256|RuleBase:RU361183} OS=Danio rerio (Zebrafish) PE=3 SV=1	Bmp1a protein [Danio rerio]	Danio rerio bone morphogenetic protein 1a (bmp1a), mRNA >gi|89191815|dbj|AB239771.1| Danio rerio bmp1a mRNA for bone morphogenetic protein 1a, complete cds
TR26257_c0_g1	--	--	--	--	--	--	--	--	--	--	Cyprinus carpio genome assembly common carp genome ,scaffold 000001385
TR86254_c0_g1	--	--	Molecular Function: binding (GO:0005488);; Biological Process: cellular process (GO:0009987);; Biological Process: single-organism process (GO:0044699);; Biological Process: biological regulation (GO:0065007);;	--	--	--	--	--	Uncharacterized protein {ECO:0000313|Ensembl:ENSFALP00000015269} OS=Ficedula albicollis (Collared flycatcher) PE=4 SV=1	unnamed protein product [Oncorhynchus mykiss]	Cyprinus carpio genome assembly common carp genome ,scaffold LG20
TR34822_c0_g1	--	--	--	--	--	--	--	--	--	--	Cyprinus carpio genome assembly common carp genome ,scaffold LG30
TR24670_c0_g1	--	--	--	--	--	--	--	--	--	--	Cyprinus carpio genome assembly common carp genome ,scaffold LG21
TR92645_c0_g1	--	--	--	--	--	--	--	--	--	--	Cyprinus carpio genome assembly common carp genome ,scaffold LG35
TR4012_c0_g1	--	--	--	--	--	--	--	--	--	--	Cyprinus carpio genome assembly common carp genome ,scaffold 000002346
TR37772_c14_g1	[P]	Inorganic ion transport and metabolism	Molecular Function: inorganic phosphate transmembrane transporter activity (GO:0005315);; Biological Process: phosphate ion transport (GO:0006817);; Molecular Function: symporter activity (GO:0015293);; Cellular Component: integral component of membrane (GO:0016021);; Biological Process: transmembrane transport (GO:0055085);;	K14640|2e-89|dre:321541|slc20a1b, sb:cb104, slc20a1, wu:fa05g12, wu:fb18f05	[P]	Inorganic ion transport and metabolism	Phosphate transporter family	Sodium-dependent phosphate transporter 1-B GN=slc20a1b OS=Danio rerio (Zebrafish) PE=2 SV=1	Sodium-dependent phosphate transporter 1-B {ECO:0000313|Ensembl:ENSDARP00000039968} OS=Danio rerio (Zebrafish) PE=4 SV=1	PREDICTED: sodium-dependent phosphate transporter 1-B isoform X2 [Danio rerio]	PREDICTED: Danio rerio solute carrier family 20 (phosphate transporter), member 1b (slc20a1b), transcript variant X2, mRNA
TR5957_c0_g1	--	--	--	--	--	--	--	--	--	--	Cyprinus carpio genome assembly common carp genome ,scaffold LG28
TR94756_c0_g1	--	--	Molecular Function: somatostatin receptor activity (GO:0004994);; Cellular Component: integral component of membrane (GO:0016021);; Biological Process: somatostatin signaling pathway (GO:0038170);;	--	[R]	General function prediction only	7 transmembrane receptor (rhodopsin family)	Beta-4C adrenergic receptor GN=ADRB4C OS=Meleagris gallopavo (Common turkey) PE=2 SV=1	Type-three somatostatin receptor subtype B {ECO:0000313|EMBL:AAP68900.1} OS=Carassius auratus (Goldfish) PE=2 SV=1	PREDICTED: somatostatin receptor type 5-like [Danio rerio]	Cyprinus carpio genome assembly common carp genome ,scaffold LG21
TR32753_c0_g4	--	--	--	--	--	--	--	--	--	--	Cyprinus carpio genome assembly common carp genome ,scaffold 000000230
TR40274_c0_g1	--	--	--	--	--	--	--	--	--	--	Cyprinus carpio genome assembly common carp genome ,scaffold 000000306
TR33087_c1_g1	--	--	--	--	--	--	--	--	--	--	Cyprinus carpio genome assembly common carp genome ,scaffold 000000219
TR64062_c0_g1	--	--	--	--	--	--	--	--	--	--	Cyprinus carpio genome assembly common carp genome ,scaffold LG7
TR47716_c0_g1	--	--	--	--	--	--	--	--	--	--	Cyprinus carpio genome assembly common carp genome ,scaffold LG50
TR20516_c0_g1	--	--	--	--	--	--	--	--	--	--	Cyprinus carpio genome assembly common carp genome ,scaffold LG11
TR36025_c0_g2	--	--	Molecular Function: G-protein coupled receptor activity (GO:0004930);; Biological Process: signal transduction (GO:0007165);;	K04323|1e-24|cfa:485445|CYSLTR2	--	--	7 transmembrane receptor (rhodopsin family)	G-protein coupled receptor 183-A GN=gpr183a OS=Danio rerio (Zebrafish) PE=2 SV=1	Uncharacterized protein {ECO:0000313|Ensembl:ENSDARP00000114666} OS=Danio rerio (Zebrafish) PE=3 SV=1	PREDICTED: cysteinyl leukotriene receptor 2-like [Astyanax mexicanus]	Cyprinus carpio genome assembly common carp genome ,scaffold 000001144
TR1505_c5_g1	--	--	--	--	--	--	--	--	--	--	Cyprinus carpio genome assembly common carp genome ,scaffold LG29
TR51054_c0_g2	--	--	--	--	--	--	--	--	--	--	Cyprinus carpio genome assembly common carp genome ,scaffold 000028871
TR86221_c0_g1	--	--	--	--	--	--	--	--	--	--	Cyprinus carpio genome assembly common carp genome ,scaffold LG8
TR59753_c0_g2	--	--	Cellular Component: membrane (GO:0016020);; Biological Process: negative regulation of Wnt signaling pathway (GO:0030178);; Molecular Function: phosphatidylinositol binding (GO:0035091);; Biological Process: regulation of protein homodimerization activity (GO:0043496);; Biological Process: negative regulation of JUN kinase activity (GO:0043508);; Biological Process: determination of ventral ident…	--	--	--	Cytoskeletal adhesion	Axin interactor, dorsalization-associated protein GN=aida OS=Danio rerio (Zebrafish) PE=1 SV=1	Uncharacterized protein {ECO:0000313|Ensembl:ENSAMXP00000013884} OS=Astyanax mexicanus (Blind cave fish) PE=4 SV=1	axin interactor, dorsalization-associated protein [Danio rerio]	Danio rerio axin interactor, dorsalization associated (aida), mRNA >gi|37590397|gb|BC059647.1| Danio rerio axin interaction partner and dorsalization antagonist, mRNA (cDNA clone MGC:73327 IMAGE:4789798), complete cds
TR52868_c0_g1	--	--	--	--	--	--	--	--	--	--	Cyprinus carpio genome assembly common carp genome ,scaffold 000008906
TR27242_c0_g1	--	--	--	--	--	--	--	--	--	--	Cyprinus carpio genome assembly common carp genome ,scaffold LG2
TR35420_c0_g1	--	--	--	--	--	--	--	--	--	--	Cyprinus carpio genome assembly common carp genome ,scaffold LG48
TR18915_c0_g2	--	--	--	--	--	--	--	--	--	--	Cyprinus carpio genome assembly common carp genome ,scaffold LG17
TR6558_c0_g2	--	--	Molecular Function: neurotransmitter:sodium symporter activity (GO:0005328);; Biological Process: neurotransmitter transport (GO:0006836);; Cellular Component: integral component of membrane (GO:0016021);; Biological Process: transmembrane transport (GO:0055085);;	--	[T]	Signal transduction mechanisms	Sodium:neurotransmitter symporter family;; Sodium:neurotransmitter symporter family	Creatine transporter OS=Torpedo marmorata (Marbled electric ray) PE=2 SV=1	Uncharacterized protein {ECO:0000313|Ensembl:ENSDARP00000001483} OS=Danio rerio (Zebrafish) PE=3 SV=1	PREDICTED: solute carrier family 6 (neurotransmitter transporter, GABA), member 13 like isoform X1 [Danio rerio]	PREDICTED: Danio rerio solute carrier family 6 (neurotransmitter transporter, GABA), member 13 like (slc6a13l), transcript variant X3, mRNA
TR6408_c7_g1	--	--	--	--	--	--	--	--	--	--	Cyprinus carpio genome assembly common carp genome ,scaffold LG41
TR37882_c0_g1	--	--	--	--	--	--	--	--	Chromosome undetermined SCAF18625, whole genome shotgun sequence {ECO:0000313|EMBL:CAG13871.1} (Fragment) OS=Tetraodon nigroviridis (Spotted green pufferfish) PE=4 SV=1	unnamed protein product, partial [Tetraodon nigroviridis]	Cyprinus carpio genome assembly common carp genome ,scaffold LG10
TR68312_c0_g2	--	--	--	--	--	--	--	--	--	--	Cyprinus carpio genome assembly common carp genome ,scaffold LG37
TR43201_c4_g3	--	--	Molecular Function: kinase activity (GO:0016301);; Biological Process: macromolecule metabolic process (GO:0043170);; Biological Process: cellular metabolic process (GO:0044237);; Biological Process: primary metabolic process (GO:0044238);; Molecular Function: metal ion binding (GO:0046872);;	--	--	--	--	--	Uncharacterized protein {ECO:0000313|EMBL:KFV13457.1} (Fragment) OS=Tauraco erythrolophus (Red-crested turaco) PE=4 SV=1	hypothetical protein N340_08224, partial [Tauraco erythrolophus]	Cyprinus carpio genome assembly common carp genome ,scaffold 000000262
TR75722_c0_g1	--	--	--	--	[R]	General function prediction only	Reverse transcriptase (RNA-dependent DNA polymerase)	Transposon TX1 uncharacterized 149 kDa protein OS=Xenopus laevis (African clawed frog) PE=3 SV=1	Uncharacterized protein {ECO:0000313|Ensembl:ENSPSIP00000000727} OS=Pelodiscus sinensis (Chinese softshell turtle) PE=4 SV=1	PREDICTED: uncharacterized protein LOC105356121 [Oryzias latipes]	TPA_asm: Oryzias latipes strain Hd-rR, complete genome assembly, chromosome 5
TR1672_c1_g1	--	--	Molecular Function: binding (GO:0005488);;	K09185|3e-09|dwi:Dwil_GK25182|GK25182 gene product from transcript GK25182-RA	--	--	--	Genetic suppressor element 1 GN=gse1 OS=Danio rerio (Zebrafish) PE=4 SV=1	Uncharacterized protein {ECO:0000313|EMBL:EMC79722.1} (Fragment) OS=Columba livia (Rock dove) PE=4 SV=1	hypothetical protein A306_12737, partial [Columba livia]	Zebrafish DNA sequence from clone CH211-114K18 in linkage group 12, complete sequence
TR69837_c0_g2	--	--	--	--	--	--	--	--	--	--	Cyprinus carpio genome assembly common carp genome ,scaffold 000011093
TR73706_c0_g1	[R]	General function prediction only	Biological Process: metabolic process (GO:0008152);; Molecular Function: hydrolase activity (GO:0016787);;	--	[R]	General function prediction only	--	Monoacylglycerol lipase ABHD12 {ECO:0000305} GN=abhd12 OS=Xenopus tropicalis (Western clawed frog) PE=2 SV=1	Uncharacterized protein {ECO:0000313|Ensembl:ENSDARP00000092701} OS=Danio rerio (Zebrafish) PE=4 SV=1	abhydrolase domain containing 12B [Danio rerio]	Cyprinus carpio genome assembly common carp genome ,scaffold 000001373
TR13073_c0_g1	--	--	--	--	--	--	--	--	--	--	Cyprinus carpio genome assembly common carp genome ,scaffold 000011389
TR43648_c0_g1	--	--	--	--	--	--	--	--	--	--	Cyprinus carpio genome assembly common carp genome ,scaffold LG35
TR4135_c0_g1	--	--	--	--	--	--	--	--	--	--	Cyprinus carpio genome assembly common carp genome ,scaffold 000001191
TR80738_c0_g1	--	--	--	--	--	--	--	--	--	--	Cyprinus carpio genome assembly common carp genome ,scaffold 000000515
TR41521_c0_g1	--	--	--	--	--	--	--	--	Oncorhynchus mykiss genomic scaffold, scaffold_896 {ECO:0000313|EMBL:CDQ76727.1} OS=Oncorhynchus mykiss (Rainbow trout) PE=4 SV=1	unnamed protein product [Oncorhynchus mykiss]	Cyprinus carpio genome assembly common carp genome ,scaffold LG10
TR70407_c0_g1	--	--	--	--	--	--	--	--	--	--	Cyprinus carpio genome assembly common carp genome ,scaffold 000001312
TR43230_c0_g1	--	--	Molecular Function: G-protein coupled receptor activity (GO:0004930);; Molecular Function: calcium ion binding (GO:0005509);; Cellular Component: plasma membrane (GO:0005886);; Biological Process: G-protein coupled receptor signaling pathway (GO:0007186);; Cellular Component: integral component of membrane (GO:0016021);;	--	[T]	Signal transduction mechanisms	7 transmembrane receptor (Secretin family)	G-protein coupled receptor 126 (Precursor) GN=gpr126 OS=Danio rerio (Zebrafish) PE=2 SV=1	Uncharacterized protein {ECO:0000313|Ensembl:ENSDARP00000126639} OS=Danio rerio (Zebrafish) PE=4 SV=1	PREDICTED: CD97 antigen-like isoform X1 [Danio rerio]	PREDICTED: Danio rerio si:ch73-221f6.6 (si:ch73-221f6.6), transcript variant X1, mRNA
TR51712_c0_g1	--	--	--	--	--	--	--	--	--	--	Cyprinus carpio genome assembly common carp genome ,scaffold LG35
TR64590_c0_g1	--	--	Molecular Function: actin binding (GO:0003779);; Molecular Function: protein kinase activity (GO:0004672);; Biological Process: transcription, DNA-templated (GO:0006351);; Biological Process: phosphatidylserine metabolic process (GO:0006658);; Biological Process: sphingolipid metabolic process (GO:0006665);; Biological Process: regulation of macromolecule biosynthetic process (GO:0010556);; Molec…	--	--	--	--	Zinc transporter 5 GN=slc30a5 OS=Xenopus tropicalis (Western clawed frog) PE=2 SV=1	Uncharacterized protein {ECO:0000313|EMBL:KGL97725.1} (Fragment) OS=Charadrius vociferus (Killdeer) PE=4 SV=1	hypothetical protein N301_01220, partial [Charadrius vociferus]	Sciaenops ocellatus microsatellite Scoc76 sequence
TR81377_c0_g1	--	--	--	--	--	--	--	--	--	--	C.idella DNA sequence from clone XXfos-GC2H, complete sequence
TR6543_c0_g2	[T]	Signal transduction mechanisms	Molecular Function: zinc ion binding (GO:0008270);;	--	[S]	Function unknown	PDZ domain (Also known as DHR or GLGF);; PDZ domain;; Zinc finger, C3HC4 type (RING finger);; Ring finger domain	Disks large homolog 4 GN=dlg4 OS=Danio rerio (Zebrafish) PE=2 SV=1	Uncharacterized protein {ECO:0000313|Ensembl:ENSDARP00000046210} OS=Danio rerio (Zebrafish) PE=4 SV=1	ligand of Numb protein X 2 [Danio rerio]	Danio rerio ligand of numb-protein X 2 (lnx2) mRNA, complete cds
TR10504_c0_g2	--	--	--	--	--	--	--	--	--	--	Cyprinus carpio genome assembly common carp genome ,scaffold LG45
TR23400_c3_g1	--	--	--	--	--	--	--	--	--	--	Cyprinus carpio genome assembly common carp genome ,scaffold 000011399
TR46147_c0_g1	--	--	Biological Process: GPI anchor release (GO:0006507);; Biological Process: neural tube patterning (GO:0021532);; Biological Process: negative regulation of canonical Wnt signaling pathway (GO:0090090);;	--	[M]	Cell wall/membrane/envelope biogenesis	Pectinacetylesterase	--	Uncharacterized protein {ECO:0000313|Ensembl:ENSTNIP00000012653} OS=Tetraodon nigroviridis (Spotted green pufferfish) PE=4 SV=1	PREDICTED: protein notum homolog [Pundamilia nyererei]	Danio rerio notum pectinacetylesterase homolog 1b (Drosophila) (notum1b), mRNA >gi|49901363|gb|BC076559.1| Danio rerio zgc:92474, mRNA (cDNA clone MGC:92474 IMAGE:7044589), complete cds
TR5061_c0_g1	--	--	--	--	--	--	--	--	--	--	Cyprinus carpio genome assembly common carp genome ,scaffold 000004678
TR49447_c0_g1	--	--	--	--	--	--	--	--	--	--	PREDICTED: Stegastes partitus SWI/SNF related, matrix associated, actin dependent regulator of chromatin, subfamily a, member 4 (smarca4), transcript variant X2, mRNA
TR92644_c0_g1	--	--	--	--	--	--	--	--	--	--	Cyprinus carpio genome assembly common carp genome ,scaffold LG36
TR67726_c0_g1	--	--	Molecular Function: sequence-specific DNA binding RNA polymerase II transcription factor activity (GO:0000981);; Cellular Component: nucleus (GO:0005634);; Biological Process: oligodendrocyte development (GO:0014003);; Molecular Function: metal ion binding (GO:0046872);;	--	[K]	Transcription	SET domain;; Zinc finger, C2H2 type	--	PR domain containing 8 {ECO:0000313|EMBL:AAH55201.1} OS=Danio rerio (Zebrafish) PE=2 SV=1	PR domain containing 8 [Danio rerio]	Danio rerio PR domain containing 8 (prdm8), mRNA >gi|32766387|gb|BC055201.1| Danio rerio PR domain containing 8, mRNA (cDNA clone MGC:63680 IMAGE:5915173), complete cds
TR26640_c0_g1	--	--	Biological Process: angiogenesis (GO:0001525);; Molecular Function: phosphorylase kinase activity (GO:0004689);; Molecular Function: calmodulin binding (GO:0005516);; Molecular Function: ATP binding (GO:0005524);; Cellular Component: phosphorylase kinase complex (GO:0005964);; Biological Process: glycogen biosynthetic process (GO:0005978);; Biological Process: protein phosphorylation (GO:0006468)…	K00871|1e-50|dre:554046|phkg1b, MGC191663, phkg1, zgc:110610	[G]	Carbohydrate transport and metabolism	Protein kinase domain	Calcium/calmodulin-dependent protein kinase type II delta 2 chain GN=camk2d2 OS=Danio rerio (Zebrafish) PE=2 SV=2	Uncharacterized protein {ECO:0000313|Ensembl:ENSDARP00000091979} OS=Danio rerio (Zebrafish) PE=4 SV=1	PREDICTED: phosphorylase b kinase gamma catalytic chain, skeletal muscle/heart isoform isoform X1 [Danio rerio]	PREDICTED: Danio rerio phosphorylase kinase, gamma 1b (muscle) (phkg1b), transcript variant X2, mRNA
TR5977_c0_g1	[R]	General function prediction only	Molecular Function: catalytic activity (GO:0003824);; Biological Process: metabolic process (GO:0008152);;	--	[I]	Lipid transport and metabolism	Alpha/beta hydrolase family;; alpha/beta hydrolase fold;; Alpha/beta hydrolase family;; PGAP1-like protein	Epoxide hydrolase 3 GN=ephx3 OS=Xenopus tropicalis (Western clawed frog) PE=2 SV=1	Uncharacterized protein {ECO:0000313|Ensembl:ENSDARP00000081363} OS=Danio rerio (Zebrafish) PE=4 SV=1	PREDICTED: epoxide hydrolase 4 [Danio rerio]	PREDICTED: Danio rerio epoxide hydrolase 4 (ephx4), mRNA
TR9599_c0_g1	--	--	--	--	--	--	--	--	--	--	Cyprinus carpio genome assembly common carp genome ,scaffold LG18
TR42098_c0_g1	--	--	--	--	--	--	--	--	--	--	Zebrafish DNA sequence from clone DKEY-7M11 in linkage group 1, complete sequence
TR68112_c0_g1	--	--	--	--	--	--	--	--	--	--	Cyprinus carpio genome assembly common carp genome ,scaffold LG42
TR39259_c0_g1	--	--	--	--	--	--	--	--	--	--	Zebrafish DNA sequence from clone DKEY-29B11 in linkage group 16, complete sequence
TR30111_c0_g2	--	--	--	--	--	--	--	--	--	--	Cyprinus carpio genome assembly common carp genome ,scaffold 000029052
TR67037_c0_g1	--	--	--	--	--	--	--	--	--	--	Cyprinus carpio genome assembly common carp genome ,scaffold LG40
TR43428_c0_g1	--	--	--	--	--	--	--	Neuromodulin GN=gap43 OS=Carassius auratus (Goldfish) PE=2 SV=1	Uncharacterized protein {ECO:0000313|Ensembl:ENSDARP00000057912} OS=Danio rerio (Zebrafish) PE=4 SV=1	PREDICTED: neurofilament medium polypeptide isoform X2 [Danio rerio]	Cyprinus carpio genome assembly common carp genome ,scaffold LG26
TR42447_c0_g2	--	--	Biological Process: heart looping (GO:0001947);; Cellular Component: axoneme (GO:0005930);; Biological Process: gastrulation (GO:0007369);; Biological Process: protein localization (GO:0008104);; Cellular Component: membrane (GO:0016020);; Biological Process: melanosome transport (GO:0032402);; Biological Process: pectoral fin development (GO:0033339);; Cellular Component: BBSome (GO:0034464);; B…	--	--	--	--	--	Uncharacterized protein {ECO:0000313|Ensembl:ENSAMXP00000013455} (Fragment) OS=Astyanax mexicanus (Blind cave fish) PE=4 SV=1	PREDICTED: Bardet-Biedl syndrome 7 protein [Astyanax mexicanus]	Danio rerio Bardet-Biedl syndrome 7 (bbs7), mRNA
TR75890_c0_g1	--	--	--	--	--	--	--	--	--	--	Cyprinus carpio genome assembly common carp genome ,scaffold LG7
TR18614_c0_g2	[K]	Transcription	--	K12585|0.0|dre:100003553|dis3, wu:fb08g12	[J]	Translation, ribosomal structure and biogenesis	RNB domain;; PIN domain	DIS3-like exonuclease 1 GN=dis3l OS=Xenopus tropicalis (Western clawed frog) PE=2 SV=2	Uncharacterized protein {ECO:0000313|Ensembl:ENSDARP00000079889} OS=Danio rerio (Zebrafish) PE=3 SV=1	PREDICTED: exosome complex exonuclease RRP44 [Danio rerio]	PREDICTED: Danio rerio DIS3 exosome endoribonuclease and 3'-5' exoribonuclease (dis3), mRNA
TR53530_c3_g1	--	--	Cellular Component: exocyst (GO:0000145);; Molecular Function: nucleotide binding (GO:0000166);; Molecular Function: oxoglutarate dehydrogenase (succinyl-transferring) activity (GO:0004591);; Molecular Function: protein phosphatase inhibitor activity (GO:0004864);; Cellular Component: extracellular region (GO:0005576);; Biological Process: tricarboxylic acid cycle (GO:0006099);; Biological Proces…	--	--	--	--	Zinc transporter 5 GN=slc30a5 OS=Xenopus tropicalis (Western clawed frog) PE=2 SV=1	Uncharacterized protein {ECO:0000313|Ensembl:ENSFALP00000009578} (Fragment) OS=Ficedula albicollis (Collared flycatcher) PE=4 SV=1	unnamed protein product [Oncorhynchus mykiss]	Cyprinus carpio genome assembly common carp genome ,scaffold LG3
TR79650_c0_g1	--	--	--	--	--	--	--	--	--	--	Cyprinus carpio genome assembly common carp genome ,scaffold LG22
TR71015_c0_g4	--	--	--	--	--	--	--	--	--	--	Cyprinus carpio genome assembly common carp genome ,scaffold LG49
TR86818_c0_g1	[R]	General function prediction only	--	--	[S]	Function unknown	Uncharacterised ACR, COG2135;; Ras family;; Miro-like protein;; ADP-ribosylation factor family;; 50S ribosome-binding GTPase;; Gtr1/RagA G protein conserved region;; Elongation factor Tu GTP binding domain	Embryonic stem cell-specific 5-hydroxymethylcytosine-binding protein GN=hmces OS=Xenopus laevis (African clawed frog) PE=2 SV=1	Zgc:165500 protein {ECO:0000313|EMBL:AAI42823.1} OS=Danio rerio (Zebrafish) PE=2 SV=1	embryonic stem cell-specific 5-hydroxymethylcytosine-binding protein [Danio rerio]	Danio rerio RAB7, member RAS oncogene family (rab7), mRNA >gi|32451663|gb|BC054602.1| Danio rerio RAB7, member RAS oncogene family, mRNA (cDNA clone MGC:64058 IMAGE:6794034), complete cds
TR87401_c0_g1	--	--	--	--	--	--	--	--	--	--	Cyprinus carpio genome assembly common carp genome ,scaffold LG28
TR26617_c0_g1	--	--	--	--	--	--	--	--	--	--	PREDICTED: Danio rerio uncharacterized LOC101882098 (LOC101882098), ncRNA
TR93378_c0_g1	--	--	--	--	--	--	--	--	--	--	Zebrafish DNA sequence from clone DKEY-179C2 in linkage group 15, complete sequence
TR84743_c0_g1	--	--	--	--	--	--	--	--	Uncharacterized protein {ECO:0000313|Ensembl:ENSDARP00000109033} OS=Danio rerio (Zebrafish) PE=4 SV=1	PREDICTED: retrotransposon-derived protein PEG10-like [Maylandia zebra]	Cyprinus carpio genome assembly common carp genome ,scaffold 000000031
TR25366_c0_g1	--	--	--	--	--	--	--	--	--	--	Cyprinus carpio genome assembly common carp genome ,scaffold LG43
TR80531_c0_g1	--	--	--	--	--	--	--	--	--	--	Cyprinus carpio genome assembly common carp genome ,scaffold 000002153
TR6394_c4_g4	--	--	--	--	--	--	--	--	--	--	Cyprinus carpio genome assembly common carp genome ,scaffold 000000992
TR65204_c3_g1	--	--	Biological Process: cell adhesion (GO:0007155);; Cellular Component: integral component of membrane (GO:0016021);;	K06491|0.0|dre:114441|ncam2, zOCAM	[T]	Signal transduction mechanisms	Immunoglobulin I-set domain;; Immunoglobulin domain;; Immunoglobulin domain;; Immunoglobulin domain;; Fibronectin type III domain;; Immunoglobulin V-set domain;; CD80-like C2-set immunoglobulin domain;; Alphaherpesvirus glycoprotein E;; Interferon-alpha/beta receptor, fibronectin type III	Neural cell adhesion molecule 1 (Precursor) GN=NCAM1 OS=Gallus gallus (Chicken) PE=1 SV=3	Uncharacterized protein {ECO:0000313|Ensembl:ENSDARP00000091454} OS=Danio rerio (Zebrafish) PE=2 SV=1	neural cell adhesion molecule 2 precursor [Danio rerio]	PREDICTED: Danio rerio neural cell adhesion molecule 2 (ncam2), transcript variant X1, mRNA
TR88866_c0_g1	--	--	--	--	[S]	Function unknown	--	Zinc finger homeobox protein 4 GN=ZFHX4 OS=Gallus gallus (Chicken) PE=2 SV=2	Uncharacterized protein {ECO:0000313|Ensembl:ENSLOCP00000007993} OS=Lepisosteus oculatus (Spotted gar) PE=4 SV=1	PREDICTED: coiled-coil-helix-coiled-coil-helix domain-containing protein 2, mitochondrial [Alligator mississippiensis]	--
TR34999_c6_g1	[P]	Inorganic ion transport and metabolism	Molecular Function: calcium-transporting ATPase activity (GO:0005388);; Molecular Function: ATP binding (GO:0005524);; Biological Process: sensory perception of sound (GO:0007605);; Biological Process: metabolic process (GO:0008152);; Cellular Component: integral component of membrane (GO:0016021);; Biological Process: bone mineralization (GO:0030282);; Biological Process: tooth mineralization (G…	--	[P]	Inorganic ion transport and metabolism	Cation transporting ATPase, C-terminus;; Plasma membrane calcium transporter ATPase C terminal	Plasma membrane calcium-transporting ATPase 2 (Fragment) GN=atp2b2 OS=Oreochromis mossambicus (Mozambique tilapia) PE=2 SV=1	Calcium-transporting ATPase {ECO:0000256|RuleBase:RU361146} OS=Danio rerio (Zebrafish) PE=2 SV=1	PREDICTED: plasma membrane calcium-transporting ATPase 3 isoform X2 [Danio rerio]	PREDICTED: Danio rerio ATPase, Ca++ transporting, plasma membrane 1b (atp2b1b), transcript variant X3, mRNA
TR71892_c0_g1	--	--	--	--	--	--	--	--	--	--	Cyprinus carpio genome assembly common carp genome ,scaffold LG5
TR35290_c0_g3	--	--	--	--	--	--	--	--	--	--	Cyprinus carpio genome assembly common carp genome ,scaffold LG43
TR15095_c0_g1	--	--	--	K10182|3e-09|dre:246222|tbx15, MGC158205, MGC63576, zgc:158205, zgc:63576	--	--	--	--	Tbx15 protein {ECO:0000313|EMBL:AAH54920.1} OS=Danio rerio (Zebrafish) PE=2 SV=1	Tbx15 protein [Danio rerio]	Cyprinus carpio genome assembly common carp genome ,scaffold 000002076
TR49704_c12_g5	--	--	--	--	--	--	--	--	--	--	Cyprinus carpio genome assembly common carp genome ,scaffold 000002011
TR40792_c0_g1	--	--	--	--	--	--	--	--	--	--	Cyprinus carpio genome assembly common carp genome ,scaffold LG34
TR66204_c0_g1	--	--	--	--	--	--	--	--	--	--	Zebrafish DNA sequence from clone CH211-260M19 in linkage group 21, complete sequence
TR65588_c0_g1	--	--	--	--	--	--	--	--	--	--	Cyprinus carpio genome assembly common carp genome ,scaffold 000001104
TR23430_c4_g1	--	--	--	--	--	--	--	--	Reverse transcriptase/ribonuclease H/putative methyltransferase {ECO:0000313|EMBL:AAL35360.1} (Fragment) OS=Tetraodon nigroviridis (Spotted green pufferfish) PE=4 SV=1	reverse transcriptase/ribonuclease H/putative methyltransferase, partial [Tetraodon nigroviridis]	Cyprinus carpio genome assembly common carp genome ,scaffold LG38
TR61539_c0_g1	[O]	Posttranslational modification, protein turnover, chaperones	Cellular Component: cytoplasm (GO:0005737);;	--	[S]	Function unknown	Ubiquitin family;; Ubiquitin-2 like Rad60 SUMO-like	Ubiquitin domain-containing protein 2 GN=ubtd2 OS=Danio rerio (Zebrafish) PE=2 SV=1	Ubtd2 protein {ECO:0000313|EMBL:AAI65087.1} OS=Danio rerio (Zebrafish) PE=2 SV=1	ubiquitin domain-containing protein 2 [Danio rerio]	Danio rerio ubiquitin domain containing 2 (ubtd2), mRNA >gi|49900254|gb|BC076510.1| Danio rerio ubiquitin domain containing 2, mRNA (cDNA clone MGC:91797 IMAGE:6996921), complete cds
TR88467_c0_g1	--	--	--	--	--	--	--	--	--	--	Cyprinus carpio genome assembly common carp genome ,scaffold 000000346
TR60578_c0_g1	--	--	--	--	--	--	--	--	--	--	Zebrafish DNA sequence from clone CH211-147F12 in linkage group 23, complete sequence
TR68018_c0_g1	--	--	--	--	--	--	--	--	--	--	Cyprinus carpio genome assembly common carp genome ,scaffold LG17
TR14022_c0_g1	--	--	--	--	--	--	--	--	--	--	Cyprinus carpio genome assembly common carp genome ,scaffold 000000153
TR30043_c4_g1	--	--	--	--	--	--	--	--	--	--	Cyprinus carpio genome assembly common carp genome ,scaffold 000000357
TR43701_c0_g1	--	--	--	--	--	--	--	--	--	--	Cyprinus carpio genome assembly common carp genome ,scaffold LG32
TR65420_c0_g1	--	--	--	--	--	--	--	--	--	--	Cyprinus carpio genome assembly common carp genome ,scaffold 000001102
TR56388_c0_g1	--	--	--	--	--	--	--	--	--	--	Cyprinus carpio genome assembly common carp genome ,scaffold 000000244
TR67764_c1_g1	--	--	Cellular Component: integral component of membrane (GO:0016021);;	--	--	--	--	Uncharacterized protein KIAA1644 homolog (Precursor) OS=Danio rerio (Zebrafish) PE=2 SV=2	Uncharacterized protein {ECO:0000313|Ensembl:ENSDARP00000067034} OS=Danio rerio (Zebrafish) PE=4 SV=1	Zgc:136242 [Danio rerio]	Danio rerio zgc:136242, mRNA (cDNA clone MGC:136242 IMAGE:7256416), complete cds
TR32703_c0_g1	--	--	--	--	--	--	--	--	--	--	Cyprinus carpio genome assembly common carp genome ,scaffold LG28
TR20870_c2_g103	--	--	--	--	--	--	--	--	--	--	Cyprinus carpio genome assembly common carp genome ,scaffold LG40
TR58249_c0_g2	--	--	Molecular Function: transmembrane receptor protein tyrosine kinase activity (GO:0004714);; Molecular Function: ATP binding (GO:0005524);; Cellular Component: plasma membrane (GO:0005886);; Biological Process: cell adhesion (GO:0007155);; Cellular Component: integral component of membrane (GO:0016021);; Biological Process: peptidyl-tyrosine phosphorylation (GO:0018108);;	K05116|0.0|dre:30709|tyro3, dtk	--	--	Immunoglobulin domain;; Immunoglobulin I-set domain;; Fibronectin type III domain;; Immunoglobulin domain	Tyrosine-protein kinase receptor TYRO3 (Precursor) GN=tyro3 OS=Danio rerio (Zebrafish) PE=2 SV=1	Tyrosine-protein kinase receptor TYRO3 {ECO:0000313|Ensembl:ENSDARP00000076100} OS=Danio rerio (Zebrafish) PE=4 SV=1	dtk [Danio rerio]	Danio rerio developmental receptor tyrosine kinase, mRNA (cDNA clone MGC:193555 IMAGE:9038153), complete cds
TR23437_c8_g1	--	--	--	--	--	--	--	--	--	--	Cyprinus carpio genome assembly common carp genome ,scaffold LG16
TR21825_c3_g1	--	--	--	--	--	--	--	--	--	--	Cyprinus carpio genome assembly common carp genome ,scaffold 000000268
TR31193_c1_g1	--	--	--	--	--	--	--	--	--	--	Zebrafish DNA sequence from clone DKEY-267L2 in linkage group 3, complete sequence
TR84449_c0_g1	--	--	--	--	--	--	Immunoglobulin V-set domain	Ig heavy chain V region XIG14 (Precursor; Fragment) OS=Xenopus laevis (African clawed frog) PE=2 SV=1	Oncorhynchus mykiss genomic scaffold, scaffold_1578 {ECO:0000313|EMBL:CDQ81827.1} OS=Oncorhynchus mykiss (Rainbow trout) PE=4 SV=1	T cell antigen receptor alpha chain VJC region [Cyprinus carpio]	Cyprinus carpio TCRalpha mRNA for T cell antigen receptor alpha chain VJC region, partial cds, clone:Cpl35
TR6746_c4_g4	--	--	--	--	--	--	--	--	--	--	Cyprinus carpio genome assembly common carp genome ,scaffold LG32
TR90876_c0_g1	--	--	--	--	--	--	--	--	--	--	Cyprinus carpio genome assembly common carp genome ,scaffold LG34
TR35577_c0_g1	--	--	--	--	--	--	--	--	Uncharacterized protein {ECO:0000313|Ensembl:ENSORLP00000024781} (Fragment) OS=Oryzias latipes (Medaka fish) PE=4 SV=1	PREDICTED: RNA-directed DNA polymerase from mobile element jockey-like [Pundamilia nyererei]	Cyprinus carpio genome assembly common carp genome ,scaffold 000011237
TR3780_c2_g5	--	--	--	--	--	--	--	--	--	--	Cyprinus carpio genome assembly common carp genome ,scaffold 000001034
TR48315_c4_g2	--	--	Cellular Component: extracellular region (GO:0005576);; Biological Process: immune response (GO:0006955);; Molecular Function: chemokine activity (GO:0008009);;	--	[R]	General function prediction only	--	Protein EFR3 homolog B GN=efr3b OS=Danio rerio (Zebrafish) PE=3 SV=2	Uncharacterized protein {ECO:0000313|Ensembl:ENSDARP00000120105} OS=Danio rerio (Zebrafish) PE=4 SV=2	PREDICTED: protein EFR3 homolog B isoform X3 [Danio rerio]	PREDICTED: Danio rerio EFR3 homolog Ba (S. cerevisiae) (efr3ba), transcript variant X2, mRNA
TR70286_c2_g2	--	--	--	--	--	--	--	--	--	--	Zebrafish DNA sequence from clone CH1073-202I10 in linkage group 6, complete sequence
TR34325_c0_g1	--	--	--	--	--	--	--	--	--	--	Cyprinus carpio genome assembly common carp genome ,scaffold 000029044
TR27389_c0_g2	--	--	--	--	--	--	--	--	--	--	Cyprinus carpio genome assembly common carp genome ,scaffold 000011808
TR17484_c0_g1	--	--	--	--	--	--	--	--	--	--	Cyprinus carpio genome assembly common carp genome ,scaffold LG47
TR26655_c1_g2	--	--	--	--	--	--	--	--	--	--	Cyprinus carpio genome assembly common carp genome ,scaffold 000000441
TR33068_c1_g1	--	--	--	--	--	--	--	--	--	--	Cyprinus carpio genome assembly common carp genome ,scaffold LG8
TR21722_c0_g2	--	--	--	--	--	--	--	--	--	--	Salmo salar clone BAC 19C14 DOT1-like histone H3 methyltransferase pseudogene, complete sequence; anti-mullerian hormone gene, complete cds; ornithine decarboxylase antizyme 1 pseudogene, complete sequence; oogenesis-related protein gene, complete cds; and nuclear factor interleukin 3 regulated pseudogene, complete sequence
TR59639_c0_g1	--	--	--	--	--	--	--	--	Uncharacterized protein {ECO:0000313|Ensembl:ENSLACP00000005956} (Fragment) OS=Latimeria chalumnae (West Indian ocean coelacanth) PE=4 SV=1	--	PREDICTED: Danio rerio ATPase, Ca++ transporting, plasma membrane 3b (atp2b3b), transcript variant X5, mRNA
TR75681_c0_g1	[O]	Posttranslational modification, protein turnover, chaperones	--	--	[O]	Posttranslational modification, protein turnover, chaperones	Pyridine nucleotide-disulphide oxidoreductase;; Pyridine nucleotide-disulphide oxidoreductase;; FAD dependent oxidoreductase	--	--	--	--
TR54254_c0_g1	--	--	--	--	--	--	--	--	--	--	Cyprinus carpio genome assembly common carp genome ,scaffold LG45
TR41720_c0_g1	--	--	Cellular Component: Golgi membrane (GO:0000139);; Molecular Function: calmodulin binding (GO:0005516);; Molecular Function: ATP binding (GO:0005524);; Biological Process: metabolic process (GO:0008152);; Biological Process: vesicle-mediated transport (GO:0016192);; Cellular Component: myosin complex (GO:0016459);; Cellular Component: filamentous actin (GO:0031941);; Cellular Component: insulin-re…	--	[Z]	Cytoskeleton	Myosin head (motor domain)	Unconventional myosin-Va GN=MYO5A OS=Gallus gallus (Chicken) PE=1 SV=1	Uncharacterized protein {ECO:0000313|Ensembl:ENSDARP00000058336} OS=Danio rerio (Zebrafish) PE=4 SV=1	PREDICTED: unconventional myosin-Va-like, partial [Danio rerio]	PREDICTED: Danio rerio unconventional myosin-Va-like (LOC103908617), partial mRNA
TR15189_c2_g1	--	--	--	--	--	--	--	--	--	--	Cyprinus carpio genome assembly common carp genome ,scaffold 000002087
TR73759_c1_g1	--	--	Molecular Function: nucleotide binding (GO:0000166);; Molecular Function: mRNA binding (GO:0003729);; Cellular Component: nucleus (GO:0005634);; Biological Process: mRNA processing (GO:0006397);; Biological Process: regulation of RNA splicing (GO:0043484);;	--	[AR]	--	RNA recognition motif (a.k.a. RRM, RBD, or RNP domain);; RNA recognition motif. (a.k.a. RRM, RBD, or RNP domain)	Epithelial splicing regulatory protein 2 GN=esrp2 OS=Danio rerio (Zebrafish) PE=2 SV=2	Epithelial-splicing regulatory protein 2 {ECO:0000313|Ensembl:ENSDARP00000015568} OS=Danio rerio (Zebrafish) PE=4 SV=1	PREDICTED: epithelial splicing regulatory protein 2 isoform X1 [Danio rerio]	PREDICTED: Danio rerio epithelial splicing regulatory protein 2 (esrp2), transcript variant X3, mRNA
TR87045_c0_g1	--	--	--	--	--	--	--	--	--	--	Cyprinus carpio genome assembly common carp genome ,scaffold 000002144
TR30718_c0_g1	--	--	--	--	--	--	--	--	--	--	Cyprinus carpio genome assembly common carp genome ,scaffold 000000342
TR14243_c0_g1	--	--	--	--	--	--	--	--	--	--	Cyprinus carpio genome assembly common carp genome ,scaffold LG13
TR36705_c1_g1	--	--	--	K04677|2e-07|dre:564395|similar to Mothers against decapentaplegic homolog 6 (SMAD 6) (Mothers against DPP homolog 6) (Smad6) (hSMAD6)	--	--	--	Mothers against decapentaplegic homolog 6 GN=SMAD6 OS=Gallus gallus (Chicken) PE=2 SV=1	Uncharacterized protein {ECO:0000313|Ensembl:ENSDARP00000091342} OS=Danio rerio (Zebrafish) PE=2 SV=1	mothers against decapentaplegic homolog 6 [Danio rerio]	Cyprinus carpio genome assembly common carp genome ,scaffold LG35
TR74459_c0_g1	--	--	--	--	--	--	--	--	--	--	Cyprinus carpio genome assembly common carp genome ,scaffold LG48
TR4900_c0_g2	--	--	--	--	--	--	--	--	--	--	Cyprinus carpio genome assembly common carp genome ,scaffold LG49
TR63120_c0_g1	--	--	--	--	--	--	--	--	--	--	Cyprinus carpio genome assembly common carp genome ,scaffold 000000182
TR8742_c1_g2	--	--	--	--	--	--	--	--	--	--	Cyprinus carpio genome assembly common carp genome ,scaffold 000008562
TR73930_c0_g1	--	--	--	--	--	--	--	Calcium/calmodulin-dependent protein kinase type II delta 2 chain GN=camk2d2 OS=Danio rerio (Zebrafish) PE=2 SV=2	Calcium/calmodulin-dependent protein kinase type II delta 2 chain {ECO:0000313|Ensembl:ENSDARP00000044895} OS=Danio rerio (Zebrafish) PE=4 SV=1	PREDICTED: calcium/calmodulin-dependent protein kinase type II delta 2 chain isoform X10 [Danio rerio]	Cyprinus carpio genome assembly common carp genome ,scaffold LG40
TR26799_c0_g1	--	--	--	--	--	--	--	--	--	--	Cyprinus carpio genome assembly common carp genome ,scaffold 000007155
TR63058_c0_g1	--	--	--	--	--	--	--	--	--	--	Cyprinus carpio genome assembly common carp genome ,scaffold 000000335
TR9829_c0_g1	--	--	Biological Process: cholesterol biosynthetic process (GO:0006695);; Molecular Function: high-density lipoprotein particle binding (GO:0008035);; Biological Process: positive regulation of cholesterol esterification (GO:0010873);; Biological Process: positive regulation of triglyceride catabolic process (GO:0010898);; Molecular Function: cholesterol binding (GO:0015485);; Molecular Function: chole…	K08757|1e-149|dre:30355|apoa1, MGC103718, apoa, cb49, wu:fb33f01, zgc:103718	--	--	Apolipoprotein A1/A4/E domain	Proapolipoprotein A-I (Precursor) GN=apoa1 OS=Danio rerio (Zebrafish) PE=2 SV=1	Apolipoprotein-A-I-2 {ECO:0000313|EMBL:ACI15890.1} OS=Hemibarbus mylodon (Korean doty barbel) PE=2 SV=1	apolipoprotein-A-I-2 [Hemibarbus mylodon]	Hemibarbus mylodon apolipoprotein-A-I-2 (apoA-I-2) mRNA, complete cds
TR54541_c0_g3	--	--	--	--	--	--	--	--	--	--	Cyprinus carpio genome assembly common carp genome ,scaffold 000028956
TR61087_c3_g7	--	--	--	--	--	--	--	--	--	--	Cyprinus carpio genome assembly common carp genome ,scaffold LG9
TR43351_c0_g1	--	--	--	--	--	--	--	--	--	--	Callorhinchus milii BAC clone IMCB_Eshark-39H12 from chromosome unknown, complete sequence
TR40678_c0_g2	[R]	General function prediction only	Molecular Function: binding (GO:0005488);;	--	[R]	General function prediction only	Zinc-finger double domain;; Zinc finger, C2H2 type;; C2H2-type zinc finger;; C2H2-type zinc finger;; zinc-finger;; Zinc-finger double-stranded RNA-binding;; AN1-like Zinc finger;; LYAR-type C2HC zinc finger;; Domain of unknown function (DUF1610);; Probable zinc-binding domain	Gastrula zinc finger protein XlCGF57.1 (Fragment) OS=Xenopus laevis (African clawed frog) PE=3 SV=1	Uncharacterized protein {ECO:0000313|Ensembl:ENSDARP00000109281} OS=Danio rerio (Zebrafish) PE=4 SV=1	PREDICTED: zinc finger protein 239-like [Danio rerio]	Cyprinus carpio genome assembly common carp genome ,scaffold 000028876
TR66554_c0_g2	--	--	Cellular Component: membrane part (GO:0044425);;	K06524|1e-134|xtr:100487515|integrin alpha-E-like	[W]	Extracellular structures	von Willebrand factor type A domain;; von Willebrand factor type A domain;; FG-GAP repeat;; Integrin alpha	Integrin alpha-4 (Precursor) GN=itga4 OS=Xenopus laevis (African clawed frog) PE=2 SV=1	Uncharacterized protein {ECO:0000313|Ensembl:ENSDARP00000128066} OS=Danio rerio (Zebrafish) PE=3 SV=1	PREDICTED: integrin alpha-E-like [Danio rerio]	PREDICTED: Danio rerio integrin alpha-E-like (LOC100536705), mRNA
TR1950_c0_g1	--	--	--	--	--	--	--	--	Chromosome undetermined SCAF9304, whole genome shotgun sequence {ECO:0000313|EMBL:CAF91892.1} OS=Tetraodon nigroviridis (Spotted green pufferfish) PE=4 SV=1	unnamed protein product [Tetraodon nigroviridis]	Cyprinus carpio genome assembly common carp genome ,scaffold LG47
TR48700_c0_g1	--	--	--	--	--	--	--	--	--	--	Cyprinus carpio genome assembly common carp genome ,scaffold LG10
TR92055_c0_g2	--	--	--	--	--	--	--	--	--	--	Cyprinus carpio genome assembly common carp genome ,scaffold 000001032
TR93438_c0_g1	--	--	--	--	--	--	--	--	--	--	Cyprinus carpio genome assembly common carp genome ,scaffold 000000562
TR63999_c1_g1	[P]	Inorganic ion transport and metabolism	Molecular Function: GTPase activator activity (GO:0005096);; Cellular Component: integral component of membrane (GO:0016021);; Biological Process: positive regulation of GTPase activity (GO:0043547);; Biological Process: transmembrane transport (GO:0055085);;	--	[PT]	--	Sodium/calcium exchanger protein	Sodium/potassium/calcium exchanger 5 (Precursor) GN=slc24a5 OS=Danio rerio (Zebrafish) PE=2 SV=1	Uncharacterized protein {ECO:0000313|Ensembl:ENSDARP00000011367} (Fragment) OS=Danio rerio (Zebrafish) PE=4 SV=1	PREDICTED: sodium/potassium/calcium exchanger 3-like [Astyanax mexicanus]	PREDICTED: Esox lucius sodium/potassium/calcium exchanger 3-like (LOC105010914), mRNA
TR10069_c0_g1	[R]	General function prediction only	Cellular Component: anaphase-promoting complex (GO:0005680);; Cellular Component: cytoplasm (GO:0005737);; Cellular Component: centrosome (GO:0005813);; Cellular Component: spindle microtubule (GO:0005876);; Biological Process: metaphase/anaphase transition of mitotic cell cycle (GO:0007091);; Molecular Function: protein phosphatase binding (GO:0019903);; Biological Process: protein K11-linked ub…	K03350|0.0|dre:30450|cdc27, wu:fb54g06, wu:fc88c12	[D]	Cell cycle control, cell division, chromosome partitioning	TPR repeat;; Tetratricopeptide repeat;; Anaphase-promoting complex, cyclosome, subunit 3;; Tetratricopeptide repeat;; Tetratricopeptide repeat;; Tetratricopeptide repeat;; Tetratricopeptide repeat;; Tetratricopeptide repeat;; Tetratricopeptide repeat;; Tetratricopeptide repeat;; Tetratricopeptide repeat;; Tetratricopeptide repeat;; Tetratricopeptide repeat	Bardet-Biedl syndrome 4 protein homolog GN=bbs4 OS=Xenopus tropicalis (Western clawed frog) PE=2 SV=1	Uncharacterized protein {ECO:0000313|Ensembl:ENSDARP00000113979} OS=Danio rerio (Zebrafish) PE=4 SV=1	PREDICTED: cell division cycle protein 27 homolog isoform X1 [Danio rerio]	PREDICTED: Danio rerio cell division cycle 27 (cdc27), transcript variant X1, mRNA
TR74701_c0_g1	--	--	--	--	--	--	--	--	--	--	Zebrafish DNA sequence from clone CH73-66G4 in linkage group 6, complete sequence
TR56262_c0_g1	--	--	Molecular Function: RNA-directed DNA polymerase activity (GO:0003964);; Biological Process: RNA-dependent DNA replication (GO:0006278);;	--	--	--	--	--	Uncharacterized protein {ECO:0000313|Ensembl:ENSAMXP00000027006} OS=Astyanax mexicanus (Blind cave fish) PE=4 SV=1	PREDICTED: LOW QUALITY PROTEIN: uncharacterized protein LOC104930270 [Larimichthys crocea]	Cyprinus carpio genome assembly common carp genome ,scaffold 000007682
TR81824_c0_g1	--	--	Molecular Function: G-protein coupled receptor activity (GO:0004930);; Biological Process: G-protein coupled receptor signaling pathway (GO:0007186);; Biological Process: visual perception (GO:0007601);; Molecular Function: photoreceptor activity (GO:0009881);; Cellular Component: integral component of membrane (GO:0016021);; Biological Process: protein-chromophore linkage (GO:0018298);;	--	--	--	--	--	Uncharacterized protein {ECO:0000313|Ensembl:ENSDARP00000117743} OS=Danio rerio (Zebrafish) PE=4 SV=1	uncharacterized protein LOC562695 [Danio rerio]	Cyprinus carpio genome assembly common carp genome ,scaffold 000002945
TR35783_c2_g2	--	--	--	--	--	--	--	--	--	--	Cyprinus carpio genome assembly common carp genome ,scaffold LG31
TR40070_c6_g1	--	--	--	--	--	--	--	--	--	--	Cyprinus carpio genome assembly common carp genome ,scaffold 000002345
TR14429_c6_g6	--	--	Molecular Function: chemokine receptor activity (GO:0004950);; Biological Process: chemotaxis (GO:0006935);; Biological Process: G-protein coupled receptor signaling pathway (GO:0007186);; Molecular Function: methyltransferase activity (GO:0008168);; Cellular Component: integral component of membrane (GO:0016021);; Molecular Function: oxidoreductase activity, acting on paired donors, with incorpo…	--	[R]	General function prediction only	Reverse transcriptase (RNA-dependent DNA polymerase);; Domain of unknown function (DUF1891)	--	Oncorhynchus mykiss genomic scaffold, scaffold_27067 {ECO:0000313|EMBL:CDQ97519.1} OS=Oncorhynchus mykiss (Rainbow trout) PE=4 SV=1	unnamed protein product [Oncorhynchus mykiss]	Cyprinus carpio genome assembly common carp genome ,scaffold 000011834
TR2888_c1_g1	--	--	Cellular Component: integral component of membrane (GO:0016021);;	--	--	--	--	--	Uncharacterized protein {ECO:0000313|Ensembl:ENSDARP00000067754} OS=Danio rerio (Zebrafish) PE=4 SV=1	claudin domain containing 1a [Danio rerio]	Cyprinus carpio genome assembly common carp genome ,scaffold 000002362
TR85392_c0_g1	--	--	--	--	--	--	--	--	Uncharacterized protein {ECO:0000313|Ensembl:ENSLACP00000010637} (Fragment) OS=Latimeria chalumnae (West Indian ocean coelacanth) PE=4 SV=1	reverse transcriptase [Fundulus heteroclitus]	Cyprinus carpio genome assembly common carp genome ,scaffold 000007405
TR88360_c0_g1	--	--	--	--	--	--	--	--	--	--	Cyprinus carpio genome assembly common carp genome ,scaffold 000005665
TR6397_c7_g1	--	--	--	--	--	--	--	--	--	--	Cyprinus carpio genome assembly common carp genome ,scaffold LG7
TR30017_c0_g1	--	--	--	--	--	--	--	--	--	--	Cyprinus carpio genome assembly common carp genome ,scaffold LG17
TR6499_c0_g1	--	--	--	--	--	--	--	--	--	--	Cyprinus carpio genome assembly common carp genome ,scaffold LG2
TR41825_c0_g1	--	--	--	--	--	--	--	--	--	--	Cyprinus carpio genome assembly common carp genome ,scaffold LG28
TR52018_c0_g1	--	--	--	--	--	--	--	--	--	--	Cyprinus carpio genome assembly common carp genome ,scaffold 000001657
TR41793_c0_g1	--	--	--	--	--	--	--	--	--	--	Cyprinus carpio genome assembly common carp genome ,scaffold 000002307
TR51196_c0_g2	--	--	Molecular Function: DNA binding (GO:0003677);; Molecular Function: catalytic activity (GO:0003824);; Cellular Component: proteinaceous extracellular matrix (GO:0005578);; Cellular Component: intracellular (GO:0005622);; Cellular Component: membrane (GO:0016020);; Molecular Function: cation binding (GO:0043169);; Biological Process: cellular metabolic process (GO:0044237);; Biological Process: pri…	--	--	--	--	--	Uncharacterized protein {ECO:0000313|Ensembl:ENSLOCP00000006968} OS=Lepisosteus oculatus (Spotted gar) PE=4 SV=1	unnamed protein product [Oncorhynchus mykiss]	Zebrafish DNA sequence from clone DKEY-184B7 in linkage group 13, complete sequence
TR40032_c9_g1	[P]	Inorganic ion transport and metabolism	Cellular Component: integral component of plasma membrane (GO:0005887);; Molecular Function: calcium, potassium:sodium antiporter activity (GO:0008273);; Biological Process: sodium ion transmembrane transport (GO:0035725);;	K13752|0.0|dre:550467|zgc:112072	[PT]	--	Sodium/calcium exchanger protein	Sodium/potassium/calcium exchanger 2 GN=SLC24A2 OS=Gallus gallus (Chicken) PE=2 SV=1	Uncharacterized protein {ECO:0000313|Ensembl:ENSDARP00000113532} OS=Danio rerio (Zebrafish) PE=4 SV=1	PREDICTED: sodium/potassium/calcium exchanger 4 isoform X1 [Danio rerio]	Danio rerio solute carrier family 24 (sodium/potassium/calcium exchanger), member 4a (slc24a4a), mRNA >gi|62202666|gb|BC093185.1| Danio rerio zgc:112072, mRNA (cDNA clone MGC:112072 IMAGE:7414734), complete cds
TR69082_c0_g1	--	--	--	--	--	--	--	--	--	--	Cyprinus carpio genome assembly common carp genome ,scaffold LG48
TR1380_c0_g2	[U]	Intracellular trafficking, secretion, and vesicular transport	--	--	[U]	Intracellular trafficking, secretion, and vesicular transport	RanBP1 domain;; Nup358/RanBP2 E3 ligase domain;; Zinc finger, C3HC4 type (RING finger);; zinc finger of C3HC4-type, RING;; WH1 domain;; Zinc finger, C3HC4 type (RING finger);; B-box zinc finger;; RING-type zinc-finger	Nuclear factor 7, ovary OS=Xenopus laevis (African clawed frog) PE=2 SV=1	Uncharacterized protein {ECO:0000313|Ensembl:ENSDARP00000126374} OS=Danio rerio (Zebrafish) PE=4 SV=1	PREDICTED: E3 ubiquitin/ISG15 ligase TRIM25-like [Esox lucius]	Cyprinus carpio genome assembly common carp genome ,scaffold 000000344
TR601_c5_g1	--	--	--	--	--	--	--	--	--	--	Hypophthalmichthys molitrix microsatellite Hysd558-1 sequence
TR48034_c0_g1	--	--	--	--	--	--	--	--	--	--	Gobiocypris rarus microsatellite GRE2 sequence
TR6825_c8_g12	--	--	--	--	--	--	--	--	--	--	Cyprinus carpio genome assembly common carp genome ,scaffold 000000112
TR50670_c6_g1	--	--	--	--	--	--	--	Protein PRRC1-B GN=prrc1-b OS=Xenopus laevis (African clawed frog) PE=2 SV=1	Oncorhynchus mykiss genomic scaffold, scaffold_153 {ECO:0000313|EMBL:CDQ62863.1} OS=Oncorhynchus mykiss (Rainbow trout) PE=4 SV=1	PREDICTED: mucin-12-like isoform X4 [Pundamilia nyererei]	Cyprinus carpio genome assembly common carp genome ,scaffold LG2
TR21433_c8_g17	--	--	--	--	--	--	--	--	--	--	Cyprinus carpio genome assembly common carp genome ,scaffold 000028855
TR37981_c0_g1	--	--	--	--	--	--	--	--	--	--	Cyprinus carpio genome assembly common carp genome ,scaffold 000029045
TR46217_c0_g2	--	--	--	--	--	--	--	--	--	--	Cyprinus carpio genome assembly common carp genome ,scaffold LG5
TR54979_c0_g1	--	--	--	--	--	--	--	--	--	--	Cyprinus carpio genome assembly common carp genome ,scaffold 000001716
TR4812_c0_g1	--	--	--	--	--	--	--	--	--	--	Cyprinus carpio genome assembly common carp genome ,scaffold LG13
TR24197_c0_g3	--	--	--	--	[S]	Function unknown	Apolipoprotein O	MICOS complex subunit MIC27 (Precursor) GN=APOOL OS=Gallus gallus (Chicken) PE=2 SV=1	Zgc:110800 protein {ECO:0000313|EMBL:AAH72701.1} (Fragment) OS=Danio rerio (Zebrafish) PE=2 SV=1	Zgc:110800 protein, partial [Danio rerio]	Danio rerio zgc:110800, mRNA (cDNA clone IMAGE:7001487), partial cds
TR29812_c0_g1	--	--	--	--	--	--	--	--	--	--	Cyprinus carpio genome assembly common carp genome ,scaffold 000000226
TR91490_c0_g1	--	--	--	--	--	--	--	--	--	--	Cyprinus carpio genome assembly common carp genome ,scaffold LG24
TR39562_c0_g1	--	--	--	--	--	--	--	--	--	--	Cyprinus carpio genome assembly common carp genome ,scaffold 000001482
TR5_c0_g1	--	--	--	--	--	--	--	--	--	--	Cyprinus carpio genome assembly common carp genome ,scaffold 000000480
TR33137_c0_g1	--	--	--	--	--	--	--	--	Oncorhynchus mykiss genomic scaffold, scaffold_2079 {ECO:0000313|EMBL:CDQ84173.1} OS=Oncorhynchus mykiss (Rainbow trout) PE=3 SV=1	unnamed protein product [Oncorhynchus mykiss]	Cyprinus carpio genome assembly common carp genome ,scaffold 000003094
TR49653_c4_g18	--	--	--	--	--	--	--	--	--	--	Cyprinus carpio genome assembly common carp genome ,scaffold 000010605
TR1464_c0_g2	--	--	--	--	--	--	--	--	--	--	Cyprinus carpio genome assembly common carp genome ,scaffold 000003051
TR91905_c0_g1	--	--	--	--	--	--	--	--	--	--	Zebrafish DNA sequence from clone RP71-18A24 in linkage group 4, complete sequence
TR59166_c2_g3	--	--	--	--	[R]	General function prediction only	Phosphotyrosine interaction domain (PTB/PID);; PDZ domain (Also known as DHR or GLGF)	PTB domain-containing engulfment adapter protein 1 GN=gulp1 OS=Danio rerio (Zebrafish) PE=2 SV=1	Uncharacterized protein {ECO:0000313|Ensembl:ENSDARP00000128304} OS=Danio rerio (Zebrafish) PE=4 SV=1	PREDICTED: amyloid beta A4 precursor protein-binding family A member 2-like isoform X1 [Danio rerio]	PREDICTED: Danio rerio amyloid beta A4 precursor protein-binding family A member 2-like (LOC100330365), transcript variant X1, mRNA
TR70422_c0_g1	--	--	--	--	--	--	--	--	--	--	Hypophthalmichthys molitrix microsatellite Hysd585-1 sequence
TR19883_c2_g1	--	--	Molecular Function: calcium ion binding (GO:0005509);; Cellular Component: plasma membrane (GO:0005886);; Biological Process: homophilic cell adhesion (GO:0007156);; Cellular Component: integral component of membrane (GO:0016021);;	--	[S]	Function unknown	Cadherin-like;; Cadherin domain	Cadherin-6 (Precursor) GN=CDH6 OS=Gallus gallus (Chicken) PE=2 SV=1	Uncharacterized protein {ECO:0000313|Ensembl:ENSDARP00000094196} (Fragment) OS=Danio rerio (Zebrafish) PE=4 SV=1	PREDICTED: protocadherin beta-16-like [Danio rerio]	Cyprinus carpio genome assembly common carp genome ,scaffold 000002383
TR17722_c0_g1	--	--	--	--	--	--	--	--	--	--	Cyprinus carpio genome assembly common carp genome ,scaffold 000000161
TR35757_c5_g1	--	--	--	--	--	--	--	--	--	--	Cyprinus carpio genome assembly common carp genome ,scaffold LG14
TR23773_c0_g1	--	--	--	--	--	--	--	--	--	--	Cyprinus carpio genome assembly common carp genome ,scaffold LG23
TR69537_c0_g1	--	--	Biological Process: hematopoietic progenitor cell differentiation (GO:0002244);; Molecular Function: protein C-terminus binding (GO:0008022);; Cellular Component: membrane (GO:0016020);; Molecular Function: poly(A) RNA binding (GO:0044822);;	--	--	--	--	Genetic suppressor element 1 GN=gse1 OS=Danio rerio (Zebrafish) PE=4 SV=1	Uncharacterized protein {ECO:0000313|Ensembl:ENSFALP00000015603} (Fragment) OS=Ficedula albicollis (Collared flycatcher) PE=4 SV=1	hypothetical protein A306_12737, partial [Columba livia]	Dicentrarchus labrax chromosome sequence corresponding to linkage group 18, complete sequence
TR21777_c2_g1	--	--	--	--	--	--	--	--	--	--	Hypophthalmichthys molitrix microsatellite Hysd519-1 sequence
TR2496_c0_g5	--	--	Cellular Component: chromatin (GO:0000785);; Cellular Component: nucleus (GO:0005634);; Biological Process: regulation of transcription, DNA-templated (GO:0006355);; Molecular Function: nucleosomal DNA binding (GO:0031492);;	K11301|1e-53|dre:492345|hmgn3, wu:fa04b03, zgc:92355	--	--	HMG14 and HMG17	High mobility group nucleosome-binding domain-containing protein 3 GN=HMGN3 OS=Gallus gallus (Chicken) PE=3 SV=1	Zgc:92355 {ECO:0000313|EMBL:AAH85665.1} OS=Danio rerio (Zebrafish) PE=2 SV=1	high mobility group nucleosome-binding domain-containing protein 3 isoform 3 [Danio rerio]	Danio rerio high mobility group nucleosomal binding domain 3 (hmgn3), transcript variant 3, mRNA
TR9570_c0_g2	--	--	--	--	--	--	--	--	Uncharacterized protein {ECO:0000313|Ensembl:ENSDARP00000111662} OS=Danio rerio (Zebrafish) PE=4 SV=1	--	Cyprinus carpio genome assembly common carp genome ,scaffold LG3
TR56906_c0_g2	--	--	--	--	--	--	--	--	--	--	Cyprinus carpio genome assembly common carp genome ,scaffold LG38
TR573_c6_g1	--	--	--	--	--	--	--	--	--	--	Cyprinus carpio genome assembly common carp genome ,scaffold 000011505
TR24264_c0_g1	--	--	--	--	--	--	--	--	--	--	Cyprinus carpio genome assembly common carp genome ,scaffold LG11
TR52895_c1_g4	[R]	General function prediction only	Cellular Component: mitochondrial inner membrane (GO:0005743);; Biological Process: mitochondrial respiratory chain complex III assembly (GO:0034551);;	--	[Z]	Cytoskeleton	Tetratricopeptide repeat;; TPR repeat;; Tetratricopeptide repeat;; Tetratricopeptide repeat;; Tetratricopeptide repeat;; Tetratricopeptide repeat;; Tetratricopeptide repeat;; Tetratricopeptide repeat	Tetratricopeptide repeat protein 19, mitochondrial (Precursor) GN=ttc19 OS=Danio rerio (Zebrafish) PE=2 SV=2	Tetratricopeptide repeat protein 19, mitochondrial {ECO:0000313|Ensembl:ENSDARP00000102293} OS=Danio rerio (Zebrafish) PE=4 SV=1	LOC564788 protein [Danio rerio]	PREDICTED: Danio rerio tetratricopeptide repeat domain 19 (ttc19), mRNA
TR87440_c0_g1	--	--	--	--	--	--	--	--	--	--	Cyprinus carpio genome assembly common carp genome ,scaffold 000000865
TR47946_c0_g1	--	--	--	--	--	--	--	--	--	--	Cyprinus carpio genome assembly common carp genome ,scaffold LG45
TR94187_c0_g1	--	--	--	--	--	--	--	--	--	--	Cyprinus carpio genome assembly common carp genome ,scaffold LG25
TR34413_c0_g1	--	--	--	--	--	--	--	--	--	--	Cyprinus carpio genome assembly common carp genome ,scaffold LG27
TR43700_c0_g1	--	--	--	--	--	--	--	--	--	--	Cyprinus carpio genome assembly common carp genome ,scaffold 000000042
TR43185_c12_g2	--	--	--	--	--	--	--	--	--	--	Hypophthalmichthys molitrix microsatellite Hysd398-1 sequence
TR47529_c0_g1	--	--	--	K06094|2e-06|dre:795670|llgl2, MGC55895, cb521, lgl2, llglh2, sb:cb521, wu:fc06g08, wu:fl37c09, zgc:55895	--	--	--	Lethal(2) giant larvae protein homolog 2 GN=llgl2 OS=Danio rerio (Zebrafish) PE=1 SV=1	Uncharacterized protein {ECO:0000313|Ensembl:ENSGACP00000020156} OS=Gasterosteus aculeatus (Three-spined stickleback) PE=4 SV=1	PREDICTED: lethal(2) giant larvae protein homolog 2 [Cynoglossus semilaevis]	Cyprinus carpio genome assembly common carp genome ,scaffold LG27
TR64206_c0_g1	--	--	--	--	--	--	--	--	--	--	Cyprinus carpio genome assembly common carp genome ,scaffold LG6
TR85832_c0_g1	--	--	--	--	--	--	--	--	--	--	Cyprinus carpio genome assembly common carp genome ,scaffold LG13
TR8917_c0_g2	--	--	Molecular Function: ion channel activity (GO:0005216);; Cellular Component: integral component of membrane (GO:0016021);; Biological Process: ion transmembrane transport (GO:0034220);;	K04973|0.0|dre:557850|trpv4, wu:fp52e02	[PT]	--	Ankyrin repeats (3 copies);; Ankyrin repeats (many copies);; Ankyrin repeat;; Ankyrin repeat;; Ankyrin repeats (many copies);; Ion transport protein	--	Uncharacterized protein {ECO:0000313|Ensembl:ENSDARP00000121795} (Fragment) OS=Danio rerio (Zebrafish) PE=4 SV=1	PREDICTED: transient receptor potential cation channel subfamily V member 4 isoform X2 [Danio rerio]	PREDICTED: Danio rerio transient receptor potential cation channel, subfamily V, member 4 (trpv4), transcript variant X1, mRNA
TR50651_c7_g3	--	--	--	--	--	--	--	--	Uncharacterized protein {ECO:0000313|Ensembl:ENSAMXP00000003635} OS=Astyanax mexicanus (Blind cave fish) PE=4 SV=1	PREDICTED: cornifelin homolog B-like [Astyanax mexicanus]	Cyprinus carpio genome assembly common carp genome ,scaffold 000002778
TR35402_c0_g2	--	--	--	--	--	--	--	--	--	--	Cyprinus carpio genome assembly common carp genome ,scaffold 000005185
TR27043_c0_g1	[LKJ]	--	Molecular Function: nucleic acid binding (GO:0003676);; Molecular Function: helicase activity (GO:0004386);; Molecular Function: ATP binding (GO:0005524);;	--	[A]	RNA processing and modification	DEAD/DEAH box helicase;; Helicase conserved C-terminal domain;; HIT zinc finger	Probable ATP-dependent RNA helicase DDX46 GN=ddx46 OS=Danio rerio (Zebrafish) PE=2 SV=1	Uncharacterized protein {ECO:0000313|Ensembl:ENSAMXP00000018069} OS=Astyanax mexicanus (Blind cave fish) PE=4 SV=1	LOC562123 protein [Danio rerio]	Danio rerio similar to DEAD box (84.8 kD) (3G940), mRNA (cDNA clone MGC:162088 IMAGE:8760119), complete cds
TR5252_c0_g1	--	--	--	--	--	--	--	--	--	--	Cyprinus carpio genome assembly common carp genome ,scaffold 000004152
TR27567_c1_g2	[R]	General function prediction only	--	--	[R]	General function prediction only	Zinc-finger double domain;; Zinc finger, C2H2 type;; C2H2-type zinc finger	Gastrula zinc finger protein XlCGF64.1 (Fragment) OS=Xenopus laevis (African clawed frog) PE=3 SV=1	Uncharacterized protein {ECO:0000313|Ensembl:ENSDARP00000103944} (Fragment) OS=Danio rerio (Zebrafish) PE=4 SV=1	PREDICTED: zinc finger protein 501-like isoform X2 [Danio rerio]	Cyprinus carpio genome assembly common carp genome ,scaffold 000000379
TR29993_c3_g1	--	--	--	--	--	--	--	--	--	--	Danio rerio cyrano lincRNA, complete sequence
TR56197_c0_g1	--	--	--	--	--	--	--	--	--	--	Cyprinus carpio genome assembly common carp genome ,scaffold LG31
TR23155_c5_g1	--	--	--	--	--	--	--	--	--	--	Oreochromis niloticus immunoglobulin heavy chain mRNA, complete cds
TR65842_c0_g2	--	--	--	--	--	--	--	--	--	--	Cyprinus carpio genome assembly common carp genome ,scaffold LG34
TR77831_c0_g1	--	--	--	--	--	--	--	--	--	--	Cyprinus carpio genome assembly common carp genome ,scaffold LG30
TR51813_c0_g2	--	--	--	--	--	--	--	--	--	--	Cyprinus carpio genome assembly common carp genome ,scaffold LG40
TR73127_c0_g1	--	--	--	--	--	--	--	--	--	--	Cyprinus carpio genome assembly common carp genome ,scaffold LG13
TR5021_c0_g1	--	--	Cellular Component: chromosome, centromeric region (GO:0000775);; Cellular Component: nucleus (GO:0005634);;	K11503|1e-154|dre:565144|cenpk	--	--	Centromere-associated protein K	Centromere protein K GN=CENPK OS=Gallus gallus (Chicken) PE=1 SV=1	Cenpk protein {ECO:0000313|EMBL:AAI51945.1} (Fragment) OS=Danio rerio (Zebrafish) PE=2 SV=1	centromere protein K [Danio rerio]	Danio rerio centromere protein K (cenpk), mRNA >gi|156230362|gb|BC151944.1| Danio rerio SoxLZ/Sox6 leucine zipper binding protein, mRNA (cDNA clone IMAGE:8102780), partial cds
TR92368_c0_g1	--	--	--	--	--	--	--	--	--	--	Cyprinus carpio genome assembly common carp genome ,scaffold LG7
TR66029_c0_g1	--	--	--	--	--	--	--	--	Oncorhynchus mykiss genomic scaffold, scaffold_29941 {ECO:0000313|EMBL:CDQ97991.1} (Fragment) OS=Oncorhynchus mykiss (Rainbow trout) PE=4 SV=1	unnamed protein product, partial [Oncorhynchus mykiss]	Cyprinus carpio genome assembly common carp genome ,scaffold 000001540
TR37698_c0_g1	--	--	--	--	--	--	LITAF-like zinc ribbon domain	Lipopolysaccharide-induced tumor necrosis factor-alpha factor homolog GN=LITAF OS=Gallus gallus (Chicken) PE=2 SV=1	Uncharacterized protein {ECO:0000313|Ensembl:ENSDARP00000101199} OS=Danio rerio (Zebrafish) PE=4 SV=1	lipopolysaccharide-induced tumor necrosis factor-alpha factor-like [Danio rerio]	Cyprinus carpio genome assembly common carp genome ,scaffold LG31
TR48576_c0_g1	--	--	Molecular Function: binding (GO:0005488);;	--	[S]	Function unknown	Mitochondrial 28S ribosomal protein S27	--	Zgc:100970 {ECO:0000313|EMBL:AAH79488.1} OS=Danio rerio (Zebrafish) PE=2 SV=1	28S ribosomal protein S27, mitochondrial [Danio rerio]	Danio rerio mitochondrial ribosomal protein S27 (mrps27), mRNA
TR53953_c0_g1	--	--	--	--	--	--	--	--	--	--	Cyprinus carpio genome assembly common carp genome ,scaffold 000000072
TR74832_c0_g2	--	--	--	--	--	--	--	--	Uncharacterized protein {ECO:0000313|Ensembl:ENSDARP00000111265} (Fragment) OS=Danio rerio (Zebrafish) PE=4 SV=1	--	Cyprinus carpio genome assembly common carp genome ,scaffold LG31
TR3823_c2_g1	--	--	--	--	--	--	--	--	--	--	Cyprinus carpio genome assembly common carp genome ,scaffold LG29
TR66534_c6_g1	--	--	Cellular Component: voltage-gated calcium channel complex (GO:0005891);; Biological Process: cellular calcium ion homeostasis (GO:0006874);; Biological Process: gamma-aminobutyric acid signaling pathway (GO:0007214);; Biological Process: neuromuscular junction development (GO:0007528);; Biological Process: adult walking behavior (GO:0007628);; Molecular Function: high voltage-gated calcium channe…	K04865|0.0|dre:562422|cacnb4a, cacnb4.2	[PT]	--	Guanylate kinase	--	Voltage-gated calcium channel beta-4 subunit variant 1 {ECO:0000313|EMBL:ABU93253.1} OS=Danio rerio (Zebrafish) PE=2 SV=1	PREDICTED: voltage-dependent L-type calcium channel subunit beta-4 isoform X1 [Danio rerio]	Danio rerio voltage-gated calcium channel beta-4 subunit variant 1 (cacnb4.2) mRNA, complete cds, alternatively spliced
TR82065_c0_g1	--	--	--	--	--	--	--	--	--	--	Cyprinus carpio genome assembly common carp genome ,scaffold LG39
TR19596_c1_g10	--	--	--	--	--	--	--	--	--	--	Cyprinus carpio genome assembly common carp genome ,scaffold LG33
TR6775_c2_g2	--	--	--	--	--	--	--	--	--	--	Cyprinus carpio genome assembly common carp genome ,scaffold 000001398
TR14435_c5_g3	[IQR]	--	Molecular Function: oxidoreductase activity (GO:0016491);; Biological Process: oxidation-reduction process (GO:0055114);;	K12405|0.0|dre:393105|hsd17b4, MGC55545, zgc:55545, zgc:77300	--	--	MaoC like domain;; short chain dehydrogenase;; SCP-2 sterol transfer family;; KR domain;; N-terminal half of MaoC dehydratase;; WD domain, G-beta repeat	Non-specific lipid-transfer protein (Fragment) GN=SCP2 OS=Gallus gallus (Chicken) PE=2 SV=1	Uncharacterized protein {ECO:0000313|Ensembl:ENSDARP00000046430} OS=Danio rerio (Zebrafish) PE=2 SV=1	peroxisomal multifunctional enzyme type 2 [Danio rerio]	Danio rerio hydroxysteroid (17-beta) dehydrogenase 4, mRNA (cDNA clone MGC:192741 IMAGE:100061204), complete cds
TR80924_c0_g1	--	--	--	--	--	--	--	--	--	--	Cyprinus carpio genome assembly common carp genome ,scaffold 000028909
TR20910_c1_g5	--	--	Biological Process: adaptive immune response (GO:0002250);;	--	[TV]	--	Lectin C-type domain	Collectin-12 GN=COLEC12 OS=Gallus gallus (Chicken) PE=2 SV=1	Uncharacterized protein {ECO:0000313|Ensembl:ENSDARP00000064458} (Fragment) OS=Danio rerio (Zebrafish) PE=4 SV=1	PREDICTED: asialoglycoprotein receptor 1-like [Danio rerio]	Cyprinus carpio genome assembly common carp genome ,scaffold 000000022
TR43814_c0_g2	--	--	--	--	--	--	--	--	--	--	Cyprinus carpio genome assembly common carp genome ,scaffold 000000218
TR51337_c0_g1	--	--	--	--	--	--	--	--	--	--	Cyprinus carpio genome assembly common carp genome ,scaffold LG47
TR93520_c0_g1	--	--	--	--	--	--	--	--	--	--	Cyprinus carpio genome assembly common carp genome ,scaffold LG33
TR49079_c0_g2	--	--	Molecular Function: vasoactive intestinal polypeptide receptor activity (GO:0004999);; Cellular Component: plasma membrane (GO:0005886);; Biological Process: G-protein coupled receptor signaling pathway (GO:0007186);; Cellular Component: integral component of membrane (GO:0016021);;	K04584|1e-121|dre:793334|ghrhrl, ghrhr	[T]	Signal transduction mechanisms	7 transmembrane receptor (Secretin family)	Vasoactive intestinal polypeptide receptor (Precursor) GN=VIPR1 OS=Meleagris gallopavo (Common turkey) PE=2 SV=2	Growth hormone-releasing hormone receptor {ECO:0000313|EMBL:ABJ55978.1} OS=Carassius auratus (Goldfish) PE=2 SV=1	growth hormone-releasing hormone receptor [Carassius auratus]	Carassius auratus growth hormone-releasing hormone receptor (GHRHR) mRNA, complete cds
TR9563_c0_g1	--	--	--	--	--	--	--	--	--	--	Cyprinus carpio genome assembly common carp genome ,scaffold LG2
TR82521_c0_g1	--	--	--	--	--	--	--	--	--	--	Cyprinus carpio genome assembly common carp genome ,scaffold 000001870
TR61074_c12_g5	--	--	--	--	--	--	--	--	--	--	Cyprinus carpio genome assembly common carp genome ,scaffold 000009552
TR27648_c0_g1	--	--	--	--	--	--	--	--	--	--	Cyprinus carpio genome assembly common carp genome ,scaffold LG11
TR20879_c0_g2	--	--	Molecular Function: actin binding (GO:0003779);; Cellular Component: nucleus (GO:0005634);; Molecular Function: zinc ion binding (GO:0008270);; Molecular Function: 3-(3-hydroxyphenyl)propionate hydroxylase activity (GO:0008688);; Biological Process: positive regulation of transcription via serum response element binding (GO:0010735);; Molecular Function: 4-chlorobenzaldehyde oxidase activity (GO:…	--	[TZ]	--	--	Protein-methionine sulfoxide oxidase mical2b GN=mical2b OS=Danio rerio (Zebrafish) PE=2 SV=2	Oncorhynchus mykiss genomic scaffold, scaffold_118 {ECO:0000313|EMBL:CDQ61616.1} OS=Oncorhynchus mykiss (Rainbow trout) PE=4 SV=1	unnamed protein product [Oncorhynchus mykiss]	PREDICTED: Danio rerio microtubule associated monoxygenase, calponin and LIM domain containing 2b (mical2b), transcript variant X4, mRNA
TR65664_c0_g1	--	--	--	K11170|9e-07|mcc:694675|DHRSX	--	--	--	--	--	--	Zebrafish DNA sequence from clone DKEYP-24A7 in linkage group 19, complete sequence
TR9118_c0_g1	[K]	Transcription	Cellular Component: proteasome activator complex (GO:0008537);;	K06697|1e-163|dre:30647|psme2, unp309	[O]	Posttranslational modification, protein turnover, chaperones	Proteasome activator pa28 beta subunit;; Proteasome activator pa28 alpha subunit;; LSM domain	Proteasome activator complex subunit 3 OS=Gallus gallus (Chicken) PE=1 SV=1	Uncharacterized protein {ECO:0000313|Ensembl:ENSDARP00000049166} OS=Danio rerio (Zebrafish) PE=2 SV=1	proteasome activator complex subunit 2 [Danio rerio]	Cyprinus carpio proteasome activator subunit 2 mRNA, complete cds
TR84160_c0_g1	--	--	--	--	--	--	--	--	--	--	Cyprinus carpio genome assembly common carp genome ,scaffold LG29
TR38274_c0_g1	[T]	Signal transduction mechanisms	Molecular Function: 3',5'-cyclic-nucleotide phosphodiesterase activity (GO:0004114);; Biological Process: signal transduction (GO:0007165);; Biological Process: metabolic process (GO:0008152);; Molecular Function: metal ion binding (GO:0046872);;	K13762|0.0|dre:553270|pde5ab, pde5a	[T]	Signal transduction mechanisms	3'5'-cyclic nucleotide phosphodiesterase;; GAF domain;; GAF domain;; GAF domain	Dual 3&apos;,5&apos;-cyclic-AMP and -GMP phosphodiesterase 11A GN=pde11a OS=Takifugu rubripes (Japanese pufferfish) PE=3 SV=1	Uncharacterized protein {ECO:0000313|Ensembl:ENSDARP00000068115} OS=Danio rerio (Zebrafish) PE=4 SV=1	PREDICTED: cGMP-specific 3&apos;,5&apos;-cyclic phosphodiesterase isoform X1 [Danio rerio]	PREDICTED: Danio rerio phosphodiesterase 5A, cGMP-specific, b (pde5ab), transcript variant X1, mRNA
TR86409_c0_g1	--	--	--	--	--	--	--	--	--	--	Cyprinus carpio genome assembly common carp genome ,scaffold 000000027
TR38342_c0_g1	--	--	--	--	--	--	--	--	--	--	Cyprinus carpio genome assembly common carp genome ,scaffold LG22
TR49928_c0_g2	--	--	Molecular Function: hydrolase activity, hydrolyzing O-glycosyl compounds (GO:0004553);; Molecular Function: calmodulin binding (GO:0005516);; Biological Process: glycogen metabolic process (GO:0005977);;	--	[G]	Carbohydrate transport and metabolism	--	Phosphorylase b kinase regulatory subunit alpha, liver isoform GN=phka2 OS=Takifugu rubripes (Japanese pufferfish) PE=3 SV=1	Uncharacterized protein {ECO:0000313|Ensembl:ENSDARP00000119458} OS=Danio rerio (Zebrafish) PE=4 SV=1	PREDICTED: phosphorylase b kinase regulatory subunit alpha, skeletal muscle isoform-like isoform X4 [Danio rerio]	PREDICTED: Danio rerio si:dkey-22f5.10 (si:dkey-22f5.10), transcript variant X3, mRNA
TR33649_c5_g2	--	--	--	--	--	--	--	--	--	--	Cyprinus carpio genome assembly common carp genome ,scaffold 000000469
TR88077_c0_g1	[J]	Translation, ribosomal structure and biogenesis	Molecular Function: RNA binding (GO:0003723);; Molecular Function: structural constituent of ribosome (GO:0003735);; Biological Process: translation (GO:0006412);; Cellular Component: cytosolic small ribosomal subunit (GO:0022627);;	K02981|0.0|dre:325635|fc94f01	[J]	Translation, ribosomal structure and biogenesis	Ribosomal protein S5, N-terminal domain;; Ribosomal protein S5, C-terminal domain	40S ribosomal protein S2 GN=rps2 OS=Ictalurus punctatus (Channel catfish) PE=2 SV=1	Uncharacterized protein {ECO:0000313|Ensembl:ENSDARP00000101605} OS=Danio rerio (Zebrafish) PE=2 SV=1	40S ribosomal protein S2 [Danio rerio]	Danio rerio ribosomal protein S2, mRNA (cDNA clone MGC:85824 IMAGE:6962406), complete cds
TR23326_c0_g1	--	--	--	--	--	--	--	--	--	--	Cyprinus carpio genome assembly common carp genome ,scaffold 000000420
TR57205_c0_g1	--	--	--	--	--	--	--	--	--	--	Cyprinus carpio genome assembly common carp genome ,scaffold 000028957
TR50649_c3_g4	--	--	--	--	--	--	--	--	--	--	Cyprinus carpio genome assembly common carp genome ,scaffold 000000294
TR49981_c0_g1	--	--	--	--	--	--	--	--	--	--	Cyprinus carpio genome assembly common carp genome ,scaffold 000002244
TR21835_c1_g1	--	--	--	--	--	--	--	--	--	--	Cyprinus carpio genome assembly common carp genome ,scaffold LG2
TR71096_c0_g1	[Z]	Cytoskeleton	Molecular Function: motor activity (GO:0003774);; Molecular Function: ATP binding (GO:0005524);; Biological Process: metabolic process (GO:0008152);; Cellular Component: myosin complex (GO:0016459);; Biological Process: skeletal muscle thin filament assembly (GO:0030240);; Biological Process: slow-twitch skeletal muscle fiber contraction (GO:0031444);; Molecular Function: actin filament binding (…	--	[Z]	Cytoskeleton	Myosin head (motor domain)	Myosin-3 GN=MYH3 OS=Gallus gallus (Chicken) PE=2 SV=3	Uncharacterized protein {ECO:0000313|Ensembl:ENSPFOP00000003332} OS=Poecilia formosa (Amazon molly) PE=4 SV=2	PREDICTED: myosin-7-like [Oryzias latipes]	PREDICTED: Danio rerio myosin-7-like (LOC103909185), mRNA
TR43624_c0_g1	--	--	--	--	--	--	--	--	--	--	Cyprinus carpio genome assembly common carp genome ,scaffold 000000187
TR13407_c0_g1	--	--	--	--	--	--	--	--	--	--	Cyprinus carpio genome assembly common carp genome ,scaffold 000000130
TR71473_c0_g1	--	--	--	--	--	--	--	--	--	--	Cyprinus carpio genome assembly common carp genome ,scaffold LG31
TR41241_c0_g1	--	--	--	--	--	--	--	--	Transposase {ECO:0000313|EMBL:CAB51372.1} OS=Pleuronectes platessa (European plaice) PE=4 SV=1	transposase [Pleuronectes platessa]	Cyprinus carpio genome assembly common carp genome ,scaffold LG14
TR28699_c0_g1	--	--	--	--	--	--	--	--	--	--	Zebrafish DNA sequence from clone DKEY-191D13 in linkage group 6, complete sequence
TR64751_c0_g1	--	--	Molecular Function: sequence-specific DNA binding RNA polymerase II transcription factor activity (GO:0000981);; Biological Process: vasculogenesis (GO:0001570);; Biological Process: sprouting angiogenesis (GO:0002040);; Biological Process: heart morphogenesis (GO:0003007);; Cellular Component: nucleus (GO:0005634);; Biological Process: regulation of transcription, DNA-templated (GO:0006355);; Bi…	--	[K]	Transcription	Ets-domain	Protein c-ets-1-B (Fragment) GN=ets1-b OS=Xenopus laevis (African clawed frog) PE=2 SV=1	Uncharacterized protein {ECO:0000313|Ensembl:ENSDARP00000045402} OS=Danio rerio (Zebrafish) PE=2 SV=1	ets variant 2 [Danio rerio]	Danio rerio ets variant 2 (etv2), mRNA >gi|68271031|gb|DQ021472.1| Danio rerio Ets1-related protein (etsrp) mRNA, complete cds
TR15141_c1_g2	--	--	--	--	--	--	--	Protein starmaker (Precursor) GN=stm OS=Danio rerio (Zebrafish) PE=2 SV=1	Uncharacterized protein {ECO:0000313|Ensembl:ENSXMAP00000019959} (Fragment) OS=Xiphophorus maculatus (Southern platyfish) PE=4 SV=1	PREDICTED: ABC transporter F family member 4-like [Danio rerio]	Cyprinus carpio genome assembly common carp genome ,scaffold LG14
TR9082_c0_g1	--	--	--	--	[S]	Function unknown	Uncharacterised conserved protein (DUF2228);; Uncharacterised conserved protein (DUF2228)	UPF0609 protein C4orf27 homolog GN=zgc:101819 OS=Danio rerio (Zebrafish) PE=2 SV=2	Uncharacterized protein {ECO:0000313|Ensembl:ENSDARP00000074168} OS=Danio rerio (Zebrafish) PE=4 SV=1	Zgc:101819 protein [Danio rerio]	Danio rerio zgc:101819, mRNA (cDNA clone IMAGE:8762903), partial cds
TR6527_c0_g1	--	--	Cellular Component: integral component of membrane (GO:0016021);;	--	[X]	--	Myelin proteolipid protein (PLP or lipophilin)	Myelin proteolipid protein GN=plp OS=Oncorhynchus mykiss (Rainbow trout) PE=2 SV=1	Uncharacterized protein {ECO:0000313|Ensembl:ENSDARP00000002599} OS=Danio rerio (Zebrafish) PE=2 SV=1	proteolipid protein 1b [Danio rerio]	Danio rerio proteolipid protein 1b (plp1b), mRNA >gi|18175531|gb|AY070263.1| Danio rerio DMalpha2c mRNA, complete cds; alternatively spliced
TR57571_c0_g1	--	--	Molecular Function: transferase activity, transferring phosphorus-containing groups (GO:0016772);;	--	--	--	--	--	Uncharacterized protein {ECO:0000313|Ensembl:ENSDARP00000112705} OS=Danio rerio (Zebrafish) PE=4 SV=1	PREDICTED: alpha-protein kinase 3 isoform X2 [Danio rerio]	Cyprinus carpio genome assembly common carp genome ,scaffold LG35
TR25177_c2_g1	--	--	--	--	--	--	--	--	--	--	Cyprinus carpio genome assembly common carp genome ,scaffold LG35
TR63984_c0_g1	--	--	Molecular Function: ATP-dependent RNA helicase activity (GO:0004004);; Cellular Component: alpha DNA polymerase:primase complex (GO:0005658);; Cellular Component: cytoplasm (GO:0005737);; Biological Process: DNA replication, synthesis of RNA primer (GO:0006269);; Biological Process: RNA processing (GO:0006396);; Molecular Function: single-stranded DNA-dependent ATP-dependent DNA helicase activity…	--	--	--	--	--	Uncharacterized protein {ECO:0000313|Ensembl:ENSDARP00000058019} OS=Danio rerio (Zebrafish) PE=4 SV=1	PREDICTED: DNA helicase B isoform X2 [Danio rerio]	Cyprinus carpio genome assembly common carp genome ,scaffold LG8
TR6330_c7_g8	--	--	Molecular Function: alpha-amino-3-hydroxy-5-methyl-4-isoxazole propionate selective glutamate receptor activity (GO:0004971);; Molecular Function: extracellular-glutamate-gated ion channel activity (GO:0005234);; Cellular Component: cell junction (GO:0030054);; Cellular Component: dendrite (GO:0030425);; Cellular Component: alpha-amino-3-hydroxy-5-methyl-4-isoxazolepropionic acid selective glutam…	K05197|2e-17|dre:798689|gria1a, ZfGluR1a, glur1a, gria1.1, zfGRIA1[a]	[PET]	--	--	--	Uncharacterized protein {ECO:0000313|Ensembl:ENSLACP00000019135} (Fragment) OS=Latimeria chalumnae (West Indian ocean coelacanth) PE=4 SV=1	PREDICTED: glutamate receptor 3-like, partial [Gavia stellata]	Cyprinus carpio genome assembly common carp genome ,scaffold LG28
TR71488_c0_g1	--	--	--	--	--	--	--	--	--	--	Cyprinus carpio genome assembly common carp genome ,scaffold 000012137
TR1417_c1_g1	--	--	--	--	--	--	--	--	--	--	Cyprinus carpio genome assembly common carp genome ,scaffold 000000202
TR39458_c0_g1	[PE]	--	Biological Process: response to hypoxia (GO:0001666);; Molecular Function: NADPH-hemoprotein reductase activity (GO:0003958);; Molecular Function: nitric-oxide synthase activity (GO:0004517);; Molecular Function: receptor binding (GO:0005102);; Molecular Function: iron ion binding (GO:0005506);; Molecular Function: calmodulin binding (GO:0005516);; Cellular Component: peroxisome (GO:0005777);; Ce…	K13241|1e-102|dre:563654|nos2b, inosb	[C]	Energy production and conversion	Nitric oxide synthase, oxygenase domain	Nitric oxide synthase, inducible GN=NOS2 OS=Gallus gallus (Chicken) PE=2 SV=1	Inducible nitric oxide synthase form B {ECO:0000313|EMBL:AAX85387.1} OS=Carassius auratus (Goldfish) PE=2 SV=1	inducible nitric oxide synthase form B [Carassius auratus]	Carassius auratus inducible nitric oxide synthase form B (NOS2) mRNA, complete cds
TR15080_c0_g1	--	--	--	--	--	--	--	--	--	--	Cyprinus carpio genome assembly common carp genome ,scaffold 000007099
TR72482_c0_g3	--	--	--	--	--	--	--	Genetic suppressor element 1 GN=gse1 OS=Danio rerio (Zebrafish) PE=4 SV=1	--	--	Cyprinus carpio genome assembly common carp genome ,scaffold LG16
TR21355_c0_g1	--	--	Molecular Function: purinergic nucleotide receptor activity (GO:0001614);; Molecular Function: extracellular ATP-gated cation channel activity (GO:0004931);; Molecular Function: ATP binding (GO:0005524);; Cellular Component: integral component of nuclear inner membrane (GO:0005639);; Cellular Component: integral component of plasma membrane (GO:0005887);; Biological Process: response to ATP (GO:0…	--	--	--	ATP P2X receptor	--	P2X purinoceptor {ECO:0000256|RuleBase:RU000681} OS=Oncorhynchus mykiss (Rainbow trout) PE=3 SV=1	PREDICTED: P2X purinoceptor 4-like [Esox lucius]	Cyprinus carpio genome assembly common carp genome ,scaffold LG35
TR6483_c0_g2	--	--	--	--	--	--	Lectin C-type domain	--	--	--	--
TR76083_c0_g1	--	--	--	--	--	--	--	--	--	--	Cyprinus carpio genome assembly common carp genome ,scaffold 000028912
TR33834_c0_g1	--	--	--	--	--	--	--	--	--	--	Cyprinus carpio genome assembly common carp genome ,scaffold 000018380
TR68997_c0_g1	--	--	--	--	--	--	--	--	--	--	Cyprinus carpio genome assembly common carp genome ,scaffold 000001191
TR55710_c0_g1	--	--	--	--	--	--	--	--	--	--	Zebrafish DNA sequence from clone DKEY-253L8 in linkage group 13, complete sequence
TR26273_c0_g1	--	--	--	--	--	--	--	--	--	--	Cyprinus carpio genome assembly common carp genome ,scaffold LG31
TR63262_c2_g1	--	--	Molecular Function: RNA binding (GO:0003723);;	K13162|0.0|dre:406391|Pcbp4, wu:fc68f03, zgc:77347	[AR]	--	KH domain;; KH domain;; KH domain;; KH domain	Heterogeneous nuclear ribonucleoprotein K GN=HNRNPK OS=Gallus gallus (Chicken) PE=2 SV=1	Uncharacterized protein {ECO:0000313|Ensembl:ENSDARP00000118901} OS=Danio rerio (Zebrafish) PE=4 SV=1	PREDICTED: poly(rC)-binding protein 4 isoform X2 [Danio rerio]	PREDICTED: Danio rerio zgc:65870 (zgc:65870), transcript variant X2, mRNA
TR6931_c0_g1	--	--	--	--	--	--	--	--	--	--	Cyprinus carpio genome assembly common carp genome ,scaffold 000028966
TR70003_c0_g1	--	--	--	--	--	--	--	--	--	--	Cyprinus carpio genome assembly common carp genome ,scaffold LG20
TR41542_c0_g1	--	--	--	--	--	--	--	--	--	--	Cyprinus carpio genome assembly common carp genome ,scaffold 000010561
TR28979_c0_g1	--	--	--	--	--	--	--	--	--	--	Cyprinus carpio genome assembly common carp genome ,scaffold LG28
TR76756_c0_g1	--	--	--	--	--	--	--	--	--	--	Cyprinus carpio genome assembly common carp genome ,scaffold LG28
TR30402_c0_g1	--	--	--	--	--	--	--	--	--	--	Cyprinus carpio genome assembly common carp genome ,scaffold 000006896
TR64057_c0_g1	--	--	--	--	--	--	--	--	--	--	Cyprinus carpio genome assembly common carp genome ,scaffold 000028932
TR27519_c3_g2	--	--	--	--	--	--	--	--	--	--	Hypophthalmichthys molitrix microsatellite Hysd493-1 sequence
TR1975_c0_g3	--	--	--	--	--	--	--	--	--	--	Cyprinus carpio genome assembly common carp genome ,scaffold LG11
TR85417_c0_g1	--	--	--	--	--	--	--	--	--	--	Cyprinus carpio genome assembly common carp genome ,scaffold LG40
TR36873_c0_g1	--	--	--	--	--	--	--	--	--	--	Cyprinus carpio genome assembly common carp genome ,scaffold LG38
TR80345_c0_g1	--	--	--	--	--	--	--	--	--	--	Cyprinus carpio genome assembly common carp genome ,scaffold 000002348
TR43782_c0_g1	--	--	Cellular Component: cytoplasmic stress granule (GO:0010494);; Biological Process: regulation of cytoplasmic mRNA processing body assembly (GO:0010603);; Biological Process: stress granule assembly (GO:0034063);; Molecular Function: poly(A) RNA binding (GO:0044822);;	--	[A]	RNA processing and modification	--	--	Uncharacterized protein {ECO:0000313|Ensembl:ENSDARP00000078091} OS=Danio rerio (Zebrafish) PE=4 SV=2	PREDICTED: ataxin-2 isoform X6 [Danio rerio]	Cyprinus carpio genome assembly common carp genome ,scaffold LG42
TR12225_c0_g1	--	--	--	--	--	--	--	--	--	--	Cyprinus carpio genome assembly common carp genome ,scaffold LG14
TR25488_c0_g7	--	--	--	--	--	--	--	--	--	--	Cyprinus carpio genome assembly common carp genome ,scaffold LG28
TR9844_c0_g1	--	--	Molecular Function: extracellular matrix structural constituent (GO:0005201);; Cellular Component: collagen (GO:0005581);; Biological Process: cartilage morphogenesis (GO:0060536);;	K06236|0.0|dre:561679|col11a2, col11a1	[W]	Extracellular structures	Collagen triple helix repeat (20 copies);; Fibrillar collagen C-terminal domain	Collagen alpha-1(II) chain (Precursor) GN=col2a1 OS=Xenopus tropicalis (Western clawed frog) PE=2 SV=1	Collagen type XI alpha-2 {ECO:0000313|EMBL:ADG36302.1} OS=Danio rerio (Zebrafish) PE=2 SV=1	collagen type XI alpha-2 [Danio rerio]	Danio rerio cDNA clone IMAGE:9038372
TR15840_c0_g1	--	--	--	--	--	--	--	--	--	--	Cyprinus carpio genome assembly common carp genome ,scaffold LG33
TR8337_c1_g1	--	--	--	--	--	--	--	--	--	--	Cyprinus carpio genome assembly common carp genome ,scaffold 000001144
TR68564_c0_g1	--	--	--	--	--	--	--	--	--	--	Cyprinus carpio genome assembly common carp genome ,scaffold LG16
TR58710_c0_g1	--	--	--	--	--	--	--	--	--	--	Cyprinus carpio genome assembly common carp genome ,scaffold LG18
TR83171_c0_g1	--	--	--	--	--	--	--	--	--	--	Cyprinus carpio genome assembly common carp genome ,scaffold LG3
TR6780_c7_g1	[KL]	--	Molecular Function: DNA binding (GO:0003677);; Molecular Function: ATP binding (GO:0005524);; Biological Process: regulation of transcription, DNA-templated (GO:0006355);; Cellular Component: SWI/SNF complex (GO:0016514);; Molecular Function: ATPase activity (GO:0016887);; Molecular Function: histone binding (GO:0042393);; Biological Process: ATP-dependent chromatin remodeling (GO:0043044);;	K11647|0.0|dre:353295|smarca4, brg1, smarca2, wu:fb51a08	[BK]	--	SNF2 family N-terminal domain;; BRK domain	Chromodomain-helicase-DNA-binding protein 1 GN=CHD1 OS=Gallus gallus (Chicken) PE=1 SV=1	Uncharacterized protein {ECO:0000313|Ensembl:ENSPFOP00000013071} OS=Poecilia formosa (Amazon molly) PE=4 SV=2	PREDICTED: transcription activator BRG1-like [Danio rerio]	PREDICTED: Danio rerio transcription activator BRG1-like (LOC100535713), mRNA
TR67603_c0_g1	--	--	--	--	--	--	--	--	Chromosome 16 SCAF15002, whole genome shotgun sequence {ECO:0000313|EMBL:CAG09035.1} OS=Tetraodon nigroviridis (Spotted green pufferfish) PE=4 SV=1	PREDICTED: zinc finger BED domain-containing protein 4-like [Stegastes partitus]	PREDICTED: Pelecanus crispus homeobox C8 (HOXC8), mRNA
TR3794_c4_g2	--	--	--	--	--	--	--	--	Uncharacterized protein {ECO:0000313|EMBL:EOB00750.1} OS=Anas platyrhynchos (Mallard) PE=4 SV=1	PREDICTED: LOW QUALITY PROTEIN: zinc finger CCCH domain-containing protein 4 [Callorhinchus milii]	Cyprinus carpio genome assembly common carp genome ,scaffold 000000544
TR71689_c0_g2	--	--	Molecular Function: calmodulin-dependent protein kinase activity (GO:0004683);; Molecular Function: calmodulin binding (GO:0005516);; Molecular Function: ATP binding (GO:0005524);; Biological Process: protein phosphorylation (GO:0006468);;	K04515|1e-07|ptr:738330|CAMK2G	--	--	Protein kinase domain	--	Oncorhynchus mykiss genomic scaffold, scaffold_72243 {ECO:0000313|EMBL:CDR18342.1} (Fragment) OS=Oncorhynchus mykiss (Rainbow trout) PE=4 SV=1	unnamed protein product, partial [Oncorhynchus mykiss]	Cyprinus carpio genome assembly common carp genome ,scaffold LG22
TR15134_c1_g1	--	--	--	--	--	--	--	--	--	--	Cyprinus carpio genome assembly common carp genome ,scaffold LG42
TR53942_c0_g1	--	--	--	--	--	--	--	--	--	--	PREDICTED: Danio rerio chromodomain helicase DNA binding protein 2 (chd2), transcript variant X4, mRNA
TR32156_c0_g1	--	--	--	--	--	--	--	--	--	--	Cyprinus carpio genome assembly common carp genome ,scaffold LG40
TR23712_c0_g1	--	--	--	--	--	--	--	--	--	--	Cyprinus carpio genome assembly common carp genome ,scaffold LG36
TR45615_c0_g1	--	--	--	--	--	--	--	--	--	--	Cyprinus carpio genome assembly common carp genome ,scaffold LG19
TR49846_c0_g1	--	--	Biological Process: neural tube formation (GO:0001841);; Cellular Component: photoreceptor inner segment (GO:0001917);; Biological Process: morphogenesis of an epithelial sheet (GO:0002011);; Cellular Component: nucleus (GO:0005634);; Biological Process: mesodermal cell migration (GO:0008078);; Biological Process: establishment or maintenance of polarity of embryonic epithelium (GO:0016332);; Bio…	--	[T]	Signal transduction mechanisms	Guanylate kinase;; PDZ domain (Also known as DHR or GLGF);; Variant SH3 domain;; PDZ domain	MAGUK p55 subfamily member 5-A GN=mpp5a OS=Danio rerio (Zebrafish) PE=1 SV=2	Uncharacterized protein {ECO:0000313|Ensembl:ENSDARP00000022809} OS=Danio rerio (Zebrafish) PE=4 SV=1	PREDICTED: membrane protein, palmitoylated 5b (MAGUK p55 subfamily member 5) isoform X2 [Danio rerio]	Danio rerio membrane protein, palmitoylated 5b (MAGUK p55 subfamily member 5) (mpp5b), mRNA >gi|290466860|gb|GU197553.1| Danio rerio strain AB photoreceptor-layer-nok-like protein (ponli) mRNA, complete cds
TR50318_c1_g2	--	--	--	--	--	--	--	--	--	--	Cyprinus carpio genome assembly common carp genome ,scaffold 000002220
TR89237_c0_g1	--	--	--	--	--	--	--	--	--	--	Cyprinus carpio genome assembly common carp genome ,scaffold LG50
TR34686_c0_g3	--	--	--	--	--	--	--	--	--	--	Zebrafish DNA sequence from clone CH211-122G23 in linkage group 5, complete sequence
TR14504_c2_g1	--	--	Molecular Function: neuropeptide hormone activity (GO:0005184);; Cellular Component: extracellular region (GO:0005576);; Biological Process: hormone-mediated signaling pathway (GO:0009755);;	K05253|1e-26|dre:266721|trh, zgc:110168	--	--	Thyrotropin-releasing hormone (TRH)	Thyrotropin-releasing hormone (Precursor) GN=trh OS=Carassius auratus (Goldfish) PE=2 SV=1	Pro-thyrotropin-releasing hormone {ECO:0000313|Ensembl:ENSDARP00000021167} OS=Danio rerio (Zebrafish) PE=4 SV=1	RecName: Full=Pro-thyrotropin-releasing hormone; Short=Pro-TRH; AltName: Full=Prothyroliberin; Contains: RecName: Full=Thyrotropin-releasing hormone; Short=TRH; AltName: Full=Protirelin; AltName: Full=TSH-releasing factor; AltName: Full=Thyroliberin; AltName: Full=Thyrotropin-releasing factor; Short=TRF; Flags: Precursor [Carassius auratus]	Carassius auratus TRH mRNA for prepro-thyrotropin-releasing hormone, complete cds
TR24025_c0_g2	--	--	--	--	--	--	--	--	--	--	Saurogobio dabryi clone Sda_15 SINE HAmo sequence
TR78981_c0_g1	--	--	Cellular Component: photoreceptor inner segment (GO:0001917);; Cellular Component: stereocilia ankle link complex (GO:0002142);; Molecular Function: collagen binding (GO:0005518);; Cellular Component: basement membrane (GO:0005604);; Cellular Component: cytoplasm (GO:0005737);; Biological Process: sensory perception of sound (GO:0007605);; Cellular Component: apical plasma membrane (GO:0016324);;…	--	[W]	Extracellular structures	Laminin EGF-like (Domains III and V)	Laminin subunit gamma-1 (Precursor) GN=lamc1 OS=Xenopus tropicalis (Western clawed frog) PE=2 SV=1	Uncharacterized protein {ECO:0000313|Ensembl:ENSDARP00000080636} OS=Danio rerio (Zebrafish) PE=4 SV=2	PREDICTED: usherin [Danio rerio]	PREDICTED: Danio rerio Usher syndrome 2A (autosomal recessive, mild) (ush2a), mRNA
TR56845_c0_g1	--	--	Cellular Component: mitochondrial proton-transporting ATP synthase complex, coupling factor F(o) (GO:0000276);; Molecular Function: hydrogen ion transmembrane transporter activity (GO:0015078);; Biological Process: ATP synthesis coupled proton transport (GO:0015986);;	K02131|2e-16|xtr:549796|atp5j	[C]	Energy production and conversion	Mitochondrial ATP synthase coupling factor 6	--	Uncharacterized protein {ECO:0000313|Ensembl:ENSAMXP00000008981} (Fragment) OS=Astyanax mexicanus (Blind cave fish) PE=4 SV=1	ATP synthase-coupling factor 6, mitochondrial precursor [Salmo salar]	Cyprinus carpio genome assembly common carp genome ,scaffold LG2
TR61325_c0_g1	[R]	General function prediction only	Molecular Function: GTP binding (GO:0005525);; Cellular Component: intracellular (GO:0005622);; Biological Process: small GTPase mediated signal transduction (GO:0007264);; Biological Process: myoblast fusion (GO:0007520);; Cellular Component: membrane (GO:0016020);; Biological Process: cell migration involved in gastrulation (GO:0042074);;	K04392|1e-100|xtr:448118|rac1, MGC132382, MGC69529, mig5, p21-rac1, rac, tc-25	[R]	General function prediction only	Ras family;; Miro-like protein;; ADP-ribosylation factor family	Cell division control protein 42 homolog (Precursor) GN=CDC42 OS=Gallus gallus (Chicken) PE=2 SV=1	Ras-related C3 botulinum toxin substrate 1 {ECO:0000313|EMBL:JAB53546.1} OS=Micrurus fulvius (Eastern coral snake) PE=2 SV=1	ras-related C3 botulinum toxin substrate 3 (rho family, small GTP binding protein Rac3) [Xenopus laevis]	Cyprinus carpio genome assembly common carp genome ,scaffold 000002124
TR70947_c1_g1	[L]	Replication, recombination and repair	Molecular Function: metal ion binding (GO:0046872);;	--	[R]	General function prediction only	Reverse transcriptase (RNA-dependent DNA polymerase)	--	Retrovirus polyprotein {ECO:0000313|EMBL:CBN80961.1} OS=Dicentrarchus labrax (European seabass) PE=4 SV=1	PREDICTED: LOW QUALITY PROTEIN: uncharacterized protein LOC103474179 [Poecilia reticulata]	Cyprinus carpio genome assembly common carp genome ,scaffold 000028932
TR44295_c0_g1	--	--	--	--	--	--	--	--	--	--	Cyprinus carpio genome assembly common carp genome ,scaffold 000000935
TR33725_c0_g1	--	--	--	--	--	--	--	--	--	--	Cyprinus carpio genome assembly common carp genome ,scaffold LG29
TR80184_c0_g1	--	--	Molecular Function: nucleotide binding (GO:0000166);;	--	[UR]	--	Dynamin central region;; Dynamin GTPase effector domain	Interferon-induced GTP-binding protein Mx GN=mx OS=Siniperca chuatsi (Mandarin fish) PE=2 SV=1	Uncharacterized protein {ECO:0000313|Ensembl:ENSDARP00000095122} (Fragment) OS=Danio rerio (Zebrafish) PE=3 SV=1	PREDICTED: interferon-induced GTP-binding protein Mx-like [Danio rerio]	PREDICTED: Danio rerio si:dkeyp-110c12.3 (si:dkeyp-110c12.3), mRNA
TR35072_c7_g1	--	--	--	--	--	--	--	--	--	--	Ctenopharyngodon idella clone Marker315f microsatellite sequence
TR82634_c0_g1	--	--	--	--	--	--	--	--	--	--	Cyprinus carpio genome assembly common carp genome ,scaffold 000002595
TR8784_c0_g1	--	--	--	--	--	--	--	--	--	--	Cyprinus carpio genome assembly common carp genome ,scaffold LG48
TR65679_c0_g1	--	--	--	--	--	--	--	Myosin-3 GN=MYH3 OS=Gallus gallus (Chicken) PE=2 SV=3	--	--	Cyprinus carpio genome assembly common carp genome ,scaffold LG48
TR22123_c0_g1	--	--	Molecular Function: nucleic acid binding (GO:0003676);; Biological Process: mRNA processing (GO:0006397);; Molecular Function: zinc ion binding (GO:0008270);; Biological Process: RNA splicing (GO:0008380);;	--	[S]	Function unknown	Zinc knuckle	Protein SREK1IP1 GN=srek1ip1 OS=Danio rerio (Zebrafish) PE=2 SV=1	Uncharacterized protein {ECO:0000313|Ensembl:ENSAMXP00000021307} OS=Astyanax mexicanus (Blind cave fish) PE=4 SV=1	protein SREK1IP1 [Danio rerio]	Danio rerio SREK1-interacting protein 1 (srek1ip1), mRNA >gi|77748419|gb|BC107616.1| Danio rerio zgc:123019, mRNA (cDNA clone MGC:123019 IMAGE:7252475), complete cds
TR27468_c0_g2	--	--	Molecular Function: ATP binding (GO:0005524);;	--	--	--	--	--	Uncharacterized protein {ECO:0000313|Ensembl:ENSDARP00000126760} OS=Danio rerio (Zebrafish) PE=4 SV=1	PREDICTED: protein NLRC3-like [Danio rerio]	Cyprinus carpio genome assembly common carp genome ,scaffold 000028918
TR48464_c0_g1	--	--	--	--	--	--	--	--	--	--	Cyprinus carpio genome assembly common carp genome ,scaffold 000002401
TR49414_c0_g1	--	--	--	--	--	--	--	--	--	--	Cyprinus carpio genome assembly common carp genome ,scaffold 000000265
TR75879_c0_g1	--	--	--	--	--	--	Early E3 14.5 kDa protein	--	--	--	Zebrafish DNA sequence from clone DKEY-71L1 in linkage group 5, complete sequence
TR48299_c0_g2	--	--	--	--	--	--	--	--	--	--	Cyprinus carpio genome assembly common carp genome ,scaffold LG29
TR20293_c0_g1	--	--	--	--	--	--	--	--	--	--	Cyprinus carpio genome assembly common carp genome ,scaffold 000007099
TR4743_c0_g1	--	--	Biological Process: cellular calcium ion homeostasis (GO:0006874);; Biological Process: signal transduction (GO:0007165);; Cellular Component: membrane (GO:0016020);; Molecular Function: glutamate binding (GO:0016595);; Cellular Component: cell part (GO:0044464);;	K04622|1e-103|dre:494131|gprc6a, ZO6	[PT]	--	7 transmembrane sweet-taste receptor of 3 GCPR;; Nine Cysteines Domain of family 3 GPCR	G-protein coupled receptor family C group 6 member A (Precursor) GN=gprc6a OS=Carassius auratus (Goldfish) PE=1 SV=1	Uncharacterized protein {ECO:0000313|Ensembl:ENSONIP00000000792} OS=Oreochromis niloticus (Nile tilapia) PE=4 SV=1	PREDICTED: G-protein coupled receptor family C group 6 member A-like [Haplochromis burtoni]	Cyprinus carpio genome assembly common carp genome ,scaffold LG23
TR21717_c1_g1	--	--	Cellular Component: integral component of membrane (GO:0016021);;	K06780|0.0|dre:692273|cadm3, zgc:136589	--	--	Immunoglobulin domain;; Immunoglobulin I-set domain;; Immunoglobulin domain;; Immunoglobulin V-set domain;; CD80-like C2-set immunoglobulin domain;; Immunoglobulin domain	Cell adhesion molecule 3 (Precursor) GN=cadm3 OS=Xenopus laevis (African clawed frog) PE=2 SV=1	Uncharacterized protein {ECO:0000313|Ensembl:ENSPFOP00000012905} OS=Poecilia formosa (Amazon molly) PE=4 SV=2	PREDICTED: cell adhesion molecule 3 isoform X1 [Danio rerio]	PREDICTED: Danio rerio cell adhesion molecule 3 (cadm3), transcript variant X1, mRNA
TR17855_c0_g1	--	--	--	--	--	--	--	--	--	--	Cyprinus carpio genome assembly common carp genome ,scaffold 000005723
TR29019_c11_g2	--	--	--	--	--	--	--	--	--	--	Cyprinus carpio genome assembly common carp genome ,scaffold LG43
TR33639_c0_g1	--	--	Cellular Component: nucleus (GO:0005634);; Cellular Component: cytoplasm (GO:0005737);; Molecular Function: phosphoric ester hydrolase activity (GO:0042578);; Molecular Function: T/G mismatch-specific endonuclease activity (GO:0043765);; Molecular Function: retroviral 3' processing activity (GO:0044824);; Molecular Function: metal ion binding (GO:0046872);;	--	[L]	Replication, recombination and repair	DDE superfamily endonuclease;; Plant transposon protein	Putative nuclease HARBI1 GN=harbi1 OS=Danio rerio (Zebrafish) PE=2 SV=1	Putative nuclease harbi1 {ECO:0000313|EMBL:ADO27797.1} OS=Ictalurus furcatus (Blue catfish) PE=2 SV=1	putative nuclease HARBI1 [Danio rerio]	Danio rerio harbinger transposase derived 1 (harbi1), mRNA >gi|50603826|gb|BC078390.1| Danio rerio harbinger transposase derived 1, mRNA (cDNA clone MGC:91866 IMAGE:7038708), complete cds
TR84970_c0_g1	--	--	--	--	--	--	--	--	--	--	Cyprinus carpio genome assembly common carp genome ,scaffold LG38
TR55413_c0_g2	--	--	--	--	[T]	Signal transduction mechanisms	--	--	Oncorhynchus mykiss genomic scaffold, scaffold_4067 {ECO:0000313|EMBL:CDQ88068.1} OS=Oncorhynchus mykiss (Rainbow trout) PE=4 SV=1	unnamed protein product [Oncorhynchus mykiss]	Cyprinus carpio genome assembly common carp genome ,scaffold LG6
TR60470_c0_g1	--	--	--	--	--	--	--	--	--	--	Cyprinus carpio genome assembly common carp genome ,scaffold LG47
TR85361_c0_g1	--	--	--	--	--	--	--	--	--	--	Cyprinus carpio genome assembly common carp genome ,scaffold 000028833
TR14454_c5_g1	--	--	--	--	--	--	--	--	--	--	Cyprinus carpio genome assembly common carp genome ,scaffold LG38
TR6392_c1_g3	--	--	Molecular Function: DNA binding (GO:0003677);; Biological Process: regulation of transcription, DNA-templated (GO:0006355);;	K11471|3e-18|dre:403066|asxl1	--	--	--	Putative Polycomb group protein ASXL2 GN=ASXL2 OS=Gallus gallus (Chicken) PE=2 SV=1	Oncorhynchus mykiss genomic scaffold, scaffold_3137 {ECO:0000313|EMBL:CDQ86648.1} OS=Oncorhynchus mykiss (Rainbow trout) PE=4 SV=1	PREDICTED: putative Polycomb group protein ASXL1, partial [Notothenia coriiceps]	Cyprinus carpio genome assembly common carp genome ,scaffold LG14
TR38170_c0_g1	--	--	--	--	--	--	--	--	--	--	Cyprinus carpio genome assembly common carp genome ,scaffold LG32
TR31185_c0_g1	--	--	--	--	--	--	--	--	--	--	Cyprinus carpio genome assembly common carp genome ,scaffold LG42
TR11806_c0_g1	--	--	--	--	--	--	--	--	--	--	Cyprinus carpio genome assembly common carp genome ,scaffold LG45
TR32041_c2_g1	--	--	--	--	--	--	--	Protein FAM122A GN=FAM122A OS=Gallus gallus (Chicken) PE=2 SV=1	Uncharacterized protein {ECO:0000313|Ensembl:ENSDARP00000053025} OS=Danio rerio (Zebrafish) PE=4 SV=1	PREDICTED: family with sequence similarity 122B isoform X2 [Danio rerio]	Danio rerio family with sequence similarity 122B (fam122b), mRNA >gi|50416838|gb|BC078364.1| Danio rerio family with sequence similarity 122B, mRNA (cDNA clone MGC:91872 IMAGE:7038858), complete cds
TR20896_c9_g7	--	--	--	--	--	--	--	--	--	--	Cyprinus carpio genome assembly common carp genome ,scaffold 000000515
TR36648_c0_g1	--	--	--	--	--	--	--	--	--	--	Cyprinus carpio genome assembly common carp genome ,scaffold 000011668
TR76299_c0_g1	--	--	Molecular Function: serine-type endopeptidase activity (GO:0004252);; Molecular Function: calcium ion binding (GO:0005509);; Cellular Component: extracellular region (GO:0005576);; Biological Process: proteolysis (GO:0006508);; Biological Process: blood coagulation (GO:0007596);;	K01320|2e-35|dre:100038778|zgc:163025	--	--	Vitamin K-dependent carboxylation/gamma-carboxyglutamic (GLA) domain	Pseutarin-C catalytic subunit heavy chain (Precursor) OS=Pseudonaja textilis (Eastern brown snake) PE=1 SV=2	Uncharacterized protein {ECO:0000313|Ensembl:ENSDARP00000099738} OS=Danio rerio (Zebrafish) PE=3 SV=1	PREDICTED: uncharacterized protein LOC100038778 isoform X1 [Danio rerio]	PREDICTED: Danio rerio zgc:163025 (zgc:163025), transcript variant X1, mRNA
TR58263_c0_g1	--	--	Molecular Function: inorganic anion exchanger activity (GO:0005452);; Cellular Component: integral component of plasma membrane (GO:0005887);; Biological Process: borate transmembrane transport (GO:0035445);; Biological Process: sodium ion transmembrane transport (GO:0035725);; Biological Process: regulation of intracellular pH (GO:0051453);;	K13862|0.0|dre:559346|slc4a11, si:dkey-12j14.4	[P]	Inorganic ion transport and metabolism	HCO3- transporter family;; Phosphoenolpyruvate-dependent sugar phosphotransferase system, EIIA 2	Electrogenic sodium bicarbonate cotransporter 1 GN=SLC4A4 OS=Ambystoma tigrinum (Eastern tiger salamander) PE=2 SV=1	Uncharacterized protein {ECO:0000313|Ensembl:ENSDARP00000104490} OS=Danio rerio (Zebrafish) PE=4 SV=1	PREDICTED: sodium bicarbonate transporter-like protein 11 isoform X2 [Danio rerio]	PREDICTED: Danio rerio solute carrier family 4, sodium borate transporter, member 11 (slc4a11), transcript variant X2, mRNA
TR63332_c11_g1	--	--	--	--	--	--	--	--	--	--	Cyprinus carpio genome assembly common carp genome ,scaffold LG18
TR40453_c0_g1	[L]	Replication, recombination and repair	Molecular Function: nucleic acid binding (GO:0003676);; Biological Process: DNA replication (GO:0006260);; Biological Process: DNA integration (GO:0015074);;	--	[R]	General function prediction only	Integrase core domain	--	Uncharacterized protein {ECO:0000313|Ensembl:ENSDARP00000073121} OS=Danio rerio (Zebrafish) PE=4 SV=1	PREDICTED: uncharacterized protein LOC503528 isoform X1 [Danio rerio]	PREDICTED: Danio rerio zgc:113436 (zgc:113436), transcript variant X1, mRNA
TR83163_c0_g1	--	--	Molecular Function: protein serine/threonine kinase activity (GO:0004674);; Molecular Function: ATP binding (GO:0005524);; Cellular Component: nucleus (GO:0005634);; Cellular Component: cytoplasm (GO:0005737);; Biological Process: protein phosphorylation (GO:0006468);; Biological Process: intracellular signal transduction (GO:0035556);;	--	[T]	Signal transduction mechanisms	--	--	Uncharacterized protein {ECO:0000313|Ensembl:ENSDARP00000097778} OS=Danio rerio (Zebrafish) PE=4 SV=1	PREDICTED: serine/threonine-protein kinase NIM1-like [Danio rerio]	Cyprinus carpio genome assembly common carp genome ,scaffold 000001257
TR7427_c0_g1	--	--	--	--	--	--	--	--	--	--	Cyprinus carpio genome assembly common carp genome ,scaffold LG28
TR94944_c0_g1	--	--	--	--	--	--	--	--	--	--	Cyprinus carpio genome assembly common carp genome ,scaffold 000001362
TR15155_c3_g1	--	--	--	--	--	--	--	--	--	--	Cyprinus carpio genome assembly common carp genome ,scaffold 000006058
TR65018_c0_g1	--	--	--	--	--	--	--	--	--	--	Cyprinus carpio genome assembly common carp genome ,scaffold 000000943
TR34856_c0_g1	--	--	Molecular Function: calcium ion binding (GO:0005509);; Cellular Component: extracellular region (GO:0005576);; Biological Process: fin morphogenesis (GO:0033334);; Biological Process: basement membrane organization (GO:0071711);;	--	[RP]	--	--	--	Uncharacterized protein {ECO:0000313|Ensembl:ENSDARP00000119972} OS=Danio rerio (Zebrafish) PE=4 SV=3	PREDICTED: hemicentin-1 isoform X3 [Danio rerio]	Cyprinus carpio genome assembly common carp genome ,scaffold 000023124
TR6410_c10_g3	--	--	--	--	--	--	--	--	--	--	Cyprinus carpio genome assembly common carp genome ,scaffold 000010719
TR26108_c0_g1	--	--	--	--	--	--	--	--	--	--	Cyprinus carpio genome assembly common carp genome ,scaffold LG17
TR24541_c0_g1	--	--	--	--	--	--	--	--	--	--	Hypophthalmichthys molitrix microsatellite Hysd1761-1 sequence
TR35858_c0_g1	--	--	Molecular Function: binding (GO:0005488);; Cellular Component: intracellular (GO:0005622);; Molecular Function: hydrolase activity, acting on glycosyl bonds (GO:0016798);; Biological Process: primary metabolic process (GO:0044238);; Biological Process: single-organism cellular process (GO:0044763);; Biological Process: regulation of cellular process (GO:0050794);; Biological Process: organic subs…	--	--	--	--	--	Oncorhynchus mykiss genomic scaffold, scaffold_836 {ECO:0000313|EMBL:CDQ76104.1} OS=Oncorhynchus mykiss (Rainbow trout) PE=4 SV=1	unnamed protein product [Oncorhynchus mykiss]	Cyprinus carpio genome assembly common carp genome ,scaffold 000028918
TR8257_c0_g1	--	--	--	--	--	--	--	--	--	--	Cyprinus carpio genome assembly common carp genome ,scaffold LG17
TR24941_c1_g1	--	--	--	--	--	--	--	--	--	--	Cyprinus carpio genome assembly common carp genome ,scaffold 000028880
TR8117_c0_g1	--	--	--	--	--	--	--	--	--	--	Cyprinus carpio genome assembly common carp genome ,scaffold 000001179
TR10038_c0_g1	--	--	--	--	--	--	--	--	--	--	Cyprinus carpio genome assembly common carp genome ,scaffold 000000326
TR51521_c5_g1	--	--	--	--	--	--	--	--	--	--	Cyprinus carpio genome assembly common carp genome ,scaffold LG6
TR4407_c0_g1	--	--	--	--	--	--	--	--	Insulin-like growth factor binding protein 5 {ECO:0000313|EMBL:AAM51549.1} OS=Danio rerio (Zebrafish) PE=2 SV=1	insulin-like growth factor-binding protein 5 precursor [Danio rerio]	Cyprinus carpio genome assembly common carp genome ,scaffold LG33
TR74353_c0_g2	--	--	--	--	--	--	--	--	--	--	Cyprinus carpio genome assembly common carp genome ,scaffold 000002323
TR60676_c0_g1	[IQ]	--	Biological Process: long-chain fatty acid metabolic process (GO:0001676);; Molecular Function: long-chain fatty acid-CoA ligase activity (GO:0004467);; Cellular Component: integral component of membrane (GO:0016021);; Molecular Function: very long-chain fatty acid-CoA ligase activity (GO:0031957);;	K08749|0.0|dre:568883|solute carrier family 27 (fatty acid transporter), member 6-like	[I]	Lipid transport and metabolism	AMP-binding enzyme	Acyl-CoA synthetase family member 2, mitochondrial (Precursor) GN=acsf2 OS=Danio rerio (Zebrafish) PE=2 SV=1	Uncharacterized protein {ECO:0000313|Ensembl:ENSDARP00000067708} OS=Danio rerio (Zebrafish) PE=4 SV=1	PREDICTED: long-chain fatty acid transport protein 6-like isoform X1 [Danio rerio]	PREDICTED: Danio rerio long-chain fatty acid transport protein 6-like (LOC568883), transcript variant X1, mRNA
TR76207_c0_g1	--	--	--	--	--	--	--	--	--	--	Cyprinus carpio genome assembly common carp genome ,scaffold LG4
TR23610_c0_g2	--	--	--	--	--	--	--	--	--	--	Megalobrama pellegrini clone Mp115 microsatellite sequence
TR81363_c0_g1	--	--	--	--	--	--	--	--	--	--	Cyprinus carpio genome assembly common carp genome ,scaffold 000006420
TR6371_c3_g1	--	--	--	--	--	--	--	--	--	--	Cyprinus carpio genome assembly common carp genome ,scaffold LG38
TR49584_c2_g1	--	--	Molecular Function: metal ion binding (GO:0046872);;	--	[K]	Transcription	--	U1 small nuclear ribonucleoprotein 70 kDa GN=snrnp70 OS=Xenopus tropicalis (Western clawed frog) PE=2 SV=1	Uncharacterized protein {ECO:0000313|Ensembl:ENSAMXP00000007060} OS=Astyanax mexicanus (Blind cave fish) PE=4 SV=1	PREDICTED: death-inducer obliterator 1-like isoform X5 [Astyanax mexicanus]	Zebrafish DNA sequence from clone DKEY-205E15 in linkage group 11, complete sequence
TR7984_c2_g1	--	--	Biological Process: single strand break repair (GO:0000012);; Molecular Function: damaged DNA binding (GO:0003684);; Cellular Component: nucleus (GO:0005634);; Biological Process: base-excision repair (GO:0006284);;	--	[L]	Replication, recombination and repair	XRCC1 N terminal domain;; BRCA1 C Terminus (BRCT) domain;; twin BRCT domain	Serine/arginine repetitive matrix protein 1 GN=SRRM1 OS=Gallus gallus (Chicken) PE=2 SV=1	Uncharacterized protein {ECO:0000313|Ensembl:ENSDARP00000023168} OS=Danio rerio (Zebrafish) PE=4 SV=1	DNA repair protein XRCC1 [Danio rerio]	Danio rerio X-ray repair complementing defective repair in Chinese hamster cells 1 (xrcc1), mRNA >gi|51330092|gb|BC080268.1| Danio rerio zgc:91996, mRNA (cDNA clone MGC:91996 IMAGE:7043103), complete cds
TR71572_c0_g1	--	--	--	--	--	--	--	--	--	--	Cyprinus carpio genome assembly common carp genome ,scaffold 000000336
TR18936_c0_g1	--	--	--	--	--	--	--	--	--	--	Cyprinus carpio genome assembly common carp genome ,scaffold 000029018
TR37143_c3_g2	--	--	--	--	--	--	--	--	--	--	Cyprinus carpio genome assembly common carp genome ,scaffold 000002386
TR25015_c0_g1	--	--	--	--	--	--	--	--	--	--	Cyprinus carpio genome assembly common carp genome ,scaffold 000001485
TR61817_c2_g1	--	--	--	--	--	--	--	--	--	--	Cyprinus carpio genome assembly common carp genome ,scaffold LG42
TR46758_c0_g1	--	--	--	--	[TV]	--	--	Nipped-B-like protein B GN=nipblb OS=Danio rerio (Zebrafish) PE=2 SV=1	Cylicin-2 {ECO:0000313|EMBL:ETE56179.1} (Fragment) OS=Ophiophagus hannah (King cobra) PE=4 SV=1	Cylicin-2, partial [Ophiophagus hannah]	Cyprinus carpio genome assembly common carp genome ,scaffold 000001012
TR51195_c0_g1	--	--	--	--	--	--	--	--	Uncharacterized protein {ECO:0000313|Ensembl:ENSONIP00000026579} OS=Oreochromis niloticus (Nile tilapia) PE=4 SV=1	PREDICTED: uncharacterized protein LOC101883359 isoform X1 [Danio rerio]	Cyprinus carpio genome assembly common carp genome ,scaffold 000000562
TR22473_c0_g1	--	--	--	--	--	--	--	--	--	--	Cyprinus carpio genome assembly common carp genome ,scaffold 000001990
TR2712_c0_g1	--	--	--	--	--	--	--	--	--	--	Cyprinus carpio genome assembly common carp genome ,scaffold 000000818
TR3451_c0_g1	--	--	--	--	--	--	--	Protein B4 GN=b4 OS=Xenopus laevis (African clawed frog) PE=1 SV=1	Uncharacterized protein {ECO:0000313|Ensembl:ENSTGUP00000001447} (Fragment) OS=Taeniopygia guttata (Zebra finch) PE=4 SV=1	hypothetical protein N310_06493, partial [Acanthisitta chloris]	PREDICTED: Alligator mississippiensis euchromatic histone-lysine N-methyltransferase 1 (EHMT1), transcript variant X9, mRNA
TR93611_c0_g1	--	--	--	--	--	--	--	--	--	--	Zebrafish DNA sequence from clone CH1073-90P17 in linkage group 19, complete sequence
TR33324_c1_g2	--	--	--	--	--	--	--	--	--	--	Cyprinus carpio genome assembly common carp genome ,scaffold LG3
TR28884_c0_g1	--	--	--	--	--	--	Alphaherpesvirus glycoprotein E	--	Uncharacterized protein {ECO:0000313|Ensembl:ENSDARP00000111172} OS=Danio rerio (Zebrafish) PE=4 SV=1	PREDICTED: uncharacterized protein LOC100007813 [Danio rerio]	Saurogobio dabryi clone Sda_15 SINE HAmo sequence
TR9327_c0_g1	--	--	--	--	--	--	DNA-directed RNA polymerase I subunit RPA34.5	Protein FAM133 GN=fam133 OS=Danio rerio (Zebrafish) PE=2 SV=2	Uncharacterized protein {ECO:0000313|Ensembl:ENSDARP00000129304} OS=Danio rerio (Zebrafish) PE=4 SV=1	PREDICTED: DNA-directed RNA polymerase I subunit RPA34 [Danio rerio]	Cyprinus carpio genome assembly common carp genome ,scaffold 000001175
TR50639_c3_g1	[IQR]	--	Molecular Function: oxidoreductase activity (GO:0016491);; Biological Process: oxidation-reduction process (GO:0055114);;	--	[Q]	Secondary metabolites biosynthesis, transport and catabolism	short chain dehydrogenase;; KR domain;; Enoyl-(Acyl carrier protein) reductase;; NAD dependent epimerase/dehydratase family	WW domain-containing oxidoreductase GN=WWOX OS=Gallus gallus (Chicken) PE=2 SV=2	Uncharacterized protein {ECO:0000313|Ensembl:ENSAMXP00000001324} OS=Astyanax mexicanus (Blind cave fish) PE=3 SV=1	PREDICTED: retinol dehydrogenase 12-like [Astyanax mexicanus]	Danio rerio retinol dehydrogenase 12, like (rdh12l), mRNA >gi|50417246|gb|BC078208.1| Danio rerio retinol dehydrogenase 12, like, mRNA (cDNA clone MGC:100754 IMAGE:7139751), complete cds
TR23445_c1_g10	--	--	--	--	--	--	--	--	--	--	Zebrafish DNA sequence from clone CH211-191D2 in linkage group 20, complete sequence
TR79823_c0_g3	--	--	Molecular Function: protein kinase activity (GO:0004672);; Molecular Function: ATP binding (GO:0005524);; Biological Process: protein phosphorylation (GO:0006468);; Biological Process: cytoskeleton organization (GO:0007010);; Cellular Component: integral component of membrane (GO:0016021);; Molecular Function: pyridoxal phosphate binding (GO:0030170);; Cellular Component: extracellular matrix (GO…	--	--	--	--	Zinc transporter Slc39a7 (Fragment) GN=slc39a7 OS=Danio rerio (Zebrafish) PE=2 SV=1	Oncorhynchus mykiss genomic scaffold, scaffold_3908 {ECO:0000313|EMBL:CDQ87833.1} (Fragment) OS=Oncorhynchus mykiss (Rainbow trout) PE=4 SV=1	unnamed protein product, partial [Oncorhynchus mykiss]	Zebrafish DNA sequence from clone DKEYP-79C2 in linkage group 21, complete sequence
TR61623_c0_g1	--	--	--	--	--	--	--	--	--	--	Cyprinus carpio genome assembly common carp genome ,scaffold 000007207
TR22907_c0_g1	--	--	--	--	--	--	--	--	--	--	Cyprinus carpio genome assembly common carp genome ,scaffold 000000020
TR1509_c0_g1	--	--	--	--	--	--	--	Fibrinogen alpha-1 chain (Precursor; Fragment) OS=Petromyzon marinus (Sea lamprey) PE=1 SV=2	Uncharacterized protein {ECO:0000313|Ensembl:ENSDARP00000111793} (Fragment) OS=Danio rerio (Zebrafish) PE=4 SV=1	Zgc:158327 protein [Danio rerio]	Cyprinus carpio genome assembly common carp genome ,scaffold 000003057
TR6396_c12_g1	--	--	--	--	--	--	--	--	--	--	Cyprinus carpio genome assembly common carp genome ,scaffold LG4
TR57207_c0_g1	--	--	--	--	--	--	--	--	--	--	Cyprinus carpio genome assembly common carp genome ,scaffold 000000230
TR8736_c1_g1	--	--	--	--	--	--	--	--	--	--	Tribolodon hakonensis DNA, microsatellite:Thp01
TR31189_c0_g1	--	--	--	--	--	--	--	--	--	--	Cyprinus carpio genome assembly common carp genome ,scaffold LG28
TR27789_c0_g1	--	--	--	--	--	--	--	--	--	--	Cyprinus carpio genome assembly common carp genome ,scaffold LG30
TR48112_c0_g1	--	--	Biological Process: carbohydrate metabolic process (GO:0005975);; Cellular Component: membrane (GO:0016020);; Molecular Function: transferase activity, transferring hexosyl groups (GO:0016758);;	K00722|4e-54|dre:387303|gbgt1l4, sb:cb1003, zgc:66417	--	--	Glycosyltransferase family 6	Globoside alpha-1,3-N-acetylgalactosaminyltransferase 1 GN=GBGT1 OS=Gallus gallus (Chicken) PE=2 SV=1	Uncharacterized protein {ECO:0000313|Ensembl:ENSDARP00000120652} OS=Danio rerio (Zebrafish) PE=4 SV=1	PREDICTED: globoside alpha-1,3-N-acetylgalactosaminyltransferase 1, like 4 isoform X1 [Danio rerio]	Danio rerio globoside alpha-1,3-N-acetylgalactosaminyltransferase 1, like 4 (gbgt1l4), mRNA >gi|33416428|gb|BC055647.1| Danio rerio globoside alpha-1,3-N-acetylgalactosaminyltransferase 1, like 4, mRNA (cDNA clone MGC:66417 IMAGE:5916403), complete cds
TR31952_c1_g1	--	--	--	--	--	--	--	--	--	--	Cyprinus carpio genome assembly common carp genome ,scaffold LG49
TR82559_c0_g1	--	--	Molecular Function: phosphorelay sensor kinase activity (GO:0000155);; Biological Process: phosphorelay signal transduction system (GO:0000160);; Molecular Function: voltage-gated potassium channel activity (GO:0005249);; Cellular Component: integral component of plasma membrane (GO:0005887);; Biological Process: potassium ion transport (GO:0006813);; Biological Process: regulation of membrane po…	K04911|1e-123|dre:100002967|kcnh8, si:ch211-195k18.3	[PT]	--	--	--	Uncharacterized protein {ECO:0000313|Ensembl:ENSDARP00000085243} OS=Danio rerio (Zebrafish) PE=4 SV=1	PREDICTED: potassium voltage-gated channel subfamily H member 8 isoform X2 [Danio rerio]	Cyprinus carpio genome assembly common carp genome ,scaffold LG3
TR903_c1_g1	--	--	--	--	--	--	--	--	--	--	Cyprinus carpio genome assembly common carp genome ,scaffold LG27
TR10313_c1_g1	--	--	--	--	--	--	--	--	--	--	Cyprinus carpio genome assembly common carp genome ,scaffold 000029026
TR64928_c0_g1	--	--	--	--	--	--	--	--	--	--	Hypophthalmichthys molitrix microsatellite Hysd539-2 sequence
TR5486_c2_g1	--	--	--	--	--	--	--	--	--	--	Hypophthalmichthys nobilis microsatellite Arsd781 sequence
TR84008_c0_g1	--	--	--	--	--	--	--	--	--	--	Cyprinus carpio genome assembly common carp genome ,scaffold 000001915
TR80381_c0_g1	--	--	--	--	--	--	--	--	--	--	Cyprinus carpio genome assembly common carp genome ,scaffold LG9
TR9834_c0_g3	--	--	--	--	--	--	--	--	--	--	Cyprinus carpio genome assembly common carp genome ,scaffold 000000883
TR57180_c0_g2	--	--	--	--	--	--	--	--	--	--	Cyprinus carpio genome assembly common carp genome ,scaffold 000029009
TR21437_c1_g1	--	--	--	--	--	--	--	--	--	--	Cyprinus carpio genome assembly common carp genome ,scaffold 000000654
TR53538_c1_g2	--	--	--	--	--	--	--	--	--	--	Cyprinus carpio genome assembly common carp genome ,scaffold LG40
TR62771_c0_g1	--	--	--	--	--	--	--	--	--	--	Labeo rohita clone AS-actv activin beta B subunit precursor, mRNA, complete cds
TR37216_c0_g1	--	--	--	--	--	--	--	--	--	--	Cyprinus carpio genome assembly common carp genome ,scaffold 000000591
TR22825_c0_g1	--	--	--	--	--	--	--	--	--	--	Cyprinus carpio genome assembly common carp genome ,scaffold LG31
TR197_c0_g1	--	--	--	--	--	--	--	--	--	--	Cyprinus carpio genome assembly common carp genome ,scaffold LG23
TR65181_c2_g2	--	--	--	--	--	--	--	--	--	--	Cyprinus carpio genome assembly common carp genome ,scaffold 000028993
TR56934_c0_g1	--	--	--	--	--	--	--	--	--	--	Zebrafish DNA sequence from clone CH211-114N24 in linkage group 6, complete sequence
TR67276_c0_g1	[I]	Lipid transport and metabolism	Biological Process: metabolic process (GO:0008152);; Molecular Function: ligase activity (GO:0016874);;	K01897|5e-31|dre:555308|acsl1, MGC110081, zgc:110081	[I]	Lipid transport and metabolism	--	--	Oncorhynchus mykiss genomic scaffold, scaffold_4750 {ECO:0000313|EMBL:CDQ88870.1} OS=Oncorhynchus mykiss (Rainbow trout) PE=4 SV=1	unnamed protein product [Oncorhynchus mykiss]	PREDICTED: Danio rerio acyl-CoA synthetase long-chain family member 1a (acsl1a), transcript variant X2, mRNA
TR54287_c0_g1	--	--	Molecular Function: transferase activity, transferring phosphorus-containing groups (GO:0016772);;	--	--	--	--	--	Uncharacterized protein {ECO:0000313|Ensembl:ENSTNIP00000005539} (Fragment) OS=Tetraodon nigroviridis (Spotted green pufferfish) PE=4 SV=1	PREDICTED: choline kinase alpha isoform X3 [Danio rerio]	Cyprinus carpio genome assembly common carp genome ,scaffold LG36
TR15776_c0_g1	--	--	--	--	--	--	Plasma-membrane choline transporter	Choline transporter-like protein 5-B (Fragment) GN=slc44a5b OS=Danio rerio (Zebrafish) PE=3 SV=1	Choline transporter-like protein 5-B {ECO:0000313|Ensembl:ENSDARP00000121496} (Fragment) OS=Danio rerio (Zebrafish) PE=4 SV=1	--	Zebrafish DNA sequence from clone DKEY-267J14 in linkage group 8, complete sequence
TR78352_c0_g1	--	--	--	--	--	--	--	--	--	--	Cyprinus carpio genome assembly common carp genome ,scaffold LG17
TR47329_c0_g1	--	--	--	--	--	--	--	--	--	--	Zebrafish DNA sequence from clone DKEY-148F10 in linkage group 17, complete sequence
TR92124_c0_g1	--	--	--	--	--	--	--	--	--	--	Cyprinus carpio genome assembly common carp genome ,scaffold LG21
TR37675_c0_g1	--	--	--	--	--	--	--	--	--	--	Cyprinus carpio genome assembly common carp genome ,scaffold LG4
TR41546_c0_g1	--	--	--	--	--	--	--	--	--	--	Cyprinus carpio genome assembly common carp genome ,scaffold 000000079
TR71834_c0_g1	--	--	--	--	--	--	--	--	--	--	Cyprinus carpio genome assembly common carp genome ,scaffold LG14
TR41749_c0_g1	--	--	--	--	--	--	--	--	--	--	Cyprinus carpio genome assembly common carp genome ,scaffold LG1
TR89847_c0_g1	--	--	--	--	--	--	--	--	--	--	Cyprinus carpio genome assembly common carp genome ,scaffold LG17
TR61089_c1_g1	--	--	--	--	--	--	--	--	--	--	Cyprinus carpio genome assembly common carp genome ,scaffold 000008501
TR61822_c0_g1	[GEPR]	--	Cellular Component: integral component of membrane (GO:0016021);; Molecular Function: substrate-specific transmembrane transporter activity (GO:0022891);; Biological Process: transmembrane transport (GO:0055085);;	--	[G]	Carbohydrate transport and metabolism	Sugar (and other) transporter;; Major Facilitator Superfamily	Solute carrier family 2, facilitated glucose transporter member 1 GN=SLC2A1 OS=Gallus gallus (Chicken) PE=2 SV=1	Uncharacterized protein {ECO:0000313|Ensembl:ENSTRUP00000036814} (Fragment) OS=Takifugu rubripes (Japanese pufferfish) PE=3 SV=1	PREDICTED: solute carrier family 2, facilitated glucose transporter member 9 isoform X1 [Takifugu rubripes]	PREDICTED: Danio rerio solute carrier family 2 (facilitated glucose transporter), member 9-like 2 (slc2a9l2), partial mRNA
TR45089_c0_g2	--	--	Molecular Function: RNA polymerase II distal enhancer sequence-specific DNA binding transcription factor activity (GO:0003705);; Cellular Component: nucleus (GO:0005634);; Biological Process: regulation of transcription from RNA polymerase II promoter (GO:0006357);; Biological Process: anatomical structure morphogenesis (GO:0009653);; Biological Process: cell differentiation (GO:0030154);; Molecu…	--	[K]	Transcription	--	Forkhead box protein F1 GN=foxf1 OS=Danio rerio (Zebrafish) PE=2 SV=1	Uncharacterized protein {ECO:0000313|Ensembl:ENSDARP00000094009} OS=Danio rerio (Zebrafish) PE=4 SV=1	PREDICTED: forkhead box protein F2 [Danio rerio]	Cyprinus carpio genome assembly common carp genome ,scaffold LG40
TR6556_c0_g2	--	--	--	--	--	--	--	--	--	--	Cyprinus carpio genome assembly common carp genome ,scaffold LG34
TR88850_c0_g1	--	--	--	--	--	--	--	--	--	--	Cyprinus carpio genome assembly common carp genome ,scaffold LG40
TR41017_c0_g1	--	--	--	--	--	--	--	--	--	--	Cyprinus carpio genome assembly common carp genome ,scaffold LG43
TR20877_c3_g1	--	--	--	--	--	--	--	--	--	--	Cyprinus carpio genome assembly common carp genome ,scaffold LG6
TR60598_c0_g1	--	--	Cellular Component: integral component of membrane (GO:0016021);;	--	--	--	Immunoglobulin V-set domain;; Immunoglobulin domain;; Immunoglobulin I-set domain;; Immunoglobulin domain;; Immunoglobulin domain;; CD47 immunoglobulin-like domain	CXADR-like membrane protein (Precursor) GN=clmp OS=Xenopus tropicalis (Western clawed frog) PE=2 SV=1	Uncharacterized protein {ECO:0000313|Ensembl:ENSAMXP00000008201} OS=Astyanax mexicanus (Blind cave fish) PE=4 SV=1	PREDICTED: CXADR-like membrane protein [Esox lucius]	PREDICTED: Danio rerio CXADR-like membrane protein (LOC100330877), mRNA
TR87379_c0_g1	--	--	--	--	--	--	--	--	--	--	Cyprinus carpio genome assembly common carp genome ,scaffold 000000252
TR80807_c0_g1	--	--	--	--	--	--	--	--	--	--	Cyprinus carpio genome assembly common carp genome ,scaffold LG28
TR93261_c0_g1	--	--	--	--	--	--	--	--	--	--	Cyprinus carpio genome assembly common carp genome ,scaffold LG40
TR52915_c1_g3	--	--	--	--	[A]	RNA processing and modification	RNA polymerase II-binding domain.	Regulation of nuclear pre-mRNA domain-containing protein 1A GN=RPRD1A OS=Gallus gallus (Chicken) PE=2 SV=1	Uncharacterized protein {ECO:0000313|Ensembl:ENSDARP00000102111} OS=Danio rerio (Zebrafish) PE=4 SV=1	PREDICTED: regulation of nuclear pre-mRNA domain-containing protein 2 [Danio rerio]	PREDICTED: Danio rerio regulation of nuclear pre-mRNA domain containing 2b (rprd2b), transcript variant X2, misc_RNA
TR59996_c2_g1	--	--	--	--	--	--	--	--	Uncharacterized protein {ECO:0000313|Ensembl:ENSGACP00000017989} (Fragment) OS=Gasterosteus aculeatus (Three-spined stickleback) PE=4 SV=1	PREDICTED: RNA-directed DNA polymerase from mobile element jockey-like [Pundamilia nyererei]	Cyprinus carpio genome assembly common carp genome ,scaffold LG26
TR88930_c0_g1	--	--	--	--	--	--	--	--	--	--	Cyprinus carpio genome assembly common carp genome ,scaffold 000001210
TR43156_c1_g1	--	--	--	--	--	--	--	--	Uncharacterized protein {ECO:0000313|Ensembl:ENSDARP00000104683} OS=Danio rerio (Zebrafish) PE=4 SV=1	PREDICTED: T-cell surface antigen CD2 isoform X1 [Danio rerio]	Cyprinus carpio genome assembly common carp genome ,scaffold 000028874
TR7595_c0_g1	--	--	--	--	--	--	--	--	--	--	Cyprinus carpio genome assembly common carp genome ,scaffold LG22
TR19875_c15_g13	--	--	--	--	--	--	--	--	--	--	Cyprinus carpio genome assembly common carp genome ,scaffold 000002454
TR84878_c0_g1	--	--	--	--	--	--	--	--	--	--	Cyprinus carpio genome assembly common carp genome ,scaffold LG5
TR66436_c0_g1	--	--	--	--	--	--	UPF0506	--	--	--	--
TR81225_c0_g1	--	--	--	--	--	--	--	--	--	--	Cyprinus carpio genome assembly common carp genome ,scaffold 000000396
TR24073_c0_g1	--	--	--	--	--	--	--	--	--	--	Cyprinus carpio genome assembly common carp genome ,scaffold 000000346
TR11074_c0_g1	--	--	--	--	--	--	--	--	--	--	Cyprinus carpio genome assembly common carp genome ,scaffold 000000224
TR42175_c0_g1	--	--	--	--	--	--	--	--	--	--	Cyprinus carpio genome assembly common carp genome ,scaffold 000028946
TR24479_c0_g2	--	--	--	--	--	--	--	--	--	--	Pleuronectes platessa short-wavelength sensitive opsin 2B and long-wavelength sensitive opsin genes, partial cds
TR16538_c4_g9	--	--	--	--	--	--	--	--	--	--	Cyprinus carpio genome assembly common carp genome ,scaffold 000029039
TR53530_c2_g1	--	--	--	--	--	--	--	--	--	--	Cyprinus carpio genome assembly common carp genome ,scaffold 000000472
TR72313_c0_g1	[O]	Posttranslational modification, protein turnover, chaperones	Biological Process: peptidyl-lysine modification to hypusine (GO:0008612);; Molecular Function: hydrolase activity (GO:0016787);; Molecular Function: deoxyhypusine synthase activity (GO:0034038);; Biological Process: deoxyhypusine biosynthetic process from spermidine (GO:0050983);;	K00809|0.0|dre:406329|dhps, wu:fb52g04, wu:fj48f12, zgc:111900, zgc:56018, zgc:77325	[O]	Posttranslational modification, protein turnover, chaperones	Deoxyhypusine synthase	--	Uncharacterized protein {ECO:0000313|Ensembl:ENSDARP00000068557} OS=Danio rerio (Zebrafish) PE=2 SV=1	PREDICTED: deoxyhypusine synthase isoform X1 [Danio rerio]	Danio rerio deoxyhypusine synthase, mRNA (cDNA clone MGC:56018 IMAGE:3819857), complete cds
TR62159_c1_g1	--	--	--	--	--	--	--	--	--	--	Cyprinus carpio genome assembly common carp genome ,scaffold 000028893
TR20404_c0_g1	--	--	--	--	--	--	--	--	Uncharacterized protein {ECO:0000313|EMBL:KFO97003.1} (Fragment) OS=Calypte anna (Anna's hummingbird) PE=4 SV=1	hypothetical protein N300_08661, partial [Calypte anna]	Cyprinus carpio genome assembly common carp genome ,scaffold LG1
TR32721_c1_g6	--	--	--	--	--	--	--	--	--	--	Cyprinus carpio genome assembly common carp genome ,scaffold 000028884
TR50416_c0_g1	--	--	--	--	--	--	--	--	--	--	Cyprinus carpio genome assembly common carp genome ,scaffold LG16
TR3362_c0_g1	--	--	--	--	--	--	--	--	--	--	Cyprinus carpio genome assembly common carp genome ,scaffold 000000719
TR987_c0_g1	--	--	--	--	--	--	--	--	Uncharacterized protein {ECO:0000313|Ensembl:ENSLACP00000005956} (Fragment) OS=Latimeria chalumnae (West Indian ocean coelacanth) PE=4 SV=1	--	Xenopus (Silurana) tropicalis derlin 2 (derl2), mRNA >gi|138519969|gb|BC135880.1| Xenopus tropicalis hypothetical protein LOC548851, mRNA (cDNA clone MGC:121622 IMAGE:7624009), complete cds
TR83225_c0_g1	--	--	--	--	--	--	--	--	--	--	Cyprinus carpio genome assembly common carp genome ,scaffold LG35
TR28343_c7_g1	--	--	--	--	--	--	--	--	--	--	Danio rerio claudin 7, mRNA (cDNA clone MGC:76832 IMAGE:6961476), complete cds
TR94418_c0_g1	--	--	--	--	--	--	--	--	--	--	Cyprinus carpio genome assembly common carp genome ,scaffold LG6
TR65853_c0_g2	--	--	Biological Process: snRNA processing (GO:0016180);; Cellular Component: integrator complex (GO:0032039);;	K13147|0.0|dre:323368|ints10, FLJ10569, MGC136485, fc31c07, wu:fb96d03, wu:fc31c07, wu:fi39h05, zgc:111853, zgc:136485	--	--	--	Integrator complex subunit 10 GN=ints10 OS=Danio rerio (Zebrafish) PE=2 SV=1	Integrator complex subunit 10 {ECO:0000313|Ensembl:ENSDARP00000110172} OS=Danio rerio (Zebrafish) PE=4 SV=1	PREDICTED: integrator complex subunit 10 isoform X2 [Danio rerio]	PREDICTED: Danio rerio integrator complex subunit 10 (ints10), transcript variant X1, mRNA
TR76575_c0_g1	--	--	--	--	--	--	--	--	--	--	Cyprinus carpio genome assembly common carp genome ,scaffold LG17
TR16483_c0_g2	--	--	--	--	--	--	--	--	--	--	Cyprinus carpio genome assembly common carp genome ,scaffold 000028964
TR32418_c0_g1	--	--	--	--	--	--	--	--	--	--	Zebrafish DNA sequence from clone DKEY-21O19 in linkage group 23, complete sequence
TR51942_c0_g1	--	--	Molecular Function: chemokine receptor activity (GO:0004950);; Cellular Component: integral component of plasma membrane (GO:0005887);; Biological Process: chemotaxis (GO:0006935);; Biological Process: G-protein coupled receptor signaling pathway (GO:0007186);; Biological Process: visual perception (GO:0007601);; Biological Process: phototransduction (GO:0007602);; Molecular Function: photorecept…	K04254|0.0|dre:550575|rgr, zgc:110660	[R]	General function prediction only	7 transmembrane receptor (rhodopsin family);; Serpentine type 7TM GPCR chemoreceptor Srsx	Melanopsin GN=OPN4 OS=Podarcis sicula (Italian wall lizard) PE=2 SV=2	Zgc:110660 protein {ECO:0000313|EMBL:AAI65377.1} OS=Danio rerio (Zebrafish) PE=2 SV=1	RPE-retinal G protein-coupled receptor [Danio rerio]	Danio rerio retinal G protein coupled receptor a (rgra), mRNA >gi|62204459|gb|BC092971.1| Danio rerio zgc:110660, mRNA (cDNA clone MGC:110660 IMAGE:7165454), complete cds
TR70405_c0_g1	--	--	--	--	--	--	--	--	--	--	Cyprinus carpio genome assembly common carp genome ,scaffold LG22
TR30349_c0_g1	--	--	Molecular Function: hormone activity (GO:0005179);; Cellular Component: collagen (GO:0005581);; Cellular Component: extracellular space (GO:0005615);; Cellular Component: endoplasmic reticulum (GO:0005783);; Biological Process: fatty acid beta-oxidation (GO:0006635);; Biological Process: response to glucose (GO:0009749);; Cellular Component: cell surface (GO:0009986);; Biological Process: positiv…	K07296|5e-27|dre:751715|adipoql, MGC153584, acrpl, adipo-b, zgc:153584	--	--	C1q domain	Otolin-1-A (Precursor) GN=otol1a OS=Danio rerio (Zebrafish) PE=2 SV=1	Uncharacterized protein {ECO:0000313|Ensembl:ENSDARP00000058104} OS=Danio rerio (Zebrafish) PE=4 SV=1	adiponectin precursor [Danio rerio]	Cyprinus carpio genome assembly common carp genome ,scaffold LG12
TR71071_c4_g1	--	--	--	--	--	--	--	--	--	--	Cyprinus carpio genome assembly common carp genome ,scaffold 000008817
TR53520_c8_g2	--	--	--	--	--	--	--	--	--	--	Ctenopharyngodon idella clone Marker187f microsatellite sequence
TR7184_c0_g1	--	--	--	--	--	--	--	Insulin-like growth factor-binding protein 5 (Precursor) OS=Xenopus laevis (African clawed frog) PE=2 SV=1	Insulin-like growth factor-binding protein 5 {ECO:0000313|EMBL:KFV55098.1} (Fragment) OS=Gavia stellata (Red-throated diver) PE=4 SV=1	Insulin-like growth factor-binding protein 5, partial [Gavia stellata]	Cyprinus carpio genome assembly common carp genome ,scaffold 000002559
TR92470_c0_g1	[J]	Translation, ribosomal structure and biogenesis	Molecular Function: nucleotide binding (GO:0000166);; Molecular Function: structural constituent of ribosome (GO:0003735);; Cellular Component: ribosome (GO:0005840);; Biological Process: translation (GO:0006412);; Biological Process: pancreas development (GO:0031016);; Biological Process: regulation of cell cycle (GO:0051726);;	K02893|1e-100|dre:335539|rpl23a, MGC110139, wu:fa93f05, wu:fj20e05, zgc:110139	[J]	Translation, ribosomal structure and biogenesis	Ribosomal protein L23;; Ribosomal protein L23, N-terminal domain	--	Oncorhynchus mykiss genomic scaffold, scaffold_2585 {ECO:0000313|EMBL:CDQ85560.1} OS=Oncorhynchus mykiss (Rainbow trout) PE=3 SV=1	unnamed protein product [Oncorhynchus mykiss]	Danio rerio ribosomal protein L23a (rpl23a), mRNA
TR66549_c0_g2	--	--	--	--	--	--	--	--	--	--	Cyprinus carpio genome assembly common carp genome ,scaffold 000029000
TR36454_c0_g1	[RTKL]	--	Molecular Function: transferase activity, transferring phosphorus-containing groups (GO:0016772);; Molecular Function: metal ion binding (GO:0046872);;	K05743|0.0|dre:735292|limk1	--	--	Protein tyrosine kinase;; Protein kinase domain;; LIM domain;; PDZ domain (Also known as DHR or GLGF);; Lipopolysaccharide kinase (Kdo/WaaP) family	LIM domain kinase 1 GN=LIMK1 OS=Gallus gallus (Chicken) PE=1 SV=1	Uncharacterized protein {ECO:0000313|Ensembl:ENSDARP00000021697} OS=Danio rerio (Zebrafish) PE=4 SV=1	PREDICTED: LIM domain kinase 1-like [Danio rerio]	PREDICTED: Danio rerio LIM domain kinase 1-like (LOC101883214), mRNA
TR7259_c0_g2	--	--	--	--	--	--	--	--	--	--	Cyprinus carpio genome assembly common carp genome ,scaffold 000028845
TR62499_c0_g1	--	--	--	--	--	--	--	--	Oncorhynchus mykiss genomic scaffold, scaffold_7926 {ECO:0000313|EMBL:CDQ91712.1} OS=Oncorhynchus mykiss (Rainbow trout) PE=4 SV=1	unnamed protein product [Oncorhynchus mykiss]	Cyprinus carpio genome assembly common carp genome ,scaffold 000000268
TR1167_c0_g1	--	--	--	--	--	--	--	--	--	--	Cyprinus carpio genome assembly common carp genome ,scaffold LG35
TR76287_c0_g1	--	--	--	--	--	--	--	--	--	--	Cyprinus carpio genome assembly common carp genome ,scaffold 000001176
TR13635_c0_g2	[E]	Amino acid transport and metabolism	Molecular Function: group II metabotropic glutamate receptor activity (GO:0001641);; Molecular Function: calcium channel regulator activity (GO:0005246);; Cellular Component: integral component of plasma membrane (GO:0005887);; Biological Process: adenylate cyclase-inhibiting G-protein coupled glutamate receptor signaling pathway (GO:0007196);; Cellular Component: presynaptic membrane (GO:0042734…	K04605|1e-158|dre:564461|grm7	[PT]	--	Receptor family ligand binding region;; Periplasmic binding protein	G-protein coupled receptor family C group 6 member A (Precursor) GN=gprc6a OS=Carassius auratus (Goldfish) PE=1 SV=1	Uncharacterized protein {ECO:0000313|Ensembl:ENSDARP00000079907} OS=Danio rerio (Zebrafish) PE=4 SV=1	PREDICTED: metabotropic glutamate receptor 2 [Danio rerio]	PREDICTED: Danio rerio glutamate receptor, metabotropic 2a (grm2a), mRNA
TR52921_c0_g2	--	--	--	--	--	--	--	--	--	--	Cyprinus carpio genome assembly common carp genome ,scaffold 000000722
TR59185_c6_g1	--	--	--	--	--	--	--	--	--	--	Cyprinus carpio genome assembly common carp genome ,scaffold LG14
TR47694_c0_g1	--	--	--	--	--	--	--	--	Uncharacterized protein {ECO:0000313|Ensembl:ENSTRUP00000042742} (Fragment) OS=Takifugu rubripes (Japanese pufferfish) PE=4 SV=1	putative protein C03B1.10, partial [Ophiophagus hannah]	Zebrafish DNA sequence from clone CH73-201I7 in linkage group 5, complete sequence
TR69626_c0_g1	--	--	--	--	--	--	--	--	--	--	Cyprinus carpio genome assembly common carp genome ,scaffold LG29
TR61329_c0_g1	--	--	--	--	--	--	--	--	Reverse transcriptase {ECO:0000313|EMBL:BAE46430.1} OS=Danio rerio (Zebrafish) PE=4 SV=1	reverse transcriptase [Danio rerio]	Cyprinus carpio genome assembly common carp genome ,scaffold 000001558
TR42718_c4_g2	--	--	--	K09593|0.0|pon:100458884|GAB1	--	--	PH domain;; Pleckstrin homology domain	--	Uncharacterized protein {ECO:0000313|Ensembl:ENSDARP00000092516} OS=Danio rerio (Zebrafish) PE=4 SV=1	PREDICTED: GRB2-associated-binding protein 1 isoform X1 [Danio rerio]	PREDICTED: Danio rerio GRB2-associated binding protein 1 (gab1), transcript variant X2, mRNA
TR90402_c0_g1	--	--	--	K01958|2e-08|xla:398811|pc.1, MGC68971, pcb	[C]	Energy production and conversion	--	--	Pyruvate carboxylase {ECO:0000256|PIRNR:PIRNR001594} OS=Xenopus laevis (African clawed frog) PE=2 SV=1	pyruvate carboxylase, gene 1 [Xenopus laevis]	Cyprinus carpio genome assembly common carp genome ,scaffold LG9
TR12208_c0_g1	--	--	--	--	--	--	--	--	--	--	Cyprinus carpio genome assembly common carp genome ,scaffold 000007747
TR51739_c0_g1	--	--	--	--	--	--	--	--	--	--	Cyprinus carpio genome assembly common carp genome ,scaffold 000001492
TR21377_c1_g1	[R]	General function prediction only	Molecular Function: GTPase activity (GO:0003924);; Molecular Function: GTP binding (GO:0005525);; Cellular Component: mitochondrial outer membrane (GO:0005741);; Biological Process: axonogenesis (GO:0007409);; Biological Process: neuromuscular junction development (GO:0007528);; Biological Process: mitochondrial fusion (GO:0008053);; Biological Process: metabolic process (GO:0008152);; Cellular C…	K06030|0.0|dre:567448|mitofusin 2	[O]	Posttranslational modification, protein turnover, chaperones	fzo-like conserved region;; Dynamin family;; 50S ribosome-binding GTPase	--	Uncharacterized protein {ECO:0000313|Ensembl:ENSDARP00000123285} OS=Danio rerio (Zebrafish) PE=4 SV=1	mitofusin-2 [Danio rerio]	PREDICTED: Danio rerio mitofusin 2 (mfn2), transcript variant X2, mRNA
TR2022_c0_g1	--	--	--	--	--	--	--	--	--	--	Cyprinus carpio genome assembly common carp genome ,scaffold LG18
TR93784_c0_g1	--	--	Cellular Component: nucleus (GO:0005634);; Biological Process: regulation of transcription, DNA-templated (GO:0006355);; Biological Process: multicellular organismal development (GO:0007275);; Molecular Function: sequence-specific DNA binding (GO:0043565);;	--	[R]	General function prediction only	Homeobox domain	Aristaless-related homeobox protein GN=arx OS=Danio rerio (Zebrafish) PE=2 SV=1	Uncharacterized protein {ECO:0000313|Ensembl:ENSDARP00000091568} OS=Danio rerio (Zebrafish) PE=2 SV=1	PREDICTED: dorsal root ganglia homeobox protein isoform X1 [Danio rerio]	PREDICTED: Danio rerio dorsal root ganglia homeobox (drgx), transcript variant X1, mRNA
TR32257_c0_g1	--	--	--	--	--	--	--	--	--	--	Cyprinus carpio genome assembly common carp genome ,scaffold 000011173
TR92267_c0_g1	--	--	--	--	--	--	--	--	--	--	Cyprinus carpio genome assembly common carp genome ,scaffold LG20
TR26079_c0_g1	--	--	--	--	--	--	--	--	--	--	Cyprinus carpio genome assembly common carp genome ,scaffold 000015819
TR8699_c0_g1	--	--	--	--	--	--	--	--	--	--	Cyprinus carpio genome assembly common carp genome ,scaffold LG6
TR40424_c2_g1	--	--	--	--	--	--	--	--	Uncharacterized protein {ECO:0000313|Ensembl:ENSDARP00000109600} OS=Danio rerio (Zebrafish) PE=4 SV=1	reverse transcriptase [Danio rerio]	Cyprinus carpio genome assembly common carp genome ,scaffold LG13
TR54570_c0_g3	--	--	--	--	--	--	Protein of unknown function (DUF1387)	--	Zgc:154064 protein {ECO:0000313|EMBL:AAI25949.1} OS=Danio rerio (Zebrafish) PE=2 SV=1	spermatogenesis-associated serine-rich protein 2 [Danio rerio]	Danio rerio zgc:154064 (zgc:154064), mRNA >gi|125858990|gb|BC129214.1| Danio rerio zgc:154064, mRNA (cDNA clone MGC:158378 IMAGE:7065704), complete cds
TR57010_c1_g1	--	--	--	--	--	--	--	--	--	--	Cyprinus carpio genome assembly common carp genome ,scaffold LG35
TR46216_c11_g3	--	--	--	--	--	--	--	--	--	--	Cyprinus carpio genome assembly common carp genome ,scaffold 000000571
TR54961_c0_g2	--	--	--	--	--	--	--	--	--	--	Cyprinus carpio genome assembly common carp genome ,scaffold LG7
TR14696_c0_g1	--	--	--	--	--	--	--	--	--	--	Cyprinus carpio genome assembly common carp genome ,scaffold LG12
TR35736_c7_g1	--	--	--	--	--	--	--	--	--	--	Cyprinus carpio genome assembly common carp genome ,scaffold 000000460
TR3471_c0_g1	--	--	--	--	--	--	--	--	--	--	Cyprinus carpio genome assembly common carp genome ,scaffold 000000718
TR71076_c0_g2	--	--	--	--	--	--	--	--	--	--	Cyprinus carpio genome assembly common carp genome ,scaffold 000002477
TR928_c1_g2	--	--	--	--	--	--	--	--	--	--	Cyprinus carpio genome assembly common carp genome ,scaffold LG28
TR63557_c1_g1	--	--	--	--	--	--	--	--	--	--	Cyprinus carpio genome assembly common carp genome ,scaffold LG38
TR27714_c0_g1	[M]	Cell wall/membrane/envelope biogenesis	Molecular Function: calcium ion binding (GO:0005509);; Biological Process: protein dephosphorylation (GO:0006470);; Biological Process: cell adhesion (GO:0007155);; Biological Process: integrin-mediated signaling pathway (GO:0007229);; Biological Process: myoblast fusion (GO:0007520);; Cellular Component: integrin complex (GO:0008305);; Molecular Function: mechanically-gated ion channel activity …	--	--	--	--	--	Oncorhynchus mykiss genomic scaffold, scaffold_3466 {ECO:0000313|EMBL:CDQ87195.1} OS=Oncorhynchus mykiss (Rainbow trout) PE=4 SV=1	unnamed protein product [Oncorhynchus mykiss]	Cyprinus carpio genome assembly common carp genome ,scaffold 000000722
TR88025_c1_g1	--	--	--	--	--	--	--	--	--	--	Zebrafish DNA sequence from clone CH211-46O5 in linkage group 19, complete sequence
TR49232_c0_g1	--	--	--	--	--	--	--	--	--	--	Cyprinus carpio genome assembly common carp genome ,scaffold 000014316
TR67789_c0_g1	--	--	--	--	--	--	--	--	--	--	Cyprinus carpio genome assembly common carp genome ,scaffold 000001596
TR69933_c0_g1	--	--	--	--	--	--	--	--	--	--	Cyprinus carpio genome assembly common carp genome ,scaffold LG7
TR11541_c0_g1	--	--	Molecular Function: neurotransmitter:sodium symporter activity (GO:0005328);; Biological Process: neurotransmitter transport (GO:0006836);; Cellular Component: integral component of membrane (GO:0016021);; Biological Process: transmembrane transport (GO:0055085);;	K05039|6e-07|xtr:100494063|sodium- and chloride-dependent taurine transporter-like	[T]	Signal transduction mechanisms	--	--	Transporter {ECO:0000256|RuleBase:RU003732} (Fragment) OS=Platichthys flesus (European flounder) PE=2 SV=1	taurine transporter, partial [Platichthys flesus]	Cyprinus carpio genome assembly common carp genome ,scaffold 000001675
TR80425_c0_g1	--	--	--	--	--	--	--	--	--	--	Cyprinus carpio genome assembly common carp genome ,scaffold 000000328
TR69229_c0_g2	--	--	--	--	--	--	--	--	--	--	Hypophthalmichthys molitrix microsatellite Hysd1260-1 sequence
TR52962_c0_g1	--	--	--	--	--	--	--	--	--	--	Cyprinus carpio genome assembly common carp genome ,scaffold 000029006
TR4500_c7_g5	--	--	--	--	--	--	--	--	--	--	Cyprinus carpio genome assembly common carp genome ,scaffold 000000394
TR76995_c0_g1	--	--	--	--	--	--	--	--	--	--	Cyprinus carpio genome assembly common carp genome ,scaffold 000028946
TR2632_c0_g1	--	--	--	--	--	--	--	--	--	--	Cyprinus carpio genome assembly common carp genome ,scaffold 000000540
TR52823_c0_g1	--	--	--	--	[T]	Signal transduction mechanisms	SAM domain (Sterile alpha motif);; PDZ domain (Also known as DHR or GLGF);; SAM domain (Sterile alpha motif)	Protein starmaker (Precursor) GN=stm OS=Danio rerio (Zebrafish) PE=2 SV=1	Uncharacterized protein {ECO:0000313|Ensembl:ENSDARP00000103832} OS=Danio rerio (Zebrafish) PE=4 SV=1	PREDICTED: neurabin-1 isoform X1 [Danio rerio]	PREDICTED: Danio rerio si:ch211-269i23.2 (si:ch211-269i23.2), transcript variant X4, mRNA
TR35738_c0_g1	--	--	--	--	--	--	--	--	Uncharacterized protein {ECO:0000313|Ensembl:ENSDARP00000112869} OS=Danio rerio (Zebrafish) PE=4 SV=1	PREDICTED: uncharacterized protein si:dkey-46m10.3 [Danio rerio]	Cyprinus carpio genome assembly common carp genome ,scaffold LG8
TR60207_c0_g1	[I]	Lipid transport and metabolism	Molecular Function: acyl-CoA dehydrogenase activity (GO:0003995);; Molecular Function: transferase activity, transferring acyl groups other than amino-acyl groups (GO:0016747);; Molecular Function: flavin adenine dinucleotide binding (GO:0050660);; Biological Process: oxidation-reduction process (GO:0055114);;	K00252|0.0|dre:393860|gcdh, MGC77704, zgc:56505, zgc:77704	[E]	Amino acid transport and metabolism	Acyl-CoA dehydrogenase, N-terminal domain;; Acyl-CoA dehydrogenase, C-terminal domain;; Acyl-CoA dehydrogenase, middle domain;; Acyl-CoA dehydrogenase, C-terminal domain	Acyl-CoA dehydrogenase family member 11 GN=ACAD11 OS=Gallus gallus (Chicken) PE=2 SV=1	Uncharacterized protein {ECO:0000313|Ensembl:ENSDARP00000053863} OS=Danio rerio (Zebrafish) PE=2 SV=1	glutaryl-CoA dehydrogenase a [Danio rerio]	Danio rerio glutaryl-CoA dehydrogenase a (gcdha), mRNA >gi|39794609|gb|BC063972.1| Danio rerio glutaryl-Coenzyme A dehydrogenase, mRNA (cDNA clone MGC:77704 IMAGE:7000426), complete cds
TR23849_c0_g1	--	--	--	--	--	--	--	--	--	--	Cyprinus carpio genome assembly common carp genome ,scaffold 000000602
TR21384_c0_g2	--	--	--	--	--	--	--	--	--	--	Cyprinus carpio genome assembly common carp genome ,scaffold 000001278
TR11326_c0_g1	--	--	Biological Process: protein polyglycylation (GO:0018094);;	--	[O]	Posttranslational modification, protein turnover, chaperones	Tubulin-tyrosine ligase family	Tubulin monoglycylase TTLL3 GN=ttll3 OS=Danio rerio (Zebrafish) PE=2 SV=1	Uncharacterized protein {ECO:0000313|Ensembl:ENSDARP00000109202} OS=Danio rerio (Zebrafish) PE=4 SV=1	PREDICTED: inactive polyglycylase TTLL10 [Danio rerio]	PREDICTED: Danio rerio tubulin tyrosine ligase-like family, member 10 (ttll10), transcript variant X2, mRNA
TR39854_c0_g2	--	--	--	--	--	--	--	--	--	--	Cyprinus carpio genome assembly common carp genome ,scaffold LG31
TR63650_c0_g1	--	--	--	--	--	--	--	--	--	--	Zebrafish DNA sequence from clone CH211-188C11 in linkage group 7, complete sequence
TR74137_c0_g1	--	--	--	--	--	--	--	--	--	--	Cyprinus carpio genome assembly common carp genome ,scaffold LG13
TR20870_c2_g33	--	--	--	--	--	--	--	--	--	--	Cyprinus carpio genome assembly common carp genome ,scaffold LG40
TR49723_c4_g3	--	--	Molecular Function: phospholipid binding (GO:0005543);; Cellular Component: endosome (GO:0005768);; Biological Process: cytoskeleton organization (GO:0007010);; Molecular Function: cytoskeletal protein binding (GO:0008092);; Cellular Component: membrane (GO:0016020);; Molecular Function: kinase activity (GO:0016301);; Biological Process: phosphorylation (GO:0016310);; Biological Process: regulati…	--	[TUZ]	--	--	Protein kinase C and casein kinase substrate in neurons protein 1 GN=pacsin1b OS=Danio rerio (Zebrafish) PE=1 SV=1	LOC568811 protein {ECO:0000313|EMBL:AAI24239.1} (Fragment) OS=Danio rerio (Zebrafish) PE=2 SV=1	LOC568811 protein [Danio rerio]	PREDICTED: Danio rerio si:ch211-51c14.1 (si:ch211-51c14.1), transcript variant X2, mRNA
TR63643_c0_g2	--	--	--	--	--	--	--	--	--	--	Cyprinus carpio genome assembly common carp genome ,scaffold 000029015
TR86739_c0_g1	--	--	--	--	--	--	--	--	--	--	Cyprinus carpio genome assembly common carp genome ,scaffold 000002367
TR49660_c8_g2	--	--	--	--	--	--	--	Integumentary mucin C.1 (Fragment) OS=Xenopus laevis (African clawed frog) PE=2 SV=1	Uncharacterized protein {ECO:0000313|Ensembl:ENSAMXP00000005309} OS=Astyanax mexicanus (Blind cave fish) PE=4 SV=1	PREDICTED: uncharacterized protein LOC100002633 isoform X1 [Danio rerio]	Cyprinus carpio genome assembly common carp genome ,scaffold 000028912
TR22342_c0_g1	--	--	--	--	--	--	--	--	--	--	Cyprinus carpio genome assembly common carp genome ,scaffold LG49
TR8216_c0_g1	--	--	--	--	--	--	--	--	--	--	Cyprinus carpio genome assembly common carp genome ,scaffold LG10
TR8213_c0_g1	--	--	--	--	--	--	--	--	--	--	Cyprinus carpio genome assembly common carp genome ,scaffold LG33
TR35983_c0_g1	--	--	--	--	--	--	--	--	--	--	Cyprinus carpio genome assembly common carp genome ,scaffold LG49
TR16972_c6_g4	--	--	--	K05421|0.0|dre:562247|cardiotrophin-like cytokine factor 1-like	--	--	--	--	Uncharacterized protein {ECO:0000313|Ensembl:ENSDARP00000124677} OS=Danio rerio (Zebrafish) PE=4 SV=1	PREDICTED: cardiotrophin-like cytokine factor 1 [Danio rerio]	PREDICTED: Danio rerio cardiotrophin-like cytokine factor 1 (clcf1), mRNA
TR89621_c0_g1	--	--	--	--	--	--	--	--	--	--	Cyprinus carpio genome assembly common carp genome ,scaffold LG6
TR59972_c0_g1	--	--	Molecular Function: iron ion binding (GO:0005506);; Cellular Component: collagen (GO:0005581);; Cellular Component: endoplasmic reticulum (GO:0005783);; Molecular Function: procollagen-lysine 5-dioxygenase activity (GO:0008475);; Molecular Function: L-ascorbic acid binding (GO:0031418);; Biological Process: oxidation-reduction process (GO:0055114);;	K13645|1e-146|dre:100036767|plod2, MGC101868, lh2, zgc:101868	[O]	Posttranslational modification, protein turnover, chaperones	2OG-Fe(II) oxygenase superfamily	Procollagen-lysine,2-oxoglutarate 5-dioxygenase 1 (Precursor) GN=PLOD1 OS=Gallus gallus (Chicken) PE=1 SV=1	Plod2 protein {ECO:0000313|EMBL:AAI62509.1} OS=Danio rerio (Zebrafish) PE=2 SV=1	PREDICTED: procollagen-lysine,2-oxoglutarate 5-dioxygenase 2-like [Stegastes partitus]	Danio rerio procollagen-lysine, 2-oxoglutarate 5-dioxygenase 2, mRNA (cDNA clone MGC:193648 IMAGE:9037902), complete cds
TR59559_c0_g2	--	--	Molecular Function: ubiquitin-protein ligase activity (GO:0004842);; Cellular Component: nucleus (GO:0005634);; Biological Process: ubiquitin-dependent protein catabolic process (GO:0006511);; Biological Process: mitotic cell cycle checkpoint (GO:0007093);; Biological Process: multicellular organismal development (GO:0007275);; Molecular Function: zinc ion binding (GO:0008270);; Molecular Functio…	--	[R]	General function prediction only	--	E3 ubiquitin-protein ligase Siah2 GN=siah2l OS=Danio rerio (Zebrafish) PE=2 SV=2	Siah2l protein {ECO:0000313|EMBL:AAI65014.1} OS=Danio rerio (Zebrafish) PE=2 SV=1	Siah2l protein [Danio rerio]	Zebrafish DNA sequence from clone CH73-40H21 in linkage group 21, complete sequence
TR11060_c0_g1	[QR]	--	Cellular Component: cytoplasm (GO:0005737);; Molecular Function: thiopurine S-methyltransferase activity (GO:0008119);; Biological Process: methylation (GO:0032259);;	K00569|9e-57|dre:436842|MGC109981, tpmt, zgc:92752	--	--	Thiopurine S-methyltransferase (TPMT)	Probable thiopurine S-methyltransferase GN=tpmt OS=Danio rerio (Zebrafish) PE=2 SV=1	Zgc:109981 protein {ECO:0000313|EMBL:AAI64326.1} OS=Danio rerio (Zebrafish) PE=2 SV=1	RecName: Full=Probable thiopurine S-methyltransferase; Short=Thiopurine methyltransferase [Danio rerio]	Cyprinus carpio genome assembly common carp genome ,scaffold 000028909
TR62000_c4_g1	--	--	--	--	--	--	--	--	Uncharacterized protein {ECO:0000313|Ensembl:ENSDARP00000118652} OS=Danio rerio (Zebrafish) PE=4 SV=3	Zgc:66055 [Danio rerio]	Cyprinus carpio genome assembly common carp genome ,scaffold 000000454
TR21496_c0_g1	--	--	--	K05057|3e-42|dre:100144562|osmr, si:ch211-14b14.2	--	--	--	--	Uncharacterized protein {ECO:0000313|Ensembl:ENSDARP00000117105} (Fragment) OS=Danio rerio (Zebrafish) PE=4 SV=1	PREDICTED: leukemia inhibitory factor receptor [Danio rerio]	Cyprinus carpio genome assembly common carp genome ,scaffold LG3
TR42460_c0_g1	--	--	Biological Process: somitogenesis (GO:0001756);; Biological Process: neural tube formation (GO:0001841);; Cellular Component: integral component of membrane (GO:0016021);;	K06766|0.0|dre:266983|neo1, cb333, zgc:109795, zneo1	[T]	Signal transduction mechanisms	Neogenin C-terminus;; Fibronectin type III domain;; Immunoglobulin I-set domain;; Immunoglobulin domain;; Immunoglobulin domain;; Immunoglobulin domain;; Immunoglobulin V-set domain;; Interferon-alpha/beta receptor, fibronectin type III;; CD80-like C2-set immunoglobulin domain;; Alphaherpesvirus glycoprotein E	Neogenin (Fragment) OS=Gallus gallus (Chicken) PE=2 SV=1	Uncharacterized protein {ECO:0000313|Ensembl:ENSDARP00000060404} OS=Danio rerio (Zebrafish) PE=4 SV=1	PREDICTED: neogenin isoform X1 [Danio rerio]	PREDICTED: Danio rerio neogenin 1 (neo1), transcript variant X1, mRNA
TR49685_c10_g2	--	--	--	--	--	--	--	--	--	--	Hypophthalmichthys molitrix microsatellite Hysd255-9 sequence
TR62074_c0_g1	--	--	Molecular Function: nucleic acid binding (GO:0003676);;	--	--	--	Domain of unknown function (DUF4371)	--	Uncharacterized protein {ECO:0000313|Ensembl:ENSDARP00000007187} OS=Danio rerio (Zebrafish) PE=4 SV=1	52 kDa repressor of the inhibitor of the protein kinase [Danio rerio]	Cyprinus carpio genome assembly common carp genome ,scaffold 000007999
TR41264_c0_g1	--	--	--	--	--	--	--	--	--	--	Zebrafish DNA sequence from clone CH211-199I18 in linkage group 10, complete sequence
TR552_c0_g3	--	--	Molecular Function: catalytic activity (GO:0003824);; Biological Process: metabolic process (GO:0008152);; Biological Process: cellular process (GO:0009987);; Molecular Function: pyridoxal phosphate binding (GO:0030170);;	--	[O]	Posttranslational modification, protein turnover, chaperones	--	--	Uncharacterized protein {ECO:0000313|Ensembl:ENSAMXP00000012637} OS=Astyanax mexicanus (Blind cave fish) PE=4 SV=1	PREDICTED: bifunctional apoptosis regulator-like isoform X1 [Astyanax mexicanus]	Zebrafish DNA sequence from clone DKEY-10N19 in linkage group 5, complete sequence
TR93727_c0_g1	--	--	--	--	--	--	--	--	--	--	Cyprinus carpio genome assembly common carp genome ,scaffold 000001058
TR23629_c0_g2	--	--	--	--	--	--	--	Serologically defined colon cancer antigen 3 homolog GN=sdccag3 OS=Danio rerio (Zebrafish) PE=3 SV=1	Uncharacterized protein {ECO:0000313|Ensembl:ENSAMXP00000008326} OS=Astyanax mexicanus (Blind cave fish) PE=4 SV=1	serologically defined colon cancer antigen 3 homolog [Danio rerio]	PREDICTED: Danio rerio serologically defined colon cancer antigen 3 (sdccag3), transcript variant X1, mRNA
TR88208_c0_g1	--	--	--	--	--	--	--	--	--	--	Cyprinus carpio genome assembly common carp genome ,scaffold LG47
TR48015_c0_g3	--	--	--	--	--	--	--	--	--	--	Cyprinus carpio genome assembly common carp genome ,scaffold 000029072
TR31689_c0_g1	[R]	General function prediction only	Cellular Component: nucleus (GO:0005634);; Cellular Component: cytoplasm (GO:0005737);; Biological Process: mRNA polyadenylation (GO:0006378);; Molecular Function: poly(A) binding (GO:0008143);;	K14396|8e-34|bmy:Bm1_48895|pabpn1-prov protein	[A]	RNA processing and modification	RNA recognition motif. (a.k.a. RRM, RBD, or RNP domain);; RNA recognition motif (a.k.a. RRM, RBD, or RNP domain);; RNA recognition motif. (a.k.a. RRM, RBD, or RNP domain)	Polyadenylate-binding protein 2-A GN=pabpn1-a OS=Xenopus laevis (African clawed frog) PE=2 SV=1	Uncharacterized protein {ECO:0000313|Ensembl:ENSDARP00000113199} OS=Danio rerio (Zebrafish) PE=4 SV=1	PREDICTED: polyadenylate-binding protein 2 isoform X2 [Cynoglossus semilaevis]	--
TR83434_c0_g1	--	--	--	--	--	--	--	--	--	--	Cyprinus carpio genome assembly common carp genome ,scaffold 000000702
TR71853_c0_g2	--	--	--	--	--	--	--	--	--	--	Cyprinus carpio genome assembly common carp genome ,scaffold 000000268
TR57035_c1_g1	--	--	--	--	--	--	--	--	--	--	Cyprinus carpio genome assembly common carp genome ,scaffold LG42
TR11728_c0_g2	--	--	--	--	--	--	--	--	--	--	Cyprinus carpio genome assembly common carp genome ,scaffold LG16
TR52145_c3_g1	--	--	Molecular Function: catalytic activity (GO:0003824);; Biological Process: metabolic process (GO:0008152);; Cellular Component: integral component of membrane (GO:0016021);; Biological Process: single-organism process (GO:0044699);; Molecular Function: cofactor binding (GO:0048037);; Molecular Function: organic cyclic compound binding (GO:0097159);; Molecular Function: heterocyclic compound bindin…	--	--	--	--	--	Oncorhynchus mykiss genomic scaffold, scaffold_52417 {ECO:0000313|EMBL:CDR00406.1} (Fragment) OS=Oncorhynchus mykiss (Rainbow trout) PE=4 SV=1	unnamed protein product, partial [Oncorhynchus mykiss]	Hypophthalmichthys molitrix microsatellite HysdE77-1 sequence
TR1660_c0_g2	--	--	--	--	--	--	--	--	Uncharacterized protein {ECO:0000313|Ensembl:ENSDARP00000104984} OS=Danio rerio (Zebrafish) PE=4 SV=1	PREDICTED: DNA damage-induced apoptosis suppressor protein [Danio rerio]	Cyprinus carpio genome assembly common carp genome ,scaffold 000011327
TR57535_c0_g1	--	--	--	--	--	--	--	--	--	--	Cyprinus carpio genome assembly common carp genome ,scaffold 000028946
TR14851_c0_g1	--	--	--	--	--	--	--	--	--	--	Cyprinus carpio genome assembly common carp genome ,scaffold LG29
TR29176_c0_g1	--	--	--	--	--	--	--	--	--	--	Cyprinus carpio genome assembly common carp genome ,scaffold 000001327
TR63356_c4_g1	--	--	--	--	--	--	--	--	Zgc:113298 {ECO:0000313|EMBL:AAH95887.1} OS=Danio rerio (Zebrafish) PE=2 SV=1	Zgc:113298 [Danio rerio]	Cyprinus carpio genome assembly common carp genome ,scaffold 000007727
TR22576_c0_g1	--	--	Biological Process: sensory perception of sound (GO:0007605);; Cellular Component: cell surface (GO:0009986);; Cellular Component: stereocilium (GO:0032420);; Cellular Component: ciliary membrane (GO:0060170);;	--	--	--	EPTP domain	--	Uncharacterized protein {ECO:0000313|Ensembl:ENSDARP00000117768} OS=Danio rerio (Zebrafish) PE=4 SV=1	PREDICTED: thrombospondin-type laminin G domain and EAR repeat-containing protein [Danio rerio]	PREDICTED: Danio rerio thrombospondin-type laminin G domain and EAR repeats b (tspearb), mRNA
TR42482_c6_g4	--	--	Molecular Function: metal ion binding (GO:0046872);;	--	--	--	SPRY-associated domain	Stonustoxin subunit beta OS=Synanceia horrida (Estuarine stonefish) PE=1 SV=3	Tripartite motif-containing protein {ECO:0000313|EMBL:AGJ52177.1} OS=Ctenopharyngodon idella (Grass carp) PE=2 SV=1	tripartite motif-containing protein [Ctenopharyngodon idella]	Cyprinus carpio genome assembly common carp genome ,scaffold LG14
TR192_c0_g1	--	--	--	--	--	--	--	--	Uncharacterized protein {ECO:0000313|Ensembl:ENSDARP00000128120} OS=Danio rerio (Zebrafish) PE=4 SV=1	PREDICTED: protein NLRC5-like isoform X22 [Danio rerio]	Cyprinus carpio genome assembly common carp genome ,scaffold 000007201
TR12048_c0_g2	--	--	--	--	--	--	--	--	--	--	Cyprinus carpio genome assembly common carp genome ,scaffold LG4
TR4243_c0_g1	--	--	Cellular Component: nuclear chromatin (GO:0000790);; Molecular Function: RNA polymerase II core promoter proximal region sequence-specific DNA binding (GO:0000978);; Molecular Function: RNA polymerase II transcription factor binding transcription factor activity (GO:0001076);; Molecular Function: RNA polymerase II core promoter proximal region sequence-specific DNA binding transcription factor ac…	K10486|0.0|dre:100330194|nucleus accumbens-associated protein 1-like	[R]	General function prediction only	BTB/POZ domain;; BEN domain	Hypermethylated in cancer 2 protein GN=hic2 OS=Danio rerio (Zebrafish) PE=2 SV=1	Uncharacterized protein {ECO:0000313|Ensembl:ENSONIP00000018858} OS=Oreochromis niloticus (Nile tilapia) PE=4 SV=1	PREDICTED: nucleus accumbens-associated protein 2 [Esox lucius]	Cyprinus carpio genome assembly common carp genome ,scaffold 000011255
TR49712_c5_g3	--	--	--	--	--	--	--	--	--	--	Cyprinus carpio genome assembly common carp genome ,scaffold 000003727
TR37932_c0_g2	--	--	--	--	--	--	--	--	--	--	Cyprinus carpio genome assembly common carp genome ,scaffold LG32
TR25247_c0_g1	--	--	Molecular Function: somatostatin receptor activity (GO:0004994);; Cellular Component: integral component of membrane (GO:0016021);; Biological Process: somatostatin signaling pathway (GO:0038170);;	--	[R]	General function prediction only	7 transmembrane receptor (rhodopsin family);; Serpentine type 7TM GPCR chemoreceptor Srsx;; Serpentine type 7TM GPCR chemoreceptor Srx	Somatostatin-like receptor F_48D10.1 GN=F_48D10.1 OS=Takifugu rubripes (Japanese pufferfish) PE=3 SV=1	Uncharacterized protein {ECO:0000313|Ensembl:ENSDARP00000107317} (Fragment) OS=Danio rerio (Zebrafish) PE=3 SV=1	PREDICTED: somatostatin receptor type 5-like [Danio rerio]	Cyprinus carpio genome assembly common carp genome ,scaffold 000002277
TR76889_c0_g1	--	--	Molecular Function: Rho guanyl-nucleotide exchange factor activity (GO:0005089);; Biological Process: positive regulation of GTPase activity (GO:0043547);;	--	--	--	--	--	Uncharacterized protein {ECO:0000313|Ensembl:ENSDARP00000099409} OS=Danio rerio (Zebrafish) PE=4 SV=1	PREDICTED: rho guanine nucleotide exchange factor 40-like [Esox lucius]	PREDICTED: Danio rerio pleckstrin homology domain-containing family G member 4B (LOC100151026), transcript variant X2, misc_RNA
TR49653_c4_g2	--	--	--	--	--	--	--	--	--	--	Cyprinus carpio genome assembly common carp genome ,scaffold 000001074
TR26634_c3_g1	--	--	Cellular Component: stress fiber (GO:0001725);; Molecular Function: GTP binding (GO:0005525);; Cellular Component: nucleolus (GO:0005730);; Cellular Component: plasma membrane (GO:0005886);; Biological Process: cell cycle (GO:0007049);; Cellular Component: microtubule cytoskeleton (GO:0015630);; Cellular Component: septin complex (GO:0031105);; Molecular Function: identical protein binding (GO:00…	--	[DZU]	--	Septin	Septin-7 GN=sept7 OS=Xenopus laevis (African clawed frog) PE=2 SV=1	Uncharacterized protein {ECO:0000313|Ensembl:ENSDARP00000125075} OS=Danio rerio (Zebrafish) PE=3 SV=1	septin-7 [Danio rerio]	PREDICTED: Danio rerio hm:zeh0351 (hm:zeh0351), transcript variant X3, mRNA
TR31354_c0_g1	--	--	--	--	--	--	Fibronectin type III domain	M-protein, striated muscle OS=Gallus gallus (Chicken) PE=2 SV=1	M-protein, striated muscle {ECO:0000313|EMBL:AHH43091.1} OS=Ictalurus punctatus (Channel catfish) PE=2 SV=1	PREDICTED: M-protein, striated muscle isoform X5 [Danio rerio]	PREDICTED: Danio rerio myomesin 1b (myom1b), transcript variant X5, mRNA
TR63354_c1_g1	--	--	Molecular Function: nucleotide binding (GO:0000166);; Molecular Function: nucleic acid binding (GO:0003676);;	--	--	--	RNA recognition motif. (a.k.a. RRM, RBD, or RNP domain)	Cingulin GN=cgn OS=Xenopus laevis (African clawed frog) PE=1 SV=2	Uncharacterized protein {ECO:0000313|Ensembl:ENSDARP00000079099} OS=Danio rerio (Zebrafish) PE=4 SV=1	PREDICTED: ecto-NOX disulfide-thiol exchanger 2 isoform X3 [Danio rerio]	PREDICTED: Danio rerio ecto-NOX disulfide-thiol exchanger 2 (enox2), transcript variant X3, mRNA
TR53544_c1_g1	--	--	--	--	--	--	--	--	--	--	Cyprinus carpio genome assembly common carp genome ,scaffold 000029036
TR24155_c0_g1	[R]	General function prediction only	Molecular Function: GTPase activity (GO:0003924);; Molecular Function: GTP binding (GO:0005525);; Cellular Component: mitochondrial inner membrane (GO:0005743);; Cellular Component: mitochondrial ribosome (GO:0005761);; Biological Process: regulation of translation (GO:0006417);; Biological Process: ribosome biogenesis (GO:0042254);;	--	[R]	General function prediction only	50S ribosome-binding GTPase;; Ferrous iron transport protein B	Mitochondrial ribosome-associated GTPase 1 (Precursor) OS=Ictalurus punctatus (Channel catfish) PE=2 SV=1	Mitochondrial GTPase 1 {ECO:0000256|PIRNR:PIRNR006230} OS=Gasterosteus aculeatus (Three-spined stickleback) PE=3 SV=1	PREDICTED: mitochondrial ribosome-associated GTPase 1 isoform X2 [Danio rerio]	PREDICTED: Danio rerio mitochondrial ribosome-associated GTPase 1 (mtg1), transcript variant X1, mRNA
TR26002_c0_g1	--	--	--	--	--	--	--	--	--	--	Cyprinus carpio genome assembly common carp genome ,scaffold 000028941
TR18562_c2_g1	--	--	--	--	--	--	--	--	--	--	Cyprinus carpio genome assembly common carp genome ,scaffold LG4
TR34273_c0_g1	--	--	--	--	--	--	Pre-T-cell antigen receptor;; Immunoglobulin C1-set domain	Ig lambda chain C region OS=Gallus gallus (Chicken) PE=4 SV=1	Uncharacterized protein {ECO:0000313|Ensembl:ENSPSIP00000002475} OS=Pelodiscus sinensis (Chinese softshell turtle) PE=4 SV=1	PREDICTED: pre T-cell antigen receptor alpha [Chelonia mydas]	Cyprinus carpio genome assembly common carp genome ,scaffold 000029007
TR47604_c0_g1	--	--	--	--	--	--	--	--	--	--	Cyprinus carpio genome assembly common carp genome ,scaffold LG20
TR56977_c0_g1	--	--	Biological Process: lymphangiogenesis (GO:0001946);; Molecular Function: hyaluronic acid binding (GO:0005540);;	--	--	--	Extracellular link domain	Versican core protein (Precursor) GN=VCAN OS=Gallus gallus (Chicken) PE=2 SV=1	Uncharacterized protein {ECO:0000313|Ensembl:ENSDARP00000104347} OS=Danio rerio (Zebrafish) PE=4 SV=1	PREDICTED: lymphatic vessel endothelial hyaluronic acid receptor 1 [Danio rerio]	PREDICTED: Danio rerio si:dkeyp-104h2.3 (si:dkeyp-104h2.3), mRNA
TR11331_c0_g1	--	--	--	--	--	--	--	--	--	--	Cyprinus carpio genome assembly common carp genome ,scaffold LG16
TR87275_c0_g1	--	--	--	--	--	--	--	--	--	--	Cyprinus carpio genome assembly common carp genome ,scaffold LG39
TR30106_c1_g1	--	--	--	--	--	--	--	--	--	--	Cyprinus carpio genome assembly common carp genome ,scaffold LG49
TR69546_c0_g1	--	--	--	--	--	--	--	--	--	--	Cyprinus carpio genome assembly common carp genome ,scaffold 000001062
TR20847_c4_g3	--	--	--	--	--	--	Type specific antigen	--	--	PREDICTED: uncharacterized protein LOC102082246 [Oreochromis niloticus]	Cyprinus carpio genome assembly common carp genome ,scaffold LG47
TR39229_c0_g2	--	--	--	--	--	--	--	--	Uncharacterized protein {ECO:0000313|Ensembl:ENSDARP00000102053} OS=Danio rerio (Zebrafish) PE=4 SV=1	uncharacterized protein LOC100136848 [Danio rerio]	Cyprinus carpio genome assembly common carp genome ,scaffold LG32
TR58175_c4_g1	--	--	--	--	--	--	--	--	--	--	Cyprinus carpio genome assembly common carp genome ,scaffold 000028945
TR4459_c3_g1	--	--	--	--	--	--	--	--	Uncharacterized protein {ECO:0000313|Ensembl:ENSLACP00000005956} (Fragment) OS=Latimeria chalumnae (West Indian ocean coelacanth) PE=4 SV=1	--	Cyprinus carpio genome assembly common carp genome ,scaffold 000000111
TR46274_c0_g1	--	--	--	--	--	--	Domain of unknown function (DUF1824)	Integumentary mucin A.1 (Precursor) OS=Xenopus laevis (African clawed frog) PE=1 SV=1	Uncharacterized protein {ECO:0000313|EMBL:KFO61719.1} (Fragment) OS=Corvus brachyrhynchos (American crow) PE=4 SV=1	hypothetical protein N302_11207, partial [Corvus brachyrhynchos]	--
TR63320_c1_g2	--	--	--	--	--	--	--	--	Zgc:171686 protein {ECO:0000313|EMBL:AAI53996.1} OS=Danio rerio (Zebrafish) PE=2 SV=1	Zgc:171686 protein [Danio rerio]	Cyprinus carpio genome assembly common carp genome ,scaffold LG46
TR4500_c7_g2	[R]	General function prediction only	Molecular Function: nucleic acid binding (GO:0003676);; Molecular Function: metal ion binding (GO:0046872);;	--	[R]	General function prediction only	Zinc finger, C2H2 type;; Zinc-finger double domain;; C2H2-type zinc finger;; Zinc-finger double-stranded RNA-binding;; Zinc-finger of C2H2 type	Oocyte zinc finger protein XlCOF8.4 (Fragment) OS=Xenopus laevis (African clawed frog) PE=2 SV=1	Uncharacterized protein {ECO:0000313|Ensembl:ENSDARP00000065914} OS=Danio rerio (Zebrafish) PE=4 SV=1	unnamed protein product, partial [Oncorhynchus mykiss]	Zebrafish DNA sequence from clone CH211-241B2 in linkage group 21, complete sequence
TR25245_c0_g1	--	--	--	--	--	--	--	--	--	--	Cyprinus carpio genome assembly common carp genome ,scaffold LG34
TR60784_c0_g1	--	--	--	--	--	--	--	--	--	--	Cyprinus carpio genome assembly common carp genome ,scaffold LG20
TR10619_c9_g2	--	--	Biological Process: negative regulation of transcription from RNA polymerase II promoter (GO:0000122);; Molecular Function: sequence-specific DNA binding RNA polymerase II transcription factor activity (GO:0000981);; Molecular Function: DNA binding (GO:0003677);; Cellular Component: nucleus (GO:0005634);; Biological Process: DNA replication (GO:0006260);; Biological Process: positive regulation o…	K09171|2e-20|mmu:18032|Nfix	[K]	Transcription	--	Nuclear factor 1 A-type GN=NFIA OS=Gallus gallus (Chicken) PE=1 SV=1	Nuclear factor 1 {ECO:0000256|RuleBase:RU000690} OS=Danio rerio (Zebrafish) PE=3 SV=1	PREDICTED: nuclear factor 1 X-type isoform X8 [Danio rerio]	Cyprinus carpio genome assembly common carp genome ,scaffold LG44
TR32060_c3_g1	--	--	--	--	--	--	--	--	--	--	Cyprinus carpio genome assembly common carp genome ,scaffold 000028946
TR63868_c0_g1	--	--	--	--	[R]	General function prediction only	Integrase core domain	--	Uncharacterized protein {ECO:0000313|Ensembl:ENSONIP00000026263} OS=Oreochromis niloticus (Nile tilapia) PE=4 SV=1	PREDICTED: uncharacterized protein K02A2.6-like [Poecilia formosa]	Cyprinus carpio genome assembly common carp genome ,scaffold 000028844
TR21512_c0_g1	--	--	--	--	--	--	--	--	--	--	Cyprinus carpio genome assembly common carp genome ,scaffold LG41
TR47631_c0_g1	[E]	Amino acid transport and metabolism	Molecular Function: metallocarboxypeptidase activity (GO:0004181);; Biological Process: proteolysis (GO:0006508);; Molecular Function: zinc ion binding (GO:0008270);; Biological Process: cellular response to xenobiotic stimulus (GO:0071466);;	K01291|0.0|tgu:100222062|carboxypeptidase B1 (tissue)	[S]	Function unknown	Zinc carboxypeptidase;; Carboxypeptidase activation peptide	--	Cpb1 protein {ECO:0000313|EMBL:AAH67637.1} (Fragment) OS=Danio rerio (Zebrafish) PE=2 SV=1	Cpb1 protein, partial [Danio rerio]	PREDICTED: Danio rerio carboxypeptidase B1 (tissue) (cpb1), transcript variant X1, mRNA
TR6837_c6_g3	--	--	--	--	--	--	--	--	--	--	Ctenopharyngodon idella x Squaliobarbus curriculus Mx (Mx) mRNA, complete cds
TR56220_c0_g1	--	--	--	--	--	--	--	--	--	--	Cyprinus carpio genome assembly common carp genome ,scaffold LG41
TR16465_c2_g1	--	--	Molecular Function: receptor signaling protein activity (GO:0005057);; Molecular Function: Rho guanyl-nucleotide exchange factor activity (GO:0005089);; Biological Process: regulation of Rho protein signal transduction (GO:0035023);;	K05731|0.0|dre:567621|tiam1	[T]	Signal transduction mechanisms	RhoGEF domain;; PH domain;; Raf-like Ras-binding domain;; Pleckstrin homology domain;; PDZ domain (Also known as DHR or GLGF)	Rho guanine nucleotide exchange factor 6 GN=ARHGEF6 OS=Gallus gallus (Chicken) PE=2 SV=1	Uncharacterized protein {ECO:0000313|Ensembl:ENSDARP00000084127} OS=Danio rerio (Zebrafish) PE=4 SV=1	PREDICTED: T-lymphoma invasion and metastasis-inducing protein 1 isoform X1 [Danio rerio]	PREDICTED: Danio rerio T-lymphoma invasion and metastasis-inducing protein 1 (LOC100330358), transcript variant X2, mRNA
TR43635_c0_g1	--	--	--	--	--	--	--	--	--	--	Cyprinus carpio genome assembly common carp genome ,scaffold 000018741
TR71676_c1_g1	--	--	Molecular Function: sequence-specific DNA binding RNA polymerase II transcription factor activity (GO:0000981);; Cellular Component: nucleus (GO:0005634);;	--	--	--	--	--	Uncharacterized protein {ECO:0000313|Ensembl:ENSDARP00000057043} OS=Danio rerio (Zebrafish) PE=4 SV=1	PREDICTED: uncharacterized protein LOC101882440 [Danio rerio]	Cyprinus carpio genome assembly common carp genome ,scaffold LG32
TR23460_c4_g1	--	--	--	--	[R]	General function prediction only	--	--	ORF2-encoded protein {ECO:0000313|EMBL:BAE46429.1} (Fragment) OS=Danio rerio (Zebrafish) PE=4 SV=1	PREDICTED: LOW QUALITY PROTEIN: uncharacterized protein LOC104947167, partial [Notothenia coriiceps]	Zebrafish DNA sequence from clone CH73-71F13 in linkage group 7, complete sequence
TR2240_c0_g1	--	--	--	--	--	--	--	--	--	--	Cyprinus carpio genome assembly common carp genome ,scaffold LG40
TR63279_c10_g7	--	--	--	--	--	--	--	--	--	--	Cyprinus carpio genome assembly common carp genome ,scaffold 000010078
TR64430_c0_g1	--	--	--	--	--	--	--	--	--	--	Cyprinus carpio genome assembly common carp genome ,scaffold LG48
TR18764_c0_g1	--	--	--	--	--	--	--	--	--	--	Cyprinus carpio genome assembly common carp genome ,scaffold LG48
TR15320_c0_g1	--	--	--	--	--	--	--	--	--	--	Cyprinus carpio genome assembly common carp genome ,scaffold LG2
TR71974_c0_g3	--	--	--	--	--	--	--	--	--	--	Ctenopharyngodon idella clone Marker358z microsatellite sequence
TR76351_c0_g1	--	--	--	--	--	--	--	--	--	--	Cyprinus carpio genome assembly common carp genome ,scaffold LG41
TR77759_c0_g2	--	--	--	--	--	--	--	--	Neurofilament heavy polypeptide {ECO:0000313|EMBL:KFV74015.1} (Fragment) OS=Picoides pubescens (Downy woodpecker) PE=4 SV=1	PREDICTED: uncharacterized protein DDB_G0271670-like, partial [Mesitornis unicolor]	Cyprinus carpio genome assembly common carp genome ,scaffold LG36
TR15593_c1_g1	--	--	--	--	--	--	--	--	--	--	Cyprinus carpio genome assembly common carp genome ,scaffold 000028830
TR58605_c0_g1	--	--	--	--	--	--	--	--	--	--	Cyprinus carpio genome assembly common carp genome ,scaffold 000028978
TR88100_c0_g1	--	--	--	--	--	--	--	--	--	--	Cyprinus carpio genome assembly common carp genome ,scaffold LG27
TR6376_c2_g13	--	--	--	--	--	--	--	--	--	--	Cyprinus carpio genome assembly common carp genome ,scaffold 000001513
TR11957_c0_g1	--	--	--	--	--	--	--	--	--	--	Cyprinus carpio genome assembly common carp genome ,scaffold 000000392
TR53590_c0_g3	--	--	--	--	--	--	--	--	--	--	PREDICTED: Danio rerio myocyte enhancer factor 2cb (mef2cb), transcript variant X10, mRNA
TR75051_c0_g1	--	--	--	--	--	--	--	Transposon TX1 uncharacterized 149 kDa protein OS=Xenopus laevis (African clawed frog) PE=3 SV=1	Pol-like protein {ECO:0000313|EMBL:BAC82611.1} OS=Danio rerio (Zebrafish) PE=4 SV=1	pol-like protein [Danio rerio]	Cyprinus carpio genome assembly common carp genome ,scaffold 000028849
TR10011_c0_g1	--	--	--	--	--	--	--	--	--	--	Cyprinus carpio genome assembly common carp genome ,scaffold LG12
TR4193_c3_g1	--	--	--	--	--	--	--	--	--	--	Cyprinus carpio genome assembly common carp genome ,scaffold LG22
TR36795_c0_g2	--	--	--	--	--	--	--	--	--	--	Cyprinus carpio genome assembly common carp genome ,scaffold 000009548
TR30836_c0_g1	--	--	--	--	--	--	--	--	--	--	Ctenopharyngodon idella clone Marker306f microsatellite sequence
TR91383_c0_g1	--	--	--	--	--	--	--	--	--	--	Cyprinus carpio genome assembly common carp genome ,scaffold 000006409
TR25023_c0_g1	--	--	--	--	--	--	--	--	--	--	Zebrafish DNA sequence from clone CH211-194A23 in linkage group 6, complete sequence
TR47888_c0_g1	--	--	--	--	--	--	--	--	--	--	Cyprinus carpio genome assembly common carp genome ,scaffold 000000244
TR45276_c0_g1	--	--	--	--	--	--	--	--	--	--	Cyprinus carpio genome assembly common carp genome ,scaffold LG36
TR54423_c0_g2	--	--	--	--	--	--	--	--	Uncharacterized protein {ECO:0000313|Ensembl:ENSDARP00000123525} (Fragment) OS=Danio rerio (Zebrafish) PE=4 SV=1	PREDICTED: WD repeat-containing protein 96 [Danio rerio]	PREDICTED: Danio rerio cilia and flagella associated protein 43 (cfap43), mRNA
TR30056_c1_g1	--	--	Cellular Component: nucleosome (GO:0000786);; Molecular Function: DNA binding (GO:0003677);; Cellular Component: nucleus (GO:0005634);; Molecular Function: zinc ion binding (GO:0008270);; Molecular Function: protein heterodimerization activity (GO:0046982);;	K11457|0.0|dre:394177|MGC56685, PHC2	--	--	SAM domain (Sterile alpha motif);; SAM domain (Sterile alpha motif)	Polyhomeotic-like protein 2 GN=phc2 OS=Danio rerio (Zebrafish) PE=2 SV=1	Zgc:56685 protein {ECO:0000313|EMBL:AAI39541.1} OS=Danio rerio (Zebrafish) PE=2 SV=1	PREDICTED: polyhomeotic-like 2 isoform X1 [Danio rerio]	PREDICTED: Danio rerio polyhomeotic homolog 2b (Drosophila) (phc2b), transcript variant X2, mRNA
TR15733_c0_g1	--	--	--	--	[W]	Extracellular structures	Olfactomedin-like domain	Olfactomedin (Precursor) OS=Lithobates catesbeiana (American bullfrog) PE=1 SV=1	Uncharacterized protein {ECO:0000313|Ensembl:ENSDARP00000106352} OS=Danio rerio (Zebrafish) PE=4 SV=1	PREDICTED: olfactomedin-4-like [Danio rerio]	Cyprinus carpio genome assembly common carp genome ,scaffold 000000669
TR17453_c0_g1	--	--	--	--	[TU]	--	--	Ras-related protein Rab-10 OS=Diplobatis ommata (Ocellated electric ray) PE=2 SV=1	Ras-related protein Rab-10 {ECO:0000313|EMBL:KFO97716.1} (Fragment) OS=Calypte anna (Anna's hummingbird) PE=4 SV=1	Ras-related protein Rab-10, partial [Calypte anna]	Cyprinus carpio genome assembly common carp genome ,scaffold 000000768
TR68875_c0_g1	--	--	--	--	--	--	--	--	Lambda-recombinase-like protein {ECO:0000313|EMBL:AAL35359.2} (Fragment) OS=Tetraodon nigroviridis (Spotted green pufferfish) PE=4 SV=1	PREDICTED: LOW QUALITY PROTEIN: uncharacterized protein LOC104948465, partial [Notothenia coriiceps]	--
TR2633_c0_g1	--	--	--	--	--	--	--	--	--	--	Cyprinus carpio genome assembly common carp genome ,scaffold LG31
TR84938_c0_g1	--	--	--	--	--	--	--	--	--	PREDICTED: uncharacterized protein LOC102362495 [Latimeria chalumnae]	TPA_asm: Oryzias latipes strain Hd-rR, complete genome assembly, chromosome 7
TR2321_c1_g2	--	--	--	--	--	--	--	--	--	--	Cyprinus carpio genome assembly common carp genome ,scaffold 000001032
TR71025_c10_g1	--	--	--	--	[O]	Posttranslational modification, protein turnover, chaperones	Pyroglutamyl peptidase	--	Uncharacterized protein {ECO:0000313|Ensembl:ENSDARP00000115856} (Fragment) OS=Danio rerio (Zebrafish) PE=4 SV=1	PREDICTED: pyroglutamyl-peptidase 1-like protein [Danio rerio]	Cyprinus carpio genome assembly common carp genome ,scaffold LG31
TR43113_c0_g3	--	--	--	--	--	--	--	--	--	--	Cyprinus carpio genome assembly common carp genome ,scaffold 000001136
TR42157_c0_g1	--	--	--	--	--	--	--	--	--	--	Cyprinus carpio genome assembly common carp genome ,scaffold 000028892
TR93577_c0_g1	--	--	--	--	--	--	--	--	--	--	Cyprinus carpio genome assembly common carp genome ,scaffold 000007422
TR66474_c0_g1	--	--	--	--	--	--	--	--	--	--	Cyprinus carpio genome assembly common carp genome ,scaffold 000011621
TR44043_c0_g2	--	--	--	--	--	--	--	--	--	--	Cyprinus carpio genome assembly common carp genome ,scaffold LG26
TR55998_c0_g1	--	--	--	--	--	--	--	--	--	--	Cyprinus carpio genome assembly common carp genome ,scaffold 000012467
TR47497_c0_g1	--	--	--	--	--	--	--	--	--	--	Cyprinus carpio genome assembly common carp genome ,scaffold LG6
TR48291_c0_g2	--	--	--	--	--	--	--	--	--	--	Cyprinus carpio genome assembly common carp genome ,scaffold 000001513
TR26570_c1_g1	--	--	--	--	--	--	--	--	--	--	Cyprinus carpio genome assembly common carp genome ,scaffold LG41
TR19781_c0_g1	--	--	--	--	--	--	--	--	--	--	Cyprinus carpio genome assembly common carp genome ,scaffold LG19
TR526_c1_g1	--	--	--	--	--	--	--	--	--	--	Cyprinus carpio genome assembly common carp genome ,scaffold LG25
TR25848_c0_g1	--	--	--	--	--	--	--	--	Uncharacterized protein {ECO:0000313|Ensembl:ENSDARP00000110423} (Fragment) OS=Danio rerio (Zebrafish) PE=4 SV=1	PREDICTED: von Willebrand factor D and EGF domain-containing protein [Danio rerio]	Cyprinus carpio genome assembly common carp genome ,scaffold 000006683
TR51326_c0_g1	--	--	--	--	--	--	--	--	--	--	Cyprinus carpio genome assembly common carp genome ,scaffold LG6
TR31443_c0_g2	--	--	--	--	--	--	--	--	--	--	Cyprinus carpio genome assembly common carp genome ,scaffold 000028946
TR32475_c1_g1	--	--	--	--	--	--	--	--	Uncharacterized protein {ECO:0000313|Ensembl:ENSDARP00000103682} OS=Danio rerio (Zebrafish) PE=4 SV=1	PREDICTED: EMILIN-3 [Danio rerio]	Cyprinus carpio genome assembly common carp genome ,scaffold 000028950
TR45770_c0_g1	--	--	--	--	--	--	--	--	--	--	Cyprinus carpio genome assembly common carp genome ,scaffold 000007340
TR55932_c0_g2	--	--	--	--	--	--	--	--	--	--	Cyprinus carpio genome assembly common carp genome ,scaffold LG45
TR8590_c0_g1	--	--	--	--	--	--	--	--	--	--	Carassius auratus viperin gene, promoter region and partial cds
TR49207_c0_g1	--	--	--	--	--	--	--	--	--	--	Zebrafish DNA sequence from clone DKEY-9E15 in linkage group 5, complete sequence
TR18213_c0_g1	--	--	--	--	--	--	--	--	Uncharacterized protein {ECO:0000313|Ensembl:ENSDARP00000115730} (Fragment) OS=Danio rerio (Zebrafish) PE=4 SV=1	PREDICTED: very low-density lipoprotein receptor-like isoform X2 [Danio rerio]	Cyprinus carpio genome assembly common carp genome ,scaffold 000028944
TR51792_c0_g2	--	--	Molecular Function: GTPase activator activity (GO:0005096);; Cellular Component: intracellular (GO:0005622);; Biological Process: positive regulation of GTPase activity (GO:0043547);;	--	[T]	Signal transduction mechanisms	--	Rho GTPase-activating protein 42 OS=Danio rerio (Zebrafish) PE=2 SV=3	Uncharacterized protein {ECO:0000313|Ensembl:ENSDARP00000009077} OS=Danio rerio (Zebrafish) PE=4 SV=1	PREDICTED: rho GTPase-activating protein 42 isoform X4 [Stegastes partitus]	Cyprinus carpio genome assembly common carp genome ,scaffold LG35
TR71036_c2_g2	--	--	Molecular Function: sequence-specific DNA binding transcription factor activity (GO:0003700);; Cellular Component: nucleus (GO:0005634);; Biological Process: regulation of transcription, DNA-templated (GO:0006355);;	K04446|0.0|dre:566869|nuclear factor of activated T-cells, cytoplasmic, calcineurin-dependent 3-like	--	--	Rel homology domain (RHD);; IPT/TIG domain	--	Uncharacterized protein {ECO:0000313|Ensembl:ENSDARP00000120657} OS=Danio rerio (Zebrafish) PE=4 SV=2	PREDICTED: nuclear factor of activated T-cells, cytoplasmic 3-like isoform X2 [Danio rerio]	PREDICTED: Danio rerio nuclear factor of activated T-cells, cytoplasmic, calcineurin-dependent 3b (nfatc3b), transcript variant X2, mRNA
TR48171_c0_g1	--	--	--	--	--	--	--	--	--	--	Cyprinus carpio genome assembly common carp genome ,scaffold 000000544
TR42396_c4_g2	--	--	--	--	--	--	--	--	--	--	Cyprinus carpio genome assembly common carp genome ,scaffold 000000345
TR63623_c0_g2	--	--	--	--	--	--	--	--	--	--	Cyprinus carpio genome assembly common carp genome ,scaffold LG50
TR60679_c0_g1	[RTKL]	--	Molecular Function: protein serine/threonine kinase activity (GO:0004674);; Molecular Function: protein tyrosine kinase activity (GO:0004713);; Molecular Function: ATP binding (GO:0005524);; Biological Process: peptidyl-tyrosine phosphorylation (GO:0018108);; Biological Process: positive regulation of MAPK cascade (GO:0043410);;	K04419|0.0|bta:514210|MAP3K11, MGC165851	[T]	Signal transduction mechanisms	Protein tyrosine kinase;; Protein kinase domain;; Variant SH3 domain;; Variant SH3 domain;; SH3 domain	Mitogen-activated protein kinase kinase kinase 10 GN=map3k10 OS=Xenopus laevis (African clawed frog) PE=1 SV=1	Mitogen-activated protein kinase kinase kinase 11 {ECO:0000313|EMBL:AHH40550.1} OS=Ictalurus punctatus (Channel catfish) PE=2 SV=1	PREDICTED: mitogen-activated protein kinase kinase kinase 11 isoform X2 [Astyanax mexicanus]	PREDICTED: Astyanax mexicanus mitogen-activated protein kinase kinase kinase 11 (map3k11), transcript variant X2, mRNA
TR27820_c0_g1	--	--	--	--	--	--	--	--	Uncharacterized protein {ECO:0000313|Ensembl:ENSXMAP00000020421} (Fragment) OS=Xiphophorus maculatus (Southern platyfish) PE=4 SV=1	hypothetical protein N300_01093, partial [Calypte anna]	Cyprinus carpio genome assembly common carp genome ,scaffold 000000222
TR19899_c2_g2	--	--	Molecular Function: RNA polymerase II core promoter proximal region sequence-specific DNA binding (GO:0000978);; Molecular Function: RNA polymerase II core promoter proximal region sequence-specific DNA binding transcription factor activity involved in negative regulation of transcription (GO:0001078);; Cellular Component: nucleus (GO:0005634);; Biological Process: regulation of transcription, DN…	--	--	--	--	--	Zgc:171819 protein {ECO:0000313|EMBL:AAI54006.1} OS=Danio rerio (Zebrafish) PE=2 SV=1	Zgc:171819 protein [Danio rerio]	Cyprinus carpio genome assembly common carp genome ,scaffold LG33
TR20870_c2_g56	--	--	Molecular Function: gamma-glutamylcyclotransferase activity (GO:0003839);; Biological Process: glutathione biosynthetic process (GO:0006750);;	K00682|3e-45|dre:406278|ggct, fj35c05, wu:fj35b07, wu:fj35c05, zgc:56140	[S]	Function unknown	AIG2-like family	--	Uncharacterized protein {ECO:0000313|Ensembl:ENSDARP00000124295} OS=Danio rerio (Zebrafish) PE=4 SV=1	PREDICTED: gamma-glutamylcyclotransferase isoform X1 [Danio rerio]	PREDICTED: Danio rerio gamma-glutamylcyclotransferase b (ggctb), transcript variant X1, mRNA
TR5913_c1_g1	--	--	--	--	--	--	--	--	--	--	Cyprinus carpio genome assembly common carp genome ,scaffold 000000357
TR16578_c9_g1	--	--	--	--	--	--	--	--	--	--	Rhinogobio ventralis clone D-19 microsatellite sequence
TR53493_c0_g1	--	--	--	--	--	--	Uncharacterised protein family (UPF0184)	UPF0184 protein C9orf16 homolog OS=Ctenopharyngodon idella (Grass carp) PE=3 SV=1	Uncharacterized protein {ECO:0000313|Ensembl:ENSAMXP00000008288} OS=Astyanax mexicanus (Blind cave fish) PE=4 SV=1	RecName: Full=UPF0184 protein C9orf16 homolog [Ctenopharyngodon idella]	Ctenopharyngodon idella similar to C9 orf16 mRNA, complete cds
TR33218_c0_g1	--	--	Cellular Component: integral component of membrane (GO:0016021);; Biological Process: regulation of SNARE complex assembly (GO:0035542);;	K08519|1e-124|dre:415153|stxbp6, wu:fd20e06, zgc:86678	[U]	Intracellular trafficking, secretion, and vesicular transport	Exocyst complex component SEC3 N-terminal PIP2 binding PH;; Synaptobrevin	Syntaxin-binding protein 5-like GN=stxbp5l OS=Danio rerio (Zebrafish) PE=3 SV=1	Syntaxin binding protein 6 (Amisyn) {ECO:0000313|EMBL:AAH71362.1} OS=Danio rerio (Zebrafish) PE=2 SV=1	syntaxin-binding protein 6 [Danio rerio]	Danio rerio syntaxin binding protein 6 (amisyn) (stxbp6), mRNA >gi|47939357|gb|BC071362.1| Danio rerio syntaxin binding protein 6 (amisyn), mRNA (cDNA clone MGC:86678 IMAGE:6894995), complete cds
TR19934_c10_g6	--	--	--	--	--	--	--	--	--	--	Zebrafish DNA sequence from clone CH211-198F4 in linkage group 14, complete sequence
TR36117_c0_g1	--	--	--	--	--	--	--	--	--	--	Cyprinus carpio genome assembly common carp genome ,scaffold LG18
TR21297_c1_g2	--	--	--	--	--	--	--	--	--	--	Ctenopharyngodon idella microsatellite CID-10 sequence
TR79589_c0_g1	--	--	--	--	--	--	--	--	--	--	Cyprinus carpio genome assembly common carp genome ,scaffold 000016493
TR25466_c0_g2	--	--	Cellular Component: Golgi apparatus (GO:0005794);; Cellular Component: integral component of membrane (GO:0016021);; Molecular Function: transferase activity, transferring glycosyl groups (GO:0016757);;	--	[G]	Carbohydrate transport and metabolism	Galactosyltransferase	Lactosylceramide 1,3-N-acetyl-beta-D-glucosaminyltransferase A GN=b3gnt5a OS=Danio rerio (Zebrafish) PE=2 SV=1	Uncharacterized protein {ECO:0000313|Ensembl:ENSDARP00000089299} OS=Danio rerio (Zebrafish) PE=4 SV=1	PREDICTED: UDP-GlcNAc:betaGal beta-1,3-N-acetylglucosaminyltransferase 2 [Danio rerio]	Cyprinus carpio genome assembly common carp genome ,scaffold LG29
TR16936_c5_g1	--	--	--	--	--	--	--	--	--	--	Cyprinus carpio genome assembly common carp genome ,scaffold LG6
TR74231_c0_g1	--	--	--	--	--	--	--	--	--	--	Cyprinus carpio genome assembly common carp genome ,scaffold LG39
TR91197_c0_g1	--	--	--	--	--	--	--	--	--	--	Cyprinus carpio genome assembly common carp genome ,scaffold 000000479
TR56267_c0_g2	--	--	Cellular Component: nuclear ubiquitin ligase complex (GO:0000152);; Molecular Function: signal transducer activity (GO:0004871);; Molecular Function: tumor necrosis factor receptor binding (GO:0005164);; Molecular Function: voltage-gated potassium channel activity (GO:0005249);; Cellular Component: cytoplasm (GO:0005737);; Cellular Component: integral component of plasma membrane (GO:0005887);; B…	K12173|0.0|dre:550474|bre, im:7141046, zgc:110368	--	--	Brain and reproductive organ-expressed protein (BRE)	BRCA1-A complex subunit BRE GN=bre OS=Danio rerio (Zebrafish) PE=2 SV=1	BRCA1-A complex subunit BRE {ECO:0000313|Ensembl:ENSDARP00000056741} OS=Danio rerio (Zebrafish) PE=4 SV=1	BRCA1-A complex subunit BRE [Danio rerio]	PREDICTED: Danio rerio brain and reproductive organ-expressed protein (bre), transcript variant X1, mRNA
TR4134_c1_g1	[R]	General function prediction only	Molecular Function: receptor activity (GO:0004872);; Molecular Function: steroid binding (GO:0005496);; Biological Process: multicellular organismal development (GO:0007275);; Cellular Component: integral component of membrane (GO:0016021);; Biological Process: oogenesis (GO:0048477);;	--	[RT]	--	Haemolysin-III related	Membrane progestin receptor gamma-A GN=paqr5a OS=Danio rerio (Zebrafish) PE=2 SV=2	Uncharacterized protein {ECO:0000313|Ensembl:ENSAMXP00000000547} OS=Astyanax mexicanus (Blind cave fish) PE=4 SV=1	membrane progestin receptor gamma-A [Danio rerio]	Danio rerio progestin and adipoQ receptor family member Va (paqr5a), mRNA >gi|28279120|gb|BC045864.1| Danio rerio progestin and adipoQ receptor family member Va, mRNA (cDNA clone MGC:56016 IMAGE:3819841), complete cds
TR8793_c0_g1	[K]	Transcription	Molecular Function: sequence-specific DNA binding RNA polymerase II transcription factor activity (GO:0000981);; Cellular Component: nucleus (GO:0005634);; Biological Process: regulation of transcription from RNA polymerase II promoter (GO:0006357);; Biological Process: anatomical structure morphogenesis (GO:0009653);; Biological Process: cell differentiation (GO:0030154);; Molecular Function: se…	K09407|0.0|dre:550127|zgc:110577	[K]	Transcription	Fork head domain	Forkhead box protein N2 OS=Xenopus laevis (African clawed frog) PE=2 SV=1	Uncharacterized protein {ECO:0000313|Ensembl:ENSDARP00000066316} OS=Danio rerio (Zebrafish) PE=4 SV=1	PREDICTED: forkhead box protein N2 isoform X1 [Danio rerio]	PREDICTED: Danio rerio forkhead box N2b (foxn2b), transcript variant X1, mRNA
TR27852_c0_g1	--	--	Molecular Function: phosphatidate phosphatase activity (GO:0008195);; Cellular Component: membrane (GO:0016020);; Biological Process: phospholipid dephosphorylation (GO:0046839);;	--	--	--	--	--	Uncharacterized protein {ECO:0000313|Ensembl:ENSDARP00000064602} OS=Danio rerio (Zebrafish) PE=4 SV=1	PREDICTED: phosphatidate phosphatase PPAPDC1B isoform X2 [Danio rerio]	Cyprinus carpio genome assembly common carp genome ,scaffold LG24
TR64763_c0_g2	--	--	--	--	[R]	General function prediction only	PPR repeat family;; Pentatricopeptide repeat domain;; PPR repeat;; PPR repeat;; Evolutionarily conserved signalling intermediate in Toll pathway;; Mitochondrial splicing apparatus component	--	Uncharacterized protein {ECO:0000313|Ensembl:ENSDARP00000104026} OS=Danio rerio (Zebrafish) PE=4 SV=1	PREDICTED: pentatricopeptide repeat-containing protein 1, mitochondrial [Danio rerio]	PREDICTED: Danio rerio pentatricopeptide repeat domain 1 (ptcd1), mRNA
TR1478_c5_g1	--	--	--	--	--	--	--	--	--	--	Cyprinus carpio genome assembly common carp genome ,scaffold 000028884
TR39072_c0_g1	--	--	--	--	--	--	--	--	--	--	Cyprinus carpio genome assembly common carp genome ,scaffold LG26
TR77812_c0_g1	--	--	--	--	--	--	--	--	--	--	Cyprinus carpio genome assembly common carp genome ,scaffold 000000944
TR52975_c0_g1	--	--	--	--	--	--	--	--	--	--	PREDICTED: Danio rerio zinc finger CCCH-type containing 12B (zc3h12b), transcript variant X2, mRNA
TR1575_c0_g1	--	--	--	--	--	--	--	--	--	--	Cyprinus carpio genome assembly common carp genome ,scaffold LG39
TR75172_c0_g1	--	--	--	K09228|1e-10|bta:520684|ZNF33B	--	--	--	--	Uncharacterized protein {ECO:0000313|Ensembl:ENSACAP00000023447} OS=Anolis carolinensis (Green anole) PE=4 SV=1	--	Cyprinus carpio genome assembly common carp genome ,scaffold 000024183
TR62086_c0_g1	--	--	--	--	--	--	--	--	--	--	Cyprinus carpio genome assembly common carp genome ,scaffold LG12
TR19458_c1_g1	[J]	Translation, ribosomal structure and biogenesis	Cellular Component: nucleoplasm (GO:0005654);; Cellular Component: cytoplasm (GO:0005737);; Biological Process: regulation of transcription, DNA-templated (GO:0006355);; Biological Process: cell proliferation (GO:0008283);; Biological Process: primary miRNA processing (GO:0031053);;	--	[R]	General function prediction only	Arsenite-resistance protein 2	Serrate RNA effector molecule homolog GN=srrt OS=Danio rerio (Zebrafish) PE=2 SV=1	Oncorhynchus mykiss genomic scaffold, scaffold_540 {ECO:0000313|EMBL:CDQ72104.1} OS=Oncorhynchus mykiss (Rainbow trout) PE=4 SV=1	serrate RNA effector molecule homolog [Danio rerio]	PREDICTED: Danio rerio serrate RNA effector molecule homolog (Arabidopsis) (srrt), transcript variant X1, mRNA
TR71099_c7_g1	--	--	--	--	--	--	--	--	--	--	Cyprinus carpio genome assembly common carp genome ,scaffold LG1
TR90886_c0_g1	--	--	--	--	--	--	--	--	--	--	Cyprinus carpio genome assembly common carp genome ,scaffold LG8
TR22187_c0_g1	--	--	--	--	--	--	--	--	--	--	Cyprinus carpio genome assembly common carp genome ,scaffold 000000479
TR2730_c0_g1	--	--	--	--	--	--	--	--	--	--	Zebrafish DNA sequence from clone DKEYP-67A10 in linkage group 13, complete sequence
TR30039_c6_g1	--	--	--	--	--	--	--	--	--	--	Cyprinus carpio genome assembly common carp genome ,scaffold LG11
TR83631_c0_g1	--	--	--	--	--	--	--	--	--	--	Cyprinus carpio genome assembly common carp genome ,scaffold LG10
TR42676_c8_g3	--	--	--	--	--	--	--	--	Keratin-associated protein 5-5 {ECO:0000313|EMBL:ACI67835.1} OS=Salmo salar (Atlantic salmon) PE=2 SV=1	Keratin-associated protein 5-5 [Salmo salar]	Cyprinus carpio genome assembly common carp genome ,scaffold 000000268
TR78699_c0_g1	--	--	--	--	--	--	--	--	--	--	Cyprinus carpio genome assembly common carp genome ,scaffold LG36
TR72018_c0_g1	--	--	--	--	--	--	--	--	--	--	Cyprinus carpio genome assembly common carp genome ,scaffold LG13
TR35041_c1_g1	--	--	--	--	--	--	--	--	--	--	Cyprinus carpio genome assembly common carp genome ,scaffold 000000311
TR28585_c0_g1	[R]	General function prediction only	--	--	--	--	U-box domain;; SAM domain (Sterile alpha motif);; SAM domain (Sterile alpha motif);; WD domain, G-beta repeat;; Zinc-finger of the MIZ type in Nse subunit	WD repeat, SAM and U-box domain-containing protein 1 GN=wdsub1 OS=Danio rerio (Zebrafish) PE=2 SV=1	Oncorhynchus mykiss genomic scaffold, scaffold_1256 {ECO:0000313|EMBL:CDQ79988.1} OS=Oncorhynchus mykiss (Rainbow trout) PE=4 SV=1	unnamed protein product [Oncorhynchus mykiss]	Cyprinus carpio genome assembly common carp genome ,scaffold LG46
TR42431_c0_g2	--	--	--	--	--	--	--	--	--	--	Cyprinus carpio genome assembly common carp genome ,scaffold LG40
TR27375_c1_g1	--	--	--	--	--	--	--	--	--	--	Cyprinus carpio genome assembly common carp genome ,scaffold LG36
TR87776_c0_g1	--	--	--	--	--	--	--	--	--	--	Gobiocypris rarus estrogen receptor beta 1 (ERbeta1) mRNA, complete cds
TR63926_c0_g1	--	--	--	--	--	--	Alcohol dehydrogenase transcription factor Myb/SANT-like	--	Uncharacterized protein {ECO:0000313|Ensembl:ENSTNIP00000016788} OS=Tetraodon nigroviridis (Spotted green pufferfish) PE=4 SV=1	PREDICTED: uncharacterized protein LOC101885888 [Danio rerio]	Cyprinus carpio genome assembly common carp genome ,scaffold 000001518
TR32703_c8_g2	--	--	--	--	--	--	--	--	--	--	Cyprinus carpio genome assembly common carp genome ,scaffold 000001070
TR18465_c0_g1	--	--	--	--	--	--	--	--	--	--	Cyprinus carpio genome assembly common carp genome ,scaffold 000000063
TR50826_c0_g1	--	--	--	--	--	--	--	--	--	--	Zebrafish DNA sequence from clone CH211-22E19 in linkage group 11, complete sequence
TR51650_c1_g1	--	--	--	--	--	--	--	--	--	--	Cyprinus carpio genome assembly common carp genome ,scaffold 000001862
TR76853_c0_g1	--	--	--	--	--	--	--	--	--	--	Cyprinus carpio genome assembly common carp genome ,scaffold 000001035
TR63288_c8_g1	--	--	--	--	--	--	--	--	--	--	Cyprinus carpio genome assembly common carp genome ,scaffold 000028924
TR49710_c3_g1	--	--	Molecular Function: sequence-specific DNA binding transcription factor activity (GO:0003700);; Biological Process: regulation of transcription, DNA-templated (GO:0006355);; Molecular Function: sequence-specific DNA binding (GO:0043565);;	--	--	--	--	YGP40 (Precursor) GN=VTG2 OS=Gallus gallus (Chicken) PE=1 SV=1	Uncharacterized protein {ECO:0000313|Ensembl:ENSDARP00000106649} OS=Danio rerio (Zebrafish) PE=4 SV=1	PREDICTED: CREB3 regulatory factor isoform X1 [Danio rerio]	PREDICTED: Danio rerio creb3 regulatory factor (crebrf), transcript variant X1, mRNA
TR16496_c0_g2	--	--	--	--	--	--	--	--	--	--	Cyprinus carpio genome assembly common carp genome ,scaffold LG23
TR10330_c0_g3	--	--	--	--	[R]	General function prediction only	MORN repeat	--	Uncharacterized protein {ECO:0000313|Ensembl:ENSDARP00000115404} OS=Danio rerio (Zebrafish) PE=4 SV=1	junctophilin 1a [Danio rerio]	Cyprinus carpio genome assembly common carp genome ,scaffold LG48
TR48818_c0_g1	--	--	--	--	--	--	--	--	--	--	Ctenopharyngodon idella clone GCFL-07311G8 MHC class I antigen (Citd-UAA) gene, complete cds; and tapasin (tpsn) gene, exon and partial cds
TR27219_c0_g1	--	--	--	--	--	--	--	--	--	--	Cyprinus carpio genome assembly common carp genome ,scaffold 000000902
TR29643_c0_g2	--	--	--	--	--	--	--	--	--	--	Cyprinus carpio clone 209300 microsatellite sequence
TR14486_c1_g1	--	--	--	--	[O]	Posttranslational modification, protein turnover, chaperones	--	Lysine-specific demethylase 7A GN=kdm7a OS=Danio rerio (Zebrafish) PE=2 SV=2	Uncharacterized protein {ECO:0000313|Ensembl:ENSGACP00000017989} (Fragment) OS=Gasterosteus aculeatus (Three-spined stickleback) PE=4 SV=1	PREDICTED: RNA-directed DNA polymerase from mobile element jockey-like [Pundamilia nyererei]	Cyprinus carpio genome assembly common carp genome ,scaffold 000000475
TR11335_c0_g1	--	--	Molecular Function: alpha1-adrenergic receptor activity (GO:0004937);; Cellular Component: plasma membrane (GO:0005886);; Cellular Component: integral component of membrane (GO:0016021);; Biological Process: regulation of vasoconstriction (GO:0019229);; Biological Process: regulation of cardiac muscle contraction (GO:0055117);; Biological Process: adrenergic receptor signaling pathway (GO:0071875…	K04136|1e-129|dre:492486|zgc:103685	[R]	General function prediction only	7 transmembrane receptor (rhodopsin family)	Alpha-1A adrenergic receptor GN=adra1a OS=Oryzias latipes (Medaka fish) PE=3 SV=1	Uncharacterized protein {ECO:0000313|Ensembl:ENSDARP00000060350} OS=Danio rerio (Zebrafish) PE=3 SV=1	alpha-1B-adrenergic receptor [Danio rerio]	Cyprinus carpio genome assembly common carp genome ,scaffold 000002981
TR58171_c1_g1	--	--	--	--	--	--	--	--	--	--	Cyprinus carpio genome assembly common carp genome ,scaffold LG44
TR25796_c0_g1	--	--	--	--	--	--	--	--	--	--	Cyprinus carpio genome assembly common carp genome ,scaffold LG48
TR24895_c0_g1	--	--	Molecular Function: sequence-specific DNA binding transcription factor activity (GO:0003700);; Cellular Component: nucleus (GO:0005634);; Cellular Component: cytoplasm (GO:0005737);; Biological Process: regulation of transcription from RNA polymerase II promoter (GO:0006357);; Cellular Component: membrane (GO:0016020);; Molecular Function: sequence-specific DNA binding (GO:0043565);;	K04374|1e-129|dre:406514|atf4b1, atf4, wu:fj01c08, wu:fk30b04, zgc:85951	[K]	Transcription	bZIP transcription factor;; Basic region leucine zipper	Cyclic AMP-dependent transcription factor ATF-4 GN=zgc:85951 OS=Danio rerio (Zebrafish) PE=2 SV=1	Activating transcription factor 4 {ECO:0000313|EMBL:AAS57931.1} OS=Ctenopharyngodon idella (Grass carp) PE=2 SV=1	activating transcription factor 4 [Ctenopharyngodon idella]	Ctenopharyngodon idella activating transcription factor 4 mRNA, complete cds
TR14444_c1_g1	--	--	--	--	--	--	--	--	--	--	Cyprinus carpio genome assembly common carp genome ,scaffold LG17
TR16572_c2_g4	--	--	--	K12824|0.0|ecb:100061029|similar to transcription elongation regulator 1	[K]	Transcription	WW domain	Zyxin OS=Xenopus laevis (African clawed frog) PE=1 SV=1	Uncharacterized protein {ECO:0000313|Ensembl:ENSDARP00000046075} OS=Danio rerio (Zebrafish) PE=4 SV=1	PREDICTED: transcription elongation regulator 1 isoform X1 [Danio rerio]	PREDICTED: Danio rerio transcription elongation regulator 1 (tcerg1), transcript variant X2, misc_RNA
TR28593_c0_g1	--	--	--	--	--	--	--	--	--	--	Cyprinus carpio genome assembly common carp genome ,scaffold LG48
TR15341_c0_g1	--	--	--	--	--	--	--	--	--	--	Zebrafish DNA sequence from clone DKEY-15H14 in linkage group 2, complete sequence
TR6323_c1_g2	--	--	--	--	--	--	--	--	--	--	Cyprinus carpio genome assembly common carp genome ,scaffold LG4
TR51230_c0_g1	--	--	--	--	--	--	--	--	--	--	Cyprinus carpio genome assembly common carp genome ,scaffold LG27
TR37277_c0_g1	[M]	Cell wall/membrane/envelope biogenesis	Biological Process: metabolic process (GO:0008152);; Molecular Function: transferase activity, transferring glycosyl groups (GO:0016757);;	K00729|0.0|dre:751635|alg5, MGC153378, wu:fk42e01, zgc:153378	[R]	General function prediction only	Glycosyl transferase family 2;; Glycosyltransferase like family 2;; Glycosyltransferase like family 2	Lysine-specific demethylase 7A GN=kdm7a OS=Danio rerio (Zebrafish) PE=2 SV=2	Uncharacterized protein {ECO:0000313|Ensembl:ENSDARP00000081548} OS=Danio rerio (Zebrafish) PE=4 SV=1	dolichyl-phosphate beta-glucosyltransferase [Danio rerio]	Danio rerio asparagine-linked glycosylation 5 homolog (yeast, dolichyl-phosphate beta-glucosyltransferase), mRNA (cDNA clone MGC:191300 IMAGE:100059609), complete cds
TR82626_c0_g1	--	--	--	--	--	--	--	--	--	--	Zebrafish DNA sequence from clone CH211-215G15 in linkage group 6, complete sequence
TR59302_c0_g1	--	--	Biological Process: negative regulation of transcription from RNA polymerase II promoter (GO:0000122);; Molecular Function: RNA polymerase II regulatory region sequence-specific DNA binding (GO:0000977);; Molecular Function: sequence-specific DNA binding RNA polymerase II transcription factor activity (GO:0000981);; Molecular Function: chromatin binding (GO:0003682);; Cellular Component: nucleopl…	K09254|0.0|dre:415101|rel, c-rel, zgc:100833	--	--	Rel homology domain (RHD)	Proto-oncogene c-Rel GN=REL OS=Gallus gallus (Chicken) PE=1 SV=2	V-rel reticuloendotheliosis viral oncogene homolog {ECO:0000313|EMBL:AAH76403.1} OS=Danio rerio (Zebrafish) PE=2 SV=1	proto-oncogene c-Rel [Danio rerio]	Danio rerio C-Rel protein mRNA, complete cds
TR13623_c1_g1	--	--	--	--	--	--	--	--	--	--	Cyprinus carpio genome assembly common carp genome ,scaffold 000028988
TR66534_c9_g1	--	--	Cellular Component: voltage-gated calcium channel complex (GO:0005891);; Biological Process: synaptic transmission (GO:0007268);; Biological Process: neuromuscular junction development (GO:0007528);; Molecular Function: high voltage-gated calcium channel activity (GO:0008331);; Biological Process: epiboly involved in gastrulation with mouth forming second (GO:0055113);; Biological Process: regula…	K04865|7e-30|dre:562422|cacnb4a, cacnb4.2	[PT]	--	--	--	Uncharacterized protein {ECO:0000313|Ensembl:ENSAMXP00000003285} OS=Astyanax mexicanus (Blind cave fish) PE=4 SV=1	PREDICTED: voltage-dependent L-type calcium channel subunit beta-4 isoform X2 [Esox lucius]	Danio rerio calcium channel, voltage-dependent, beta 4a subunit (cacnb4a), mRNA
TR59169_c0_g1	--	--	Molecular Function: sequence-specific DNA binding transcription factor activity (GO:0003700);; Cellular Component: nucleus (GO:0005634);; Biological Process: regulation of transcription from RNA polymerase II promoter (GO:0006357);; Biological Process: regulation of histone deacetylation (GO:0031063);; Molecular Function: sequence-specific DNA binding (GO:0043565);;	K09033|3e-93|dre:570258|Jun dimerization protein 2-like	[K]	Transcription	bZIP transcription factor;; Basic region leucine zipper;; bZIP Maf transcription factor	Jun dimerization protein 2 GN=jdp2 OS=Danio rerio (Zebrafish) PE=2 SV=1	Uncharacterized protein {ECO:0000313|Ensembl:ENSDARP00000058706} OS=Danio rerio (Zebrafish) PE=4 SV=1	PREDICTED: jun dimerization protein 2 isoform X1 [Danio rerio]	PREDICTED: Danio rerio si:ch73-240m14.4 (si:ch73-240m14.4), transcript variant X1, mRNA
TR50492_c0_g1	--	--	--	--	--	--	--	--	--	--	Cyprinus carpio genome assembly common carp genome ,scaffold LG9
TR93586_c0_g1	--	--	--	--	--	--	--	--	--	--	Zebrafish DNA sequence from clone CH211-203L24 in linkage group 18, complete sequence
TR15146_c1_g1	--	--	Molecular Function: magnesium ion binding (GO:0000287);; Molecular Function: isocitrate dehydrogenase (NAD+) activity (GO:0004449);; Cellular Component: mitochondrion (GO:0005739);; Biological Process: tricarboxylic acid cycle (GO:0006099);; Molecular Function: NAD binding (GO:0051287);;	--	[S]	Function unknown	Protein of unknown function (DUF1640)	Mitochondrial calcium uniporter regulator 1 GN=mcur1 OS=Xenopus tropicalis (Western clawed frog) PE=2 SV=1	Uncharacterized protein {ECO:0000313|Ensembl:ENSDARP00000021989} OS=Danio rerio (Zebrafish) PE=4 SV=1	Idh3g protein [Danio rerio]	Danio rerio isocitrate dehydrogenase 3 (NAD+) gamma, mRNA (cDNA clone MGC:165532 IMAGE:8128577), complete cds
TR54887_c1_g1	--	--	--	--	--	--	--	--	--	--	Cyprinus carpio genome assembly common carp genome ,scaffold LG23
TR31717_c0_g1	--	--	--	--	--	--	--	--	--	--	Cyprinus carpio genome assembly common carp genome ,scaffold 000002294
TR22716_c0_g1	--	--	--	--	--	--	--	--	--	--	Cyprinus carpio genome assembly common carp genome ,scaffold LG48
TR90869_c0_g1	--	--	--	--	--	--	--	--	--	--	Zebrafish DNA sequence from clone CH211-222E24 in linkage group 11, complete sequence
TR66803_c0_g2	--	--	--	--	--	--	--	--	--	--	Cyprinus carpio genome assembly common carp genome ,scaffold 000001145
TR49702_c9_g1	--	--	--	--	[S]	Function unknown	SH3-binding, glutamic acid-rich protein;; Glutaredoxin	SH3 domain-binding glutamic acid-rich-like protein 2 GN=sh3bgrl2 OS=Danio rerio (Zebrafish) PE=3 SV=1	Zgc:64130 {ECO:0000313|EMBL:AAH54623.1} OS=Danio rerio (Zebrafish) PE=2 SV=1	SH3 domain-binding glutamic acid-rich-like protein [Danio rerio]	Danio rerio clone RK056A1G06 SH3 domain binding glutamic acid-rich protein like mRNA, complete cds
TR17708_c0_g1	--	--	--	--	--	--	--	--	--	--	Cyprinus carpio genome assembly common carp genome ,scaffold 000002514
TR25912_c0_g1	--	--	--	--	--	--	--	--	--	--	Cyprinus carpio genome assembly common carp genome ,scaffold LG3
TR31595_c0_g1	--	--	Molecular Function: G-protein coupled receptor activity (GO:0004930);; Biological Process: G-protein coupled receptor signaling pathway (GO:0007186);; Biological Process: visual perception (GO:0007601);; Biological Process: phototransduction (GO:0007602);; Molecular Function: photoreceptor activity (GO:0009881);; Cellular Component: integral component of membrane (GO:0016021);; Biological Process…	K04255|0.0|dre:563080|opn4x1, si:dkeyp-100d11.3	[R]	General function prediction only	7 transmembrane receptor (rhodopsin family);; Serpentine type 7TM GPCR chemoreceptor Srsx;; Serpentine type 7TM GPCR chemoreceptor Srx;; G protein-coupled glucose receptor regulating Gpa2	Melanopsin-A GN=opn4a OS=Gadus morhua (Atlantic cod) PE=2 SV=1	Uncharacterized protein {ECO:0000313|Ensembl:ENSDARP00000123655} OS=Danio rerio (Zebrafish) PE=3 SV=2	uncharacterized protein LOC563080 [Danio rerio]	Danio rerio opsin 4xb (opn4xb), mRNA >gi|307159099|gb|GQ925719.1| Danio rerio melanopsin opn4x2 mRNA, complete cds
TR80641_c0_g1	--	--	--	--	--	--	--	--	--	--	Cyprinus carpio genome assembly common carp genome ,scaffold LG3
TR28953_c8_g1	--	--	--	--	--	--	--	--	--	--	Cyprinus carpio genome assembly common carp genome ,scaffold LG24
TR19884_c6_g1	--	--	--	--	--	--	--	--	--	--	Cyprinus carpio genome assembly common carp genome ,scaffold LG8
TR67698_c1_g1	--	--	--	--	--	--	--	--	--	--	Cyprinus carpio mRNA for taurine transporter, complete cds
TR92056_c0_g2	[R]	General function prediction only	Biological Process: brain development (GO:0007420);; Biological Process: dorsal/ventral pattern formation (GO:0009953);; Biological Process: central nervous system morphogenesis (GO:0021551);; Biological Process: convergent extension (GO:0060026);;	K12179|0.0|dre:550465|cops6, zgc:112075	[OT]	--	Maintenance of mitochondrial structure and function;; JAB1/Mov34/MPN/PAD-1 ubiquitin protease	COP9 signalosome complex subunit 6 GN=cops6 OS=Xenopus tropicalis (Western clawed frog) PE=2 SV=1	Uncharacterized protein {ECO:0000313|Ensembl:ENSTRUP00000037066} OS=Takifugu rubripes (Japanese pufferfish) PE=4 SV=1	PREDICTED: COP9 signalosome complex subunit 6-like [Maylandia zebra]	Danio rerio COP9 signalosome subunit 6 (cops6), mRNA >gi|62203403|gb|BC093188.1| Danio rerio COP9 constitutive photomorphogenic homolog subunit 6 (Arabidopsis), mRNA (cDNA clone MGC:112075 IMAGE:7415532), complete cds
TR65168_c2_g2	--	--	--	K13858|1e-170|dre:568872|solute carrier family 4, sodium bicarbonate cotransporter, member 7-like	[P]	Inorganic ion transport and metabolism	HCO3- transporter family	Electrogenic sodium bicarbonate cotransporter 1 GN=SLC4A4 OS=Ambystoma tigrinum (Eastern tiger salamander) PE=2 SV=1	Uncharacterized protein {ECO:0000313|Ensembl:ENSDARP00000099401} OS=Danio rerio (Zebrafish) PE=4 SV=1	PREDICTED: sodium bicarbonate cotransporter 3 isoform X3 [Danio rerio]	PREDICTED: Danio rerio solute carrier family 4, sodium bicarbonate cotransporter, member 7 (slc4a7), transcript variant X3, mRNA
TR56319_c0_g1	--	--	--	--	--	--	--	--	--	--	Cyprinus carpio genome assembly common carp genome ,scaffold LG41
TR75503_c0_g1	--	--	--	--	--	--	Fish-specific NACHT associated domain	--	Uncharacterized protein {ECO:0000313|Ensembl:ENSDARP00000115653} OS=Danio rerio (Zebrafish) PE=4 SV=2	PREDICTED: NACHT, LRR and PYD domains-containing protein 3 isoform X3 [Danio rerio]	Cyprinus carpio genome assembly common carp genome ,scaffold LG30
TR44146_c0_g1	--	--	Biological Process: regulation of membrane potential (GO:0042391);; Molecular Function: ion channel binding (GO:0044325);; Cellular Component: synaptic membrane (GO:0097060);;	--	--	--	--	--	Oncorhynchus mykiss genomic scaffold, scaffold_10241 {ECO:0000313|EMBL:CDQ93128.1} OS=Oncorhynchus mykiss (Rainbow trout) PE=4 SV=1	PREDICTED: regulating synaptic membrane exocytosis protein 4 isoform X28 [Danio rerio]	Cyprinus carpio genome assembly common carp genome ,scaffold LG31
TR16563_c1_g1	--	--	--	--	--	--	Reverse transcriptase (RNA-dependent DNA polymerase)	--	Reverse transcriptase/ribonuclease H/putative methyltransferase {ECO:0000313|EMBL:AAL35360.1} (Fragment) OS=Tetraodon nigroviridis (Spotted green pufferfish) PE=4 SV=1	PREDICTED: uncharacterized protein LOC103908934, partial [Danio rerio]	Cyprinus carpio genome assembly common carp genome ,scaffold LG13
TR47696_c0_g1	--	--	--	--	--	--	--	--	--	--	Cyprinus carpio genome assembly common carp genome ,scaffold LG27
TR19860_c3_g2	--	--	Biological Process: somitogenesis (GO:0001756);; Molecular Function: insulin-like growth factor receptor binding (GO:0005159);; Molecular Function: hormone activity (GO:0005179);; Cellular Component: extracellular space (GO:0005615);; Molecular Function: growth factor activity (GO:0008083);; Biological Process: forebrain development (GO:0030900);; Biological Process: notochord development (GO:003…	K13769|1e-144|dre:324215|igf2b, fc21h08, igf2a, wu:fc21h08, wu:fc34h12	--	--	Insulin-like growth factor II E-peptide;; Insulin/IGF/Relaxin family	Insulin-like growth factor II (Precursor) GN=igf2 OS=Oncorhynchus mykiss (Rainbow trout) PE=2 SV=1	Insulin-like growth factor 2 {ECO:0000313|EMBL:AFC38432.1} OS=Megalobrama amblycephala (Chinese blunt snout bream) PE=2 SV=1	insulin-like growth factor 2 [Megalobrama amblycephala]	Ctenopharyngodon idella insulin-like growth factor II (IGF-II) mRNA, complete cds
TR2015_c0_g1	--	--	--	--	--	--	--	--	--	--	Cyprinus carpio genome assembly common carp genome ,scaffold 000028873
TR70747_c0_g1	--	--	Molecular Function: protease binding (GO:0002020);; Molecular Function: calcium-dependent cysteine-type endopeptidase activity (GO:0004198);; Molecular Function: calcium ion binding (GO:0005509);; Cellular Component: endoplasmic reticulum membrane (GO:0005789);; Cellular Component: cytosol (GO:0005829);; Cellular Component: plasma membrane (GO:0005886);; Biological Process: proteolysis (GO:000650…	--	[T]	Signal transduction mechanisms	EF hand;; EF-hand domain pair;; EF-hand domain;; EF-hand domain pair;; EF hand	Peflin GN=pef1 OS=Danio rerio (Zebrafish) PE=2 SV=1	Uncharacterized protein {ECO:0000313|Ensembl:ENSDARP00000075918} OS=Danio rerio (Zebrafish) PE=4 SV=1	PREDICTED: sorcin isoform X1 [Danio rerio]	Danio rerio sorcin (sri), mRNA >gi|31418903|gb|BC053237.1| Danio rerio sorcin, mRNA (cDNA clone MGC:64070 IMAGE:6794391), complete cds
TR55649_c0_g2	[S]	Function unknown	Cellular Component: cytoplasm (GO:0005737);; Cellular Component: cytoskeleton (GO:0005856);; Biological Process: multicellular organismal development (GO:0007275);; Biological Process: spermatogenesis (GO:0007283);; Biological Process: cell differentiation (GO:0030154);; Cellular Component: motile cilium (GO:0031514);; Biological Process: meiotic cell cycle (GO:0051321);;	--	[R]	General function prediction only	MORN repeat	Radial spoke head 1 homolog GN=rsph1 OS=Cyprinus carpio (Common carp) PE=1 SV=1	Uncharacterized protein {ECO:0000313|Ensembl:ENSDARP00000094167} OS=Danio rerio (Zebrafish) PE=4 SV=1	PREDICTED: radial spoke head 1 homolog [Danio rerio]	Cyprinus carpio meichroacidin-like sperm-specific axonemal protein (msap) mRNA, complete cds
TR58116_c2_g4	--	--	--	--	--	--	--	--	--	--	Cyprinus carpio genome assembly common carp genome ,scaffold LG14
TR79045_c0_g1	--	--	--	--	--	--	--	--	--	--	Cyprinus carpio genome assembly common carp genome ,scaffold 000000242
TR47620_c0_g2	--	--	--	--	--	--	--	--	--	--	Cyprinus carpio genome assembly common carp genome ,scaffold 000000378
TR83139_c0_g1	--	--	--	--	--	--	--	--	--	--	Cyprinus carpio genome assembly common carp genome ,scaffold LG28
TR58306_c0_g1	--	--	--	--	--	--	--	--	--	--	Cyprinus carpio genome assembly common carp genome ,scaffold 000028891
TR18690_c0_g1	--	--	--	--	--	--	--	--	--	--	Zebrafish DNA sequence from clone DKEYP-81D2 in linkage group 14, complete sequence
TR65199_c2_g2	--	--	--	--	--	--	--	--	--	--	Cyprinus carpio genome assembly common carp genome ,scaffold LG43
TR58510_c0_g1	--	--	--	--	--	--	--	--	--	--	Hypophthalmichthys molitrix microsatellite Hysd1214-1 sequence
TR45307_c1_g1	--	--	--	--	--	--	--	--	--	--	Hypophthalmichthys molitrix microsatellite Hysd464-2 sequence
TR140_c0_g1	--	--	--	--	--	--	--	--	--	--	Cyprinus carpio genome assembly common carp genome ,scaffold 000005863
TR25403_c0_g1	--	--	--	--	--	--	--	--	--	--	Cyprinus carpio genome assembly common carp genome ,scaffold LG9
TR37499_c0_g1	[RTKL]	--	Molecular Function: transferase activity, transferring phosphorus-containing groups (GO:0016772);; Biological Process: primary metabolic process (GO:0044238);; Biological Process: cellular macromolecule metabolic process (GO:0044260);;	--	[T]	Signal transduction mechanisms	Protein kinase domain	--	Uncharacterized protein {ECO:0000313|Ensembl:ENSDARP00000111155} OS=Danio rerio (Zebrafish) PE=4 SV=1	PREDICTED: uncharacterized protein LOC100334396 [Danio rerio]	Cyprinus carpio genome assembly common carp genome ,scaffold 000029069
TR86448_c0_g1	--	--	--	--	--	--	--	--	--	--	Cyprinus carpio genome assembly common carp genome ,scaffold LG1
TR11568_c0_g1	[C]	Energy production and conversion	Cellular Component: membrane (GO:0016020);; Molecular Function: oxidoreductase activity, acting on NAD(P)H (GO:0016651);; Molecular Function: 4 iron, 4 sulfur cluster binding (GO:0051539);; Biological Process: oxidation-reduction process (GO:0055114);;	K03941|1e-141|dre:406413|ndufs8a, ndufs8, wu:fb30b07, zgc:65835, zgc:77840	[C]	Energy production and conversion	4Fe-4S binding domain;; 4Fe-4S dicluster domain;; 4Fe-4S double cluster binding domain;; 4Fe-4S dicluster domain;; 4Fe-4S dicluster domain;; 4Fe-4S dicluster domain;; 4Fe-4S binding domain;; 4Fe-4S dicluster domain;; 4Fe-4S binding domain;; 4Fe-4S binding domain;; 4Fe-4S dicluster domain;; 4Fe-4S dicluster domain	--	Uncharacterized protein {ECO:0000313|Ensembl:ENSDARP00000059226} OS=Danio rerio (Zebrafish) PE=2 SV=1	NADH dehydrogenase [ubiquinone] iron-sulfur protein 8, mitochondrial [Danio rerio]	Danio rerio NADH dehydrogenase (ubiquinone) Fe-S protein 8, (NADH-coenzyme Q reductase), mRNA (cDNA clone MGC:77840 IMAGE:7001869), complete cds
TR89346_c0_g1	--	--	--	--	--	--	--	--	--	--	Cyprinus carpio genome assembly common carp genome ,scaffold 000000871
TR56341_c0_g1	--	--	--	--	--	--	--	--	--	--	Cyprinus carpio genome assembly common carp genome ,scaffold 000002314
TR35077_c4_g1	--	--	--	--	--	--	--	--	--	--	Cyprinus carpio genome assembly common carp genome ,scaffold LG31
TR37849_c1_g1	--	--	--	K07189|1e-149|dre:100001260|protein phosphatase 1, regulatory (inhibitor) subunit 3A-like	[OT]	--	Putative phosphatase regulatory subunit	Protein phosphatase 1 regulatory subunit 3C OS=Xenopus tropicalis (Western clawed frog) PE=2 SV=1	Uncharacterized protein {ECO:0000313|Ensembl:ENSDARP00000111556} OS=Danio rerio (Zebrafish) PE=4 SV=1	PREDICTED: protein phosphatase 1 regulatory subunit 3A [Danio rerio]	Cyprinus carpio genome assembly common carp genome ,scaffold LG49
TR84986_c0_g1	--	--	--	--	--	--	--	--	--	--	Cyprinus carpio genome assembly common carp genome ,scaffold 000002840
TR50060_c0_g2	--	--	--	--	--	--	--	--	--	--	Cyprinus carpio genome assembly common carp genome ,scaffold LG35
TR32892_c0_g1	--	--	--	--	--	--	--	--	--	--	Cyprinus carpio genome assembly common carp genome ,scaffold 000029069
TR93711_c0_g2	--	--	--	--	--	--	--	--	Oncorhynchus mykiss genomic scaffold, scaffold_271 {ECO:0000313|EMBL:CDQ66340.1} OS=Oncorhynchus mykiss (Rainbow trout) PE=4 SV=1	unnamed protein product [Oncorhynchus mykiss]	C.idella DNA sequence from clone XXfos-GC2H, complete sequence
TR94_c0_g1	--	--	--	--	--	--	--	--	--	--	Ctenopharyngodon idella interferon regulatory factor 10 (IRF10) gene, complete cds
TR84869_c0_g1	--	--	--	--	--	--	--	--	--	--	Cyprinus carpio genome assembly common carp genome ,scaffold 000001657
TR40980_c0_g1	--	--	--	--	--	--	--	--	--	--	Cyprinus carpio genome assembly common carp genome ,scaffold 000000161
TR10801_c0_g3	--	--	Molecular Function: calcium ion binding (GO:0005509);; Cellular Component: cytoplasm (GO:0005737);;	--	[T]	Signal transduction mechanisms	EF hand;; EF-hand domain;; EF-hand domain pair;; EF hand;; EF-hand domain pair;; EF hand;; Secreted protein acidic and rich in cysteine Ca binding region	Secretagogin GN=scgn OS=Danio rerio (Zebrafish) PE=1 SV=1	Uncharacterized protein {ECO:0000313|Ensembl:ENSAMXP00000007432} OS=Astyanax mexicanus (Blind cave fish) PE=4 SV=1	secretagogin [Danio rerio]	Danio rerio secretagogin, EF-hand calcium binding protein (scgn), mRNA >gi|52789259|gb|BC083168.1| Danio rerio zgc:100843, mRNA (cDNA clone MGC:100843 IMAGE:7139522), complete cds
TR53539_c9_g5	--	--	--	--	--	--	--	--	--	--	Cyprinus carpio genome assembly common carp genome ,scaffold LG47
TR3520_c0_g1	--	--	--	--	--	--	--	--	--	--	Cyprinus carpio genome assembly common carp genome ,scaffold LG28
TR18768_c0_g1	--	--	--	--	--	--	--	--	--	--	Cyprinus carpio genome assembly common carp genome ,scaffold LG34
TR49786_c0_g3	--	--	--	--	--	--	--	Chromatin assembly factor 1 subunit A-A GN=chaf1a-a OS=Xenopus laevis (African clawed frog) PE=1 SV=1	Uncharacterized protein {ECO:0000313|Ensembl:ENSDARP00000111608} OS=Danio rerio (Zebrafish) PE=4 SV=1	PREDICTED: G protein-regulated inducer of neurite outgrowth 3-like [Danio rerio]	Cyprinus carpio genome assembly common carp genome ,scaffold 000001518
TR48094_c1_g1	--	--	--	--	--	--	--	--	--	--	Cyprinus carpio genome assembly common carp genome ,scaffold 000008970
TR16849_c0_g1	--	--	--	--	--	--	--	--	--	--	Cyprinus carpio genome assembly common carp genome ,scaffold 000005863
TR78654_c0_g1	--	--	Molecular Function: catalytic activity (GO:0003824);; Biological Process: metabolic process (GO:0008152);;	K06971|7e-17|dre:555865|MGC162297	--	--	--	--	Uncharacterized protein {ECO:0000313|Ensembl:ENSDARP00000089698} OS=Danio rerio (Zebrafish) PE=4 SV=1	PREDICTED: uncharacterized protein LOC555865 isoform X1 [Danio rerio]	Danio rerio zgc:162297 (zgc:162297), mRNA >gi|126631727|gb|BC133937.1| Danio rerio zgc:162297, mRNA (cDNA clone MGC:162297 IMAGE:8772298), complete cds
TR60256_c0_g1	--	--	--	--	--	--	--	--	--	--	Hypophthalmichthys molitrix microsatellite Hysd651-3 sequence
TR43733_c0_g1	--	--	--	--	--	--	--	--	--	--	Cyprinus carpio genome assembly common carp genome ,scaffold LG33
TR49054_c0_g1	--	--	--	--	--	--	--	--	--	--	Cyprinus carpio genome assembly common carp genome ,scaffold 000006075
TR3501_c0_g1	--	--	--	--	--	--	--	--	--	--	Cyprinus carpio genome assembly common carp genome ,scaffold LG49
TR61600_c0_g1	--	--	--	--	--	--	--	--	--	--	Cyprinus carpio genome assembly common carp genome ,scaffold 000001130
TR78616_c0_g1	--	--	--	--	--	--	--	--	--	--	Cyprinus carpio genome assembly common carp genome ,scaffold LG46
TR74547_c0_g1	--	--	--	--	--	--	--	--	--	--	Cyprinus carpio genome assembly common carp genome ,scaffold LG38
TR91971_c0_g1	--	--	--	--	--	--	C1q domain	Caprin-2 GN=si:ch211-11c20.4 OS=Danio rerio (Zebrafish) PE=1 SV=1	Uncharacterized protein {ECO:0000313|Ensembl:ENSDARP00000116647} OS=Danio rerio (Zebrafish) PE=4 SV=2	PREDICTED: cerebellin-1 isoform X1 [Danio rerio]	PREDICTED: Danio rerio cerebellin 1 precursor (cbln1), transcript variant X1, mRNA
TR61768_c0_g1	--	--	--	--	--	--	--	--	--	--	Cyprinus carpio genome assembly common carp genome ,scaffold LG33
TR92605_c0_g1	--	--	--	--	--	--	--	--	--	--	Cyprinus carpio genome assembly common carp genome ,scaffold 000006534
[truncated: 140,179 more rows]
