# Supplementary material for: De novo assembly, characterization and annotation for the transcriptome of Sarcocheilichthys sinensis
Source: PLoS One. 2017 Feb 14;12(2):e0171966. doi: 10.1371/journal.pone.0171966 (PMC5308828; doi:10.1371/journal.pone.0171966)
Supplement: S3 Table — (XLSX) [file pone.0171966.s006.xlsx]

## Sheet: Sheet1
S3 Table. GO classification of Sarcocheilichthys sinensis unigenes.
GO_classify	Number of unigenes
cellular component	68770
extracellular region	2056
collagen trimer	151
cell	13859
nucleoid	15
membrane	8933
virion	94
cell junction	703
extracellular matrix	512
membrane-enclosed lumen	742
macromolecular complex	4573
organelle	9484
extracellular matrix part	60
extracellular region part	1473
organelle part	4507
virion part	91
membrane part	6563
synapse part	404
cell part	14007
synapse	543
molecular function	36665
protein binding transcription factor activity	270
nucleic acid binding transcription factor activity	1034
catalytic activity	10662
receptor activity	1939
guanyl-nucleotide exchange factor activity	328
structural molecule activity	752
transporter activity	2230
binding	16299
electron carrier activity	87
morphogen activity	2
antioxidant activity	62
channel regulator activity	87
metallochaperone activity	3
enzyme regulator activity	709
receptor regulator activity	10
protein tag	1
chemoattractant activity	8
translation regulator activity	18
chemorepellent activity	3
molecular transducer activity	2161
biological process	92321
reproduction	208
cell killing	10
immune system process	1076
metabolic process	13035
cellular process	16866
reproductive process	216
biological adhesion	1013
signaling	4163
multicellular organismal process	5333
developmental process	5702
growth	381
locomotion	956
single-organism process	15638
biological phase	4
hormone secretion	24
rhythmic process	87
response to stimulus	6742
localization	5274
multi-organism process	433
biological regulation	11117
cellular component organization or biogenesis	4035
cell aggregation	8
