# Supplementary material for: De novo assembly, characterization and annotation for the transcriptome of Sarcocheilichthys sinensis
Source: PLoS One. 2017 Feb 14;12(2):e0171966. doi: 10.1371/journal.pone.0171966 (PMC5308828; doi:10.1371/journal.pone.0171966)
Supplement: S4 Table — (XLSX) [file pone.0171966.s007.xlsx]

## Sheet: Sheet1
S4 Table. KEGG classification for unigenes of Sarcocheilichthys sinensis.
Pathway	Pathway ID	Number of unigenes	Unigene ID	KOs
Glycolysis / Gluconeogenesis	ko00010	106	TR10130_c0_g1;TR10130_c0_g2;TR10130_c1_g1;TR10551_c1_g1;TR11968_c0_g1;TR1274_c0_g1;TR1274_c0_g2;TR1423_c0_g1;TR14611_c0_g1;TR16128_c0_g1;TR16534_c5_g1;TR1939_c0_g1;TR20847_c4_g4;TR20860_c4_g1;TR22582_c0_g1;TR24206_c0_g1;TR26545_c0_g1;TR27655_c0_g1;TR2874_c0_g1;TR3003_c0_g1;TR30250_c0_g1;TR30967_c0_g1;TR31012_c0_g1;TR33778_c0_g1;TR33808_c0_g2;TR33808_c0_g3;TR35675_c0_g1;TR36182_c0_g1;TR36702_c0_g1…	K01689+K01689+K01689+K08074+K01623+K00128+K00128+K00016+K00844+K00016+K00382+K00850+K00873+K01689+K00149+K00121+K00162+K00873+K03841+K14085+K01596+K01834+K00121+K01623+K00850+K00850+K01623+K03841+K01803+K00927+K00129+K00161+K13997+K00850+K00850+K01803+K01810+K01810+K01810+K01810+K01810+K01895+K00850+K00134+K00134+K01623+K01084+K01837+K00121+K01810+K01623+K00002+K00002+K01623+K00873+K00873+K00850+…
Citrate cycle (TCA cycle)	ko00020	57	TR10607_c14_g1;TR10939_c0_g1;TR1109_c0_g1;TR11506_c0_g1;TR11937_c0_g1;TR13351_c0_g1;TR13351_c0_g2;TR13411_c0_g1;TR14739_c0_g1;TR15670_c11_g3;TR16534_c5_g1;TR18284_c2_g1;TR2357_c0_g2;TR25296_c0_g2;TR26328_c0_g1;TR26545_c0_g1;TR30211_c2_g1;TR30250_c0_g1;TR31450_c0_g1;TR33085_c5_g1;TR33085_c5_g2;TR33594_c6_g1;TR36000_c0_g1;TR37529_c0_g1;TR37772_c5_g1;TR37772_c5_g2;TR37958_c2_g1;TR38022_c0_g1;TR38316…	K00031+K01958+K00164+K00164+K00026+K00025+K00025+K00025+K00030+K00237+K00382+K01648+K01647+K01899+K01958+K00162+K01958+K01596+K01681+K01900+K01900+K00235+K00164+K00161+K00030+K00030+K00235+K00030+K13997+K01648+K01681+K01681+K00031+K01679+K00031+K00025+K00161+K00161+K00030+K00235+K00658+K00161+K01681+K00237+K00234+K01899+K01899+K00236+K00382+K01900+K00031+K00161+K00164+K00164+K00164+K01958+K00627
Pentose phosphate pathway	ko00030	57	TR11242_c0_g1;TR11563_c0_g1;TR11563_c0_g2;TR11968_c0_g1;TR13598_c0_g1;TR16566_c5_g1;TR17348_c0_g1;TR18026_c0_g1;TR1939_c0_g1;TR20245_c0_g1;TR20643_c0_g1;TR27376_c0_g1;TR27376_c0_g2;TR2874_c0_g1;TR29648_c0_g1;TR33778_c0_g1;TR33808_c0_g2;TR33808_c0_g3;TR35675_c0_g1;TR35921_c0_g1;TR35921_c0_g2;TR36182_c0_g1;TR39169_c0_g1;TR40055_c0_g3;TR42422_c11_g1;TR42422_c11_g2;TR42422_c18_g1;TR42422_c5_g1;TR4242…	K00033+K01807+K01807+K01623+K00616+K00948+K01057+K00615+K00850+K00615+K01619+K00036+K00036+K03841+K00615+K01623+K00850+K00850+K01623+K01783+K01783+K03841+K00850+K00850+K01810+K01810+K01810+K01810+K01810+K00850+K01623+K01810+K01623+K00948+K01623+K00850+K01623+K00850+K00850+K13937+K01619+K00850+K03841+K01835+K01835+K01835+K03841+K03841+K00852+K01835+K00850+K00850+K01623+K00850+K00615+K00615+K01623
Pentose and glucuronate interconversions	ko00040	31	TR1274_c0_g1;TR1274_c0_g2;TR16259_c0_g1;TR27338_c0_g1;TR30014_c1_g1;TR31042_c0_g1;TR31042_c0_g2;TR35921_c0_g1;TR35921_c0_g2;TR3822_c2_g1;TR3822_c2_g2;TR3822_c6_g1;TR3822_c6_g2;TR43573_c0_g1;TR43573_c0_g2;TR54491_c1_g1;TR54491_c1_g2;TR54491_c1_g3;TR58202_c2_g1;TR62258_c0_g1;TR64265_c0_g1;TR64265_c0_g2;TR65779_c0_g1;TR66592_c0_g1;TR69793_c5_g3;TR7814_c0_g1;TR7814_c0_g3;TR7814_c0_g4;TR7814_c0_g5;TR8…	K00128+K00128+K00011+K00699+K00012+K13247+K13247+K01783+K01783+K00854+K00854+K00854+K00854+K00699+K00699+K00078+K00078+K00078+K00963+K00963+K00963+K00963+K00699+K00128+K01195+K00128+K00128+K00128+K00128+K03331+K00699
Fructose and mannose metabolism	ko00051	66	TR11968_c0_g1;TR14611_c0_g1;TR1528_c0_g1;TR16259_c0_g1;TR1636_c0_g1;TR1870_c0_g1;TR1887_c0_g1;TR1939_c0_g1;TR25493_c0_g1;TR25493_c0_g4;TR25500_c0_g1;TR27046_c0_g1;TR27046_c0_g2;TR27046_c0_g3;TR27453_c0_g1;TR2874_c0_g1;TR33149_c0_g1;TR33778_c0_g1;TR33808_c0_g2;TR33808_c0_g3;TR35675_c0_g1;TR35728_c1_g1;TR36182_c0_g1;TR36561_c2_g1;TR36702_c0_g1;TR37906_c0_g1;TR39169_c0_g1;TR40055_c0_g3;TR40228_c0_g1…	K01623+K00844+K05305+K00011+K01112+K01112+K00966+K00850+K01103+K01103+K01103+K00966+K00966+K00966+K00100+K03841+K01103+K01623+K00850+K00850+K01623+K01112+K03841+K02377+K01803+K01840+K00850+K00850+K01803+K00100+K00850+K14634+K01623+K01103+K01103+K01623+K01623+K00850+K01623+K00850+K00850+K00976+K01711+K00850+K01112+K01103+K00966+K01112+K01840+K00844+K01103+K01112+K03841+K01809+K14634+K03841+K03841+…
Galactose metabolism	ko00052	42	TR11029_c0_g2;TR12776_c0_g1;TR14611_c0_g1;TR16259_c0_g1;TR18182_c0_g1;TR18182_c0_g2;TR1939_c0_g1;TR23438_c0_g1;TR27458_c3_g1;TR27458_c3_g2;TR2893_c0_g1;TR33808_c0_g2;TR33808_c0_g3;TR34358_c0_g1;TR37837_c0_g1;TR39169_c0_g1;TR40055_c0_g3;TR43110_c1_g2;TR46991_c0_g1;TR49705_c0_g1;TR51406_c0_g1;TR52128_c1_g1;TR52128_c1_g2;TR58037_c0_g1;TR58202_c2_g1;TR62258_c0_g1;TR64265_c0_g1;TR64265_c0_g2;TR65239_c…	K07967+K12047+K00844+K00011+K01784+K01784+K00850+K01189+K00849+K00849+K00965+K00850+K00850+K12047+K12309+K00850+K00850+K00850+K01084+K07966+K00850+K00850+K00850+K00850+K00963+K00963+K00963+K00963+K00844+K12316+K12316+K12316+K01835+K01835+K01835+K12317+K01835+K00850+K00850+K00844+K00850+K00849
Ascorbate and aldarate metabolism	ko00053	18	TR1274_c0_g1;TR1274_c0_g2;TR22582_c0_g1;TR27338_c0_g1;TR30014_c1_g1;TR3003_c0_g1;TR43573_c0_g1;TR43573_c0_g2;TR65779_c0_g1;TR66592_c0_g1;TR70717_c0_g1;TR70717_c0_g2;TR7814_c0_g1;TR7814_c0_g3;TR7814_c0_g4;TR7814_c0_g5;TR93604_c0_g1;TR94207_c0_g1;	K00128+K00128+K00149+K00699+K00012+K14085+K00699+K00699+K00699+K00128+K00149+K00149+K00128+K00128+K00128+K00128+K00469+K00699
Fatty acid biosynthesis	ko00061	16	TR1353_c0_g1;TR21836_c0_g1;TR24055_c0_g1;TR24055_c1_g1;TR255_c0_g1;TR2764_c0_g1;TR29003_c2_g1;TR37784_c1_g1;TR37784_c1_g2;TR39781_c0_g1;TR44867_c0_g1;TR44867_c0_g2;TR48229_c0_g1;TR59839_c3_g1;TR65859_c0_g1;TR74296_c0_g1;	K00665+K00645+K00665+K00665+K00665+K00665+K11262+K00665+K00665+K00665+K11262+K11262+K09458+K11262+K01071+K00665
Fatty acid elongation in mitochondria	ko00062	20	TR19776_c0_g1;TR19776_c0_g2;TR20310_c0_g1;TR21387_c1_g1;TR32792_c0_g2;TR32792_c0_g3;TR36332_c0_g1;TR38446_c0_g2;TR42064_c0_g1;TR42064_c0_g2;TR51497_c0_g1;TR52724_c0_g1;TR52771_c0_g1;TR52771_c0_g2;TR56978_c0_g1;TR56978_c0_g2;TR59047_c0_g1;TR59047_c0_g2;TR8549_c0_g1;TR8549_c0_g2;	K07509+K07509+K07509+K00022+K01074+K01074+K07511+K07512+K07512+K07512+K07508+K07515+K07515+K07515+K07512+K07512+K01074+K01074+K01074+K01074
Fatty acid metabolism	ko00071	63	TR1274_c0_g1;TR1274_c0_g2;TR14495_c10_g3;TR14495_c10_g4;TR16983_c0_g1;TR16983_c1_g1;TR19776_c0_g1;TR19776_c0_g2;TR20310_c0_g1;TR21387_c1_g1;TR22582_c0_g1;TR24206_c0_g1;TR24345_c2_g4;TR25660_c0_g1;TR27050_c0_g1;TR3003_c0_g1;TR31012_c0_g1;TR31213_c0_g1;TR31280_c0_g1;TR34448_c0_g1;TR36002_c0_g1;TR36332_c0_g1;TR4124_c0_g1;TR4124_c0_g2;TR43002_c0_g1;TR44456_c0_g1;TR4448_c0_g1;TR4448_c0_g2;TR47106_c0_g…	K00128+K00128+K08766+K08766+K08765+K08765+K07509+K07509+K07509+K00022+K00149+K00121+K00255+K01897+K01897+K14085+K00121+K00626+K00249+K01897+K09479+K07511+K13238+K13238+K01692+K01897+K01897+K01897+K07514+K07513+K07513+K08765+K08765+K00121+K07508+K09478+K07515+K07515+K07515+K00248+K01897+K00232+K00232+K00252+K00626+K01897+K00128+K01897+K01897+K01897+K01897+K13239+K00121+K00149+K00149+K08765+K00232+…
Synthesis and degradation of ketone bodies	ko00072	9	TR1190_c1_g1;TR18477_c0_g1;TR27868_c0_g1;TR31213_c0_g1;TR52245_c0_g1;TR53097_c1_g1;TR61281_c0_g1;TR67767_c0_g1;TR67767_c0_g2;	K00019+K01027+K01027+K00626+K00019+K01640+K00626+K01641+K01641
Steroid biosynthesis	ko00100	29	TR12712_c0_g1;TR16215_c0_g1;TR19875_c15_g11;TR19875_c15_g4;TR22134_c0_g1;TR22134_c0_g2;TR33797_c0_g1;TR35674_c0_g1;TR37773_c0_g1;TR37813_c0_g1;TR37813_c0_g2;TR37813_c0_g3;TR49554_c0_g1;TR50368_c0_g1;TR58473_c0_g1;TR61149_c3_g1;TR63358_c7_g1;TR63358_c7_g2;TR63358_c7_g3;TR63358_c7_g4;TR63358_c7_g5;TR66995_c0_g1;TR66995_c0_g2;TR66995_c0_g3;TR72620_c0_g1;TR75436_c0_g1;TR7966_c0_g1;TR7966_c0_g2;TR8000…	K00511+K01824+K13373+K13373+K07748+K07748+K09828+K07750+K00801+K01852+K01852+K01852+K00637+K07750+K12298+K05917+K01052+K01052+K01052+K01052+K01052+K12298+K12298+K12298+K00222+K00227+K00511+K00511+K00213
Primary bile acid biosynthesis	ko00120	16	TR14435_c5_g2;TR14435_c5_g3;TR18585_c1_g1;TR31326_c0_g1;TR46759_c0_g1;TR49984_c0_g1;TR52769_c0_g1;TR52769_c0_g3;TR54328_c1_g1;TR62783_c0_g1;TR62783_c0_g2;TR62783_c0_g3;TR65628_c0_g1;TR70338_c5_g1;TR78929_c0_g1;TR8861_c1_g1;	K12405+K12405+K07430+K12405+K07431+K01796+K12408+K12408+K08764+K00488+K00488+K00488+K10223+K07440+K00489+K07439
Ubiquinone and other terpenoid-quinone biosynthesis	ko00130	12	TR11775_c0_g1;TR11775_c0_g2;TR20231_c1_g1;TR24653_c0_g1;TR24653_c0_g2;TR26597_c0_g1;TR26597_c0_g2;TR30142_c0_g1;TR52981_c0_g1;TR52981_c0_g2;TR6037_c0_g1;TR89751_c0_g1;	K00591+K00591+K00815+K00457+K00457+K06126+K06126+K00457+K06127+K06127+K06126+K06134
Steroid hormone biosynthesis	ko00140	36	TR12973_c0_g1;TR17205_c0_g1;TR17445_c0_g1;TR17445_c0_g2;TR18585_c1_g1;TR19613_c0_g1;TR19613_c0_g2;TR19875_c15_g11;TR19875_c15_g4;TR27338_c0_g1;TR27534_c2_g2;TR27542_c9_g1;TR37266_c0_g1;TR37801_c6_g1;TR38302_c0_g3;TR42696_c0_g1;TR43573_c0_g1;TR43573_c0_g2;TR46165_c2_g1;TR46165_c4_g1;TR49884_c0_g1;TR49884_c0_g2;TR50705_c3_g1;TR50856_c0_g1;TR50856_c0_g2;TR52907_c0_g1;TR62974_c2_g1;TR65779_c0_g1;TR66…	K00044+K00498+K00545+K00545+K07430+K00071+K00071+K13373+K13373+K00699+K10251+K01131+K07408+K00071+K00545+K07424+K00699+K00699+K10207+K10207+K00044+K00044+K00044+K12345+K12345+K12344+K12343+K00699+K00070+K07434+K07434+K07410+K00489+K13370+K13370+K00699
Oxidative phosphorylation	ko00190	214	TR10446_c0_g1;TR11568_c0_g1;TR11954_c0_g1;TR12479_c0_g1;TR1302_c0_g1;TR1329_c0_g1;TR1329_c1_g1;TR13873_c0_g1;TR14066_c0_g1;TR14409_c0_g1;TR14602_c0_g1;TR14947_c0_g1;TR15452_c0_g1;TR15670_c11_g3;TR15887_c0_g1;TR16254_c0_g1;TR16277_c0_g1;TR17451_c0_g1;TR1746_c0_g1;TR1746_c0_g2;TR17558_c0_g1;TR17884_c0_g1;TR17940_c0_g1;TR18744_c0_g1;TR19111_c0_g1;TR19149_c0_g1;TR19645_c0_g1;TR19649_c0_g1;TR19682_c0_…	K03962+K03941+K02147+K03948+K02132+K03879+K03879+K02132+K02256+K02133+K00415+K02256+K02129+K00237+K03966+K02148+K02155+K02256+K03947+K03947+K02147+K02270+K03935+K02131+K02133+K03943+K03952+K02148+K03951+K03964+K02130+K02261+K02128+K03949+K02266+K02273+K02261+K02154+K03957+K02267+K03878+K00413+K00411+K02256+K02144+K02265+K02265+K02127+K02137+K02137+K03943+K03943+K00420+K02131+K02155+K02155+K00419+…
Purine metabolism	ko00230	312	TR10557_c7_g5;TR10574_c1_g1;TR1115_c0_g1;TR11340_c0_g1;TR11768_c0_g1;TR14461_c3_g1;TR14461_c3_g2;TR14468_c5_g1;TR14468_c5_g2;TR14598_c0_g1;TR14632_c0_g1;TR1472_c7_g3;TR14761_c0_g1;TR15714_c4_g1;TR15714_c4_g6;TR15739_c1_g1;TR16480_c0_g2;TR16562_c1_g1;TR16566_c5_g1;TR16599_c1_g1;TR16599_c1_g2;TR16935_c3_g3;TR16935_c3_g4;TR16936_c4_g8;TR17002_c0_g2;TR1710_c0_g1;TR17129_c1_g3;TR17448_c0_g1;TR17664_c0…	K03002+K02684+K13298+K00939+K03783+K01477+K01477+K02328+K02328+K08043+K08042+K01120+K03002+K03506+K03506+K03011+K01490+K01081+K00948+K13755+K13755+K03002+K03002+K01514+K01510+K08049+K07127+K13755+K13755+K13755+K03005+K03005+K01513+K03015+K01120+K13755+K14721+K00873+K03002+K03002+K08048+K03002+K03002+K03002+K03023+K03023+K12319+K12319+K02326+K02326+K02999+K03013+K00940+K01939+K01939+K11787+K01511+…
Caffeine metabolism	ko00232	7	TR2986_c0_g1;TR2986_c0_g2;TR2986_c0_g3;TR2986_c1_g1;TR46494_c0_g1;TR46494_c1_g1;TR47468_c0_g2;	K00106+K00106+K00106+K00106+K00106+K00106+K00365
Pyrimidine metabolism	ko00240	171	TR10557_c7_g5;TR10574_c1_g1;TR10621_c0_g1;TR10729_c0_g1;TR11768_c0_g1;TR11821_c0_g1;TR11821_c0_g2;TR11821_c0_g3;TR14468_c5_g1;TR14468_c5_g2;TR1454_c0_g1;TR14761_c0_g1;TR15714_c4_g1;TR15714_c4_g6;TR15739_c1_g1;TR16562_c1_g1;TR16935_c3_g3;TR16935_c3_g4;TR17002_c0_g2;TR17921_c0_g1;TR17921_c0_g2;TR18278_c0_g1;TR19941_c9_g1;TR20895_c0_g2;TR20895_c0_g4;TR21445_c1_g10;TR21445_c1_g6;TR21445_c1_g7;TR21494…	K03002+K02684+K00944+K00384+K03783+K01493+K01493+K01493+K02328+K02328+K00254+K03002+K03506+K03506+K03011+K01081+K03002+K03002+K01510+K03005+K03005+K03015+K14721+K03002+K03002+K03002+K03002+K03002+K03023+K03023+K02326+K02326+K02999+K03013+K00940+K01511+K01511+K03002+K00560+K03019+K00893+K00757+K03007+K03009+K03009+K03020+K03025+K03025+K03002+K13421+K13800+K00761+K00761+K00962+K00962+K03021+K03021+…
Alanine, aspartate and glutamate metabolism	ko00250	62	TR10628_c3_g1;TR10628_c3_g2;TR10628_c3_g3;TR10628_c3_g4;TR13186_c0_g1;TR16106_c0_g1;TR22125_c0_g1;TR22125_c0_g2;TR22577_c0_g1;TR22689_c0_g1;TR2902_c0_g1;TR30062_c0_g1;TR30062_c1_g1;TR32335_c0_g1;TR35837_c0_g1;TR36475_c1_g1;TR37015_c0_g1;TR37762_c1_g1;TR37762_c1_g2;TR37762_c1_g3;TR39985_c11_g1;TR40779_c0_g1;TR41463_c0_g1;TR41640_c0_g1;TR42299_c1_g1;TR42299_c1_g2;TR42299_c1_g3;TR42457_c1_g1;TR42457…	K01915+K01915+K01915+K01915+K00830+K01580+K01939+K01939+K14454+K00827+K01939+K01425+K01425+K01953+K01940+K01437+K13566+K00814+K00814+K00814+K14455+K01939+K00814+K01953+K01755+K01755+K01755+K00261+K00261+K00272+K00272+K01915+K01915+K11540+K11540+K01425+K01948+K00764+K00294+K01580+K00261+K00820+K01756+K01580+K01437+K01437+K13524+K00814+K03334+K03334+K03334+K00139+K01953+K00261+K00261+K01580+K01580+…
Glycine, serine and threonine metabolism	ko00260	52	TR10298_c0_g1;TR10298_c0_g2;TR10298_c0_g3;TR12518_c0_g1;TR13186_c0_g1;TR1552_c2_g4;TR16534_c5_g1;TR19756_c0_g1;TR19756_c0_g2;TR22689_c0_g1;TR25446_c1_g1;TR2747_c0_g1;TR27528_c0_g1;TR3003_c0_g1;TR30243_c0_g1;TR31555_c0_g1;TR31555_c0_g2;TR33309_c0_g1;TR33309_c0_g2;TR37671_c0_g1;TR3843_c0_g3;TR40467_c10_g1;TR40467_c10_g2;TR42466_c2_g1;TR43563_c0_g1;TR48288_c0_g1;TR5008_c0_g1;TR5008_c0_g2;TR50651_c5_…	K00613+K00613+K00613+K00060+K00830+K01758+K00382+K00552+K00552+K00827+K01079+K00274+K00639+K14085+K00831+K00542+K00542+K00605+K00605+K01697+K00273+K01697+K01697+K00281+K00600+K00314+K00865+K00865+K00643+K00643+K00643+K01697+K00060+K00060+K00060+K00544+K00315+K00315+K00643+K00058+K01754+K00276+K00643+K00600+K00382+K00108+K00600+K00060+K00830+K00613+K00060+K01697
Cysteine and methionine metabolism	ko00270	65	TR1423_c0_g1;TR15127_c0_g1;TR15127_c0_g2;TR1527_c0_g1;TR1552_c2_g4;TR16128_c0_g1;TR16165_c0_g1;TR20231_c1_g1;TR22577_c0_g1;TR24368_c4_g1;TR25041_c0_g1;TR28150_c0_g1;TR3109_c0_g2;TR33332_c0_g1;TR33660_c0_g1;TR35018_c0_g1;TR37671_c0_g1;TR37784_c0_g1;TR37784_c0_g2;TR37784_c0_g3;TR37808_c0_g1;TR37808_c0_g2;TR38295_c1_g1;TR38368_c0_g1;TR39985_c11_g1;TR40467_c10_g1;TR40467_c10_g2;TR42414_c2_g1;TR42482_…	K00016+K00797+K00797+K01251+K01758+K00016+K00456+K00815+K14454+K01011+K00789+K01251+K00558+K01251+K00558+K00558+K01697+K00547+K00547+K00547+K08963+K08963+K00558+K01251+K14455+K01697+K01697+K00789+K01611+K01611+K00558+K00558+K00558+K01251+K00789+K08964+K08967+K00802+K01697+K08964+K08964+K00558+K00558+K00549+K00544+K00548+K00548+K00548+K03334+K03334+K03334+K00558+K00558+K00772+K00016+K00789+K00789+…
Valine, leucine and isoleucine degradation	ko00280	66	TR10891_c0_g1;TR10891_c0_g2;TR11958_c0_g1;TR1274_c0_g1;TR1274_c0_g2;TR16534_c5_g1;TR18244_c2_g1;TR18244_c2_g2;TR18477_c0_g1;TR19684_c0_g1;TR19776_c0_g1;TR19776_c0_g2;TR20310_c0_g1;TR21387_c1_g1;TR22140_c1_g1;TR22140_c1_g2;TR22582_c0_g1;TR27868_c0_g1;TR30032_c0_g1;TR3003_c0_g1;TR31213_c0_g1;TR31280_c0_g1;TR36332_c0_g1;TR38311_c0_g1;TR42332_c0_g1;TR43002_c0_g1;TR43089_c0_g1;TR46212_c4_g1;TR46212_c4…	K05606+K05606+K01969+K00128+K00128+K00382+K00157+K00157+K01027+K00167+K07509+K07509+K07509+K00022+K09699+K09699+K00149+K01027+K00253+K14085+K00626+K00249+K07511+K01847+K00826+K01692+K05605+K05607+K05607+K07514+K07513+K07513+K01965+K07508+K09478+K07515+K07515+K07515+K01640+K00248+K00140+K00626+K00826+K00020+K00020+K13524+K01968+K11538+K11538+K00128+K03334+K03334+K03334+K01641+K01641+K00166+K00149+…
Valine, leucine and isoleucine biosynthesis	ko00290	20	TR10260_c0_g1;TR11901_c0_g1;TR16053_c0_g1;TR16053_c0_g2;TR20778_c0_g1;TR26545_c0_g1;TR27448_c0_g1;TR37529_c0_g1;TR38308_c0_g1;TR42332_c0_g1;TR5113_c0_g1;TR52799_c0_g1;TR58178_c0_g2;TR59180_c3_g1;TR59180_c3_g2;TR6341_c5_g4;TR65239_c4_g1;TR67754_c0_g1;TR72351_c0_g1;TR78120_c0_g1;	K01652+K01873+K01873+K01873+K01652+K00162+K01870+K00161+K01873+K00826+K01870+K01870+K01869+K00161+K00161+K00826+K00161+K01754+K01869+K00161
Lysine biosynthesis	ko00300	3	TR10586_c1_g1;TR3003_c0_g1;TR59140_c0_g1;	K00825+K14085+K14157
Lysine degradation	ko00310	91	TR10586_c1_g1;TR10634_c0_g1;TR10634_c0_g2;TR11067_c0_g1;TR1109_c0_g1;TR11506_c0_g1;TR12163_c0_g1;TR1274_c0_g1;TR1274_c0_g2;TR14508_c1_g1;TR14508_c3_g1;TR14508_c3_g2;TR17696_c0_g1;TR18613_c2_g2;TR19035_c0_g1;TR19035_c0_g2;TR21387_c1_g1;TR21826_c0_g1;TR22440_c0_g1;TR22582_c0_g1;TR24068_c0_g1;TR24068_c0_g2;TR25065_c0_g1;TR25065_c0_g2;TR26647_c3_g1;TR27181_c0_g1;TR28945_c10_g3;TR29006_c3_g2;TR3003_c0…	K00825+K00474+K00474+K11431+K00164+K00164+K13645+K00128+K00128+K11424+K11424+K11424+K11421+K11422+K11421+K11421+K00022+K11421+K13645+K00149+K13645+K13645+K11429+K11429+K11425+K13645+K11433+K06101+K14085+K11703+K11703+K00626+K11420+K11419+K13645+K13645+K11425+K00164+K07511+K11422+K11422+K11422+K11422+K11429+K11427+K11427+K11431+K01692+K11424+K11420+K06101+K11428+K11428+K07514+K11420+K07515+K07515+…
Arginine and proline metabolism	ko00330	109	TR10298_c0_g1;TR10298_c0_g2;TR10298_c0_g3;TR10628_c3_g1;TR10628_c3_g2;TR10628_c3_g3;TR10628_c3_g4;TR12256_c0_g1;TR1274_c0_g1;TR1274_c0_g2;TR1511_c3_g2;TR15127_c0_g1;TR15127_c0_g2;TR15250_c0_g1;TR15250_c0_g2;TR1547_c0_g1;TR1547_c0_g2;TR1547_c0_g3;TR1547_c0_g4;TR1547_c0_g5;TR15570_c0_g1;TR21758_c4_g1;TR22577_c0_g1;TR22582_c0_g1;TR22666_c0_g1;TR26516_c0_g1;TR2747_c0_g1;TR27587_c0_g1;TR3003_c0_g1;TR3…	K00613+K00613+K00613+K01915+K01915+K01915+K01915+K00472+K00128+K00128+K00657+K00797+K00797+K01480+K01480+K00472+K00472+K00472+K00472+K00472+K00933+K01581+K14454+K00149+K00286+K00657+K00274+K12657+K14085+K01425+K01425+K00542+K00542+K00933+K01940+K00933+K00472+K00273+K13241+K14455+K00318+K00318+K01755+K01755+K01755+K00261+K00261+K01611+K01611+K00933+K00933+K00933+K00933+K11067+K11067+K00286+K00286+…
Histidine metabolism	ko00340	45	TR11000_c0_g1;TR11000_c0_g3;TR1274_c0_g1;TR1274_c0_g2;TR1516_c0_g1;TR16093_c0_g1;TR16093_c0_g2;TR20894_c1_g1;TR20894_c1_g2;TR22582_c0_g1;TR2747_c0_g1;TR3003_c0_g1;TR30762_c0_g1;TR35016_c0_g1;TR36475_c1_g1;TR37115_c0_g1;TR4107_c0_g1;TR41872_c0_g1;TR4196_c0_g1;TR42164_c0_g1;TR54218_c0_g1;TR54218_c0_g2;TR54340_c0_g1;TR54340_c0_g2;TR54340_c0_g3;TR56022_c0_g1;TR56022_c0_g2;TR63309_c0_g1;TR63309_c0_g2;…	K01745+K01745+K00128+K00128+K00599+K01593+K01593+K00599+K00599+K00149+K00274+K14085+K13990+K00599+K01437+K00129+K01590+K13990+K05604+K01590+K00599+K00599+K11182+K11182+K11182+K00546+K00546+K01437+K01437+K01590+K01590+K01590+K01590+K01590+K00128+K00149+K00149+K00128+K00128+K00128+K00128+K00129+K01437+K00129+K01712
Tyrosine metabolism	ko00350	53	TR1516_c0_g1;TR16093_c0_g1;TR16093_c0_g2;TR17445_c0_g1;TR17445_c0_g2;TR17885_c0_g1;TR18244_c2_g1;TR18244_c2_g2;TR20231_c1_g1;TR20894_c1_g1;TR20894_c1_g2;TR21593_c0_g1;TR22577_c0_g1;TR23524_c0_g1;TR24206_c0_g1;TR24653_c0_g1;TR24653_c0_g2;TR2747_c0_g1;TR28523_c0_g1;TR28523_c0_g2;TR30142_c0_g1;TR31012_c0_g1;TR35016_c0_g1;TR3509_c0_g1;TR37115_c0_g1;TR38302_c0_g3;TR38381_c0_g1;TR39985_c11_g1;TR41164_c…	K00599+K01593+K01593+K00545+K00545+K00451+K00157+K00157+K00815+K00599+K00599+K01555+K14454+K07253+K00121+K00457+K00457+K00274+K00503+K00503+K00457+K00121+K00599+K00680+K00129+K00545+K00501+K14455+K01555+K01800+K00553+K00121+K00501+K00501+K00599+K00599+K00503+K00505+K01827+K03334+K03334+K03334+K00121+K00506+K00276+K00505+K00505+K00503+K00129+K00501+K00129+K00505+K14455
Phenylalanine metabolism	ko00360	23	TR12610_c0_g1;TR16093_c0_g1;TR16093_c0_g2;TR20231_c1_g1;TR22577_c0_g1;TR23043_c0_g1;TR23524_c0_g1;TR24653_c0_g1;TR24653_c0_g2;TR2747_c0_g1;TR30142_c0_g1;TR30763_c0_g1;TR3554_c0_g1;TR3554_c1_g1;TR37115_c0_g1;TR39985_c11_g1;TR67008_c0_g1;TR67008_c0_g2;TR67008_c1_g1;TR69549_c0_g1;TR79065_c0_g1;TR8025_c0_g1;TR92431_c0_g1;	K00500+K01593+K01593+K00815+K14454+K11188+K07253+K00457+K00457+K00274+K00457+K11188+K00500+K00500+K00129+K14455+K03334+K03334+K03334+K00276+K00129+K00129+K14455
Tryptophan metabolism	ko00380	77	TR10263_c0_g1;TR10586_c1_g1;TR1109_c0_g1;TR11506_c0_g1;TR1274_c0_g1;TR1274_c0_g2;TR13791_c0_g1;TR15368_c0_g1;TR16093_c0_g1;TR16093_c0_g2;TR18244_c2_g1;TR18244_c2_g2;TR19941_c3_g1;TR21359_c0_g1;TR21359_c0_g2;TR21387_c1_g1;TR22582_c0_g1;TR272_c0_g1;TR2747_c0_g1;TR28999_c1_g2;TR28999_c1_g3;TR28999_c1_g4;TR28999_c1_g5;TR28999_c1_g6;TR28999_c1_g7;TR3003_c0_g1;TR31213_c0_g1;TR32154_c0_g1;TR34506_c0_g1;…	K00463+K00825+K00164+K00164+K00128+K00128+K01556+K00502+K01593+K01593+K00157+K00157+K01867+K00669+K00669+K00022+K00149+K03781+K00274+K00816+K00816+K00816+K00816+K00816+K00816+K14085+K00626+K01867+K01556+K01556+K00543+K00164+K07511+K07408+K01867+K01867+K01692+K03392+K00463+K00453+K00502+K00502+K07514+K00669+K03781+K07515+K07515+K07515+K01432+K03781+K11182+K11182+K11182+K00816+K00486+K00252+K00626+…
Phenylalanine, tyrosine and tryptophan biosynthesis	ko00400	12	TR12610_c0_g1;TR20175_c0_g1;TR20231_c1_g1;TR22577_c0_g1;TR3554_c0_g1;TR3554_c1_g1;TR39985_c11_g1;TR67008_c0_g1;TR67008_c0_g2;TR67008_c1_g1;TR72542_c0_g1;TR92431_c0_g1;	K00500+K01735+K00815+K14454+K00500+K00500+K14455+K03334+K03334+K03334+K01735+K14455
beta-Alanine metabolism	ko00410	40	TR1274_c0_g1;TR1274_c0_g2;TR14633_c0_g1;TR15127_c0_g1;TR15127_c0_g2;TR16106_c0_g1;TR22582_c0_g1;TR3003_c0_g1;TR31280_c0_g1;TR36332_c0_g1;TR4196_c0_g1;TR43002_c0_g1;TR43089_c0_g1;TR44452_c0_g1;TR47106_c0_g1;TR52724_c0_g1;TR52771_c0_g1;TR52771_c0_g2;TR5288_c0_g1;TR53765_c0_g1;TR54371_c0_g1;TR54371_c0_g4;TR54672_c0_g1;TR61738_c0_g1;TR61857_c0_g1;TR6528_c0_g1;TR66592_c0_g1;TR68101_c0_g1;TR69410_c0_g1…	K00128+K00128+K01578+K00797+K00797+K01580+K00149+K14085+K00249+K07511+K05604+K01692+K05605+K00207+K07514+K07515+K07515+K07515+K00802+K01580+K00207+K00207+K01464+K01464+K01580+K13524+K00128+K00207+K01431+K00276+K00149+K00149+K00207+K01580+K00128+K00128+K00128+K00128+K01580+K01464
Taurine and hypotaurine metabolism	ko00430	15	TR10539_c2_g1;TR16106_c0_g1;TR16165_c0_g1;TR20839_c9_g1;TR53765_c0_g1;TR59488_c0_g1;TR59488_c0_g2;TR59488_c0_g3;TR61857_c0_g1;TR66331_c0_g1;TR72372_c1_g1;TR79264_c0_g1;TR81609_c0_g1;TR82283_c0_g1;TR90784_c0_g1;	K00681+K01580+K00456+K00681+K01580+K10712+K10712+K10712+K01580+K00681+K01580+K01580+K01594+K00456+K01594
Selenocompound metabolism	ko00450	31	TR10729_c0_g1;TR1515_c0_g1;TR1552_c2_g4;TR22120_c0_g1;TR28999_c1_g2;TR28999_c1_g3;TR28999_c1_g4;TR28999_c1_g5;TR28999_c1_g6;TR28999_c1_g7;TR31073_c0_g1;TR31073_c0_g2;TR37910_c0_g2;TR39160_c0_g1;TR39160_c0_g3;TR4444_c2_g1;TR4444_c2_g2;TR4444_c2_g3;TR4444_c2_g4;TR4808_c0_g1;TR52910_c0_g1;TR54536_c0_g2;TR5871_c0_g1;TR59166_c0_g1;TR61546_c0_g1;TR65616_c0_g1;TR65616_c1_g1;TR65616_c2_g1;TR67757_c0_g1;T…	K00384+K01874+K01758+K10837+K00816+K00816+K00816+K00816+K00816+K00816+K00384+K00384+K13811+K03341+K03341+K01008+K01008+K01008+K01008+K01008+K01874+K00816+K13811+K13811+K00549+K00548+K00548+K00548+K00384+K01763+K01008
Cyanoamino acid metabolism	ko00460	8	TR10539_c2_g1;TR20839_c9_g1;TR31319_c0_g1;TR31319_c1_g1;TR43563_c0_g1;TR66331_c0_g1;TR70944_c0_g1;TR75162_c0_g1;	K00681+K00681+K05350+K05350+K00600+K00681+K00600+K00600
D-Glutamine and D-glutamate metabolism	ko00471	8	TR30062_c0_g1;TR30062_c1_g1;TR42457_c1_g1;TR42457_c2_g1;TR46214_c10_g1;TR56989_c0_g1;TR69729_c0_g1;TR70841_c0_g1;	K01425+K01425+K00261+K00261+K01425+K00261+K00261+K00261
D-Arginine and D-ornithine metabolism	ko00472	1	TR3843_c0_g3;	K00273
Glutathione metabolism	ko00480	130	TR10539_c2_g1;TR10607_c14_g1;TR11242_c0_g1;TR15127_c0_g1;TR15127_c0_g2;TR16578_c2_g1;TR16578_c2_g2;TR18291_c1_g1;TR18291_c1_g2;TR19045_c1_g1;TR19045_c1_g2;TR1925_c0_g1;TR19617_c0_g1;TR20839_c9_g1;TR20870_c2_g106;TR20870_c2_g107;TR20870_c2_g108;TR20870_c2_g109;TR20870_c2_g11;TR20870_c2_g111;TR20870_c2_g112;TR20870_c2_g114;TR20870_c2_g117;TR20870_c2_g124;TR20870_c2_g125;TR20870_c2_g126;TR20870_c2_g…	K00681+K00031+K00033+K00797+K00797+K05360+K05360+K01920+K01920+K11205+K11205+K00799+K05361+K00681+K00682+K00682+K00682+K00682+K00682+K00682+K00682+K00682+K00682+K00682+K00682+K00682+K00682+K00682+K00682+K00682+K00682+K00682+K00682+K00682+K00682+K00682+K00682+K00682+K00682+K00682+K00682+K00682+K00682+K00682+K00682+K00682+K00682+K00682+K00682+K00682+K00682+K00682+K00682+K00682+K00682+K00682+K00682+…
Starch and sucrose metabolism	ko00500	63	TR12438_c0_g1;TR12776_c0_g1;TR14611_c0_g1;TR14613_c0_g1;TR16976_c6_g1;TR18223_c1_g1;TR22185_c0_g1;TR22185_c1_g1;TR27338_c0_g1;TR27867_c0_g1;TR30014_c1_g1;TR31319_c0_g1;TR31319_c1_g1;TR34358_c0_g1;TR34678_c0_g1;TR3631_c0_g1;TR3631_c0_g2;TR3631_c0_g3;TR36532_c0_g1;TR37090_c1_g1;TR37093_c6_g2;TR42407_c0_g1;TR42422_c11_g1;TR42422_c11_g2;TR42422_c18_g1;TR42422_c5_g1;TR42422_c5_g2;TR43573_c0_g1;TR43573…	K00693+K12047+K00844+K00688+K00688+K01513+K00700+K00700+K00699+K00693+K00012+K05350+K05350+K12047+K00688+K01196+K01196+K01196+K08678+K11809+K00688+K01513+K01810+K01810+K01810+K01810+K01810+K00699+K00699+K00688+K01084+K01810+K00963+K01194+K01194+K01176+K00963+K01196+K00963+K00963+K00844+K00699+K12316+K12316+K12316+K01194+K01194+K01195+K01835+K01835+K01835+K12317+K01835+K00693+K00693+K00844+K01196+…
N-Glycan biosynthesis	ko00510	92	TR10567_c0_g1;TR11029_c0_g2;TR13892_c0_g1;TR15191_c0_g1;TR15428_c0_g1;TR15666_c0_g2;TR15666_c0_g3;TR16976_c8_g1;TR16989_c6_g1;TR16989_c6_g2;TR18262_c0_g1;TR19897_c5_g6;TR20655_c0_g1;TR20655_c0_g10;TR20655_c0_g11;TR20655_c0_g12;TR20655_c0_g2;TR20655_c0_g3;TR20655_c0_g4;TR20655_c0_g5;TR20655_c0_g6;TR20655_c0_g7;TR20655_c0_g8;TR20655_c0_g9;TR21346_c0_g1;TR23176_c0_g1;TR23176_c0_g2;TR27420_c0_g1;TR27…	K06316+K07967+K01230+K01230+K00902+K00744+K00744+K03844+K00738+K00738+K03846+K00778+K07151+K07151+K07151+K07151+K07151+K07151+K07151+K07151+K07151+K07151+K07151+K07151+K03848+K00726+K00726+K07441+K03842+K03842+K00738+K00738+K00737+K12669+K09658+K07432+K07151+K07968+K12668+K01228+K00729+K01231+K01231+K01231+K00779+K03849+K09661+K03847+K07252+K07252+K03843+K13748+K00726+K01001+K07151+K07966+K01230+…
Other glycan degradation	ko00511	27	TR17303_c0_g1;TR17303_c0_g2;TR18799_c0_g1;TR3188_c0_g1;TR3188_c0_g2;TR32082_c6_g2;TR32750_c1_g1;TR32750_c1_g2;TR32750_c1_g3;TR33622_c7_g3;TR33622_c7_g4;TR33662_c2_g1;TR37837_c0_g1;TR37958_c1_g1;TR39137_c0_g1;TR44728_c0_g1;TR53047_c1_g1;TR59569_c0_g1;TR59569_c0_g2;TR59569_c0_g3;TR59569_c0_g4;TR62214_c0_g1;TR63314_c0_g1;TR63314_c0_g2;TR65210_c0_g2;TR65794_c0_g1;TR69287_c0_g1;	K12357+K12357+K01192+K01186+K01186+K12373+K12311+K12311+K12311+K12312+K12312+K01201+K12309+K12373+K01186+K01206+K01227+K01206+K01206+K01206+K01206+K12357+K01191+K01191+K12357+K01444+K12357
Mucin type O-Glycan biosynthesis	ko00512	35	TR16377_c0_g1;TR17017_c0_g1;TR20852_c2_g1;TR23012_c0_g1;TR27017_c0_g1;TR27017_c0_g2;TR30732_c0_g1;TR31092_c0_g1;TR31092_c0_g2;TR32002_c6_g2;TR33087_c11_g6;TR33166_c5_g1;TR33166_c5_g2;TR33166_c5_g3;TR37935_c0_g1;TR42362_c0_g1;TR4264_c0_g1;TR4532_c15_g1;TR4532_c15_g2;TR48224_c7_g1;TR49640_c3_g2;TR49646_c9_g1;TR5740_c0_g6;TR58123_c0_g1;TR59202_c0_g1;TR59692_c0_g1;TR59692_c0_g2;TR60235_c0_g1;TR65214_…	K03479+K00710+K09662+K00710+K00731+K00731+K00710+K00710+K00710+K03368+K00710+K00710+K00710+K00710+K00710+K00710+K00710+K00710+K00710+K00710+K09653+K00710+K00710+K00710+K00710+K09905+K09905+K00710+K00710+K00710+K00710+K00731+K00710+K09663+K00710
Other types of O-glycan biosynthesis	ko00514	43	TR10131_c0_g1;TR10131_c0_g2;TR10791_c0_g1;TR11029_c0_g2;TR16984_c0_g1;TR19897_c5_g6;TR23481_c0_g1;TR27338_c0_g1;TR2744_c0_g1;TR2776_c0_g2;TR28928_c0_g1;TR28928_c0_g2;TR31108_c0_g1;TR31108_c0_g2;TR31537_c0_g1;TR31537_c0_g2;TR35791_c5_g2;TR38403_c0_g1;TR41495_c0_g2;TR42755_c1_g1;TR43113_c0_g1;TR43573_c0_g1;TR43573_c0_g2;TR46997_c0_g1;TR49705_c0_g1;TR52773_c0_g2;TR52982_c0_g1;TR52982_c0_g2;TR59851_c…	K13675+K13675+K13676+K07967+K09667+K00778+K05948+K00699+K00781+K09666+K03691+K03691+K11703+K11703+K03691+K03691+K07968+K00779+K09661+K13676+K03663+K00699+K00699+K13667+K07966+K05948+K00728+K00728+K07968+K11703+K00699+K13675+K13675+K09674+K09674+K07968+K13676+K13646+K00728+K00779+K13676+K05948+K00699
Amino sugar and nucleotide sugar metabolism	ko00520	68	TR1457_c0_g1;TR14611_c0_g1;TR1528_c0_g1;TR18182_c0_g1;TR18182_c0_g2;TR1884_c0_g2;TR1887_c0_g1;TR19941_c2_g1;TR27046_c0_g1;TR27046_c0_g2;TR27046_c0_g3;TR27458_c3_g1;TR27458_c3_g2;TR28316_c4_g1;TR28316_c4_g2;TR2893_c0_g1;TR30014_c1_g1;TR32082_c6_g2;TR36446_c0_g1;TR36532_c0_g1;TR36551_c1_g1;TR36551_c1_g2;TR36561_c2_g1;TR3737_c0_g1;TR37906_c0_g1;TR37958_c1_g1;TR4053_c0_g1;TR42422_c11_g1;TR42422_c11_g…	K00884+K00844+K05305+K01784+K01784+K01787+K00966+K01639+K00966+K00966+K00966+K00849+K00849+K08080+K08080+K00965+K00012+K12373+K02564+K08678+K00621+K00621+K02377+K01183+K01840+K12373+K00326+K01810+K01810+K01810+K01810+K01810+K00983+K01183+K01836+K00983+K00983+K01810+K01097+K00326+K00972+K00976+K01711+K00326+K00963+K00820+K00966+K01443+K01840+K00963+K00963+K00963+K05304+K05304+K12409+K12409+K00844+…
Butirosin and neomycin biosynthesis	ko00524	2	TR14611_c0_g1;TR65239_c3_g1;	K00844+K00844
Glycosaminoglycan degradation	ko00531	27	TR16258_c0_g2;TR16258_c0_g3;TR16439_c0_g2;TR1684_c0_g1;TR27593_c0_g1;TR32082_c6_g2;TR32771_c0_g1;TR37837_c0_g1;TR37958_c1_g1;TR39617_c0_g1;TR42717_c7_g1;TR42717_c7_g2;TR50008_c0_g1;TR50008_c2_g1;TR51044_c0_g1;TR51519_c0_g1;TR52904_c1_g1;TR53531_c7_g1;TR53531_c7_g3;TR53531_c7_g5;TR66314_c3_g2;TR66314_c3_g7;TR6659_c1_g1;TR6659_c1_g2;TR6659_c1_g3;TR69793_c5_g3;TR7860_c0_g1;	K01565+K01565+K01136+K01197+K01197+K12373+K01197+K12309+K12373+K01197+K01135+K01135+K01205+K01205+K01197+K01137+K07964+K10532+K10532+K10532+K01137+K01137+K01217+K01217+K01217+K01195+K01132
Glycosaminoglycan biosynthesis - chondroitin sulfate	ko00532	35	TR14452_c0_g1;TR14452_c0_g2;TR16217_c1_g1;TR16261_c0_g1;TR16580_c5_g1;TR1954_c0_g1;TR20731_c0_g1;TR24402_c0_g1;TR32795_c2_g1;TR32795_c2_g2;TR34611_c0_g1;TR34611_c0_g2;TR34611_c0_g3;TR36502_c1_g1;TR37844_c0_g1;TR39148_c0_g2;TR40070_c11_g1;TR40070_c11_g13;TR40245_c0_g1;TR46362_c0_g1;TR48308_c6_g1;TR52422_c0_g1;TR54567_c0_g1;TR54567_c0_g2;TR5466_c0_g1;TR5466_c0_g2;TR5466_c0_g3;TR56440_c0_g1;TR59712_…	K03419+K03419+K07779+K08106+K00771+K03193+K04743+K00734+K01794+K01794+K10158+K10158+K10158+K00747+K13499+K04742+K01017+K01017+K00746+K00746+K08105+K01020+K00746+K00746+K00746+K00746+K00746+K13499+K00735+K01020+K01020+K00771+K00733+K10157+K10157
Glycosaminoglycan biosynthesis - keratan sulfate	ko00533	18	TR11029_c0_g2;TR2744_c0_g1;TR29010_c7_g3;TR29010_c7_g4;TR32002_c6_g2;TR35791_c5_g2;TR4455_c5_g1;TR49705_c0_g1;TR52901_c3_g1;TR55753_c0_g1;TR59851_c0_g1;TR63274_c0_g1;TR67275_c0_g1;TR68298_c0_g1;TR73737_c0_g1;TR7586_c0_g1;TR7972_c0_g1;TR8036_c0_g1;	K07967+K00781+K07969+K07969+K03368+K07968+K00741+K07966+K00741+K09671+K07968+K04745+K00717+K07968+K09664+K00717+K01022+K04745
Glycosaminoglycan biosynthesis - heparan sulfate	ko00534	51	TR1299_c0_g1;TR16580_c5_g1;TR19453_c0_g1;TR19453_c0_g2;TR21765_c0_g2;TR24402_c0_g1;TR32781_c1_g1;TR34611_c0_g1;TR34611_c0_g2;TR34611_c0_g3;TR34998_c1_g1;TR36550_c0_g2;TR39988_c0_g1;TR4029_c0_g1;TR4191_c0_g1;TR42685_c1_g1;TR43176_c0_g1;TR43176_c0_g2;TR43194_c0_g2;TR51028_c0_g1;TR51028_c0_g2;TR51615_c0_g1;TR5235_c0_g1;TR56135_c0_g1;TR56135_c0_g2;TR59511_c0_g1;TR59712_c0_g1;TR63301_c5_g2;TR65221_c1_…	K01024+K00771+K02366+K02366+K02514+K00734+K02576+K10158+K10158+K10158+K08102+K08103+K01793+K07809+K07809+K02366+K02366+K02366+K02513+K02513+K02513+K02367+K08103+K02369+K02369+K07808+K00735+K02514+K02370+K02576+K08103+K02577+K02579+K02577+K02577+K01793+K08104+K01024+K01024+K02366+K02576+K00771+K02366+K02366+K00733+K02579+K02366+K07809+K10157+K10157+K07809
Glycerolipid metabolism	ko00561	94	TR12072_c0_g1;TR1274_c0_g1;TR1274_c0_g2;TR15166_c0_g1;TR15166_c0_g2;TR15166_c0_g3;TR16259_c0_g1;TR16425_c5_g1;TR16616_c7_g1;TR17647_c0_g1;TR17647_c0_g2;TR19817_c0_g1;TR20978_c0_g1;TR22582_c0_g1;TR23438_c0_g1;TR24312_c0_g1;TR24758_c0_g1;TR24758_c0_g2;TR24758_c0_g3;TR24758_c0_g4;TR2515_c0_g1;TR2515_c0_g2;TR29018_c0_g2;TR29018_c0_g3;TR3003_c0_g1;TR30047_c1_g1;TR30047_c1_g2;TR3157_c0_g1;TR3157_c1_g1;…	K13513+K00128+K00128+K01080+K01080+K01080+K00011+K00901+K13517+K11160+K11160+K01059+K01054+K00149+K01189+K01046+K01080+K01080+K01080+K01080+K01059+K01059+K00901+K00901+K14085+K00901+K00901+K13506+K13506+K13506+K00901+K00629+K00629+K01046+K01046+K00901+K00901+K00901+K13523+K00901+K01059+K00901+K00901+K01080+K00901+K13517+K13517+K13517+K13517+K00901+K00901+K00002+K00002+K00865+K00865+K00901+K01080+…
Inositol phosphate metabolism	ko00562	120	TR1009_c0_g1;TR11357_c0_g1;TR11357_c0_g2;TR13619_c0_g1;TR14471_c1_g1;TR14471_c1_g2;TR1504_c0_g1;TR1514_c0_g1;TR16160_c1_g1;TR16436_c9_g1;TR16436_c9_g3;TR16926_c0_g1;TR16994_c1_g1;TR17028_c0_g1;TR17028_c5_g1;TR178_c0_g1;TR19048_c0_g1;TR19048_c0_g2;TR19912_c11_g2;TR21338_c0_g1;TR21338_c0_g2;TR21338_c0_g3;TR21371_c0_g1;TR21565_c0_g1;TR21819_c1_g1;TR22411_c0_g1;TR227_c3_g1;TR24413_c2_g1;TR24604_c0_g1…	K05858+K00922+K00922+K00923+K03103+K03103+K05857+K05857+K05858+K01099+K01099+K05858+K05860+K00888+K00888+K00999+K05858+K05858+K01092+K05858+K05858+K05858+K00922+K00913+K05859+K05857+K01110+K00888+K00921+K00921+K01109+K01109+K01109+K05858+K00889+K00889+K05858+K01099+K01099+K01099+K00914+K05858+K01110+K01106+K01106+K00920+K01803+K00911+K00922+K00922+K00923+K00923+K00923+K01106+K01106+K01106+K01803+…
Glycosylphosphatidylinositol(GPI)-anchor biosynthesis	ko00563	26	TR30462_c0_g1;TR31001_c0_g1;TR33146_c7_g1;TR33608_c0_g1;TR33614_c1_g1;TR33614_c1_g2;TR36460_c0_g1;TR36460_c0_g2;TR36471_c0_g1;TR4214_c0_g1;TR42727_c2_g1;TR42727_c2_g2;TR45180_c0_g1;TR46138_c0_g1;TR46138_c0_g2;TR46138_c0_g3;TR48312_c1_g1;TR54509_c0_g1;TR62934_c0_g1;TR62954_c0_g1;TR6414_c0_g1;TR65178_c0_g1;TR70942_c0_g1;TR70942_c0_g2;TR71968_c0_g1;TR71968_c0_g2;	K03858+K09658+K05291+K07541+K05290+K05290+K05284+K05284+K05310+K05286+K05288+K05288+K07542+K05285+K05285+K05285+K03857+K05294+K05293+K05292+K05283+K03860+K03859+K03859+K05289+K05289
Glycerophospholipid metabolism	ko00564	137	TR10109_c0_g1;TR12072_c0_g1;TR14604_c1_g1;TR15166_c0_g1;TR15166_c0_g2;TR15166_c0_g3;TR1553_c9_g3;TR15725_c0_g3;TR16425_c5_g1;TR16616_c7_g1;TR178_c0_g1;TR18598_c0_g1;TR18598_c0_g2;TR18626_c0_g1;TR18707_c0_g1;TR19419_c0_g1;TR20883_c3_g1;TR21749_c1_g1;TR21749_c1_g2;TR23126_c1_g1;TR23537_c0_g1;TR24335_c1_g1;TR24758_c0_g1;TR24758_c0_g2;TR24758_c0_g3;TR24758_c0_g4;TR25447_c0_g1;TR25447_c0_g2;TR27536_c5…	K01047+K13513+K00995+K01080+K01080+K01080+K00967+K13644+K00901+K13517+K00999+K00994+K00994+K06129+K06130+K00006+K01613+K14676+K14676+K00111+K00006+K00006+K01080+K01080+K01080+K01080+K13511+K13511+K08729+K08744+K14156+K00901+K00901+K00901+K00901+K13506+K13506+K13506+K00551+K00551+K00901+K00623+K14156+K14156+K00981+K00981+K01047+K13510+K13510+K13510+K00006+K00006+K00629+K00629+K13516+K00968+K00649+…
Ether lipid metabolism	ko00565	49	TR10109_c0_g1;TR12043_c0_g1;TR12043_c0_g2;TR15166_c0_g1;TR15166_c0_g2;TR15166_c0_g3;TR15725_c0_g3;TR16194_c0_g1;TR16616_c0_g1;TR16616_c5_g1;TR16971_c1_g1;TR16971_c1_g2;TR18598_c0_g1;TR18598_c0_g2;TR24758_c0_g1;TR24758_c0_g2;TR24758_c0_g3;TR24758_c0_g4;TR35818_c0_g1;TR38288_c1_g1;TR38288_c1_g2;TR38288_c1_g3;TR43045_c0_g1;TR44773_c1_g1;TR44773_c1_g2;TR4522_c3_g1;TR46472_c0_g1;TR46472_c0_g2;TR48108_…	K01047+K01062+K01062+K01080+K01080+K01080+K13644+K01062+K01062+K01062+K08743+K08743+K00994+K00994+K01080+K01080+K01080+K01080+K01047+K13510+K13510+K13510+K01115+K13510+K13510+K01080+K01062+K01062+K01122+K01047+K01080+K01115+K01080+K01047+K01047+K00803+K00803+K00993+K01047+K01047+K01122+K13512+K01115+K13510+K13510+K01080+K01062+K01080+K01047
Arachidonic acid metabolism	ko00590	44	TR10109_c0_g1;TR10539_c2_g1;TR15668_c0_g1;TR15668_c0_g5;TR18561_c0_g1;TR19038_c0_g1;TR20839_c9_g1;TR26634_c6_g1;TR32963_c1_g1;TR35818_c0_g1;TR37146_c10_g1;TR37146_c10_g3;TR37146_c10_g4;TR37848_c0_g1;TR37848_c0_g2;TR43744_c1_g1;TR43744_c1_g2;TR441_c0_g1;TR4442_c1_g1;TR4442_c1_g2;TR4442_c9_g1;TR4442_c9_g2;TR44731_c2_g1;TR44731_c2_g2;TR45187_c0_g1;TR47107_c0_g1;TR48571_c0_g1;TR49572_c1_g1;TR49572_c1…	K01047+K00681+K01831+K01831+K07422+K05309+K00681+K00461+K00461+K01047+K00490+K00490+K00490+K01254+K01254+K00460+K00460+K08021+K11987+K11987+K00509+K00509+K07418+K07418+K05309+K00432+K01047+K00509+K00509+K00509+K01830+K00432+K00432+K01047+K01047+K01047+K01047+K00681+K08726+K00807+K00432+K07415+K07415+K01047
Linoleic acid metabolism	ko00591	17	TR10109_c0_g1;TR27453_c0_g1;TR35818_c0_g1;TR42696_c0_g1;TR4277_c0_g3;TR43744_c1_g1;TR43744_c1_g2;TR44731_c2_g1;TR44731_c2_g2;TR48571_c0_g1;TR58238_c0_g1;TR58238_c0_g2;TR65843_c0_g1;TR65843_c0_g2;TR89042_c0_g1;TR89176_c0_g1;TR9724_c0_g1;	K01047+K00100+K01047+K07424+K00100+K00460+K00460+K07418+K07418+K01047+K01047+K01047+K01047+K01047+K07415+K07415+K01047
alpha-Linolenic acid metabolism	ko00592	13	TR10109_c0_g1;TR35818_c0_g1;TR48571_c0_g1;TR58238_c0_g1;TR58238_c0_g2;TR58898_c0_g1;TR58898_c0_g2;TR65843_c0_g1;TR65843_c0_g2;TR67810_c0_g1;TR76692_c0_g1;TR8591_c1_g1;TR9724_c0_g1;	K01047+K01047+K01047+K01047+K01047+K00232+K00232+K01047+K01047+K10226+K00232+K00232+K01047
Sphingolipid metabolism	ko00600	68	TR10064_c0_g1;TR1510_c4_g1;TR1510_c4_g3;TR15166_c0_g1;TR15166_c0_g2;TR15166_c0_g3;TR15732_c1_g1;TR16455_c0_g1;TR16980_c8_g1;TR16980_c8_g2;TR17303_c0_g1;TR17303_c0_g2;TR19010_c0_g1;TR23438_c0_g1;TR24758_c0_g1;TR24758_c0_g2;TR24758_c0_g3;TR24758_c0_g4;TR25503_c0_g1;TR25503_c0_g2;TR25503_c0_g3;TR26492_c0_g1;TR27576_c0_g2;TR27811_c0_g1;TR28136_c0_g1;TR3188_c0_g1;TR3188_c0_g2;TR33662_c2_g1;TR35063_c0_…	K01134+K04714+K04714+K01080+K01080+K01080+K12351+K04718+K00720+K00720+K12357+K12357+K00654+K01189+K01080+K01080+K01080+K01080+K12352+K12352+K12352+K01441+K12351+K04712+K01019+K01186+K01186+K01201+K12348+K12309+K04716+K04716+K01186+K12350+K12350+K04715+K00720+K00654+K00654+K00654+K01080+K04708+K01080+K01080+K04711+K01441+K01634+K12352+K12353+K04715+K04718+K12357+K12357+K07553+K07553+K12354+K12357+…
Glycosphingolipid biosynthesis - lacto and neolacto series	ko00601	27	TR11029_c0_g2;TR14425_c0_g1;TR14425_c0_g3;TR14425_c0_g4;TR14425_c0_g5;TR26644_c0_g1;TR2744_c0_g1;TR28345_c0_g1;TR29010_c7_g3;TR29010_c7_g4;TR30135_c0_g2;TR35791_c5_g2;TR40467_c13_g1;TR43113_c0_g1;TR43179_c0_g1;TR4455_c5_g1;TR46416_c0_g1;TR49705_c0_g1;TR52901_c3_g1;TR58173_c0_g1;TR59851_c0_g1;TR60305_c0_g1;TR64539_c0_g1;TR64539_c0_g2;TR64539_c0_g3;TR68298_c0_g1;TR7763_c0_g1;	K07967+K07970+K07970+K07970+K07970+K03766+K00781+K03494+K07969+K07969+K07819+K07968+K07820+K03663+K07819+K00741+K03371+K07966+K00741+K07820+K07968+K07820+K03766+K03766+K03766+K07968+K07820
Glycosphingolipid biosynthesis - globo series	ko00603	10	TR15162_c0_g1;TR23438_c0_g1;TR25436_c2_g1;TR32002_c6_g2;TR32082_c6_g2;TR37958_c1_g1;TR43113_c0_g1;TR46416_c0_g1;TR48112_c0_g1;TR48112_c0_g2;	K01204+K01189+K00722+K03368+K12373+K12373+K03663+K03371+K00722+K00722
Glycosphingolipid biosynthesis - ganglio series	ko00604	17	TR23437_c12_g3;TR3166_c0_g1;TR32002_c6_g2;TR32082_c6_g2;TR37837_c0_g1;TR37958_c1_g1;TR42435_c0_g4;TR42435_c0_g5;TR46416_c0_g1;TR49783_c0_g1;TR49783_c0_g2;TR51385_c0_g1;TR51385_c0_g2;TR52156_c0_g1;TR60390_c0_g1;TR72376_c0_g2;TR879_c6_g2;	K00715+K03373+K03368+K12373+K12309+K12373+K00725+K00725+K03371+K03376+K03376+K03374+K03374+K03375+K03370+K03369+K03372
Pyruvate metabolism	ko00620	60	TR10939_c0_g1;TR11937_c0_g1;TR1274_c0_g1;TR1274_c0_g2;TR13351_c0_g1;TR13351_c0_g2;TR13411_c0_g1;TR1423_c0_g1;TR16128_c0_g1;TR16259_c0_g1;TR16534_c5_g1;TR18151_c0_g1;TR18151_c0_g2;TR20847_c4_g4;TR22582_c0_g1;TR26328_c0_g1;TR26545_c0_g1;TR27655_c0_g1;TR29003_c2_g1;TR3003_c0_g1;TR30211_c2_g1;TR30250_c0_g1;TR31213_c0_g1;TR33688_c2_g1;TR33688_c2_g2;TR37529_c0_g1;TR38316_c1_g1;TR42455_c5_g2;TR44867_c0_…	K01958+K00026+K00128+K00128+K00025+K00025+K00025+K00016+K00016+K00011+K00382+K01512+K01512+K00873+K00149+K01958+K00162+K00873+K11262+K14085+K01958+K01596+K00626+K00027+K00027+K00161+K13997+K01895+K11262+K11262+K00029+K00873+K00873+K01069+K01759+K00025+K00029+K00029+K01895+K00161+K00161+K11262+K00626+K00161+K00128+K00102+K00016+K01512+K00029+K00149+K00149+K00382+K00161+K00128+K00128+K00128+K00128+…
Glyoxylate and dicarboxylate metabolism	ko00630	23	TR10891_c0_g1;TR10891_c0_g2;TR11937_c0_g1;TR13351_c0_g1;TR13351_c0_g2;TR13411_c0_g1;TR23007_c0_g2;TR23007_c0_g4;TR2357_c0_g2;TR28640_c0_g1;TR31213_c0_g1;TR31450_c0_g1;TR38311_c0_g1;TR4835_c0_g1;TR4835_c0_g2;TR49790_c0_g1;TR5008_c0_g1;TR5008_c0_g2;TR53086_c0_g1;TR57516_c0_g1;TR61281_c0_g1;TR65909_c0_g1;TR9328_c0_g1;	K05606+K05606+K00026+K00025+K00025+K00025+K11517+K11517+K01647+K11517+K00626+K01681+K01847+K01681+K01681+K01965+K00865+K00865+K01432+K00025+K00626+K01681+K01091
Propanoate metabolism	ko00640	44	TR10891_c0_g1;TR10891_c0_g2;TR1274_c0_g1;TR1274_c0_g2;TR1423_c0_g1;TR14633_c0_g1;TR16128_c0_g1;TR22582_c0_g1;TR25296_c0_g2;TR29003_c2_g1;TR3003_c0_g1;TR31213_c0_g1;TR31280_c0_g1;TR33085_c5_g1;TR33085_c5_g2;TR36332_c0_g1;TR38311_c0_g1;TR42455_c5_g2;TR43002_c0_g1;TR43089_c0_g1;TR44867_c0_g1;TR44867_c0_g2;TR47106_c0_g1;TR49790_c0_g1;TR52724_c0_g1;TR52771_c0_g1;TR52771_c0_g2;TR53331_c0_g1;TR59152_c1_…	K05606+K05606+K00128+K00128+K00016+K01578+K00016+K00149+K01899+K11262+K14085+K00626+K00249+K01900+K01900+K07511+K01847+K01895+K01692+K05605+K11262+K11262+K07514+K01965+K07515+K07515+K07515+K00140+K01895+K11262+K00626+K01908+K13524+K00128+K00016+K01899+K01899+K00149+K00149+K01900+K00128+K00128+K00128+K00128
Butanoate metabolism	ko00650	39	TR10260_c0_g1;TR11012_c0_g1;TR11012_c0_g2;TR1190_c1_g1;TR16106_c0_g1;TR18477_c0_g1;TR20778_c0_g1;TR21387_c1_g1;TR26545_c0_g1;TR27453_c0_g1;TR27868_c0_g1;TR31213_c0_g1;TR36332_c0_g1;TR37529_c0_g1;TR42443_c5_g6;TR4277_c0_g3;TR43002_c0_g1;TR47106_c0_g1;TR52245_c0_g1;TR52724_c0_g1;TR52771_c0_g1;TR52771_c0_g2;TR53097_c1_g1;TR53106_c0_g1;TR53765_c0_g1;TR59180_c3_g1;TR59180_c3_g2;TR61281_c0_g1;TR61857_c…	K01652+K00109+K00109+K00019+K01580+K01027+K01652+K00022+K00162+K00100+K01027+K00626+K07511+K00161+K01896+K00100+K01692+K07514+K00019+K07515+K07515+K07515+K01640+K00248+K01580+K00161+K00161+K00626+K01580+K00161+K13524+K01641+K01641+K00139+K01580+K00161+K01580+K01907+K01907
One carbon pool by folate	ko00670	23	TR22144_c0_g1;TR23457_c6_g2;TR24815_c0_g1;TR24815_c0_g2;TR24839_c0_g1;TR30762_c0_g1;TR32754_c0_g2;TR32754_c0_g3;TR33309_c0_g1;TR33309_c0_g2;TR41442_c0_g1;TR41872_c0_g1;TR42392_c0_g1;TR43563_c0_g1;TR53832_c0_g1;TR59032_c0_g1;TR61744_c0_g1;TR61744_c0_g2;TR65616_c0_g1;TR65616_c1_g1;TR65616_c2_g1;TR70944_c0_g1;TR75162_c0_g1;	K11787+K00560+K00604+K00604+K00288+K13990+K00289+K00289+K00605+K00605+K00602+K13990+K13402+K00600+K00297+K00287+K01934+K01934+K00548+K00548+K00548+K00600+K00600
Thiamine metabolism	ko00730	5	TR11218_c0_g1;TR24893_c0_g1;TR49119_c0_g1;TR49575_c0_g1;TR55094_c0_g1;	K00949+K05307+K04487+K06928+K00949
Riboflavin metabolism	ko00740	22	TR15670_c9_g1;TR15670_c9_g2;TR18223_c1_g1;TR23155_c1_g1;TR33040_c3_g2;TR33040_c3_g3;TR36928_c0_g1;TR36928_c0_g2;TR36928_c0_g3;TR42407_c0_g1;TR50827_c0_g1;TR54458_c0_g1;TR54458_c0_g2;TR56453_c0_g1;TR56453_c0_g2;TR58311_c0_g1;TR63538_c0_g1;TR63538_c0_g2;TR69804_c1_g1;TR69804_c1_g2;TR83708_c0_g1;TR84191_c0_g1;	K05901+K05901+K01513+K14410+K00953+K00953+K14379+K14379+K14379+K01513+K14395+K14394+K14394+K14379+K14379+K00505+K00861+K00861+K00505+K00505+K05901+K00505
Vitamin B6 metabolism	ko00750	11	TR18244_c2_g1;TR18244_c2_g2;TR19899_c3_g3;TR30243_c0_g1;TR40028_c5_g1;TR40028_c5_g2;TR40078_c3_g1;TR47377_c0_g1;TR47377_c0_g2;TR63325_c12_g3;TR63325_c12_g7;	K00157+K00157+K07758+K00831+K00868+K00868+K13248+K00868+K00868+K00275+K00275
Nicotinate and nicotinamide metabolism	ko00760	38	TR11768_c0_g1;TR15188_c0_g1;TR16562_c1_g1;TR18223_c1_g1;TR18244_c2_g1;TR18244_c2_g2;TR18607_c0_g1;TR28239_c0_g1;TR30049_c0_g2;TR30092_c0_g1;TR33188_c2_g1;TR36554_c0_g1;TR36657_c0_g1;TR36657_c0_g2;TR41992_c0_g1;TR42407_c0_g1;TR4455_c7_g4;TR4455_c7_g5;TR47059_c0_g1;TR47590_c0_g2;TR47590_c0_g3;TR47602_c0_g1;TR48570_c0_g1;TR51462_c0_g1;TR53049_c1_g1;TR53049_c1_g2;TR53076_c0_g1;TR55990_c0_g1;TR5735_c1…	K03783+K03462+K01081+K01513+K00157+K00157+K06210+K03783+K01081+K06210+K01950+K01081+K01950+K01950+K01081+K01513+K01081+K01081+K01081+K01081+K01081+K03783+K01950+K01081+K00858+K00858+K01950+K01081+K00323+K00541+K06210+K06210+K01950+K00323+K01950+K03426+K01950+K00858
Pantothenate and CoA biosynthesis	ko00770	22	TR10260_c0_g1;TR18223_c1_g1;TR20778_c0_g1;TR22151_c0_g2;TR42332_c0_g1;TR42407_c0_g1;TR43153_c0_g1;TR43908_c0_g1;TR44452_c0_g1;TR54371_c0_g1;TR54371_c0_g4;TR54672_c0_g1;TR58376_c0_g1;TR61738_c0_g1;TR6341_c5_g4;TR65754_c0_g1;TR68101_c0_g1;TR69410_c0_g1;TR7236_c0_g1;TR73772_c0_g1;TR83824_c0_g1;TR894_c8_g2;	K01652+K01513+K01652+K01598+K00826+K01513+K01922+K09680+K00207+K00207+K00207+K01464+K09680+K01464+K00826+K09680+K00207+K01431+K00207+K02318+K01464+K09680
Biotin metabolism	ko00780	2	TR33678_c2_g10;TR61351_c0_g1;	K01435+K01942
Lipoic acid metabolism	ko00785	2	TR58669_c0_g1;TR65658_c0_g1;	K03801+K10105
Folate biosynthesis	ko00790	17	TR18686_c0_g1;TR18686_c0_g2;TR18989_c0_g1;TR18989_c0_g2;TR25119_c0_g1;TR25479_c0_g1;TR25661_c0_g1;TR43353_c0_g1;TR53971_c0_g1;TR59032_c0_g1;TR59593_c0_g1;TR60710_c0_g1;TR6330_c6_g1;TR66773_c0_g1;TR6705_c0_g1;TR75558_c0_g1;TR93809_c0_g1;	K01077+K01077+K01930+K01930+K00357+K01307+K01077+K01077+K01495+K00287+K01495+K01077+K00072+K01737+K00357+K01930+K01077
Retinol metabolism	ko00830	42	TR15085_c0_g1;TR15085_c0_g2;TR1933_c0_g1;TR23391_c7_g3;TR24206_c0_g1;TR25207_c0_g1;TR27338_c0_g1;TR31012_c0_g1;TR37266_c0_g1;TR39932_c0_g1;TR4220_c0_g1;TR42696_c0_g1;TR43573_c0_g1;TR43573_c0_g2;TR45783_c0_g2;TR45783_c0_g3;TR46132_c0_g1;TR46132_c0_g2;TR48500_c0_g1;TR48660_c0_g1;TR51866_c0_g1;TR51922_c0_g1;TR5772_c0_g1;TR5772_c0_g2;TR59777_c0_g1;TR62308_c0_g1;TR62308_c1_g1;TR62308_c2_g1;TR65643_c0_…	K12665+K12665+K11151+K11157+K00121+K00678+K00699+K00121+K07408+K00515+K00061+K07424+K00699+K00699+K11150+K11150+K11158+K11158+K09516+K00121+K11153+K07437+K00678+K00678+K09516+K00515+K00515+K00515+K11147+K00699+K00121+K11146+K12664+K07249+K07249+K07249+K00515+K00515+K00515+K11155+K00699+K11147
Porphyrin and chlorophyll metabolism	ko00860	52	TR15670_c9_g1;TR15670_c9_g2;TR16991_c0_g1;TR16991_c0_g2;TR16991_c0_g3;TR16991_c0_g4;TR18261_c0_g1;TR18261_c0_g2;TR1906_c0_g1;TR1906_c0_g2;TR19479_c0_g1;TR22676_c0_g1;TR27338_c0_g1;TR27632_c0_g1;TR33140_c0_g1;TR35732_c0_g1;TR35732_c0_g2;TR40433_c3_g1;TR42000_c0_g1;TR43573_c0_g1;TR43573_c0_g2;TR43761_c0_g1;TR43761_c0_g2;TR45620_c0_g1;TR45620_c0_g2;TR45620_c0_g3;TR46444_c0_g1;TR46444_c0_g2;TR46757_c…	K05901+K05901+K01885+K01885+K01885+K01885+K01749+K01749+K00522+K00522+K01764+K01719+K00699+K00522+K01599+K00228+K00228+K00214+K00510+K00699+K00699+K01749+K01749+K00798+K00798+K00798+K02257+K02257+K01764+K00522+K14163+K00643+K00643+K00231+K13624+K01698+K01698+K02259+K00643+K00522+K00643+K01772+K01772+K00699+K00510+K01195+K00643+K00522+K05901+K00522+K00699+K00522
Terpenoid backbone biosynthesis	ko00900	21	TR1604_c0_g2;TR19420_c0_g1;TR31213_c0_g1;TR31606_c0_g1;TR33760_c0_g1;TR33760_c0_g2;TR33760_c0_g3;TR33760_c0_g4;TR37125_c0_g1;TR44272_c0_g1;TR46722_c0_g1;TR54278_c0_g1;TR54278_c0_g2;TR59051_c0_g1;TR59051_c0_g2;TR61281_c0_g1;TR67767_c0_g1;TR67767_c0_g2;TR71946_c0_g1;TR71946_c0_g2;TR71946_c0_g3;	K00021+K12504+K00626+K01823+K11778+K11778+K11778+K11778+K00021+K01597+K12505+K00787+K00787+K00869+K00869+K00626+K01641+K01641+K00804+K00804+K00804
Nitrogen metabolism	ko00910	41	TR10628_c3_g1;TR10628_c3_g2;TR10628_c3_g3;TR10628_c3_g4;TR11000_c0_g1;TR11000_c0_g3;TR1552_c2_g4;TR15746_c0_g1;TR16566_c6_g1;TR16566_c6_g2;TR16754_c0_g1;TR26162_c0_g1;TR26162_c0_g2;TR26477_c0_g1;TR26477_c0_g2;TR28991_c2_g1;TR29539_c0_g1;TR30062_c0_g1;TR30062_c1_g1;TR32335_c0_g1;TR33309_c0_g1;TR33309_c0_g2;TR41640_c0_g1;TR42457_c1_g1;TR42457_c2_g1;TR45154_c0_g1;TR45154_c0_g2;TR46016_c0_g1;TR46016_…	K01915+K01915+K01915+K01915+K01745+K01745+K01758+K01672+K01672+K01672+K01672+K01672+K01672+K01672+K01672+K01672+K01672+K01425+K01425+K01953+K00605+K00605+K01953+K00261+K00261+K01915+K01915+K01672+K01672+K01425+K01948+K00261+K01672+K01953+K01672+K00261+K00261+K01672+K01915+K01915+K01672
Sulfur metabolism	ko00920	9	TR16217_c1_g1;TR3115_c0_g1;TR37068_c4_g2;TR37910_c0_g2;TR39148_c0_g2;TR40070_c11_g1;TR40070_c11_g13;TR5871_c0_g1;TR59166_c0_g1;	K07779+K00387+K01082+K13811+K04742+K01017+K01017+K13811+K13811
Aminoacyl-tRNA biosynthesis	ko00970	62	TR11901_c0_g1;TR1515_c0_g1;TR15161_c0_g1;TR15726_c10_g1;TR16053_c0_g1;TR16053_c0_g2;TR16991_c0_g1;TR16991_c0_g2;TR16991_c0_g3;TR16991_c0_g4;TR19897_c5_g15;TR19941_c3_g1;TR20070_c0_g1;TR20070_c0_g2;TR21775_c1_g1;TR22120_c0_g1;TR2252_c0_g1;TR23437_c13_g3;TR24815_c0_g1;TR24815_c0_g2;TR27448_c0_g1;TR27641_c0_g1;TR30262_c0_g1;TR32154_c0_g1;TR35748_c2_g1;TR38308_c0_g1;TR38467_c0_g1;TR38467_c0_g2;TR3916…	K01873+K01874+K01866+K01872+K01873+K01873+K01885+K01885+K01885+K01885+K01887+K01867+K01872+K01872+K01893+K10837+K01889+K01883+K00604+K00604+K01870+K04567+K01886+K01867+K01883+K01873+K01867+K01867+K03341+K03341+K01881+K01881+K01881+K01876+K01876+K01875+K01890+K14163+K01870+K01876+K01870+K01874+K01868+K01868+K01868+K01889+K01893+K01893+K01892+K01893+K01893+K01893+K01869+K01887+K01887+K01892+K01880+…
Metabolism of xenobiotics by cytochrome P450	ko00980	37	TR1925_c0_g1;TR24206_c0_g1;TR27338_c0_g1;TR27470_c0_g1;TR29937_c0_g1;TR30337_c0_g1;TR31012_c0_g1;TR36972_c0_g1;TR37115_c0_g1;TR37266_c0_g1;TR4189_c0_g1;TR42696_c0_g1;TR43573_c0_g1;TR43573_c0_g2;TR44536_c0_g1;TR48219_c4_g1;TR48660_c0_g1;TR48968_c0_g1;TR53025_c1_g1;TR53025_c2_g1;TR53626_c0_g1;TR54491_c1_g1;TR54491_c1_g2;TR54491_c1_g3;TR63896_c0_g1;TR6503_c1_g1;TR65779_c0_g1;TR68240_c0_g1;TR68857_c0…	K00799+K00121+K00699+K00799+K00799+K13299+K00121+K13299+K00129+K07408+K00799+K07424+K00699+K00699+K00799+K00799+K00121+K00799+K00799+K00799+K00799+K00078+K00078+K00078+K00799+K00799+K00699+K00121+K00799+K01253+K07410+K00129+K00129+K00799+K07415+K07415+K00699
Drug metabolism - cytochrome P450	ko00982	34	TR18244_c2_g1;TR18244_c2_g2;TR1925_c0_g1;TR24206_c0_g1;TR27338_c0_g1;TR27470_c0_g1;TR2747_c0_g1;TR29937_c0_g1;TR30337_c0_g1;TR31012_c0_g1;TR36972_c0_g1;TR37115_c0_g1;TR4189_c0_g1;TR42696_c0_g1;TR43573_c0_g1;TR43573_c0_g2;TR44536_c0_g1;TR48219_c4_g1;TR48660_c0_g1;TR48968_c0_g1;TR53025_c1_g1;TR53025_c2_g1;TR53626_c0_g1;TR63896_c0_g1;TR6503_c1_g1;TR65779_c0_g1;TR68240_c0_g1;TR68857_c0_g1;TR79065_c0_…	K00157+K00157+K00799+K00121+K00699+K00799+K00274+K00799+K13299+K00121+K13299+K00129+K00799+K07424+K00699+K00699+K00799+K00799+K00121+K00799+K00799+K00799+K00799+K00799+K00799+K00699+K00121+K00799+K00129+K00129+K00799+K07415+K07415+K00699
Drug metabolism - other enzymes	ko00983	44	TR11060_c0_g1;TR23134_c0_g1;TR23134_c0_g2;TR2431_c0_g1;TR25758_c0_g1;TR27338_c0_g1;TR27842_c0_g1;TR2986_c0_g1;TR2986_c0_g2;TR2986_c0_g3;TR2986_c1_g1;TR343_c0_g1;TR3758_c7_g1;TR37803_c0_g1;TR39411_c0_g1;TR42696_c0_g1;TR43573_c0_g1;TR43573_c0_g2;TR44438_c0_g1;TR44452_c0_g1;TR46205_c7_g1;TR46494_c0_g1;TR46494_c1_g1;TR49639_c1_g1;TR50523_c0_g1;TR51437_c0_g1;TR53531_c3_g1;TR54371_c0_g1;TR54371_c0_g4;T…	K00569+K00088+K00088+K00757+K13421+K00699+K00088+K00106+K00106+K00106+K00106+K01489+K00088+K00760+K03927+K07424+K00699+K00699+K00876+K00207+K00876+K00106+K00106+K00876+K01519+K00758+K01951+K00207+K00207+K01464+K03927+K01464+K00699+K00857+K00207+K01431+K01195+K00207+K00876+K00876+K01464+K00757+K01489+K00699
Biosynthesis of unsaturated fatty acids	ko01040	30	TR11647_c0_g1;TR13806_c0_g1;TR1536_c6_g1;TR27534_c2_g2;TR28183_c0_g1;TR28186_c0_g1;TR32047_c1_g1;TR32047_c1_g2;TR33104_c6_g1;TR41543_c0_g1;TR41543_c1_g1;TR43518_c0_g1;TR46187_c0_g1;TR47422_c0_g1;TR47603_c0_g1;TR47603_c0_g2;TR52724_c0_g1;TR52771_c0_g1;TR52771_c0_g2;TR53393_c0_g1;TR55626_c0_g1;TR56250_c1_g1;TR58898_c0_g1;TR58898_c0_g2;TR67810_c0_g1;TR68800_c0_g1;TR7047_c0_g1;TR76692_c0_g1;TR84866_c…	K10703+K10244+K10258+K10251+K10205+K01068+K10203+K10203+K07753+K00507+K00507+K00507+K10244+K10258+K07513+K07513+K07515+K07515+K07515+K10258+K10703+K10258+K00232+K00232+K10226+K00507+K10258+K00232+K10258+K00232
ABC transporters	ko02010	85	TR10121_c0_g1;TR11320_c0_g1;TR11320_c0_g2;TR11320_c0_g3;TR12366_c0_g1;TR16502_c0_g1;TR16609_c0_g1;TR16609_c0_g2;TR16609_c0_g3;TR16609_c0_g4;TR22646_c0_g1;TR22646_c1_g1;TR22646_c2_g1;TR23158_c0_g1;TR24209_c0_g1;TR27428_c0_g1;TR27428_c0_g2;TR29037_c0_g1;TR33095_c0_g1;TR33095_c0_g2;TR33206_c5_g1;TR35300_c0_g1;TR40406_c2_g1;TR44442_c0_g1;TR44442_c0_g2;TR4444_c1_g1;TR4444_c1_g2;TR4444_c1_g3;TR4444_c1_…	K05673+K05677+K05677+K05677+K05031+K05641+K05032+K05032+K05032+K05032+K05668+K05668+K05668+K05662+K05681+K05657+K05657+K05683+K05648+K05648+K05665+K05665+K05661+K05646+K05646+K05644+K05644+K05644+K05644+K05644+K05644+K05032+K05032+K05032+K05679+K05641+K05641+K05668+K05654+K05666+K05033+K05680+K05658+K05658+K05661+K05667+K05668+K05668+K05641+K05675+K05656+K05674+K05674+K05641+K05641+K05678+K05678+…
Ribosome biogenesis in eukaryotes	ko03008	126	TR10560_c0_g1;TR10614_c0_g1;TR10614_c0_g2;TR10614_c0_g3;TR10614_c1_g1;TR10614_c2_g1;TR10614_c3_g1;TR10897_c0_g1;TR11114_c0_g1;TR14348_c0_g1;TR14348_c1_g1;TR14589_c0_g1;TR14640_c0_g1;TR14642_c0_g1;TR14642_c0_g2;TR14655_c0_g1;TR16139_c0_g2;TR16209_c0_g1;TR16209_c0_g2;TR16473_c6_g1;TR16473_c6_g3;TR16488_c14_g1;TR16488_c1_g1;TR16488_c1_g2;TR16516_c0_g1;TR1685_c0_g1;TR17315_c0_g1;TR17960_c0_g1;TR21028…	K14570+K14550+K14550+K14550+K14550+K14550+K14550+K06943+K14565+K14564+K14564+K11128+K14569+K03538+K03538+K03537+K14575+K14553+K14553+K14572+K14572+K14567+K14567+K14567+K14538+K14525+K14570+K11130+K11129+K11129+K11129+K14559+K14536+K14536+K12619+K03539+K14565+K03097+K14574+K14558+K14290+K14290+K14290+K03097+K14564+K12619+K12619+K03115+K14557+K14557+K07179+K14563+K14563+K11131+K03264+K12845+K14570+…
Ribosome	ko03010	286	TR1103_c0_g1;TR11149_c1_g1;TR11215_c0_g1;TR11963_c0_g1;TR12373_c0_g1;TR12379_c0_g1;TR12512_c0_g1;TR12546_c0_g1;TR13579_c0_g1;TR13579_c0_g2;TR13582_c0_g2;TR14535_c0_g1;TR15002_c0_g1;TR15542_c0_g1;TR16004_c0_g1;TR16819_c0_g1;TR17172_c0_g1;TR17711_c0_g1;TR17848_c0_g1;TR17_c0_g1;TR18757_c0_g1;TR19330_c0_g1;TR19576_c0_g1;TR19626_c0_g1;TR19626_c0_g2;TR19631_c0_g1;TR19688_c0_g1;TR19698_c0_g1;TR19712_c0_…	K02873+K02882+K02951+K02877+K02912+K02896+K02940+K02875+K02940+K02940+K02962+K02943+K02898+K02932+K02923+K02955+K02872+K02891+K02964+K02953+K02901+K02872+K02905+K02962+K02962+K02981+K02870+K02889+K02891+K02976+K02891+K02891+K02865+K02865+K02865+K02995+K02957+K02940+K02940+K02940+K02983+K02901+K02901+K02966+K02958+K02894+K02937+K02937+K02981+K02929+K02868+K02868+K02927+K02882+K02957+K02960+K02960+…
RNA transport	ko03013	284	TR1021_c0_g1;TR10556_c2_g3;TR10836_c0_g1;TR10972_c5_g1;TR11534_c0_g1;TR11918_c0_g1;TR13309_c0_g1;TR13309_c0_g2;TR1380_c0_g3;TR14488_c0_g1;TR14566_c0_g1;TR14642_c0_g1;TR14642_c0_g2;TR14655_c0_g1;TR14772_c0_g1;TR15536_c0_g1;TR16116_c0_g1;TR16116_c1_g1;TR16135_c0_g1;TR16135_c0_g2;TR16145_c0_g1;TR16262_c0_g1;TR16499_c0_g1;TR16601_c3_g1;TR1685_c0_g1;TR16968_c0_g1;TR17174_c0_g1;TR17890_c0_g1;TR18117_c0…	K13126+K03754+K13135+K14288+K03231+K03262+K02516+K02516+K12172+K12882+K03257+K03538+K03538+K03537+K03242+K14298+K03231+K03231+K14309+K14309+K13132+K10577+K14328+K03240+K14525+K03260+K14294+K03231+K03238+K14326+K13126+K14293+K12883+K12883+K03236+K03260+K03345+K03237+K03257+K13130+K13130+K03259+K12875+K03260+K14315+K10577+K03258+K03539+K03257+K03257+K13129+K13129+K03250+K03241+K03241+K03253+K14290+…
mRNA surveillance pathway	ko03015	146	TR10076_c0_g1;TR1021_c0_g1;TR12169_c0_g1;TR14488_c0_g1;TR1494_c4_g1;TR1494_c4_g3;TR15679_c3_g1;TR16499_c0_g1;TR16572_c2_g3;TR17174_c0_g1;TR18282_c0_g1;TR18348_c0_g1;TR20053_c0_g1;TR20053_c0_g2;TR20833_c1_g2;TR20833_c2_g1;TR20833_c3_g1;TR20833_c9_g1;TR21362_c0_g1;TR21362_c0_g2;TR2176_c0_g1;TR2208_c0_g1;TR23023_c0_g1;TR23116_c3_g1;TR23117_c0_g1;TR23463_c5_g4;TR24210_c1_g1;TR24210_c3_g1;TR24210_c3_g…	K11583+K13126+K11584+K12882+K14411+K14411+K13917+K14328+K04354+K14294+K14326+K13126+K12883+K12883+K11584+K11584+K11584+K11584+K14404+K14404+K14405+K04354+K12875+K11584+K06965+K14398+K11584+K11584+K11584+K11584+K14376+K04354+K14416+K11125+K03265+K03265+K03265+K14409+K11583+K06100+K06100+K14396+K13126+K14411+K14411+K14399+K13171+K13171+K13171+K13171+K14396+K11124+K11124+K14397+K14400+K14400+K14400+…
RNA degradation	ko03018	142	TR10130_c0_g1;TR10130_c0_g2;TR10130_c1_g1;TR1021_c0_g1;TR11638_c0_g1;TR12664_c0_g1;TR12664_c0_g2;TR1549_c4_g1;TR15721_c2_g2;TR15721_c4_g1;TR15721_c4_g2;TR16437_c3_g2;TR16738_c0_g1;TR18348_c0_g1;TR18614_c0_g2;TR19559_c0_g1;TR19559_c0_g2;TR19559_c0_g3;TR19559_c0_g4;TR19559_c0_g5;TR198_c0_g1;TR20860_c4_g1;TR21949_c3_g1;TR23484_c0_g2;TR2405_c0_g1;TR25021_c0_g1;TR26670_c0_g1;TR26670_c0_g2;TR29661_c0_g…	K01689+K01689+K01689+K13126+K12602+K12614+K12614+K12614+K12603+K12603+K12603+K12603+K12625+K13126+K12585+K03514+K03514+K03514+K03514+K03514+K12624+K01689+K12581+K12626+K12619+K12606+K00962+K00962+K13126+K12619+K12619+K04077+K12591+K11600+K04077+K12605+K12580+K12611+K12611+K12622+K03681+K12603+K12603+K12613+K12613+K12613+K14443+K14443+K13126+K14443+K14443+K14443+K14443+K14443+K14443+K14443+K14443+…
RNA polymerase	ko03020	69	TR10557_c7_g5;TR14761_c0_g1;TR15739_c1_g1;TR16935_c3_g3;TR16935_c3_g4;TR17921_c0_g1;TR17921_c0_g2;TR18278_c0_g1;TR19941_c9_g1;TR20895_c0_g2;TR20895_c0_g4;TR21445_c1_g10;TR21445_c1_g6;TR21445_c1_g7;TR21494_c0_g1;TR21494_c0_g2;TR21822_c0_g1;TR22095_c1_g1;TR22186_c0_g1;TR23627_c0_g1;TR24683_c0_g1;TR24684_c0_g1;TR24684_c0_g2;TR24865_c1_g2;TR25141_c0_g1;TR25141_c0_g2;TR2541_c0_g1;TR27489_c0_g1;TR27489…	K03002+K03002+K03011+K03002+K03002+K03005+K03005+K03015+K14721+K03002+K03002+K03002+K03002+K03002+K03023+K03023+K02999+K03013+K03002+K03019+K03007+K03009+K03009+K03020+K03025+K03025+K03002+K03021+K03021+K03002+K03002+K03002+K03008+K03018+K03002+K03022+K03024+K03002+K03002+K03002+K03017+K03017+K03010+K03002+K03002+K03002+K03002+K03002+K03002+K03002+K03002+K03002+K03002+K03012+K03002+K03002+K03002+…
Basal transcription factors	ko03022	45	TR10607_c11_g1;TR14316_c0_g1;TR14316_c0_g2;TR16134_c0_g1;TR16134_c0_g2;TR18301_c1_g1;TR19902_c2_g7;TR22612_c0_g1;TR25814_c0_g1;TR26994_c0_g1;TR2956_c0_g1;TR32112_c0_g1;TR3292_c0_g1;TR36449_c0_g1;TR36540_c0_g1;TR36556_c2_g1;TR37119_c0_g1;TR37832_c7_g1;TR38244_c0_g1;TR40076_c1_g1;TR40076_c5_g1;TR40640_c0_g1;TR45657_c1_g1;TR47397_c0_g1;TR48281_c0_g1;TR53493_c4_g1;TR53562_c2_g2;TR54038_c0_g1;TR5421_c…	K03121+K03130+K03130+K03131+K03131+K03128+K03129+K10843+K03134+K03122+K03129+K14649+K03127+K03141+K03132+K03129+K10844+K03124+K03139+K03129+K03129+K03129+K03139+K10842+K03143+K03125+K14650+K03137+K02202+K03131+K03123+K03144+K03144+K03136+K03122+K03122+K03138+K03135+K03138+K03130+K03120+K03139+K14535+K14535+K03120
DNA replication	ko03030	64	TR10574_c1_g1;TR10923_c0_g1;TR10923_c0_g2;TR14468_c5_g1;TR14468_c5_g2;TR15714_c4_g1;TR15714_c4_g6;TR16603_c10_g2;TR1832_c0_g1;TR21723_c0_g1;TR21723_c0_g2;TR2296_c0_g1;TR26364_c0_g1;TR26660_c0_g1;TR26660_c0_g2;TR28538_c0_g1;TR29988_c0_g1;TR30569_c0_g1;TR30569_c0_g2;TR34017_c0_g1;TR35361_c0_g1;TR35361_c0_g2;TR36042_c0_g1;TR36042_c0_g2;TR36790_c0_g1;TR40049_c2_g1;TR43140_c0_g1;TR43140_c0_g2;TR43140_…	K02684+K02541+K02541+K02328+K02328+K03506+K03506+K10745+K04802+K02326+K02326+K02210+K03469+K10756+K10756+K04799+K02325+K02321+K02321+K02324+K03469+K03469+K10744+K10744+K04799+K03111+K02209+K02209+K02209+K02324+K10739+K10747+K02324+K02324+K02212+K10755+K10754+K02685+K10742+K10742+K10742+K04802+K04802+K02540+K02325+K07466+K02327+K02327+K03469+K03469+K02324+K10755+K10755+K10756+K10756+K03469+K10743+…
Spliceosome	ko03040	247	TR10020_c0_g1;TR10020_c0_g2;TR10128_c0_g1;TR11010_c0_g1;TR11010_c0_g2;TR11395_c0_g1;TR1196_c0_g4;TR14488_c0_g1;TR14495_c9_g1;TR15088_c0_g1;TR15575_c0_g1;TR1558_c4_g1;TR16058_c0_g1;TR16058_c0_g2;TR16572_c2_g1;TR16572_c2_g4;TR16738_c0_g1;TR1709_c1_g1;TR1709_c1_g3;TR17133_c0_g1;TR17133_c0_g2;TR17133_c0_g3;TR17311_c0_g1;TR18133_c0_g1;TR18254_c0_g1;TR18640_c1_g3;TR18649_c0_g1;TR19422_c0_g1;TR198_c0_g1…	K12816+K12816+K12837+K12893+K12893+K11087+K12741+K12882+K11092+K03283+K12890+K03283+K12834+K12834+K12824+K12824+K12625+K11091+K11091+K12846+K12846+K12846+K12892+K12887+K03283+K12824+K12896+K12822+K12624+K12820+K12883+K12883+K12839+K12890+K12890+K12885+K12855+K12871+K12871+K12871+K12864+K12875+K12626+K12741+K12870+K12870+K12870+K12870+K12831+K12817+K12817+K12817+K03283+K12821+K12821+K11097+K12833+…
Proteasome	ko03050	86	TR10550_c0_g1;TR10550_c0_g10;TR10550_c0_g11;TR10550_c0_g12;TR10550_c0_g13;TR10550_c0_g14;TR10550_c0_g2;TR10550_c0_g5;TR10550_c0_g6;TR10550_c0_g7;TR10550_c0_g8;TR10550_c0_g9;TR1084_c0_g1;TR1165_c0_g1;TR1669_c0_g1;TR17478_c0_g1;TR18918_c0_g1;TR18966_c0_g1;TR20653_c0_g1;TR20998_c0_g1;TR21141_c0_g1;TR21578_c0_g1;TR22861_c0_g1;TR24266_c0_g1;TR28184_c0_g1;TR28555_c0_g1;TR28775_c0_g1;TR29574_c0_g1;TR295…	K02730+K02730+K02730+K02730+K02730+K02730+K02730+K02730+K02730+K02730+K02730+K02730+K03066+K02740+K06700+K02739+K03030+K03032+K02729+K11599+K02727+K02734+K03039+K10881+K03031+K02731+K03037+K03064+K03064+K10881+K02730+K02730+K03062+K02739+K02726+K06699+K03065+K02728+K02728+K02727+K02730+K03033+K03062+K02727+K04687+K03028+K02726+K02740+K02735+K02726+K03066+K02739+K06699+K06699+K06699+K06699+K02740+…
Protein export	ko03060	31	TR11324_c0_g1;TR23703_c0_g1;TR24995_c0_g1;TR27582_c1_g1;TR32087_c3_g1;TR35471_c0_g1;TR3612_c0_g1;TR36639_c0_g1;TR36639_c0_g2;TR38580_c0_g1;TR3_c0_g1;TR41712_c0_g1;TR41712_c0_g2;TR4219_c0_g1;TR44030_c0_g1;TR44030_c0_g2;TR44088_c0_g1;TR50030_c0_g2;TR56275_c0_g1;TR59492_c0_g1;TR59492_c0_g2;TR60229_c0_g1;TR60951_c0_g1;TR68437_c0_g1;TR70265_c3_g2;TR70265_c3_g3;TR70285_c3_g1;TR73375_c0_g1;TR77669_c0_g1…	K09490+K09490+K13431+K03105+K09540+K09490+K09490+K03107+K03107+K09490+K03106+K09648+K09648+K03108+K12946+K12946+K09490+K12947+K03109+K09647+K09647+K09481+K12948+K12272+K10956+K10956+K12275+K03104+K03217+K10956+K13280
PPAR signaling pathway	ko03320	100	TR14457_c2_g1;TR14495_c10_g3;TR14495_c10_g4;TR15376_c0_g1;TR15376_c0_g2;TR1618_c0_g1;TR16945_c2_g1;TR16945_c2_g4;TR16983_c0_g1;TR16983_c1_g1;TR1856_c3_g1;TR19817_c0_g1;TR23118_c0_g1;TR24345_c2_g4;TR2515_c0_g1;TR2515_c0_g2;TR25660_c0_g1;TR27050_c0_g1;TR27510_c2_g1;TR280_c0_g1;TR30250_c0_g1;TR30349_c0_g1;TR31280_c0_g1;TR34448_c0_g1;TR37356_c0_g1;TR41543_c0_g1;TR41543_c1_g1;TR41674_c0_g1;TR41674_c0_…	K08745+K08766+K08766+K08745+K08745+K08762+K04504+K04504+K08765+K08765+K08745+K01059+K08526+K00255+K01059+K01059+K01897+K01897+K08536+K07296+K01596+K07296+K00249+K01897+K08752+K00507+K00507+K08752+K08752+K08752+K00507+K08767+K01897+K07296+K01897+K01897+K08524+K01059+K06259+K08530+K07431+K08755+K07514+K07513+K07513+K08765+K08765+K08746+K08751+K07296+K07296+K07296+K08524+K08524+K08524+K08764+K01897+…
Base excision repair	ko03410	55	TR10578_c2_g1;TR10578_c2_g2;TR10578_c2_g3;TR10602_c1_g1;TR14468_c5_g1;TR14468_c5_g2;TR15714_c4_g1;TR15714_c4_g6;TR16447_c4_g1;TR16447_c4_g2;TR18068_c0_g1;TR1832_c0_g1;TR19083_c0_g1;TR21522_c0_g1;TR21522_c0_g2;TR21685_c0_g1;TR21723_c0_g1;TR21723_c0_g2;TR21759_c0_g1;TR21759_c0_g2;TR25453_c0_g1;TR25453_c0_g2;TR26702_c0_g1;TR27462_c0_g1;TR28113_c0_g2;TR28538_c0_g1;TR29988_c0_g1;TR34017_c0_g1;TR36790_…	K03649+K03649+K03649+K02330+K02328+K02328+K03506+K03506+K03648+K03648+K10771+K04802+K10802+K10798+K10798+K03652+K02326+K02326+K10798+K10798+K03512+K03512+K03660+K10776+K03648+K04799+K02325+K02324+K04799+K10798+K03575+K03575+K10798+K10798+K10569+K02324+K10747+K02324+K02324+K10771+K10567+K10801+K04802+K04802+K10773+K10773+K02325+K10800+K02327+K02327+K02324+K10802+K10802+K03505+K03504
Nucleotide excision repair	ko03420	61	TR10556_c2_g1;TR11435_c0_g1;TR14468_c5_g1;TR14468_c5_g2;TR1498_c0_g1;TR15714_c4_g1;TR15714_c4_g6;TR16561_c0_g1;TR17449_c0_g1;TR1832_c0_g1;TR21723_c0_g1;TR21723_c0_g2;TR22612_c0_g1;TR26660_c0_g1;TR26660_c0_g2;TR27443_c0_g1;TR29022_c0_g1;TR29988_c0_g1;TR34017_c0_g1;TR36449_c0_g1;TR37119_c0_g1;TR41438_c0_g1;TR42450_c5_g1;TR42450_c5_g2;TR44729_c2_g1;TR44729_c2_g2;TR44729_c2_g3;TR45695_c0_g1;TR46177_c…	K10838+K10847+K02328+K02328+K10841+K03506+K03506+K10609+K03868+K04802+K02326+K02326+K10843+K10756+K10756+K10847+K10140+K02325+K02324+K03141+K10844+K10570+K10846+K10846+K10848+K10848+K10848+K02324+K10739+K10747+K10842+K03143+K02324+K02324+K10755+K10754+K10839+K10839+K04802+K04802+K02202+K03144+K03144+K02325+K10609+K07466+K10840+K02327+K02327+K02324+K10610+K10610+K10755+K10755+K10839+K10756+K10756+…
Mismatch repair	ko03430	32	TR11755_c0_g1;TR14468_c5_g1;TR14468_c5_g2;TR1832_c0_g1;TR21792_c0_g1;TR26660_c0_g1;TR26660_c0_g2;TR26684_c0_g1;TR26684_c0_g2;TR40049_c2_g1;TR44740_c0_g1;TR46177_c2_g1;TR47374_c0_g1;TR48839_c0_g1;TR49797_c0_g1;TR50087_c0_g1;TR50365_c0_g1;TR53574_c5_g1;TR53839_c0_g1;TR53839_c0_g2;TR62448_c0_g1;TR65190_c0_g1;TR65190_c0_g2;TR71019_c7_g1;TR71019_c7_g3;TR74173_c2_g1;TR74173_c2_g2;TR78562_c0_g1;TR8727_c…	K08739+K02328+K02328+K04802+K08735+K10756+K10756+K08736+K08736+K03111+K08737+K10739+K10747+K10746+K10755+K10746+K10754+K08734+K04802+K04802+K07466+K02327+K02327+K10755+K10755+K10756+K10756+K10746+K10858+K03505+K10740+K03504
Homologous recombination	ko03440	50	TR10972_c4_g1;TR10972_c8_g1;TR14468_c5_g1;TR14468_c5_g2;TR1536_c7_g1;TR17801_c0_g1;TR20322_c0_g1;TR24266_c0_g1;TR24322_c0_g1;TR24322_c0_g2;TR2725_c0_g1;TR27803_c0_g1;TR27803_c0_g2;TR31114_c0_g1;TR31221_c0_g1;TR31221_c1_g1;TR33677_c2_g1;TR36012_c1_g1;TR40049_c2_g1;TR42072_c0_g1;TR42818_c0_g1;TR42876_c0_g1;TR42876_c0_g2;TR42876_c1_g1;TR44736_c0_g2;TR44736_c0_g4;TR45301_c0_g1;TR45301_c0_g2;TR46177_c…	K10875+K10875+K02328+K02328+K08991+K08775+K10875+K10881+K03165+K03165+K03165+K10873+K10873+K10881+K10877+K10877+K10870+K10873+K03111+K10882+K10873+K10901+K10901+K10901+K10865+K10865+K10871+K10871+K10739+K10901+K08775+K10869+K10869+K10877+K10901+K08775+K08775+K10867+K07466+K02327+K02327+K10880+K10880+K10866+K08775+K10879+K03505+K10901+K10740+K03504
Non-homologous end-joining	ko03450	16	TR16542_c1_g1;TR24323_c0_g1;TR25453_c0_g1;TR25453_c0_g2;TR28538_c0_g1;TR35383_c0_g1;TR36790_c0_g1;TR37802_c0_g1;TR37802_c0_g2;TR44736_c0_g2;TR44736_c0_g4;TR46676_c0_g1;TR5172_c0_g1;TR65904_c0_g1;TR69806_c0_g1;TR70307_c0_g1;	K10887+K06642+K03512+K03512+K04799+K10980+K04799+K10885+K10885+K10865+K10865+K03513+K10886+K10777+K10884+K10866
MAPK signaling pathway	ko04010	549	TR10057_c1_g2;TR10070_c0_g2;TR10109_c0_g1;TR10572_c0_g1;TR10572_c0_g2;TR10572_c1_g1;TR10994_c1_g1;TR11004_c1_g3;TR11004_c1_g4;TR11037_c0_g1;TR11037_c0_g2;TR1354_c0_g1;TR1391_c0_g1;TR1401_c0_g1;TR1401_c0_g2;TR14093_c0_g1;TR14437_c1_g2;TR14444_c7_g1;TR14444_c7_g2;TR14455_c2_g2;TR14455_c2_g3;TR14455_c2_g5;TR14455_c2_g6;TR14455_c2_g7;TR14455_c2_g8;TR14513_c6_g1;TR14513_c6_g2;TR14583_c0_g2;TR1475_c0_g…	K04373+K04674+K01047+K04454+K04454+K04454+K04868+K04358+K04358+K04415+K04415+K02308+K04858+K04463+K04463+K04347+K04855+K04348+K04348+K04358+K04358+K04358+K04358+K04358+K04358+K06268+K06268+K04345+K04468+K04407+K04459+K02677+K03283+K02677+K04866+K03283+K04440+K04345+K08052+K04861+K04429+K04429+K04429+K08018+K04456+K09253+K04367+K04348+K04869+K02677+K02677+K04381+K04439+K04852+K04344+K04859+K04461+…
ErbB signaling pathway	ko04012	175	TR10564_c1_g1;TR11357_c0_g1;TR11357_c0_g2;TR12037_c0_g2;TR1497_c7_g1;TR15122_c0_g1;TR1531_c5_g3;TR15652_c0_g1;TR15741_c1_g1;TR16032_c0_g1;TR16229_c0_g1;TR16229_c0_g2;TR16515_c2_g1;TR16575_c10_g1;TR16575_c10_g2;TR16683_c0_g1;TR17006_c1_g1;TR18239_c0_g1;TR18239_c1_g1;TR18239_c2_g1;TR18579_c0_g1;TR19002_c0_g1;TR20876_c1_g3;TR20900_c2_g1;TR20904_c4_g1;TR20904_c5_g3;TR21318_c0_g2;TR21371_c0_g1;TR21668…	K05455+K00922+K00922+K07365+K02677+K05725+K02677+K04440+K04456+K02649+K02677+K02677+K02158+K07365+K07365+K02677+K02649+K06619+K08887+K06619+K04409+K04438+K04707+K05725+K05734+K04688+K02833+K00922+K05735+K05859+K04430+K04430+K04430+K04688+K04688+K04515+K04456+K04448+K04448+K03083+K07365+K02677+K05085+K05735+K04375+K02649+K04515+K04515+K04515+K04515+K04515+K04515+K04515+K04515+K04515+K04707+K02649+…
MAPK signaling pathway - fly	ko04013	1	TR1216_c0_g1;	K02678
Calcium signaling pathway	ko04020	507	TR10053_c0_g1;TR1009_c0_g1;TR1124_c0_g1;TR1124_c0_g2;TR11335_c0_g1;TR12334_c0_g1;TR125_c0_g1;TR12753_c0_g1;TR14089_c0_g1;TR14294_c0_g1;TR14437_c1_g2;TR14444_c7_g1;TR14444_c7_g2;TR14513_c6_g1;TR14513_c6_g2;TR14583_c0_g2;TR14598_c0_g1;TR14632_c0_g1;TR1471_c2_g1;TR14847_c0_g1;TR1497_c7_g1;TR1504_c0_g1;TR1513_c2_g1;TR1514_c0_g1;TR15286_c0_g1;TR15315_c0_g1;TR1531_c5_g3;TR15681_c12_g1;TR15735_c7_g1;TR1…	K04130+K05858+K05850+K05850+K04136+K10785+K00907+K04258+K04226+K05840+K04855+K04348+K04348+K06268+K06268+K04345+K08043+K08042+K05215+K10785+K02677+K05857+K04141+K05857+K04157+K04197+K02677+K04345+K05850+K05840+K04348+K05858+K02677+K02677+K04718+K04958+K04958+K04959+K04958+K04852+K04344+K04345+K05212+K05212+K05212+K05212+K04344+K04344+K04855+K05849+K05849+K05849+K05849+K07190+K07190+K13755+K13755+…
Cytokine-cytokine receptor interaction	ko04060	226	TR10070_c0_g2;TR10465_c0_g1;TR10465_c0_g2;TR10549_c2_g1;TR10549_c2_g3;TR11031_c0_g1;TR11031_c0_g2;TR1163_c0_g1;TR11776_c1_g2;TR14040_c0_g1;TR1406_c0_g1;TR1406_c0_g2;TR1406_c0_g3;TR1456_c0_g1;TR1477_c0_g1;TR15394_c0_g1;TR15597_c0_g1;TR15736_c0_g1;TR15750_c0_g1;TR16478_c0_g1;TR16972_c6_g4;TR17032_c0_g3;TR17441_c0_g1;TR17441_c0_g2;TR18274_c0_g2;TR18300_c0_g1;TR18735_c0_g1;TR19553_c0_g1;TR19912_c8_g2…	K04674+K04738+K04738+K04675+K04675+K05474+K05474+K10033+K04304+K13578+K05064+K05064+K05064+K04670+K04671+K13578+K05477+K04193+K05074+K04723+K05421+K04673+K04359+K04359+K05162+K05460+K03156+K04389+K04663+K04663+K04663+K05057+K04388+K05433+K05448+K10031+K04181+K05425+K04671+K05477+K05099+K05099+K05155+K05449+K03161+K05450+K05076+K05461+K05505+K14625+K04193+K05050+K04663+K05075+K04667+K04667+K05059+…
Chemokine signaling pathway	ko04062	35	TR11514_c0_g1;TR14583_c0_g2;TR16160_c1_g1;TR17874_c0_g1;TR19048_c0_g1;TR19048_c0_g2;TR21338_c0_g1;TR21338_c0_g2;TR21338_c0_g3;TR28543_c0_g1;TR28908_c0_g1;TR29026_c1_g1;TR29075_c0_g1;TR3021_c0_g1;TR36255_c0_g1;TR40065_c3_g1;TR42572_c0_g1;TR43718_c0_g1;TR43718_c0_g2;TR46161_c2_g1;TR48303_c9_g1;TR50474_c0_g1;TR50474_c0_g2;TR50720_c5_g1;TR54074_c0_g1;TR54074_c0_g2;TR58163_c1_g1;TR61722_c0_g1;TR62615_…	K05731+K04345+K05858+K04542+K05858+K05858+K05858+K05858+K05858+K05505+K14625+K04237+K05858+K05858+K05731+K03099+K05725+K04630+K04630+K04456+K07827+K04542+K04542+K05858+K05507+K05507+K04735+K04237+K05858+K05730+K05730+K05858+K02580+K05858+K12367
Phosphatidylinositol signaling system	ko04070	156	TR1009_c0_g1;TR11357_c0_g1;TR11357_c0_g2;TR13619_c0_g1;TR1497_c7_g1;TR1504_c0_g1;TR1514_c0_g1;TR1531_c5_g3;TR16032_c0_g1;TR16160_c1_g1;TR16229_c0_g1;TR16229_c0_g2;TR16425_c5_g1;TR16436_c9_g1;TR16436_c9_g3;TR16462_c1_g1;TR16462_c1_g2;TR16462_c4_g1;TR16462_c4_g4;TR16613_c1_g1;TR16683_c0_g1;TR16926_c0_g1;TR16994_c1_g1;TR17006_c1_g1;TR17028_c0_g1;TR17028_c5_g1;TR178_c0_g1;TR19048_c0_g1;TR19048_c0_g2;…	K05858+K00922+K00922+K00923+K02677+K05857+K05857+K02677+K02649+K05858+K02677+K02677+K00901+K01099+K01099+K04958+K04958+K04959+K04958+K04958+K02677+K05858+K05860+K02649+K00888+K00888+K00999+K05858+K05858+K01092+K05858+K05858+K05858+K00922+K00913+K05859+K05857+K01110+K00888+K00921+K02677+K00921+K01109+K01109+K01109+K02649+K00901+K00901+K05858+K00901+K00901+K02649+K00889+K00889+K05858+K01099+K01099+…
Neuroactive ligand-receptor interaction	ko04080	545	TR10053_c0_g1;TR10575_c0_g1;TR10846_c0_g1;TR10846_c0_g2;TR10991_c0_g1;TR11335_c0_g1;TR11599_c0_g1;TR11599_c0_g2;TR1174_c0_g1;TR1174_c0_g2;TR1174_c0_g3;TR1174_c0_g4;TR1174_c0_g5;TR11795_c0_g1;TR11795_c0_g2;TR12191_c0_g1;TR12220_c0_g1;TR12704_c0_g1;TR12753_c0_g1;TR13635_c0_g2;TR14060_c0_g1;TR14089_c0_g1;TR14098_c0_g2;TR1409_c1_g1;TR14289_c0_g1;TR14294_c0_g1;TR14491_c2_g1;TR14491_c2_g2;TR14504_c2_g1…	K04130+K04215+K04241+K04241+K05204+K04136+K04174+K04174+K04259+K04259+K04259+K04259+K04259+K04153+K04153+K04174+K04275+K04205+K04258+K04605+K01312+K04226+K04576+K04259+K05227+K05840+K04236+K04236+K05253+K05253+K05179+K05215+K05213+K04141+K04616+K04157+K04197+K04261+K04216+K08362+K05547+K05547+K05197+K05840+K04805+K04214+K04214+K04263+K04221+K04221+K05181+K04608+K04608+K04608+K04608+K05212+K05212+…
Cell cycle	ko04110	229	TR10069_c0_g1;TR10923_c0_g1;TR10923_c0_g2;TR11182_c1_g1;TR11722_c0_g1;TR14296_c0_g1;TR14307_c0_g1;TR14680_c0_g1;TR15261_c0_g1;TR15261_c0_g2;TR16076_c0_g1;TR16506_c0_g1;TR16557_c1_g1;TR16557_c1_g3;TR17449_c0_g1;TR18239_c0_g1;TR18239_c2_g1;TR19680_c0_g1;TR20064_c0_g1;TR20064_c0_g2;TR20223_c0_g1;TR20856_c10_g1;TR20856_c6_g1;TR20856_c6_g2;TR20856_c6_g3;TR21378_c0_g1;TR22153_c0_g1;TR22153_c0_g2;TR2269…	K03350+K02541+K02541+K06067+K06671+K02087+K05868+K02606+K02213+K02213+K03875+K04728+K06630+K06630+K03868+K06619+K06619+K06630+K05868+K05868+K02607+K04498+K04498+K04498+K04498+K06638+K03359+K03359+K06629+K06629+K02210+K02604+K06642+K03083+K06620+K06620+K06630+K03355+K06636+K06636+K06636+K06628+K06628+K06628+K06671+K06671+K02091+K02091+K06630+K06624+K09389+K09389+K05866+K06636+K06636+K06627+K03363+…
Oocyte meiosis	ko04114	212	TR10057_c1_g2;TR10069_c0_g1;TR14296_c0_g1;TR14307_c0_g1;TR14444_c7_g1;TR14444_c7_g2;TR14513_c6_g1;TR14513_c6_g2;TR14583_c0_g2;TR14598_c0_g1;TR14632_c0_g1;TR15681_c12_g1;TR15743_c6_g1;TR15864_c0_g1;TR16462_c1_g1;TR16462_c1_g2;TR16462_c4_g1;TR16462_c4_g4;TR16489_c3_g1;TR16557_c1_g1;TR16557_c1_g3;TR16608_c1_g4;TR16613_c1_g1;TR1710_c0_g1;TR17449_c0_g1;TR19680_c0_g1;TR20064_c0_g1;TR20064_c0_g2;TR20737…	K04373+K03350+K02087+K05868+K04348+K04348+K06268+K06268+K04345+K08043+K08042+K04345+K04367+K04348+K04958+K04958+K04959+K04958+K04345+K06630+K06630+K06268+K04958+K08049+K03868+K06630+K05868+K05868+K06269+K11584+K11584+K11584+K11584+K04373+K04345+K08048+K03362+K03359+K03359+K04373+K08041+K04345+K11584+K08048+K06268+K04515+K11584+K11584+K11584+K11584+K04348+K04348+K06630+K08048+K03355+K06636+K06636+…
p53 signaling pathway	ko04115	98	TR14296_c0_g1;TR14307_c0_g1;TR16147_c0_g1;TR16154_c0_g1;TR16506_c0_g1;TR1662_c0_g1;TR17591_c0_g1;TR17591_c0_g2;TR20064_c0_g1;TR20064_c0_g2;TR20842_c16_g1;TR21814_c0_g1;TR22650_c1_g2;TR227_c3_g1;TR24640_c0_g1;TR26144_c1_g1;TR27861_c0_g1;TR27861_c0_g2;TR28945_c9_g1;TR28945_c9_g5;TR29022_c0_g1;TR30747_c0_g1;TR30747_c0_g2;TR31049_c1_g1;TR32744_c2_g1;TR32755_c13_g1;TR33662_c0_g1;TR35793_c1_g1;TR3672_c…	K02087+K05868+K10136+K06509+K04728+K02159+K10144+K10144+K05868+K05868+K04596+K07207+K10129+K01110+K10131+K02159+K02091+K02091+K10134+K10134+K10140+K02187+K02187+K10137+K01110+K10143+K10141+K10146+K02206+K02206+K04398+K04398+K04402+K04402+K10151+K04596+K04451+K10135+K10135+K03982+K10141+K10135+K10148+K10148+K10148+K10148+K04506+K04596+K05459+K10148+K10133+K04402+K02084+K10127+K06625+K06625+K04398+…
Ubiquitin mediated proteolysis	ko04120	247	TR10069_c0_g1;TR10095_c1_g1;TR10210_c0_g1;TR10985_c1_g1;TR11026_c1_g1;TR11398_c0_g1;TR1152_c0_g1;TR14349_c0_g1;TR14349_c0_g2;TR14606_c0_g1;TR15056_c0_g1;TR15724_c1_g1;TR15748_c15_g1;TR16076_c0_g1;TR16213_c1_g1;TR16262_c0_g1;TR16349_c0_g1;TR16443_c1_g1;TR16443_c1_g2;TR16473_c4_g2;TR16513_c6_g2;TR16513_c6_g3;TR16561_c0_g1;TR16567_c5_g2;TR16569_c11_g1;TR17134_c1_g1;TR17449_c0_g1;TR17591_c0_g1;TR1759…	K03350+K06689+K06689+K10614+K07868+K03364+K03873+K06689+K06689+K10612+K03871+K10607+K10264+K03875+K04706+K10577+K04706+K04678+K04678+K10594+K06689+K06689+K10609+K10595+K10573+K04555+K03868+K10144+K10144+K04706+K10597+K10687+K10604+K10593+K10593+K10593+K03178+K03178+K03178+K04707+K04694+K04694+K05633+K03362+K10456+K03359+K03359+K07868+K07868+K04678+K06689+K02207+K10577+K03872+K03869+K10608+K10580+…
Sulfur relay system	ko04122	10	TR24368_c4_g1;TR26662_c0_g1;TR30174_c0_g1;TR30174_c0_g2;TR40474_c0_g1;TR49119_c0_g1;TR57761_c0_g1;TR57761_c0_g2;TR60374_c0_g1;TR72341_c5_g1;	K01011+K03639+K12161+K12161+K14168+K04487+K00566+K00566+K11996+K14169
SNARE interactions in vesicular transport	ko04130	63	TR10597_c0_g2;TR14097_c0_g1;TR14097_c0_g2;TR14295_c0_g1;TR14295_c0_g2;TR14644_c0_g1;TR16513_c9_g1;TR16513_c9_g2;TR182_c2_g1;TR182_c2_g2;TR19921_c0_g2;TR21438_c2_g1;TR21713_c0_g1;TR21772_c1_g1;TR227_c1_g1;TR227_c4_g1;TR23391_c5_g1;TR23391_c5_g2;TR23391_c5_g3;TR24632_c0_g1;TR24632_c0_g2;TR24632_c0_g3;TR24632_c0_g4;TR26299_c0_g1;TR26299_c0_g2;TR27237_c0_g1;TR29000_c0_g1;TR29373_c0_g1;TR30743_c0_g1;T…	K13502+K08486+K08486+K08517+K08517+K08514+K08486+K08486+K08513+K08513+K08490+K08487+K08508+K08493+K13505+K08510+K08508+K08508+K08508+K08507+K08507+K08507+K08507+K08510+K08510+K08490+K08496+K04560+K08493+K08493+K08498+K08492+K08492+K08512+K04560+K13504+K08489+K08508+K08498+K08508+K08501+K08508+K08504+K08509+K08508+K08495+K08486+K08486+K08491+K08498+K08498+K08508+K08508+K08515+K08516+K08504+K08512+…
Regulation of autophagy	ko04140	34	TR10520_c0_g1;TR20073_c0_g1;TR20073_c0_g2;TR20797_c0_g1;TR24200_c0_g1;TR24216_c0_g1;TR27418_c0_g1;TR27494_c0_g1;TR28097_c0_g1;TR31995_c1_g1;TR34449_c0_g1;TR36925_c0_g1;TR4132_c0_g1;TR44852_c0_g1;TR45839_c0_g1;TR49033_c0_g1;TR49919_c0_g1;TR49919_c0_g2;TR52012_c0_g1;TR56104_c0_g1;TR56104_c0_g2;TR56104_c0_g3;TR56104_c0_g4;TR57817_c0_g1;TR61309_c0_g1;TR61309_c0_g3;TR61309_c0_g4;TR67503_c0_g1;TR6786_c…	K08341+K07198+K07198+K07198+K08269+K08333+K08342+K08342+K08337+K00914+K08341+K08269+K08339+K08342+K04687+K08341+K08341+K08341+K08341+K08334+K08334+K08334+K08334+K08341+K08342+K08342+K08342+K07198+K08343+K05414+K08341+K08341+K08269+K08341
Protein processing in endoplasmic reticulum	ko04141	316	TR10089_c0_g1;TR10095_c1_g1;TR10210_c0_g1;TR11006_c0_g1;TR11029_c2_g1;TR11324_c0_g1;TR11815_c0_g1;TR13768_c0_g1;TR13892_c0_g1;TR14349_c0_g1;TR14349_c0_g2;TR14514_c7_g1;TR14661_c0_g1;TR14661_c0_g2;TR1484_c0_g1;TR1484_c0_g4;TR1484_c0_g7;TR1499_c0_g1;TR1499_c0_g5;TR15088_c0_g1;TR15191_c0_g1;TR15222_c0_g1;TR1558_c0_g1;TR1558_c4_g1;TR1558_c4_g2;TR15652_c0_g1;TR15909_c0_g1;TR16513_c6_g2;TR16513_c6_g3;T…	K01367+K06689+K06689+K08057+K14003+K09490+K08860+K08288+K01230+K06689+K06689+K10661+K10636+K10636+K01367+K01367+K01367+K08860+K08860+K03283+K01230+K10636+K04523+K03283+K04523+K04440+K04079+K06689+K06689+K09517+K14018+K02159+K09530+K04555+K03868+K03283+K10597+K13525+K02161+K09507+K09507+K10084+K10084+K09525+K08860+K07151+K07151+K07151+K07151+K07151+K07151+K07151+K07151+K07151+K07151+K07151+K07151+…
Lysosome	ko04142	215	TR10064_c0_g1;TR11682_c0_g1;TR11682_c0_g2;TR12627_c0_g1;TR13671_c0_g1;TR15162_c0_g1;TR15346_c1_g1;TR15392_c0_g1;TR1562_c4_g4;TR1564_c1_g1;TR1564_c1_g2;TR1564_c3_g2;TR1564_c8_g1;TR1564_c9_g1;TR15673_c0_g1;TR15813_c0_g1;TR16258_c0_g2;TR16258_c0_g3;TR16277_c0_g1;TR16439_c0_g2;TR18150_c0_g1;TR18150_c0_g2;TR18598_c4_g1;TR18598_c4_g3;TR18620_c0_g1;TR18626_c0_g1;TR18799_c0_g1;TR1888_c0_g1;TR18962_c0_g1;…	K01134+K06528+K06528+K01279+K12396+K01204+K06497+K12394+K12393+K04646+K04646+K04646+K04646+K04646+K12383+K12382+K01565+K01565+K02155+K01136+K12395+K12395+K08239+K08239+K12383+K06129+K01192+K12388+K12394+K12384+K08568+K08568+K08568+K12385+K12393+K01365+K01379+K02154+K01189+K12396+K01366+K02144+K12397+K12388+K02155+K01363+K02155+K12397+K12397+K13443+K01158+K01158+K10089+K12397+K01379+K12382+K12404+…
Endocytosis	ko04144	463	TR10070_c0_g2;TR10458_c0_g1;TR10556_c0_g1;TR11011_c1_g1;TR11011_c1_g2;TR12629_c0_g1;TR14518_c2_g1;TR14615_c0_g2;TR14615_c0_g3;TR15088_c0_g1;TR1513_c2_g1;TR1558_c4_g1;TR1564_c1_g1;TR1564_c1_g2;TR1564_c3_g2;TR1564_c4_g2;TR1564_c4_g3;TR1564_c8_g1;TR1564_c9_g1;TR15970_c0_g1;TR16166_c0_g1;TR16176_c1_g1;TR16443_c1_g1;TR16443_c1_g2;TR16462_c3_g1;TR16516_c1_g2;TR16559_c4_g2;TR16585_c2_g1;TR1666_c0_g1;TR1…	K04674+K04513+K12193+K12185+K12185+K06069+K12484+K12185+K12185+K03283+K04141+K03283+K04646+K04646+K04646+K12489+K12489+K04646+K04646+K11826+K12489+K04677+K04678+K04678+K04439+K12495+K11866+K04237+K07941+K07941+K04393+K04393+K01528+K01528+K01528+K01528+K03283+K01528+K07897+K12493+K11248+K00909+K01528+K09526+K12474+K04393+K12490+K04707+K12495+K12495+K12495+K08291+K08291+K00910+K08291+K01528+K04513+…
Phagosome	ko04145	209	TR11006_c0_g1;TR11682_c0_g1;TR11682_c0_g2;TR11711_c0_g1;TR11954_c0_g1;TR14295_c0_g1;TR14295_c0_g2;TR14477_c6_g2;TR14657_c0_g1;TR1501_c0_g1;TR15269_c1_g1;TR16243_c0_g1;TR16254_c0_g1;TR16277_c0_g1;TR16497_c0_g1;TR16584_c0_g1;TR16584_c0_g2;TR16615_c2_g1;TR16615_c3_g2;TR17558_c0_g1;TR18215_c1_g1;TR18381_c0_g1;TR1913_c0_g1;TR19572_c0_g1;TR19649_c0_g1;TR19896_c1_g1;TR19896_c2_g3;TR20592_c0_g1;TR20718_c…	K08057+K06528+K06528+K06752+K02147+K08517+K08517+K06560+K05692+K10160+K05692+K06560+K02148+K02155+K13885+K04659+K04659+K10414+K10414+K02147+K06464+K07897+K07374+K08009+K02148+K03990+K03990+K01365+K06588+K07889+K13505+K02154+K06493+K00921+K07897+K07897+K06752+K02144+K06560+K02155+K00921+K06560+K02155+K06752+K08008+K07374+K10089+K06752+K08012+K00914+K06751+K10159+K08010+K08010+K04659+K04392+K12478+…
Peroxisome	ko04146	134	TR10607_c14_g1;TR11320_c0_g1;TR11320_c0_g2;TR11320_c0_g3;TR13186_c0_g1;TR14435_c5_g2;TR14435_c5_g3;TR14575_c1_g1;TR14633_c0_g1;TR19465_c0_g1;TR19465_c0_g2;TR21773_c1_g1;TR23007_c0_g2;TR23007_c0_g4;TR25129_c0_g1;TR2544_c0_g1;TR25660_c0_g1;TR25983_c0_g1;TR27050_c0_g1;TR272_c0_g1;TR28314_c0_g1;TR28640_c0_g1;TR2986_c0_g1;TR2986_c0_g2;TR2986_c0_g3;TR2986_c1_g1;TR30324_c0_g1;TR30337_c0_g1;TR31326_c0_g1…	K00031+K05677+K05677+K05677+K00830+K12405+K12405+K13354+K01578+K13237+K13237+K13336+K11517+K11517+K13353+K13337+K01897+K11992+K01897+K03781+K13339+K11517+K00106+K00106+K00106+K00106+K13344+K13299+K12405+K12663+K06664+K06664+K06664+K00477+K07753+K01897+K13343+K13299+K13340+K13355+K00273+K13241+K00649+K01897+K01897+K01897+K00272+K00272+K04565+K04565+K00106+K00106+K07514+K13341+K07513+K07513+K13241+…
mTOR signaling pathway	ko04150	87	TR10057_c1_g2;TR11357_c0_g1;TR11357_c0_g2;TR1438_c1_g1;TR15741_c1_g1;TR16032_c0_g1;TR17006_c1_g1;TR19012_c0_g1;TR20073_c0_g1;TR20073_c0_g2;TR20797_c0_g1;TR20904_c5_g2;TR20904_c5_g3;TR21371_c0_g1;TR21814_c0_g1;TR22551_c0_g1;TR22638_c0_g1;TR23376_c5_g1;TR23376_c5_g3;TR23578_c0_g1;TR24048_c0_g1;TR24200_c0_g1;TR24368_c2_g1;TR26668_c0_g1;TR2896_c0_g1;TR28975_c6_g1;TR28994_c4_g1;TR30102_c0_g2;TR30124_c…	K04373+K00922+K00922+K07208+K04456+K02649+K02649+K08272+K07198+K07198+K07198+K04373+K04688+K00922+K07207+K03259+K04373+K04688+K04688+K03258+K05448+K08269+K04456+K05449+K03258+K08271+K02649+K02649+K07206+K08266+K05448+K02991+K07203+K07203+K08269+K00922+K00922+K05449+K07204+K07204+K07204+K04365+K08272+K05459+K04456+K04456+K04456+K04371+K04373+K07206+K02649+K04373+K00922+K00922+K00922+K03258+K04373+…
Apoptosis	ko04210	142	TR10089_c0_g1;TR10465_c0_g1;TR10465_c0_g2;TR10817_c0_g2;TR11357_c0_g1;TR11357_c0_g2;TR14444_c7_g1;TR14444_c7_g2;TR14513_c6_g1;TR14513_c6_g2;TR14583_c0_g2;TR1484_c0_g1;TR1484_c0_g4;TR1484_c0_g7;TR15681_c12_g1;TR15741_c1_g1;TR15864_c0_g1;TR16032_c0_g1;TR16478_c0_g1;TR16489_c3_g1;TR16506_c0_g1;TR16515_c2_g1;TR16588_c3_g1;TR16588_c3_g2;TR16608_c1_g4;TR1662_c0_g1;TR16776_c0_g1;TR17006_c1_g1;TR18563_c0…	K01367+K04738+K04738+K03171+K00922+K00922+K04348+K04348+K06268+K06268+K04345+K01367+K01367+K01367+K04345+K04456+K04348+K02649+K04723+K04345+K04728+K02158+K02310+K02310+K06268+K02159+K01173+K02649+K04396+K02582+K03156+K04389+K02161+K04345+K00922+K04345+K06268+K04456+K02311+K02159+K04348+K04348+K07210+K07210+K04466+K02649+K02649+K02187+K02187+K04348+K04348+K03173+K03853+K03853+K04739+K02861+K00922+…
Cardiac muscle contraction	ko04260	161	TR10994_c1_g1;TR1391_c0_g1;TR14066_c0_g1;TR14602_c0_g1;TR15352_c0_g1;TR15419_c0_g1;TR15702_c1_g2;TR15978_c0_g1;TR16163_c6_g1;TR16488_c10_g1;TR16500_c2_g1;TR17451_c0_g1;TR17884_c0_g1;TR19936_c0_g1;TR19936_c2_g1;TR19936_c3_g1;TR19936_c3_g10;TR19936_c3_g3;TR19936_c3_g4;TR19936_c3_g5;TR19936_c3_g6;TR19936_c3_g7;TR19936_c3_g8;TR19953_c0_g1;TR20606_c0_g1;TR20606_c0_g2;TR20842_c10_g1;TR22865_c0_g1;TR228…	K04868+K04858+K02256+K00415+K01539+K04866+K04861+K04869+K12749+K04859+K10375+K02256+K02270+K04851+K04850+K04851+K04853+K04851+K04853+K04850+K04851+K04853+K04851+K09290+K10351+K10351+K04866+K02266+K02273+K01540+K02267+K00413+K10373+K02265+K02265+K00420+K12045+K12045+K00419+K04851+K04851+K00416+K04853+K04853+K04853+K04853+K00414+K02271+K02262+K00415+K04867+K04867+K00411+K10373+K04870+K04853+K04853+…
Vascular smooth muscle contraction	ko04270	268	TR1009_c0_g1;TR10109_c0_g1;TR10458_c0_g1;TR11335_c0_g1;TR11917_c0_g1;TR125_c0_g1;TR12986_c0_g1;TR14089_c0_g1;TR14289_c0_g1;TR1434_c2_g1;TR14583_c0_g2;TR14598_c0_g1;TR14632_c0_g1;TR14789_c0_g1;TR1497_c7_g1;TR15315_c0_g1;TR1531_c5_g1;TR1531_c5_g2;TR1531_c5_g3;TR15681_c12_g1;TR16155_c0_g1;TR16160_c1_g1;TR16163_c4_g1;TR16163_c4_g2;TR16229_c0_g1;TR16229_c0_g2;TR16462_c1_g1;TR16462_c1_g2;TR16462_c4_g1;…	K05858+K01047+K04513+K04136+K12755+K00907+K12327+K04226+K05227+K04514+K04345+K08043+K08042+K12751+K02677+K04197+K06068+K06068+K02677+K04345+K04263+K05858+K12751+K12751+K02677+K02677+K04958+K04958+K04959+K04958+K04345+K04958+K02677+K05858+K08049+K12332+K12336+K04936+K04936+K12332+K05858+K05858+K12327+K04851+K04850+K04851+K04853+K04851+K04853+K04850+K04851+K04853+K04851+K06269+K04345+K04513+K08048+…
Wnt signaling pathway	ko04310	362	TR1009_c0_g1;TR10458_c0_g1;TR10466_c0_g1;TR10864_c1_g1;TR11041_c0_g1;TR11048_c0_g1;TR11048_c0_g2;TR11481_c0_g1;TR11558_c0_g1;TR12007_c0_g1;TR12169_c0_g1;TR1434_c2_g1;TR14444_c7_g1;TR14444_c7_g2;TR14476_c4_g1;TR14513_c6_g1;TR14513_c6_g2;TR14583_c0_g2;TR1475_c0_g1;TR1497_c7_g1;TR1531_c5_g3;TR15626_c0_g1;TR15626_c0_g2;TR15652_c0_g1;TR15681_c12_g1;TR15734_c2_g1;TR15864_c0_g1;TR16117_c0_g1;TR16160_c1_…	K05858+K04513+K04493+K02105+K04512+K04446+K04446+K04446+K00445+K00445+K11584+K04514+K04348+K04348+K04512+K06268+K06268+K04345+K04468+K02677+K02677+K04511+K04511+K04440+K04345+K03068+K04348+K02105+K05858+K02842+K02677+K02677+K04345+K06268+K02677+K05858+K04504+K04504+K04446+K00714+K03868+K04505+K05858+K05858+K01064+K04510+K11584+K11584+K11584+K11584+K04498+K04498+K04498+K04498+K04345+K04513+K05858+…
Dorso-ventral axis formation	ko04320	47	TR1216_c0_g1;TR17005_c5_g1;TR30003_c0_g1;TR32084_c0_g1;TR34473_c0_g1;TR35732_c9_g1;TR35799_c0_g1;TR35799_c0_g3;TR38434_c0_g1;TR40065_c3_g1;TR4195_c0_g1;TR44340_c0_g1;TR44340_c0_g2;TR4528_c2_g1;TR4532_c4_g1;TR4532_c4_g2;TR46144_c2_g1;TR46163_c0_g1;TR46163_c0_g2;TR46163_c0_g3;TR48303_c9_g1;TR48303_c9_g2;TR48869_c0_g1;TR48869_c0_g2;TR48869_c0_g3;TR48869_c0_g4;TR48869_c0_g5;TR48869_c0_g6;TR48934_c0_g…	K02678+K02599+K02098+K02098+K07827+K04364+K02678+K02678+K02602+K03099+K03211+K04364+K04364+K02599+K02599+K02599+K04361+K03099+K03099+K03099+K07827+K07827+K03211+K03211+K03211+K03211+K03211+K03211+K04361+K04361+K04371+K02602+K02602+K02602+K02599+K02599+K02098+K02098+K02098+K02184+K02184+K02156+K02678+K04368+K02184+K02184+K04371
Notch signaling pathway	ko04330	97	TR10685_c0_g1;TR11182_c1_g1;TR1516_c1_g1;TR15691_c0_g1;TR15691_c0_g2;TR16529_c4_g1;TR16529_c4_g2;TR16616_c4_g1;TR16616_c4_g2;TR16616_c4_g3;TR17005_c5_g1;TR18550_c0_g1;TR19902_c0_g2;TR20845_c15_g1;TR20856_c10_g1;TR20856_c6_g1;TR20856_c6_g2;TR20856_c6_g3;TR23481_c0_g1;TR24374_c0_g1;TR24374_c0_g2;TR24892_c0_g1;TR26782_c1_g1;TR27439_c0_g1;TR27555_c1_g2;TR27555_c1_g5;TR27687_c0_g1;TR27687_c0_g2;TR2833…	K06052+K06067+K06057+K06058+K06058+K06062+K06062+K06058+K06058+K06058+K02599+K04505+K06058+K06170+K04498+K04498+K04498+K04498+K05948+K06053+K06053+K06059+K02353+K06058+K06052+K06052+K06066+K06066+K06052+K06052+K06058+K04522+K04522+K02353+K02353+K02353+K04496+K02353+K02353+K06057+K04498+K04496+K04498+K04498+K04498+K04498+K04498+K06059+K06065+K06065+K06065+K06061+K06061+K02599+K02599+K02599+K04497+…
Hedgehog signaling pathway	ko04340	117	TR10487_c0_g1;TR10487_c0_g2;TR10986_c0_g1;TR11558_c0_g1;TR12007_c0_g1;TR14583_c0_g2;TR15042_c0_g1;TR15681_c12_g1;TR16489_c3_g1;TR17030_c1_g2;TR17421_c0_g1;TR19394_c0_g1;TR19912_c8_g2;TR19912_c8_g4;TR19912_c8_g5;TR19948_c4_g1;TR19948_c4_g2;TR20924_c2_g1;TR21025_c0_g1;TR21025_c1_g1;TR21743_c1_g1;TR21837_c0_g1;TR21965_c0_g1;TR22986_c0_g1;TR251_c0_g1;TR2665_c0_g1;TR27445_c0_g1;TR27614_c0_g1;TR27614_c…	K06230+K06230+K06231+K00445+K00445+K04345+K06233+K04345+K04345+K00714+K06228+K01064+K04663+K04663+K04663+K06234+K06234+K04345+K06233+K06233+K03362+K06230+K06233+K04345+K03083+K01357+K06230+K00312+K00312+K04663+K01064+K06228+K06228+K01384+K01384+K04663+K04663+K08957+K03083+K04662+K04662+K03362+K03209+K08960+K08960+K00572+K06225+K00182+K06225+K06225+K01357+K01357+K06229+K06229+K06229+K06230+K06230+…
TGF-beta signaling pathway	ko04350	155	TR10070_c0_g2;TR10458_c0_g1;TR10549_c2_g1;TR10549_c2_g3;TR14040_c0_g1;TR1434_c2_g1;TR1456_c0_g1;TR1477_c0_g1;TR15394_c0_g1;TR16176_c1_g1;TR16443_c1_g1;TR16443_c1_g2;TR16584_c0_g1;TR16584_c0_g2;TR17032_c0_g3;TR17449_c0_g1;TR18735_c0_g1;TR19415_c0_g1;TR19912_c8_g2;TR19912_c8_g4;TR19912_c8_g5;TR20856_c10_g1;TR20856_c6_g1;TR20856_c6_g2;TR20856_c6_g3;TR20904_c5_g3;TR20943_c0_g1;TR22979_c1_g1;TR23030_c…	K04674+K04513+K04675+K04675+K13578+K04514+K04670+K04671+K13578+K04677+K04678+K04678+K04659+K04659+K04673+K03868+K03156+K04657+K04663+K04663+K04663+K04498+K04498+K04498+K04498+K04688+K04513+K04388+K04678+K04688+K04688+K04686+K04671+K04657+K04657+K04663+K04667+K04667+K04513+K04513+K04676+K04676+K04679+K04679+K04679+K04679+K04663+K04663+K04659+K04501+K04677+K04513+K04498+K04662+K04662+K04679+K03347+…
Axon guidance	ko04360	22	TR11048_c0_g1;TR11048_c0_g2;TR14444_c7_g1;TR14444_c7_g2;TR19161_c0_g1;TR21975_c0_g1;TR21975_c0_g2;TR27465_c0_g1;TR33119_c4_g3;TR35058_c1_g1;TR42423_c4_g2;TR42572_c0_g1;TR43718_c0_g1;TR43718_c0_g2;TR4618_c0_g1;TR48303_c9_g1;TR50650_c6_g1;TR56137_c1_g3;TR67349_c0_g1;TR7978_c0_g1;TR924_c2_g1;TR9978_c0_g1;	K04446+K04446+K04348+K04348+K05111+K05765+K05765+K04446+K05703+K06521+K07520+K05725+K04630+K04630+K07520+K07827+K06754+K06821+K05105+K05106+K05106+K06754
VEGF signaling pathway	ko04370	143	TR10109_c0_g1;TR11048_c0_g1;TR11048_c0_g2;TR11357_c0_g1;TR11357_c0_g2;TR11481_c0_g1;TR14444_c7_g1;TR14444_c7_g2;TR14513_c6_g1;TR14513_c6_g2;TR1497_c7_g1;TR15122_c0_g1;TR1531_c5_g3;TR15741_c1_g1;TR15864_c0_g1;TR16032_c0_g1;TR16229_c0_g1;TR16229_c0_g2;TR16455_c0_g1;TR16515_c2_g1;TR16608_c1_g4;TR16683_c0_g1;TR16936_c0_g1;TR16936_c0_g2;TR16981_c0_g1;TR17006_c1_g1;TR20845_c5_g3;TR20900_c2_g1;TR21318_c…	K01047+K04446+K04446+K00922+K00922+K04446+K04348+K04348+K06268+K06268+K02677+K05725+K02677+K04456+K04348+K02649+K02677+K02677+K04718+K02158+K06268+K02677+K04393+K04393+K04446+K02649+K04393+K05725+K02833+K00922+K05859+K06268+K04456+K04348+K04348+K02677+K04446+K02649+K04441+K04441+K02649+K04446+K05760+K05760+K05760+K04348+K04348+K04441+K04441+K05448+K04392+K07861+K07827+K01047+K00922+K00922+K02833+…
Osteoclast differentiation	ko04380	12	TR10070_c0_g2;TR14444_c7_g1;TR14444_c7_g2;TR18022_c0_g2;TR30077_c2_g3;TR33119_c4_g3;TR46161_c2_g1;TR58163_c1_g1;TR67259_c0_g1;TR6730_c2_g2;TR6841_c0_g1;TR90188_c0_g1;	K04674+K04348+K04348+K07361+K07364+K05703+K04456+K04735+K04403+K11219+K02580+K04440
Focal adhesion	ko04510	442	TR10001_c0_g1;TR10269_c0_g1;TR10458_c0_g1;TR10864_c1_g1;TR11357_c0_g1;TR11357_c0_g2;TR11376_c0_g1;TR11917_c0_g1;TR125_c0_g1;TR1372_c0_g1;TR1434_c2_g1;TR14519_c2_g5;TR14893_c0_g1;TR1497_c7_g1;TR15122_c0_g1;TR15269_c1_g1;TR1531_c5_g3;TR15617_c0_g1;TR15617_c1_g1;TR15617_c1_g2;TR15617_c1_g3;TR15652_c0_g1;TR15708_c0_g4;TR15741_c1_g1;TR15904_c0_g1;TR16032_c0_g1;TR16117_c0_g1;TR1611_c0_g1;TR16229_c0_g1;…	K06587+K06238+K04513+K02105+K00922+K00922+K03900+K12755+K00907+K06274+K04514+K06274+K06586+K02677+K05725+K05692+K02677+K06273+K06273+K06273+K06273+K04440+K06236+K04456+K06482+K02649+K02105+K06236+K02677+K02677+K06236+K05730+K02158+K04659+K04659+K06236+K02677+K04393+K04393+K06249+K06249+K06236+K02649+K04359+K04359+K05460+K04409+K04438+K06271+K02161+K10351+K10351+K06588+K06269+K04393+K05725+K05734+…
ECM-receptor interaction	ko04512	176	TR10001_c0_g1;TR10269_c0_g1;TR11376_c0_g1;TR11765_c0_g1;TR13024_c0_g1;TR14893_c0_g1;TR15708_c0_g4;TR15904_c0_g1;TR1611_c0_g1;TR16250_c0_g1;TR16584_c0_g1;TR16584_c0_g2;TR16615_c1_g2;TR16954_c0_g1;TR16954_c0_g2;TR16995_c0_g3;TR20718_c0_g1;TR21796_c1_g1;TR22177_c0_g1;TR22362_c0_g1;TR23011_c0_g1;TR23011_c0_g2;TR2316_c0_g1;TR2316_c2_g1;TR24334_c5_g1;TR24928_c1_g1;TR24928_c2_g1;TR24979_c0_g1;TR2539_c0_…	K06587+K06238+K03900+K06258+K05635+K06586+K06236+K06482+K06236+K06236+K04659+K04659+K06236+K06249+K06249+K06236+K06588+K06254+K06236+K06261+K06247+K06247+K06260+K06260+K06493+K06236+K06236+K06261+K06236+K06482+K06482+K06482+K06482+K06254+K06262+K06237+K06237+K06587+K06476+K06238+K06236+K06236+K06236+K06236+K06243+K06258+K06258+K06583+K06238+K06252+K06525+K04659+K06238+K03900+K06240+K06482+K05717+…
Cell adhesion molecules (CAMs)	ko04514	194	TR10592_c0_g2;TR10762_c0_g2;TR11711_c0_g1;TR12334_c0_g1;TR13625_c0_g1;TR13625_c1_g1;TR14504_c13_g3;TR14504_c13_g5;TR1461_c0_g1;TR14847_c0_g1;TR15682_c0_g1;TR15682_c0_g3;TR15682_c0_g4;TR15739_c2_g1;TR16219_c0_g1;TR16608_c1_g1;TR1688_c0_g1;TR17009_c3_g3;TR17427_c0_g1;TR17806_c0_g1;TR18153_c0_g1;TR18215_c1_g1;TR18596_c0_g1;TR1866_c0_g1;TR19266_c0_g1;TR19720_c0_g1;TR20086_c0_g1;TR20908_c2_g3;TR21458_…	K06491+K06491+K06752+K10785+K06467+K06467+K06087+K06087+K06471+K10785+K07377+K07377+K07377+K06520+K06770+K06456+K06760+K06592+K06087+K06087+K06770+K06464+K06520+K06735+K10785+K06771+K06087+K06771+K07377+K06496+K06780+K06087+K06478+K06816+K06770+K07380+K06087+K06757+K06757+K06766+K06766+K06766+K06766+K06785+K06785+K05413+K06752+K10785+K10785+K06087+K06089+K06089+K06735+K07378+K03161+K10785+K06087+…
Adherens junction	ko04520	197	TR10070_c0_g2;TR10458_c0_g1;TR10553_c0_g1;TR10611_c2_g1;TR10864_c1_g1;TR14354_c0_g2;TR1475_c0_g1;TR15269_c1_g1;TR15575_c1_g1;TR15720_c0_g1;TR16117_c0_g1;TR16434_c2_g2;TR16434_c2_g3;TR16503_c5_g1;TR16578_c7_g2;TR16585_c2_g1;TR16605_c0_g1;TR16936_c0_g1;TR16936_c0_g2;TR17009_c3_g3;TR18549_c1_g1;TR18549_c1_g2;TR18549_c3_g1;TR194_c0_g1;TR20845_c5_g3;TR20856_c10_g1;TR20856_c6_g1;TR20856_c6_g2;TR20856_c…	K04674+K04513+K06085+K06083+K02105+K05691+K04468+K05692+K05747+K05698+K02105+K05627+K05627+K06084+K05747+K04237+K05691+K04393+K04393+K06592+K06082+K06082+K06082+K05748+K04393+K04498+K04498+K04498+K04498+K04513+K05699+K05699+K05699+K05753+K04388+K05706+K05099+K05099+K06083+K03097+K04237+K04237+K05699+K06592+K06531+K03115+K05689+K06081+K04513+K04513+K05699+K05700+K05700+K05699+K05699+K05699+K05699+…
Tight junction	ko04530	309	TR10458_c0_g1;TR10709_c0_g1;TR10864_c1_g1;TR11781_c0_g1;TR11781_c0_g2;TR11781_c0_g3;TR11917_c0_g1;TR12629_c0_g1;TR14354_c0_g2;TR14447_c1_g2;TR14504_c10_g1;TR14504_c13_g3;TR14504_c13_g5;TR1497_c7_g1;TR15269_c1_g1;TR1531_c5_g1;TR1531_c5_g2;TR1531_c5_g3;TR15740_c1_g1;TR15740_c1_g2;TR15741_c1_g1;TR16026_c0_g1;TR16117_c0_g1;TR16229_c0_g1;TR16229_c0_g2;TR16572_c2_g3;TR16585_c2_g1;TR16605_c0_g1;TR16683_…	K04513+K06786+K02105+K06786+K06786+K06786+K12755+K06069+K05691+K10352+K10352+K06087+K06087+K02677+K05692+K06068+K06068+K02677+K06095+K06095+K04456+K06103+K02105+K02677+K02677+K04354+K04237+K05691+K02677+K04393+K04393+K06107+K06107+K06087+K06087+K06110+K10352+K06735+K10352+K10352+K10352+K10352+K06087+K10352+K10351+K10351+K04393+K06107+K04513+K02833+K06087+K04354+K06087+K05699+K05699+K05699+K01110+…
Gap junction	ko04540	225	TR1009_c0_g1;TR13746_c0_g1;TR13936_c0_g1;TR1401_c0_g1;TR1401_c0_g2;TR14296_c0_g1;TR14583_c0_g2;TR14598_c0_g1;TR14632_c0_g1;TR1497_c7_g1;TR1513_c2_g1;TR15286_c0_g1;TR1531_c5_g3;TR15681_c12_g1;TR16054_c0_g1;TR16160_c1_g1;TR16229_c0_g1;TR16229_c0_g2;TR16462_c1_g1;TR16462_c1_g2;TR16462_c4_g1;TR16462_c4_g4;TR16489_c3_g1;TR16613_c1_g1;TR16683_c0_g1;TR16926_c0_g1;TR1710_c0_g1;TR17441_c0_g1;TR17441_c0_g2…	K05858+K07376+K07376+K04463+K04463+K02087+K04345+K08043+K08042+K02677+K04141+K04157+K02677+K04345+K07376+K05858+K02677+K02677+K04958+K04958+K04959+K04958+K04345+K04958+K02677+K05858+K08049+K04359+K04359+K05858+K05858+K07374+K04604+K04604+K04604+K04345+K08048+K02833+K05858+K05858+K05858+K12319+K12319+K04144+K08041+K04345+K04604+K08048+K12319+K12319+K12319+K04634+K08048+K02677+K05450+K07374+K05858+…
Complement and coagulation cascades	ko04610	5	TR31305_c0_g1;TR49998_c0_g1;TR49998_c0_g2;TR67227_c1_g1;TR67227_c1_g3;	K04000+K01334+K01334+K04006+K04006
Antigen processing and presentation	ko04612	8	TR28085_c0_g1;TR35440_c0_g1;TR43784_c1_g1;TR46344_c0_g1;TR47060_c0_g2;TR4798_c0_g2;TR67236_c2_g2;TR76250_c0_g1;	K04079+K01363+K04079+K08055+K06751+K06752+K10785+K01363
Renin-angiotensin system	ko04614	19	TR16206_c0_g1;TR36876_c0_g1;TR37150_c0_g1;TR39516_c0_g1;TR39516_c0_g2;TR42665_c4_g1;TR46708_c0_g1;TR47327_c0_g1;TR55741_c0_g1;TR57963_c0_g1;TR57963_c0_g2;TR58778_c0_g1;TR61715_c0_g1;TR63614_c0_g1;TR67237_c0_g1;TR67237_c0_g2;TR69482_c0_g1;TR72435_c0_g1;TR86721_c0_g1;	K01257+K01389+K13289+K13289+K13289+K01283+K09821+K04166+K11140+K09708+K09708+K09708+K04167+K01392+K13289+K13289+K09821+K09708+K01389
Toll-like receptor signaling pathway	ko04620	135	TR11008_c4_g1;TR11037_c0_g1;TR11037_c0_g2;TR11357_c0_g1;TR11357_c0_g2;TR1342_c0_g1;TR1501_c0_g1;TR15652_c0_g1;TR15741_c1_g1;TR16032_c0_g1;TR17006_c1_g1;TR18735_c0_g1;TR21371_c0_g1;TR21771_c0_g1;TR22965_c1_g1;TR22965_c1_g2;TR22965_c1_g3;TR23233_c0_g1;TR24368_c2_g1;TR24414_c0_g1;TR24591_c0_g1;TR24591_c0_g2;TR24705_c0_g1;TR27026_c0_g1;TR27026_c0_g2;TR28994_c4_g1;TR29120_c0_g1;TR29120_c0_g2;TR30102_c…	K11220+K04415+K04415+K00922+K00922+K10168+K10160+K04440+K04456+K02649+K02649+K03156+K00922+K10168+K04430+K04430+K04430+K10170+K04456+K05413+K04448+K04448+K05425+K07210+K07210+K02649+K04441+K04441+K02649+K04441+K04441+K10159+K07211+K07211+K04392+K04427+K02861+K05398+K00922+K00922+K05130+K04398+K04398+K10161+K10160+K03175+K04729+K05842+K05404+K04456+K04456+K04456+K05410+K04433+K04440+K04441+K04441+…
NOD-like receptor signaling pathway	ko04621	91	TR15652_c0_g1;TR15909_c0_g1;TR18735_c0_g1;TR19860_c2_g1;TR19860_c4_g1;TR19860_c4_g2;TR19860_c4_g3;TR21463_c4_g3;TR21463_c4_g6;TR225_c0_g1;TR27026_c0_g1;TR27026_c0_g2;TR27495_c0_g1;TR27807_c0_g1;TR28085_c0_g1;TR28968_c2_g5;TR29120_c0_g1;TR29120_c0_g2;TR31591_c0_g1;TR31591_c0_g2;TR3256_c0_g1;TR3256_c0_g2;TR32730_c1_g1;TR32799_c6_g4;TR32799_c6_g5;TR32799_c6_g6;TR32799_c6_g9;TR36414_c0_g1;TR37258_c0_…	K04440+K04079+K03156+K10165+K10165+K10165+K10165+K12800+K12800+K12795+K07210+K07210+K12794+K09487+K04079+K12800+K04441+K04441+K04441+K04441+K04079+K04079+K08846+K12804+K12804+K12804+K12804+K04427+K04079+K04398+K04398+K12796+K12796+K03175+K01370+K04079+K04079+K04725+K08727+K08846+K04440+K04441+K04441+K04441+K04441+K04441+K04441+K04441+K04441+K04441+K04371+K04725+K04398+K04441+K08727+K10030+K04404+…
RIG-I-like receptor signaling pathway	ko04622	92	TR10817_c0_g2;TR15173_c0_g1;TR15173_c0_g2;TR15173_c0_g3;TR15652_c0_g1;TR18726_c0_g1;TR18735_c0_g1;TR19887_c2_g1;TR23128_c0_g1;TR24705_c0_g1;TR27026_c0_g1;TR27026_c0_g2;TR28925_c0_g1;TR29120_c0_g1;TR29120_c0_g2;TR30047_c4_g1;TR31591_c0_g1;TR31591_c0_g2;TR32004_c0_g1;TR32761_c0_g1;TR32761_c0_g2;TR33599_c9_g1;TR36414_c0_g1;TR36507_c1_g3;TR36543_c1_g1;TR36543_c1_g2;TR37781_c0_g1;TR37842_c0_g1;TR38037…	K03171+K12651+K12651+K12651+K04440+K12655+K03156+K08601+K12652+K05425+K07210+K07210+K12655+K04441+K04441+K10652+K04441+K04441+K03173+K07211+K07211+K12648+K04427+K02861+K12650+K12650+K08601+K12649+K04398+K04398+K08601+K03173+K08339+K12654+K04416+K03175+K11594+K11594+K11594+K05410+K04440+K04441+K04441+K04441+K04441+K04441+K04441+K04441+K04441+K04441+K12647+K12647+K09447+K03173+K03173+K08601+K04398+…
Cytosolic DNA-sensing pathway	ko04623	48	TR10561_c1_g1;TR19941_c9_g1;TR21494_c0_g1;TR21494_c0_g2;TR22095_c1_g1;TR23627_c0_g1;TR24683_c0_g1;TR24684_c0_g1;TR24684_c0_g2;TR24865_c1_g2;TR25141_c0_g1;TR25141_c0_g2;TR27026_c0_g1;TR27026_c0_g2;TR27489_c0_g1;TR27489_c0_g2;TR3117_c0_g1;TR32761_c0_g1;TR32761_c0_g2;TR33599_c9_g1;TR35042_c0_g1;TR36507_c1_g3;TR3783_c3_g1;TR4242_c0_g1;TR43755_c0_g2;TR47051_c0_g1;TR49678_c4_g1;TR54545_c2_g2;TR58163_c1…	K12968+K14721+K03023+K03023+K03013+K03019+K03007+K03009+K03009+K03020+K03025+K03025+K07210+K07210+K03021+K03021+K03018+K07211+K07211+K12648+K03022+K02861+K03024+K12654+K01370+K05410+K09447+K08847+K04735+K04519+K04519+K04467+K04467+K12646+K12646+K05411+K14721+K03013+K03026+K03026+K07209+K02580+K03016+K05414+K04734+K04734+K03027+K03027
Jak-STAT signaling pathway	ko04630	169	TR10465_c0_g1;TR10465_c0_g2;TR11008_c4_g1;TR11357_c0_g1;TR11357_c0_g2;TR11661_c0_g1;TR1270_c0_g1;TR1406_c0_g1;TR1406_c0_g2;TR1406_c0_g3;TR15681_c17_g1;TR15681_c6_g1;TR15681_c6_g2;TR15741_c1_g1;TR15750_c0_g1;TR16032_c0_g1;TR16148_c0_g1;TR16213_c1_g1;TR16349_c0_g1;TR16972_c6_g4;TR17006_c1_g1;TR1878_c0_g1;TR20856_c10_g1;TR20856_c6_g1;TR20856_c6_g2;TR20856_c6_g3;TR20876_c1_g3;TR20999_c0_g1;TR20999_c0…	K04738+K04738+K11220+K00922+K00922+K04702+K04701+K05064+K05064+K05064+K07293+K07293+K07293+K04456+K05074+K02649+K04703+K04706+K04706+K05421+K02649+K04706+K04498+K04498+K04498+K04498+K04707+K04694+K04694+K00922+K05057+K11222+K05433+K04456+K05425+K11225+K04700+K04695+K05076+K02649+K11217+K11217+K04707+K04704+K04704+K02649+K05075+K05059+K05059+K05062+K04692+K05070+K04447+K04447+K05057+K04498+K05064+…
Hematopoietic cell lineage	ko04640	13	TR22362_c0_g1;TR24979_c0_g1;TR36876_c0_g1;TR42981_c0_g1;TR47388_c0_g2;TR6388_c4_g1;TR67227_c1_g1;TR67227_c1_g3;TR70716_c0_g1;TR70716_c0_g2;TR70716_c0_g3;TR83783_c0_g1;TR9044_c0_g1;	K06261+K06261+K01389+K06468+K06455+K06481+K04006+K04006+K06461+K06461+K06461+K05061+K06449
Natural killer cell mediated cytotoxicity	ko04650	145	TR11048_c0_g1;TR11048_c0_g2;TR11357_c0_g1;TR11357_c0_g2;TR11481_c0_g1;TR14444_c7_g1;TR14444_c7_g2;TR14513_c6_g1;TR14513_c6_g2;TR1497_c7_g1;TR1531_c5_g3;TR15681_c17_g1;TR15681_c6_g1;TR15681_c6_g2;TR15864_c0_g1;TR16032_c0_g1;TR16229_c0_g1;TR16229_c0_g2;TR16454_c1_g1;TR16608_c1_g4;TR16683_c0_g1;TR16981_c0_g1;TR17006_c1_g1;TR18022_c0_g2;TR18215_c1_g1;TR18579_c0_g1;TR18735_c0_g1;TR19553_c0_g1;TR21318_…	K04446+K04446+K00922+K00922+K04446+K04348+K04348+K06268+K06268+K02677+K02677+K07293+K07293+K07293+K04348+K02649+K02677+K02677+K05730+K06268+K02677+K04446+K02649+K07361+K06464+K04409+K03156+K04389+K02833+K00922+K05859+K05871+K05871+K05871+K06268+K05855+K04348+K04348+K02677+K04446+K07361+K02649+K02649+K04446+K02187+K02187+K04348+K04348+K07990+K05703+K06453+K06582+K04392+K07861+K06279+K07827+K07988+…
T cell receptor signaling pathway	ko04660	21	TR11048_c0_g1;TR11048_c0_g2;TR14444_c7_g1;TR14444_c7_g2;TR16603_c3_g2;TR16603_c3_g3;TR17199_c0_g1;TR18022_c0_g2;TR23414_c11_g5;TR27465_c0_g1;TR30077_c2_g3;TR33119_c4_g3;TR40065_c3_g1;TR46161_c2_g1;TR48303_c9_g1;TR58163_c1_g1;TR67236_c2_g2;TR6726_c0_g2;TR6726_c0_g3;TR6757_c7_g1;TR6841_c0_g1;	K04446+K04446+K04348+K04348+K12076+K12076+K12076+K07361+K12076+K04446+K07364+K05703+K03099+K04456+K07827+K04735+K10785+K05730+K05730+K12076+K02580
B cell receptor signaling pathway	ko04662	13	TR11048_c0_g1;TR11048_c0_g2;TR14444_c7_g1;TR14444_c7_g2;TR27465_c0_g1;TR40065_c3_g1;TR46161_c2_g1;TR48303_c9_g1;TR58163_c1_g1;TR6726_c0_g2;TR6726_c0_g3;TR6841_c0_g1;TR85824_c0_g1;	K04446+K04446+K04348+K04348+K04446+K03099+K04456+K07827+K04735+K05730+K05730+K02580+K12362
Fc epsilon RI signaling pathway	ko04664	9	TR18022_c0_g2;TR33119_c4_g3;TR40065_c3_g1;TR46161_c2_g1;TR48303_c9_g1;TR6726_c0_g2;TR6726_c0_g3;TR90188_c0_g1;TR9724_c0_g1;	K07361+K05703+K03099+K04456+K07827+K05730+K05730+K04440+K01047
Fc gamma R-mediated phagocytosis	ko04666	18	TR1701_c0_g1;TR1701_c0_g2;TR21975_c0_g1;TR21975_c0_g2;TR24758_c0_g2;TR25105_c0_g1;TR32764_c5_g1;TR32764_c5_g2;TR41764_c0_g1;TR42660_c3_g1;TR46161_c2_g1;TR51347_c0_g1;TR61342_c0_g1;TR6726_c0_g2;TR6726_c0_g3;TR71033_c0_g1;TR71033_c0_g4;TR71105_c2_g2;	K01528+K01528+K05765+K05765+K01080+K01528+K12488+K12488+K05768+K01528+K04456+K01080+K04718+K05730+K05730+K12488+K12488+K12367
Leukocyte transendothelial migration	ko04670	17	TR14354_c0_g2;TR30077_c2_g1;TR30077_c2_g6;TR32714_c0_g1;TR32714_c0_g2;TR32745_c3_g4;TR37916_c0_g1;TR42572_c0_g1;TR43718_c0_g1;TR43718_c0_g2;TR6726_c0_g2;TR6726_c0_g3;TR70716_c0_g1;TR70716_c0_g2;TR70716_c0_g3;TR86625_c0_g1;TR91696_c0_g1;	K05691+K08016+K08016+K05700+K05700+K05699+K02105+K05725+K04630+K04630+K05730+K05730+K06461+K06461+K06461+K05702+K06087
Intestinal immune network for IgA production	ko04672	47	TR11711_c0_g1;TR12334_c0_g1;TR14847_c0_g1;TR15750_c0_g1;TR19266_c0_g1;TR23563_c0_g1;TR24413_c0_g1;TR24414_c0_g1;TR24885_c0_g1;TR26056_c0_g1;TR26056_c0_g2;TR27491_c0_g1;TR28167_c0_g1;TR28608_c0_g1;TR28972_c0_g1;TR294_c0_g1;TR37140_c1_g1;TR42453_c4_g2;TR44776_c0_g1;TR44776_c1_g1;TR44776_c2_g1;TR4478_c2_g2;TR4483_c13_g2;TR46114_c0_g1;TR46114_c0_g2;TR4798_c0_g1;TR4798_c0_g2;TR49996_c0_g1;TR5002_c0_g1…	K06752+K10785+K10785+K05074+K10785+K05433+K10031+K05413+K06752+K10785+K10785+K03161+K10785+K06752+K04466+K06752+K06752+K06752+K06483+K06483+K06483+K05430+K06483+K05476+K05476+K06752+K06752+K05153+K04184+K04184+K04184+K03160+K04189+K03160+K03160+K06710+K05150+K10785+K10785+K10031+K05443+K13375+K13375+K13375+K13375+K13375+K10785
Circadian rhythm - mammal	ko04710	49	TR10556_c1_g1;TR10556_c1_g2;TR10556_c2_g2;TR10556_c3_g1;TR1546_c4_g3;TR15681_c15_g1;TR1599_c0_g1;TR17449_c0_g1;TR1886_c0_g1;TR1909_c0_g1;TR19789_c0_g1;TR19789_c0_g2;TR21743_c1_g1;TR24331_c1_g1;TR25648_c0_g1;TR33096_c0_g1;TR34657_c0_g1;TR35052_c6_g2;TR35766_c5_g21;TR36482_c1_g1;TR36482_c1_g2;TR36482_c1_g3;TR37073_c0_g1;TR37073_c0_g2;TR38275_c0_g1;TR46992_c1_g1;TR46992_c1_g2;TR47591_c3_g1;TR48374_c…	K10269+K10269+K10269+K10269+K02295+K02223+K02296+K03868+K02223+K08532+K03728+K03728+K03362+K02633+K08533+K02633+K03362+K03347+K02633+K02296+K02296+K02296+K08960+K08960+K08532+K03347+K03347+K03094+K03730+K02223+K02295+K08959+K08959+K02223+K03729+K08532+K08532+K08532+K03347+K02295+K02295+K02295+K03094+K02633+K02633+K02633+K02223+K03728+K08532
Long-term potentiation	ko04720	31	TR14444_c7_g1;TR14444_c7_g2;TR14583_c0_g2;TR16160_c1_g1;TR19048_c0_g1;TR19048_c0_g2;TR21338_c0_g1;TR21338_c0_g2;TR21338_c0_g3;TR28997_c11_g3;TR28997_c15_g1;TR29075_c0_g1;TR3021_c0_g1;TR32044_c8_g3;TR32072_c6_g1;TR32774_c5_g1;TR32774_c5_g2;TR32774_c5_g3;TR35764_c0_g1;TR36739_c0_g1;TR48303_c9_g1;TR50720_c5_g1;TR62615_c0_g1;TR6330_c7_g7;TR67034_c0_g1;TR67282_c1_g1;TR70610_c0_g1;TR71689_c0_g1;TR71689…	K04348+K04348+K04345+K05858+K05858+K05858+K05858+K05858+K05858+K04515+K04515+K05858+K05858+K04634+K04604+K04515+K04515+K04515+K04498+K05208+K07827+K05858+K05858+K05197+K05208+K05858+K05858+K04515+K04515+K04515+K02183
Neurotrophin signaling pathway	ko04722	22	TR28997_c11_g3;TR28997_c15_g1;TR32774_c5_g1;TR32774_c5_g2;TR32774_c5_g3;TR40065_c3_g1;TR42718_c4_g2;TR42999_c2_g1;TR46161_c2_g1;TR48303_c9_g1;TR49650_c1_g1;TR58163_c1_g1;TR64949_c0_g1;TR65597_c1_g1;TR66570_c0_g1;TR6743_c1_g5;TR6841_c0_g1;TR71689_c0_g1;TR71689_c0_g2;TR71689_c0_g3;TR90188_c0_g1;TR94765_c0_g1;	K04515+K04515+K04515+K04515+K04515+K03099+K09593+K04416+K04456+K07827+K04733+K04735+K06630+K04451+K05101+K06277+K02580+K04515+K04515+K04515+K04440+K02183
Long-term depression	ko04730	28	TR16160_c1_g1;TR16486_c1_g2;TR19048_c0_g1;TR19048_c0_g2;TR21338_c0_g1;TR21338_c0_g2;TR21338_c0_g3;TR24384_c2_g1;TR29075_c0_g1;TR3021_c0_g1;TR3166_c1_g2;TR32044_c8_g3;TR32072_c6_g1;TR3682_c0_g1;TR38279_c0_g1;TR39985_c10_g2;TR40720_c0_g3;TR43718_c0_g1;TR43718_c0_g2;TR48303_c9_g1;TR50720_c5_g1;TR52165_c2_g1;TR62615_c0_g1;TR6330_c7_g7;TR67282_c1_g1;TR70610_c0_g1;TR88735_c0_g1;TR9724_c0_g1;	K05858+K04344+K05858+K05858+K05858+K05858+K05858+K04639+K05858+K05858+K04578+K04634+K04604+K04382+K07376+K04639+K12318+K04630+K04630+K07827+K05858+K07376+K05858+K05197+K05858+K05858+K07376+K01047
Olfactory transduction	ko04740	17	TR14583_c0_g2;TR28997_c11_g3;TR28997_c15_g1;TR32774_c5_g1;TR32774_c5_g2;TR32774_c5_g3;TR3375_c0_g1;TR38279_c0_g1;TR51250_c0_g1;TR51250_c0_g2;TR52165_c2_g1;TR54547_c0_g4;TR71689_c0_g1;TR71689_c0_g2;TR71689_c0_g3;TR88735_c0_g1;TR94765_c0_g1;	K04345+K04515+K04515+K04515+K04515+K04515+K04952+K07376+K04950+K04950+K07376+K05030+K04515+K04515+K04515+K07376+K02183
Taste transduction	ko04742	4	TR14583_c0_g2;TR16486_c1_g2;TR29855_c0_g1;TR65735_c4_g1;	K04345+K04344+K04828+K04828
Phototransduction	ko04744	59	TR11929_c0_g1;TR16445_c3_g2;TR16462_c3_g1;TR16986_c12_g1;TR18662_c0_g1;TR18983_c2_g1;TR2270_c0_g1;TR22866_c0_g1;TR31696_c0_g2;TR31696_c0_g3;TR31696_c0_g4;TR31696_c0_g5;TR31696_c0_g6;TR31696_c0_g7;TR31696_c0_g8;TR33677_c14_g1;TR3375_c0_g1;TR33812_c0_g1;TR34392_c0_g1;TR34392_c0_g2;TR35963_c0_g1;TR35963_c0_g2;TR35963_c0_g3;TR36548_c0_g1;TR4155_c0_g1;TR44502_c0_g1;TR48231_c10_g4;TR48917_c0_g1;TR48917…	K04548+K04952+K04439+K13765+K00909+K04631+K13759+K08328+K04439+K04439+K04439+K04439+K04439+K04439+K04439+K13764+K04952+K04536+K04631+K04631+K00909+K00909+K00909+K00909+K00909+K13756+K02183+K04439+K04439+K04536+K04536+K04250+K13765+K12321+K12321+K13749+K13749+K13749+K04439+K12321+K04952+K04952+K08718+K04439+K08718+K13759+K04948+K04948+K13765+K04250+K08328+K08328+K02183+K08718+K08718+K04439+K04439+…
Regulation of actin cytoskeleton	ko04810	415	TR10001_c0_g1;TR10053_c0_g1;TR10458_c0_g1;TR10803_c0_g1;TR11004_c1_g3;TR11004_c1_g4;TR11154_c0_g1;TR11357_c0_g1;TR11357_c0_g2;TR11514_c0_g1;TR11917_c0_g1;TR125_c0_g1;TR13465_c0_g1;TR14074_c0_g1;TR14093_c0_g1;TR1434_c2_g1;TR14455_c2_g2;TR14455_c2_g3;TR14455_c2_g5;TR14455_c2_g6;TR14455_c2_g7;TR14455_c2_g8;TR14694_c0_g1;TR1470_c3_g1;TR14893_c0_g1;TR15122_c0_g1;TR15269_c1_g1;TR15575_c1_g1;TR15743_c6_…	K06587+K04130+K04513+K05769+K04358+K04358+K05750+K00922+K00922+K05731+K12755+K00907+K05768+K05750+K04347+K04514+K04358+K04358+K04358+K04358+K04358+K04358+K05765+K05762+K06586+K05725+K05692+K05747+K04367+K06482+K02649+K05627+K05627+K05768+K05746+K05730+K05731+K05731+K05731+K05722+K05747+K05743+K05755+K05769+K04393+K04393+K05768+K05768+K02649+K04359+K04359+K04358+K06464+K04409+K04131+K04438+K05748+…
Insulin signaling pathway	ko04910	242	TR10896_c0_g1;TR11186_c0_g1;TR11186_c0_g2;TR11357_c0_g1;TR11357_c0_g2;TR11779_c0_g2;TR11779_c0_g3;TR12629_c0_g1;TR1353_c0_g1;TR1438_c1_g1;TR14504_c13_g6;TR14583_c0_g2;TR14611_c0_g1;TR14613_c0_g1;TR15652_c0_g1;TR15681_c12_g1;TR15741_c1_g1;TR16012_c0_g1;TR16012_c0_g2;TR16032_c0_g1;TR16281_c0_g1;TR16489_c3_g1;TR16515_c2_g1;TR16597_c0_g1;TR16597_c0_g2;TR16976_c6_g1;TR17006_c1_g1;TR19002_c0_g1;TR20073…	K07199+K07200+K07200+K00922+K00922+K07200+K07200+K06069+K00665+K07208+K07187+K04345+K00844+K00688+K04440+K04345+K04456+K07201+K07201+K02649+K07192+K04345+K02158+K07190+K07190+K00688+K02649+K04438+K07198+K07198+K06269+K07198+K04707+K04688+K04345+K04694+K04694+K02833+K00922+K07207+K03259+K04345+K07187+K07190+K07190+K04688+K04688+K00665+K00665+K07193+K07193+K07191+K04456+K03083+K00665+K04695+K00871+…
GnRH signaling pathway	ko04912	226	TR1009_c0_g1;TR10109_c0_g1;TR14583_c0_g2;TR14598_c0_g1;TR14632_c0_g1;TR15652_c0_g1;TR15681_c12_g1;TR16160_c1_g1;TR16462_c1_g1;TR16462_c1_g2;TR16462_c4_g1;TR16462_c4_g4;TR16489_c3_g1;TR16613_c1_g1;TR16926_c0_g1;TR16936_c0_g1;TR16936_c0_g2;TR1710_c0_g1;TR19048_c0_g1;TR19048_c0_g2;TR19936_c0_g1;TR19936_c2_g1;TR19936_c3_g1;TR19936_c3_g10;TR19936_c3_g3;TR19936_c3_g4;TR19936_c3_g5;TR19936_c3_g6;TR19936…	K05858+K01047+K04345+K08043+K08042+K04440+K04345+K05858+K04958+K04958+K04959+K04958+K04345+K04958+K05858+K04393+K04393+K08049+K05858+K05858+K04851+K04850+K04851+K04853+K04851+K04853+K04850+K04851+K04853+K04851+K04393+K04345+K08048+K02833+K05858+K05858+K05858+K08041+K04430+K04430+K04430+K04345+K08048+K05871+K05871+K05871+K04634+K04515+K04448+K04448+K04374+K08048+K04375+K04515+K04515+K04515+K04515+…
Progesterone-mediated oocyte maturation	ko04914	163	TR10057_c1_g2;TR10069_c0_g1;TR11357_c0_g1;TR11357_c0_g2;TR11398_c0_g1;TR14296_c0_g1;TR14307_c0_g1;TR14583_c0_g2;TR14598_c0_g1;TR14632_c0_g1;TR15652_c0_g1;TR15681_c12_g1;TR15741_c1_g1;TR15743_c6_g1;TR15909_c0_g1;TR16032_c0_g1;TR16489_c3_g1;TR17006_c1_g1;TR1710_c0_g1;TR20064_c0_g1;TR20064_c0_g2;TR20904_c5_g2;TR20924_c2_g1;TR21161_c0_g1;TR21371_c0_g1;TR21378_c0_g1;TR22153_c0_g1;TR22153_c0_g2;TR22638…	K04373+K03350+K00922+K00922+K03364+K02087+K05868+K04345+K08043+K08042+K04440+K04345+K04456+K04367+K04079+K02649+K04345+K02649+K08049+K05868+K05868+K04373+K04345+K08048+K00922+K06638+K03359+K03359+K04373+K08041+K04345+K08048+K04456+K08048+K03355+K04079+K05866+K02649+K04441+K04441+K02649+K04441+K04441+K08047+K04079+K04079+K06627+K03349+K04630+K07827+K03348+K08845+K02206+K02206+K05087+K00922+K00922+…
Melanogenesis	ko04916	233	TR1009_c0_g1;TR10864_c1_g1;TR11558_c0_g1;TR12007_c0_g1;TR14583_c0_g2;TR14598_c0_g1;TR14632_c0_g1;TR1497_c7_g1;TR1531_c5_g3;TR15681_c12_g1;TR16117_c0_g1;TR16160_c1_g1;TR16197_c0_g1;TR16229_c0_g1;TR16229_c0_g2;TR16385_c0_g1;TR16489_c3_g1;TR16683_c0_g1;TR16926_c0_g1;TR17030_c1_g2;TR1710_c0_g1;TR19048_c0_g1;TR19048_c0_g2;TR19394_c0_g1;TR20856_c10_g1;TR20856_c6_g1;TR20856_c6_g2;TR20856_c6_g3;TR20924_c…	K05858+K02105+K00445+K00445+K04345+K08043+K08042+K02677+K02677+K04345+K02105+K05858+K02842+K02677+K02677+K09048+K04345+K02677+K05858+K00714+K08049+K05858+K05858+K01064+K04498+K04498+K04498+K04498+K04345+K08048+K02833+K05858+K05858+K05858+K08041+K04345+K08048+K04634+K04515+K04534+K04534+K03083+K08048+K01357+K02353+K02677+K00312+K00312+K05461+K02353+K02353+K02353+K04515+K04515+K04515+K04515+K04515+…
Adipocytokine signaling pathway	ko04920	127	TR10817_c0_g2;TR10896_c0_g1;TR11186_c0_g1;TR11186_c0_g2;TR11638_c1_g1;TR11779_c0_g2;TR11779_c0_g3;TR14504_c13_g6;TR1520_c5_g1;TR1520_c5_g2;TR15652_c0_g1;TR15681_c17_g1;TR15681_c6_g1;TR15681_c6_g2;TR15741_c1_g1;TR16983_c0_g1;TR16983_c1_g1;TR18735_c0_g1;TR20073_c0_g1;TR20073_c0_g2;TR20112_c0_g1;TR20797_c0_g1;TR23016_c0_g1;TR23037_c0_g1;TR23118_c0_g1;TR24320_c5_g1;TR24339_c5_g4;TR24368_c2_g1;TR25660…	K03171+K07199+K07200+K07200+K07359+K07200+K07200+K07187+K07297+K07297+K04440+K07293+K07293+K07293+K04456+K08765+K08765+K03156+K07198+K07198+K05872+K07198+K07187+K07299+K08526+K07191+K07297+K04456+K01897+K05231+K07210+K07210+K01897+K07296+K07187+K07200+K01596+K07296+K05062+K03173+K04692+K07359+K07359+K04447+K04447+K07187+K07187+K07187+K01897+K07299+K07203+K07203+K07200+K07200+K03173+K01897+K07296+…
Type II diabetes mellitus	ko04930	6	TR16486_c1_g2;TR19936_c3_g3;TR280_c0_g1;TR4153_c0_g1;TR61228_c0_g1;TR90188_c0_g1;	K04344+K04851+K07296+K04852+K07191+K04440
Type I diabetes mellitus	ko04940	4	TR23562_c0_g1;TR47060_c0_g2;TR4798_c0_g2;TR67236_c2_g2;	K07817+K06751+K06752+K10785
Aldosterone-regulated sodium reabsorption	ko04960	3	TR48303_c9_g1;TR70318_c3_g1;TR87352_c0_g1;	K07827+K13305+K06276
Vasopressin-regulated water reabsorption	ko04962	7	TR14583_c0_g2;TR22793_c0_g1;TR23409_c7_g2;TR32008_c10_g2;TR36611_c0_g1;TR37089_c2_g1;TR70469_c0_g1;	K04345+K07889+K10418+K09048+K10415+K10415+K07889
Proximal tubule bicarbonate reclamation	ko04964	6	TR22818_c0_g1;TR2892_c2_g1;TR30062_c0_g1;TR69729_c0_g1;TR71034_c9_g17;TR92037_c0_g1;	K09864+K09864+K01425+K00261+K13576+K09864
Salivary secretion	ko04970	29	TR14583_c0_g2;TR16160_c1_g1;TR19048_c0_g1;TR19048_c0_g2;TR21338_c0_g1;TR21338_c0_g2;TR21338_c0_g3;TR29075_c0_g1;TR3021_c0_g1;TR32037_c11_g1;TR32044_c8_g3;TR34318_c0_g1;TR38279_c0_g1;TR39912_c0_g1;TR40720_c0_g3;TR42756_c4_g1;TR46839_c0_g1;TR47363_c0_g1;TR50720_c5_g1;TR52165_c2_g1;TR54772_c0_g1;TR62615_c0_g1;TR67282_c1_g1;TR69591_c0_g1;TR70610_c0_g1;TR88735_c0_g1;TR9085_c0_g1;TR9085_c0_g2;TR94765_c…	K04345+K05858+K05858+K05858+K05858+K05858+K05858+K05858+K05858+K05850+K04634+K04936+K07376+K05850+K12318+K13910+K04936+K13908+K05858+K07376+K04936+K05858+K05858+K13899+K05858+K07376+K05742+K05742+K02183
Gastric acid secretion	ko04971	28	TR14583_c0_g2;TR16160_c1_g1;TR19048_c0_g1;TR19048_c0_g2;TR21338_c0_g1;TR21338_c0_g2;TR21338_c0_g3;TR22713_c0_g1;TR28997_c11_g3;TR28997_c15_g1;TR29075_c0_g1;TR3021_c0_g1;TR32044_c8_g3;TR32774_c5_g1;TR32774_c5_g2;TR32774_c5_g3;TR43718_c0_g1;TR43718_c0_g2;TR50720_c5_g1;TR62615_c0_g1;TR67282_c1_g1;TR70610_c0_g1;TR71689_c0_g1;TR71689_c0_g2;TR71689_c0_g3;TR9085_c0_g1;TR9085_c0_g2;TR94765_c0_g1;	K04345+K05858+K05858+K05858+K05858+K05858+K05858+K00907+K04515+K04515+K05858+K05858+K04634+K04515+K04515+K04515+K04630+K04630+K05858+K05858+K05858+K05858+K04515+K04515+K04515+K05742+K05742+K02183
Pancreatic secretion	ko04972	25	TR16160_c1_g1;TR19048_c0_g1;TR19048_c0_g2;TR21338_c0_g1;TR21338_c0_g2;TR21338_c0_g3;TR29075_c0_g1;TR3021_c0_g1;TR32037_c11_g1;TR32044_c8_g3;TR34318_c0_g1;TR39912_c0_g1;TR41480_c1_g1;TR42425_c1_g1;TR42425_c1_g2;TR46839_c0_g1;TR50720_c5_g1;TR54547_c0_g4;TR54772_c0_g1;TR62615_c0_g1;TR67282_c1_g1;TR70610_c0_g1;TR9085_c0_g1;TR9085_c0_g2;TR9724_c0_g1;	K05858+K05858+K05858+K05858+K05858+K05858+K05858+K05858+K05850+K04634+K04936+K05850+K07886+K04962+K04962+K04936+K05858+K05030+K04936+K05858+K05858+K05858+K05742+K05742+K01047
Carbohydrate digestion and absorption	ko04973	5	TR19936_c3_g3;TR28336_c2_g1;TR46161_c2_g1;TR83072_c0_g1;TR87469_c0_g1;	K04851+K08143+K04456+K08143+K08143
Protein digestion and absorption	ko04974	17	TR22177_c0_g1;TR36876_c0_g1;TR42418_c4_g1;TR44437_c0_g1;TR44758_c1_g1;TR46715_c0_g1;TR50712_c3_g2;TR53334_c0_g1;TR53484_c0_g1;TR53484_c3_g1;TR53484_c3_g2;TR53484_c3_g3;TR53484_c3_g4;TR53484_c3_g6;TR65141_c0_g1;TR78434_c0_g1;TR90997_c0_g1;	K06236+K01389+K06237+K06236+K06236+K08606+K08132+K08135+K08606+K08606+K08606+K08606+K08606+K01395+K08131+K06238+K08133
Fat digestion and absorption	ko04975	5	TR24758_c0_g2;TR51347_c0_g1;TR71026_c1_g1;TR9074_c0_g1;TR9724_c0_g1;	K01080+K01080+K05641+K05641+K01047
Bile secretion	ko04976	8	TR14583_c0_g2;TR22818_c0_g1;TR2892_c2_g1;TR5309_c0_g1;TR53571_c2_g1;TR9085_c0_g1;TR9085_c0_g2;TR92037_c0_g1;	K04345+K09864+K09864+K14341+K08524+K05742+K05742+K09864
Mineral absorption	ko04978	9	TR19477_c0_g1;TR2263_c0_g1;TR2263_c0_g2;TR3110_c1_g1;TR39912_c0_g1;TR52880_c0_g1;TR63395_c0_g1;TR80704_c0_g1;TR94997_c0_g1;	K05011+K14710+K14710+K04981+K05850+K14710+K00522+K14736+K00522
Alzheimer's disease	ko05010	37	TR12479_c0_g1;TR14066_c0_g1;TR14444_c7_g1;TR14444_c7_g2;TR16160_c1_g1;TR19048_c0_g1;TR19048_c0_g2;TR19817_c0_g1;TR19936_c3_g3;TR21338_c0_g1;TR21338_c0_g2;TR21338_c0_g3;TR23246_c0_g1;TR29075_c0_g1;TR3021_c0_g1;TR32044_c8_g3;TR32636_c0_g1;TR36739_c0_g1;TR36876_c0_g1;TR42670_c6_g1;TR49641_c0_g1;TR50720_c5_g1;TR52174_c0_g1;TR62615_c0_g1;TR62706_c0_g1;TR62793_c0_g1;TR62793_c0_g2;TR62793_c1_g1;TR65927_…	K03948+K02256+K04348+K04348+K05858+K05858+K05858+K01059+K04851+K05858+K05858+K05858+K04520+K05858+K05858+K04634+K02262+K05208+K01389+K08852+K02084+K05858+K03944+K05858+K02270+K02128+K02128+K02128+K02261+K04529+K05208+K05858+K00412+K05858+K01408+K02126+K02183
Parkinson's disease	ko05012	18	TR12479_c0_g1;TR1329_c0_g1;TR1329_c1_g1;TR14066_c0_g1;TR24535_c0_g1;TR32636_c0_g1;TR49641_c0_g1;TR52174_c0_g1;TR57286_c0_g1;TR5860_c0_g1;TR62706_c0_g1;TR62793_c0_g1;TR62793_c0_g2;TR62793_c1_g1;TR65927_c0_g1;TR68727_c0_g1;TR72600_c0_g1;TR74518_c0_g1;	K03948+K03879+K03879+K02256+K03878+K02262+K02084+K03944+K08155+K03883+K02270+K02128+K02128+K02128+K02261+K00412+K03881+K02126
Amyotrophic lateral sclerosis (ALS)	ko05014	11	TR1354_c0_g1;TR14444_c7_g1;TR14444_c7_g2;TR16146_c0_g1;TR26675_c0_g2;TR36739_c0_g1;TR48255_c0_g1;TR49641_c0_g1;TR6330_c7_g7;TR65597_c1_g1;TR67034_c0_g1;	K02308+K04348+K04348+K04572+K04574+K05208+K04574+K02084+K05197+K04451+K05208
Huntington's disease	ko05016	34	TR12479_c0_g1;TR14066_c0_g1;TR16160_c1_g1;TR18278_c0_g1;TR19048_c0_g1;TR19048_c0_g2;TR21338_c0_g1;TR21338_c0_g2;TR21338_c0_g3;TR22095_c1_g1;TR29075_c0_g1;TR3021_c0_g1;TR32008_c10_g2;TR32044_c8_g3;TR32072_c6_g1;TR32636_c0_g1;TR35764_c0_g1;TR36739_c0_g1;TR49641_c0_g1;TR50720_c5_g1;TR52174_c0_g1;TR62615_c0_g1;TR62706_c0_g1;TR62793_c0_g1;TR62793_c0_g2;TR62793_c1_g1;TR65597_c1_g1;TR65927_c0_g1;TR67034…	K03948+K02256+K05858+K03015+K05858+K05858+K05858+K05858+K05858+K03013+K05858+K05858+K09048+K04634+K04604+K02262+K04498+K05208+K02084+K05858+K03944+K05858+K02270+K02128+K02128+K02128+K04451+K02261+K05208+K05858+K00412+K05858+K02126+K10408
Prion diseases	ko05020	3	TR14583_c0_g2;TR31305_c0_g1;TR33119_c4_g3;	K04345+K04000+K05703
Bacterial invasion of epithelial cells	ko05100	11	TR14354_c0_g2;TR1701_c0_g1;TR1701_c0_g2;TR25105_c0_g1;TR32714_c0_g1;TR32714_c0_g2;TR37916_c0_g1;TR42572_c0_g1;TR42660_c3_g1;TR42718_c4_g2;TR74170_c0_g4;	K05691+K01528+K01528+K01528+K05700+K05700+K02105+K05725+K01528+K09593+K13744
Vibrio cholerae infection	ko05110	2	TR1135_c0_g1;TR61737_c0_g6;	K10955+K10955
Shigellosis	ko05131	1	TR7886_c0_g1;	K05740
Leishmaniasis	ko05140	8	TR4798_c0_g2;TR49650_c1_g1;TR58163_c1_g1;TR67259_c0_g1;TR6841_c0_g1;TR70716_c0_g1;TR70716_c0_g2;TR70716_c0_g3;	K06752+K04733+K04735+K04403+K02580+K06461+K06461+K06461
Chagas disease (American trypanosomiasis)	ko05142	25	TR10070_c0_g2;TR16160_c1_g1;TR19048_c0_g1;TR19048_c0_g2;TR21338_c0_g1;TR21338_c0_g2;TR21338_c0_g3;TR29075_c0_g1;TR3021_c0_g1;TR32044_c8_g3;TR3682_c0_g1;TR43718_c0_g1;TR43718_c0_g2;TR4536_c1_g2;TR46161_c2_g1;TR49650_c1_g1;TR50720_c5_g1;TR54518_c0_g2;TR58163_c1_g1;TR62615_c0_g1;TR67236_c2_g2;TR67282_c1_g1;TR6841_c0_g1;TR70610_c0_g1;TR90188_c0_g1;	K04674+K05858+K05858+K05858+K05858+K05858+K05858+K05858+K05858+K04634+K04382+K04630+K04630+K04354+K04456+K04733+K05858+K04500+K04735+K05858+K10785+K05858+K02580+K05858+K04440
African trypanosomiasis	ko05143	13	TR16160_c1_g1;TR19048_c0_g1;TR19048_c0_g2;TR21338_c0_g1;TR21338_c0_g2;TR21338_c0_g3;TR29075_c0_g1;TR3021_c0_g1;TR32044_c8_g3;TR50720_c5_g1;TR62615_c0_g1;TR67282_c1_g1;TR70610_c0_g1;	K05858+K05858+K05858+K05858+K05858+K05858+K05858+K05858+K04634+K05858+K05858+K05858+K05858
Malaria	ko05144	2	TR50415_c0_g1;TR67236_c2_g2;	K03160+K10785
Toxoplasmosis	ko05145	18	TR43718_c0_g1;TR43718_c0_g2;TR46144_c3_g3;TR46161_c2_g1;TR4798_c0_g2;TR49650_c1_g1;TR50415_c0_g1;TR58163_c1_g1;TR6257_c0_g1;TR6257_c0_g2;TR67259_c0_g1;TR6730_c2_g2;TR6841_c0_g1;TR90188_c0_g1;TR94414_c0_g1;TR9724_c0_g1;TR9876_c0_g1;TR9876_c0_g4;	K04630+K04630+K05637+K04456+K06752+K04733+K03160+K04735+K05637+K05637+K04403+K11219+K02580+K04440+K05135+K01047+K06244+K06244
Amoebiasis	ko05146	37	TR1135_c0_g1;TR14583_c0_g2;TR16160_c1_g1;TR19048_c0_g1;TR19048_c0_g2;TR21338_c0_g1;TR21338_c0_g2;TR21338_c0_g3;TR22177_c0_g1;TR22793_c0_g1;TR29075_c0_g1;TR3021_c0_g1;TR31305_c0_g1;TR32044_c8_g3;TR32714_c0_g1;TR32714_c0_g2;TR32745_c3_g4;TR42418_c4_g1;TR42572_c0_g1;TR44437_c0_g1;TR44758_c1_g1;TR46144_c3_g3;TR50720_c5_g1;TR58163_c1_g1;TR61737_c0_g6;TR6257_c0_g1;TR6257_c0_g2;TR62615_c0_g1;TR67282_c1_…	K10955+K04345+K05858+K05858+K05858+K05858+K05858+K05858+K06236+K07889+K05858+K05858+K04000+K04634+K05700+K05700+K05699+K06237+K05725+K06236+K06236+K05637+K05858+K04735+K10955+K05637+K05637+K05858+K05858+K02580+K07889+K05858+K06461+K06461+K06461+K06244+K06244
Staphylococcus aureus infection	ko05150	7	TR4798_c0_g2;TR49998_c0_g1;TR49998_c0_g2;TR67236_c2_g2;TR70716_c0_g1;TR70716_c0_g2;TR70716_c0_g3;	K06752+K01334+K01334+K10785+K06461+K06461+K06461
Hepatitis C	ko05160	13	TR3682_c0_g1;TR40065_c3_g1;TR4536_c1_g2;TR46161_c2_g1;TR47051_c0_g1;TR48303_c9_g1;TR53571_c2_g1;TR58163_c1_g1;TR65597_c1_g1;TR6730_c2_g2;TR6841_c0_g1;TR90188_c0_g1;TR91696_c0_g1;	K04382+K03099+K04354+K04456+K05410+K07827+K08524+K04735+K04451+K11219+K02580+K04440+K06087
Pathways in cancer	ko05200	49	TR10070_c0_g2;TR14354_c0_g2;TR19394_c0_g1;TR19953_c0_g1;TR20253_c0_g1;TR21515_c0_g1;TR23654_c0_g1;TR24048_c0_g1;TR28085_c0_g1;TR28601_c0_g1;TR28601_c1_g1;TR32048_c0_g1;TR34386_c0_g1;TR35764_c0_g1;TR3773_c3_g1;TR37916_c0_g1;TR40065_c3_g1;TR42418_c4_g1;TR42572_c0_g1;TR43784_c1_g1;TR46144_c3_g3;TR46161_c2_g1;TR48303_c9_g1;TR50704_c6_g1;TR5294_c0_g1;TR5294_c0_g2;TR53571_c2_g1;TR5386_c0_g1;TR54518_c0_…	K04674+K05691+K01064+K09290+K08528+K02219+K08528+K05448+K04079+K09389+K09389+K05448+K04496+K04498+K09290+K02105+K03099+K06237+K05725+K04079+K05637+K04456+K07827+K09849+K09293+K09293+K08524+K04462+K04500+K04735+K09290+K05637+K05637+K06481+K00444+K04451+K02620+K09290+K02580+K08732+K02329+K04462+K04496+K05061+K08367+K09592+K04440+K06244+K06244
Colorectal cancer	ko05210	9	TR10070_c0_g2;TR37916_c0_g1;TR46161_c2_g1;TR48303_c9_g1;TR54518_c0_g2;TR65597_c1_g1;TR6815_c14_g1;TR70322_c16_g1;TR90188_c0_g1;	K04674+K02105+K04456+K07827+K04500+K04451+K02620+K08732+K04440
Renal cell carcinoma	ko05211	9	TR24048_c0_g1;TR32048_c0_g1;TR35764_c0_g1;TR40065_c3_g1;TR42718_c4_g2;TR46161_c2_g1;TR48303_c9_g1;TR6743_c1_g5;TR89457_c0_g1;	K05448+K05448+K04498+K03099+K09593+K04456+K07827+K06277+K09592
Pancreatic cancer	ko05212	13	TR10070_c0_g2;TR24048_c0_g1;TR28601_c0_g1;TR28601_c1_g1;TR32048_c0_g1;TR46161_c2_g1;TR48303_c9_g1;TR54518_c0_g2;TR58163_c1_g1;TR65597_c1_g1;TR6841_c0_g1;TR70322_c16_g1;TR90188_c0_g1;	K04674+K05448+K09389+K09389+K05448+K04456+K07827+K04500+K04735+K04451+K02580+K08732+K04440
Endometrial cancer	ko05213	8	TR14354_c0_g2;TR37916_c0_g1;TR40065_c3_g1;TR46161_c2_g1;TR48303_c9_g1;TR65597_c1_g1;TR6815_c14_g1;TR87352_c0_g1;	K05691+K02105+K03099+K04456+K07827+K04451+K02620+K06276
Glioma	ko05214	15	TR28601_c0_g1;TR28601_c1_g1;TR28997_c11_g3;TR28997_c15_g1;TR32774_c5_g1;TR32774_c5_g2;TR32774_c5_g3;TR40065_c3_g1;TR46161_c2_g1;TR48303_c9_g1;TR65597_c1_g1;TR71689_c0_g1;TR71689_c0_g2;TR71689_c0_g3;TR94765_c0_g1;	K09389+K09389+K04515+K04515+K04515+K04515+K04515+K03099+K04456+K07827+K04451+K04515+K04515+K04515+K02183
Prostate cancer	ko05215	18	TR28085_c0_g1;TR28601_c0_g1;TR28601_c1_g1;TR32008_c10_g2;TR35764_c0_g1;TR37916_c0_g1;TR40065_c3_g1;TR43784_c1_g1;TR46161_c2_g1;TR48303_c9_g1;TR52820_c0_g1;TR52820_c0_g2;TR52820_c0_g3;TR58163_c1_g1;TR65597_c1_g1;TR6815_c14_g1;TR6841_c0_g1;TR87352_c0_g1;	K04079+K09389+K09389+K09048+K04498+K02105+K03099+K04079+K04456+K07827+K05450+K05450+K05450+K04735+K04451+K02620+K02580+K06276
Thyroid cancer	ko05216	11	TR19953_c0_g1;TR3773_c3_g1;TR37916_c0_g1;TR48303_c9_g1;TR5294_c0_g1;TR5294_c0_g2;TR53571_c2_g1;TR60449_c0_g1;TR65597_c1_g1;TR6815_c14_g1;TR68325_c0_g1;	K09290+K09290+K02105+K07827+K09293+K09293+K08524+K09290+K04451+K02620+K09290
Basal cell carcinoma	ko05217	6	TR19394_c0_g1;TR37916_c0_g1;TR6425_c1_g1;TR65597_c1_g1;TR6815_c14_g1;TR70573_c1_g2;	K01064+K02105+K00444+K04451+K02620+K02329
Melanoma	ko05218	8	TR28601_c0_g1;TR28601_c1_g1;TR46161_c2_g1;TR48303_c9_g1;TR52820_c0_g1;TR52820_c0_g2;TR52820_c0_g3;TR65597_c1_g1;	K09389+K09389+K04456+K07827+K05450+K05450+K05450+K04451
Bladder cancer	ko05219	6	TR24048_c0_g1;TR28601_c0_g1;TR28601_c1_g1;TR32048_c0_g1;TR48303_c9_g1;TR65597_c1_g1;	K05448+K09389+K09389+K05448+K07827+K04451
Chronic myeloid leukemia	ko05220	15	TR10070_c0_g2;TR28601_c0_g1;TR28601_c1_g1;TR34386_c0_g1;TR40065_c3_g1;TR46161_c2_g1;TR48303_c9_g1;TR5386_c0_g1;TR54518_c0_g2;TR58163_c1_g1;TR65597_c1_g1;TR6841_c0_g1;TR74166_c9_g1;TR82803_c0_g1;TR85253_c0_g1;	K04674+K09389+K09389+K04496+K03099+K04456+K07827+K04462+K04500+K04735+K04451+K02580+K04462+K04496+K08367
Acute myeloid leukemia	ko05221	8	TR23046_c1_g1;TR40065_c3_g1;TR46161_c2_g1;TR48303_c9_g1;TR58163_c1_g1;TR6815_c14_g1;TR6841_c0_g1;TR85253_c0_g1;	K08806+K03099+K04456+K07827+K04735+K02620+K02580+K08367
Small cell lung cancer	ko05222	20	TR20253_c0_g1;TR21515_c0_g1;TR23654_c0_g1;TR28601_c0_g1;TR28601_c1_g1;TR42418_c4_g1;TR42572_c0_g1;TR46144_c3_g3;TR46161_c2_g1;TR49641_c0_g1;TR50704_c6_g1;TR53571_c2_g1;TR58163_c1_g1;TR6257_c0_g1;TR6257_c0_g2;TR6388_c4_g1;TR65597_c1_g1;TR6841_c0_g1;TR9876_c0_g1;TR9876_c0_g4;	K08528+K02219+K08528+K09389+K09389+K06237+K05725+K05637+K04456+K02084+K09849+K08524+K04735+K05637+K05637+K06481+K04451+K02580+K06244+K06244
Non-small cell lung cancer	ko05223	10	TR20253_c0_g1;TR23654_c0_g1;TR28601_c0_g1;TR28601_c1_g1;TR40065_c3_g1;TR46161_c2_g1;TR48303_c9_g1;TR53571_c2_g1;TR65597_c1_g1;TR87352_c0_g1;	K08528+K08528+K09389+K09389+K03099+K04456+K07827+K08524+K04451+K06276
Asthma	ko05310	3	TR4798_c0_g2;TR50415_c0_g1;TR67236_c2_g2;	K06752+K03160+K10785
Autoimmune thyroid disease	ko05320	4	TR47060_c0_g2;TR4798_c0_g2;TR50415_c0_g1;TR67236_c2_g2;	K06751+K06752+K03160+K10785
Systemic lupus erythematosus	ko05322	11	TR12938_c0_g1;TR12938_c0_g2;TR19591_c0_g1;TR31305_c0_g1;TR32745_c3_g4;TR4798_c0_g2;TR50415_c0_g1;TR6068_c0_g1;TR67024_c0_g1;TR67236_c2_g2;TR69802_c2_g2;	K11254+K11254+K11251+K04000+K05699+K06752+K03160+K11251+K11252+K10785+K11252
Rheumatoid arthritis	ko05323	6	TR24048_c0_g1;TR28908_c0_g1;TR32048_c0_g1;TR4798_c0_g2;TR67236_c2_g2;TR75715_c0_g1;	K05448+K14625+K05448+K06752+K10785+K05465
Allograft rejection	ko05330	4	TR47060_c0_g2;TR4798_c0_g2;TR50415_c0_g1;TR67236_c2_g2;	K06751+K06752+K03160+K10785
Graft-versus-host disease	ko05332	3	TR47060_c0_g2;TR4798_c0_g2;TR67236_c2_g2;	K06751+K06752+K10785
Primary immunodeficiency	ko05340	2	TR50415_c0_g1;TR66781_c0_g1;	K03160+K05150
Hypertrophic cardiomyopathy (HCM)	ko05410	23	TR14289_c0_g1;TR14893_c0_g1;TR16163_c6_g1;TR19936_c3_g3;TR19953_c0_g1;TR33642_c2_g1;TR37154_c2_g1;TR3773_c3_g1;TR42425_c1_g1;TR42425_c1_g2;TR45169_c0_g1;TR46031_c0_g1;TR46031_c1_g1;TR48381_c1_g1;TR60449_c0_g1;TR6257_c0_g1;TR63331_c0_g2;TR63331_c3_g2;TR63348_c4_g3;TR6388_c4_g1;TR68325_c0_g1;TR70977_c0_g1;TR70977_c1_g1;	K05227+K06586+K12749+K04851+K09290+K04867+K12567+K09290+K04962+K04962+K06584+K04860+K04860+K04858+K09290+K05637+K04858+K04859+K07200+K06481+K09290+K06586+K06586
Arrhythmogenic right ventricular cardiomyopathy (ARVC)	ko05412	21	TR14354_c0_g2;TR14893_c0_g1;TR19936_c3_g3;TR32745_c3_g4;TR33642_c2_g1;TR37916_c0_g1;TR42425_c1_g1;TR42425_c1_g2;TR45169_c0_g1;TR46031_c0_g1;TR46031_c1_g1;TR46216_c5_g2;TR46216_c5_g3;TR48381_c1_g1;TR6257_c0_g1;TR63331_c0_g2;TR63331_c3_g2;TR6388_c4_g1;TR6815_c14_g1;TR70977_c0_g1;TR70977_c1_g1;	K05691+K06586+K04851+K05699+K04867+K02105+K04962+K04962+K06584+K04860+K04860+K06736+K06736+K04858+K05637+K04858+K04859+K06481+K02620+K06586+K06586
Dilated cardiomyopathy	ko05414	25	TR14583_c0_g2;TR14893_c0_g1;TR16163_c6_g1;TR19936_c3_g3;TR19953_c0_g1;TR33642_c2_g1;TR37154_c2_g1;TR3773_c3_g1;TR42425_c1_g1;TR42425_c1_g2;TR45169_c0_g1;TR46031_c0_g1;TR46031_c1_g1;TR47488_c0_g1;TR47488_c0_g2;TR48381_c1_g1;TR60449_c0_g1;TR6257_c0_g1;TR63331_c0_g2;TR63331_c3_g2;TR6388_c4_g1;TR68325_c0_g1;TR70977_c0_g1;TR70977_c1_g1;TR89849_c0_g1;	K04345+K06586+K12749+K04851+K09290+K04867+K12567+K09290+K04962+K04962+K06584+K04860+K04860+K05852+K05852+K04858+K09290+K05637+K04858+K04859+K06481+K09290+K06586+K06586+K05852
Viral myocarditis	ko05416	10	TR14504_c10_g1;TR33119_c4_g3;TR42724_c3_g6;TR47060_c0_g2;TR4798_c0_g2;TR50415_c0_g1;TR6257_c0_g1;TR67227_c1_g1;TR67227_c1_g3;TR67236_c2_g2;	K10352+K05703+K10352+K06751+K06752+K03160+K05637+K04006+K04006+K10785
