# Supplementary material for: De novo assembly, characterization and annotation for the transcriptome of Sarcocheilichthys sinensis
Source: PLoS One. 2017 Feb 14;12(2):e0171966. doi: 10.1371/journal.pone.0171966 (PMC5308828; doi:10.1371/journal.pone.0171966)
Supplement: S5 Table — *: Poly A was excluded. (XLSX) [file pone.0171966.s008.xlsx]

## Sheet: Sheet1
S5 Table. Homologous detection of 10 zebrafish growth-related genes in S.sinensis transcriptome.
Zebrafish gene	GenBank Accession No.	Length (bp) *	No. of Homologous sequences in S. sinensis transcriptome	Homologous sequence IDs	Score (Bits)	E Value
growth hormone 1	NM_001020492	1193	1	TR7753_c0_g1	621	1e-176
growth hormone receptor a	NM_001083578	2243	1	TR48043_c0_g1	486	8e-136
growth hormone receptor b	NM_001111081	2527	1	TR61840_c0_g1	1099	0
somatostatin 1	NM_183070	694	1	TR56087_c0_g1	725	0
somatostatin 3	NM_001045431	682	1	TR19888_c1_g1	891	0
insulin-like growth factor 1	NM_131825	1486	2	TR45108_c0_g1	1158	0
				TR27626_c1_g1	401	2e-110
insulin-like growth factor 2a	NM_131433	2041	2	TR39162_c0_g2	2006	0
				TR39162_c0_g1	1140	0
insulin-like growth factor 2b	NM_001001815	3385	4	TR19860_c3_g2	2867	0
				TR19860_c3_g1	654	0
				TR19860_c0_g2	350	2e-94
				TR19860_c0_g1	350	2e-94
myostatin a	NM_001004122	1311	1	TR22102_c0_g2	1615	0
myostatin b	NM_131019	2178	2	TR58232_c0_g2	2407	0
				TR58232_c0_g1	1648	0
*: Poly A was excluded.
