# Supplementary material for: De novo assembly, characterization and annotation for the transcriptome of Sarcocheilichthys sinensis
Source: PLoS One. 2017 Feb 14;12(2):e0171966. doi: 10.1371/journal.pone.0171966 (PMC5308828; doi:10.1371/journal.pone.0171966)
Supplement: S6 Table — a: Mononucleotide repeat SSRs were excluded; p2-p6 stand for di- to hexa-nucleotide motifs respectively; c stand for compound types. *: Indicating SSR sequences that Primers couldn't be designed. (XLSX) [file pone.0171966.s009.xlsx]

## Sheet: Sheet2
S6 Table. Basic information of SSRs and annotation of SSR-containing sequences in transcriptome of S. sinensis.
Unigene_ID	Length (bp)	SSR_typea	SSR repeat motif	Start	End	Sequence	Nt_annotation
TR34374_c0_g1	3144	p3	(AGA)7	3094	3114	ggaggttgagaccgtgcagcagagtgtcgctgtgagtcgggtcaaacgtggaggttcggtcacccgatctggacatgacttcggggctgcgcacacctcctgacttaaagaaaagtaaagctgtggctccttctgtgcactttctttgttcagtcctgttggaaaagtctatgatcgatggatcagaatcctaaccattgatcccgctcattcaagctcattgatcatttatgtttcctctgaattaacaagaagaagaagtgtgtgtgagtgtgagaggagctgtgtgctttctgcaagAGAAGAAGAAGAAGAAGAAGAaatatacgtgtgacaaattatgctaccaag	PREDICTED: Danio rerio kelch-like family member 14 (klhl14), transcript variant X2, mRNA
TR60666_c2_g1	2599	p3	(GGA)8	2119	2142	ggctgggggagaagtgcatgctgggaggatgcgatgatggagcccgggaaggtttggagctgctgggccagtttggtgctattggactgagacagtgttgtggtttctgccttcacctgagacgggatgagggggcgctggtgcagcgcctgctggtttggcagcgagtgggcgtcttttctgggtggtgtgaggcggggaactgccgacgggctaagagctgtggtggggggtggagggagggctggaggagtggtggataccaccgggatagggatgaccgtgatgggcatggtggggGGAGGAGGAGGAGGAGGAGGAGGAagaggctgggccgggacagctatgtggcgatgttcgggtccggactcctccacccaggtcacatggttcattcga…	Cyprinus carpio genome assembly common carp genome ,scaffold 000028835
TR72407_c2_g1	4644	c	(A)13t(TA)8	23	52	agaaaggggctcttcctagtgtAAAAAAAAAAAAAtTATATATATATATATAcaccatcataatagttaagcaatagatgaatatccaaaagcatctgtataataaaaatggggaaagttccttagatttgtgctcactacatttattgtgcaaggcaaacatgtggtcagtcatacactgatgcaatccgtttccaatcgtctgaaagcaacagtcccagatatgtttaatgtctttgtaaatatgtaattgactaagaaaagaaatgttgggttaatcacatctaaaacaccacacccacacttcatagaaacaggacaacagctatcaagtgtaacaggcatacgacat	N.A.
TR8388_c0_g1	2111	p2	(GT)7	1941	1954	gctctcattacagcatttcattctctctgctcacacacctctgacagtcattttcaccatgctgtatgggtgcagagccgctgtctaaagtttgccatgttggcccgttttgttggtaattagccttaatcacgactgctctgcaggggtcggcgggggcgcaagactctcagctggaagggaaagaagaattatctgagctgtgtgaatgtgatcagataacgctgaataaaataaaataaaaagccatgcagagccatgcatgtgtctgtgtgtgtatttcaccgggcaaaagtgtgcGTGTGTGTGTGTGTaggtggattgacacaggttatgaaagatgtaaggagaaaaagatggatgtacatgtgggagcagatcataaaggtgcacaacaga…	N.A.
TR8388_c0_g1	2111	p5	(AAAAG)9	2064	2108	ccttaatcacgactgctctgcaggggtcggcgggggcgcaagactctcagctggaagggaaagaagaattatctgagctgtgtgaatgtgatcagataacgctgaataaaataaaataaaaagccatgcagagccatgcatgtgtctgtgtgtgtatttcaccgggcaaaagtgtgcgtgtgtgtgtgtgtaggtggattgacacaggttatgaaagatgtaaggagaaaaagatggatgtacatgtgggagcagatcataaaggtgcacaacagacctggggaaaggaaaagaaaggaaAAAAGAAAAGAAAAGAAAAGAAAAGAAAAGAAAAGAAAAGAAAAGaaa	N.A.
TR30220_c0_g1	3030	p3	(TTC)5	1007	1021	acggtgaggtcgctggggcctgcgctgagaatcacagtgtttaaaacggtaatgggcgtccagcagaggaggaatgtggagatgatgagcaacgacatacggaagacgcgcttttgtcgctcacggcgttcccggtggcgtttgacggcccttcgcagggcgatgatcaccgagacggacgtgcgcatgccaagtggagcgttcccgcggttgccagcgctgctctgtgaggcgtccgtgatctcgggcagctgctgctcggacgtcgacataagagagaagttctttttcctcctcattTTCTTCTTCTTCTTCtgcgtggcgtggaagcgcgtaccaatgcggatgttgagagcctgcaggatctttgcgtatgtcattaacattatgacggcagtc…	Cyprinus carpio genome assembly common carp genome ,scaffold LG34
TR4442_c10_g1	2618	p3	(AGG)6	1143	1160	gaggatgacctcaaacgcctggccagatgctcgcttattcagtgacttcacctccatatcttcaaactgaccgaaggtgttcggatgaggctgggaatacaaacaagagcagatgagggacaacaccgacatctctctcagcttctcagagtagcctgaaaccgtgctgtccatcgtgctgccggaggaggatggatgctgagcagagagatgaacggaatgaagcgctgaaggagtgacgcacagcagtggtctgtattatcaggggaggaatgatggatgcagccggatgggaggagtAGGAGGAGGAGGAGGAGGagaggaagcagacagcacagcagaaaccctttaaacgtggagagtcggtggaaaaagccaacgaagctgcggctctcgttt…	PREDICTED: Danio rerio stathmin-like 3 (stmn3), mRNA
TR4442_c10_g1	2618	p2	(CA)24	2570	2617	caacagacgttttgctgcggtgacgtttaccgaggcggaaatcagtagatgagacgagtttattagctgtgttctatacggcacacgtttaaaatcacggatgcagcttgaatagacgtgcagtgagtgatttaagtctgctcagaaatgtggagaatattaatactgtgatttttaggtttcagggagccattgtttcatcaccttgcctttgggtcccagctggagtctgagtttagtttttgccaaggctcaaagagaaagttcatgtacgatttatttagacccttgcatttttacCACACACACACACACACACACACACACACACACACACACACACACACAc	PREDICTED: Danio rerio stathmin-like 3 (stmn3), mRNA
TR16588_c8_g1	1035	c	(A)13tg(T)11	418	443	gtcttgagttttcttattggggatgaacacgtcacaatatttctcatttaaatgttctaatttgcatatgcaaaataatgaggcctggctgagttagttagtagtgtgctgaaactcagttatggtaacgggcgtgacatttccaaaacaagctcgaagcggttgaccaatcacaacacactggtccagctgaccaatcagagcacaatgtgctttttggaaggaggggctttcatggaggcaggaattaaaccgcttctgacagactggaaaaacaggtgctgcaacgatgtcaaatgtAAAAAAAAAAAAAtgTTTTTTTTTTTgaacattcaatcatgaaagcctatgtaaaagggcataatagttgtgttttgtttttattaactaatgaagtaa…	N.A.
TR14495_c12_g5	3400	p2	(GT)6	2828	2839	gtgagttacaacagggacccctagtgttcaccgtgcagaatgtgaaaccgttagacagtatttgtggtcattggttactgtcagatagaataattgaagaattgaaaatgaaaaaaactgaagagctttttaagcatttttggcatggctaaaatcccatgtgtatgagagttgaccaaaagagtgcatggatagaaaaatgtttccatttcctaagaatgacagtgtggtgttagccctactgtatgttgggataatgatattgggtataaaatgagtttgttttttttgttttttaaaGTGTGTGTGTGTgcgagttttgaatggagcatatgaggttgcgccagaaaattttcagttttacaaaatactaaattattttttgaaaagaaaaactgt…	Danio rerio solute carrier family 7 (cationic amino acid transporter, y+ system), member 3 (slc7a3), mRNA
TR67312_c0_g2	2293	p2	(GT)6	2248	2259	aaagactctcgttaagaactagctctgttttctcttctctctccttccacacttgcttctgttttttggtactgcttttctcttgctaacactgtgtcctaaccaggcaagacgcaattaagcgacaaaggctcttcctaaccagccacaggacagtttgtcagtcagttggcatctctttgagcaggatagaggtgggtagctccgcccacgatgaaatctcattggtccaaaatgttgctgcacatttaaacattaagtatgttctgatttggtgcagtttggttgcatgtagtgtcaGTGTGTGTGTGTcctaactaggaacaggacagtttgtcagtcagtt	Cyprinus carpio 'jian' nuclear factor erythroid 2-related factor 2 mRNA, complete cds
TR604_c0_g2	3872	p2	(CA)7	3339	3352	ttatcaaagtttgtggtttcttcactggctttcttccagtgagaaagggccaggcttttattaagcgctttaaagacagcctgggcttttgtctaccaccagaggcagctgtattagtttaggtctctgttatgtcagatgatatgtatagctgggactcttcgctatgttgcttttacaaacacattgtactggctcatcaagtcagcttacccacactagaatagaaagaatggactcatcgacgacacgtctttgtttacaacgggttgggatgaatagaatcattttctttacatgCACACACACACACAtctacacacacaaaacatgcaaattctcattcactcatgctttgtaccatggctgtagtcttccaatgtatgtcttggtatattt…	N.A.
TR51482_c2_g1	1000	p2	(AC)6	836	847	tgccatacactaagcgtctttgagaatgcatttggacagcagaaagaaacagcagatttgacatgccacgggagaggttttacaagtctcgaagaggaaaataggcagtgtcaaaactagtcaagtcagtctgaactgcagcaggatctgcttaacactgaagaataagaggctctgttttcatatgtggagccgcggtcatgtatgactgcagaaacagcggcacacacatgaggaacggcccgcgctgtacatttctcagctgagacggatgatgtgttcacagaagaggtgcagaaaACACACACACACgtgcacacaagcggtcacacgcggagaagagcacaaagatttagctctagttagtggaactcagaaatgttcaatcccatagggtgg…	Cyprinus carpio genome assembly common carp genome ,scaffold LG15
TR63384_c0_g1	1001	p2	(AG)6	411	422	tcccctacttcaggatttagcttatcccgttcactacgcaagtccctgagaaaccacttaccttgattttccacgctactgccatgggatttcatttgatctttaaaagcagatggcacaccagatacatctaagaacaaaacaagtgccatcttcctttcatattgaccaaagagacaaatacacttagcgtgcacgtaaggcactgcacgaatcgaagcatcaaacgaaattagccttgagcgcgactggttagcaacagctgttagcttcggcagatgcacgctaggcttttgatgtAGAGAGAGAGAGggtaaagggcgatgctgggtctctctgaagtacgcagggagatgggaacttgctggggacgactttccaatgctgatacagctgaaa…	Cyprinus carpio genome assembly common carp genome ,scaffold LG29
TR18630_c1_g1	1554	p2	(AC)6	129	140	actctacataggcataatgatttttatattgtacaaactgtatattctctcctcctacgctaaccttacccacttggtttgttctttgtttggttttgtttgtttgcataaactgcatatacccgtgtACACACACACACaaacacacatttcaatgaatgaaacatttcaactttgtaacactttttgtaattatagtgtttatcctcgcgttttaggctttggaggtgcgagacggtggtcgtgcacctgtgcctcctcttcatcacggtgaccttcacgcttacagcactgagacgcagatctcctgcagtccctgttactgctgctctcctactgcagacattgagaaagattacaggaatggttcacctctgcctcagttttccagctctccca…	Cyprinus carpio genome assembly common carp genome ,scaffold LG32
TR5474_c1_g1	1588	p2	(AG)8	808	823	gagagtgtgaaaagaggaaacagctctaccagttatcttaggtggacagagaggaagaattacacacaaacacacacggtccagccgcaagttacaaggcacttcagccagcggaggcggataaccagccagacacctcatatctgcagctccagaccaagaagattcctctctaattctctcccaacttcatcctaagctggaccacaagctttaagacgagggacagagagagacagaagaagaggaaagtgcttcgcaacttccttgacgggggagagagtgagggtaacgcagtaaAGAGAGAGAGAGAGAGcaggggaagactccccctcgccctctctcgacccggatcaccgtcaggctggctggaacagccatggccttcacctttgcggc…	PREDICTED: Danio rerio cornichon family AMPA receptor auxiliary protein 2 (cnih2), transcript variant X2, mRNA
TR1956_c0_g1	2086	p2	(CT)8	1978	1993	ctttcttcttcgggataccgttctcgtcgtcctctctctcctcctcctcttctctgtccgtgttgtcgtcctctgcctccttgagctcggcgctgttgagtgtccgctcgtcttcttgacgcgtgaatgtcgcaccaaactgagactcgcgcatcatatctgggtcttcaaatggtacggttagcatcgtccctgtttcgttcagtgttcagcttgcatgttcaaattcctcgcgacgttcagagctgcctcccatgtgcttgatgtggagctgtaagaattcctttaatctccctctccCTCTCTCTCTCTCTCTttcacagagaaatgacacccatgccaggcaccagcgctggtacccatgccatctgccactgacgttttgttggtcacgtgatg…	Cyprinus carpio genome assembly common carp genome ,scaffold LG25
TR33648_c0_g3	3678	p2	(TG)21	1900	1941	caaaggcctgagattgaaggaaggcgctaatattaataaatctctcaccactctggggaaggtcatctccgctctggctgaaaatcaaaccagcaagagaaagaaaagtgagttcattccgtacagagactcagtgctcacctggatcctgaaggagaacctgggtggtaattctcgtactgctatgatcgcggctctcagtcctgcagatattaactatgaggaaacactcagcacactcaggtacgtcagtcggtcaatcagtggacgaaccatccatccctgcgtctgtcacagctcTGTGTGTGTGTGTGTGTGTGTGTGTGTGTGTGTGTGTGTGTGtagatacgctgaccgtgcaaagcagatccgctgtaatgctgtaattaacgaggatcc…	N.A.
TR25373_c1_g1	1552	p2	(GA)29	1492	1549	aattaaaaacatgcttcatgtaaatttaactggtttttaagtcagaatatatttgaaacgttaacaccatcatcgatatttgcagcgctaaatctgactggaacgttaacattaaaatggcggttattttcgtcagcaaatctgactgaaatctttcaaattaaaatggcggttaatttagtcagactcgcgttctgtccgctttatatcagacagagataaagtagtgcggtaagggtacctttatttaattgaattagaacatttatttgaatgaattagcccatcgatctctagatcGAGAGAGAGAGAGAGAGAGAGAGAGAGAGAGAGAGAGAGAGAGAGAGAGAGAGAGAGAtgt	Cyprinus carpio genome assembly common carp genome ,scaffold 000002045
TR60375_c0_g1	1779	c	(AC)6tcaagagcgtcaggcgaaacacacacta(AC)6	18	69	caagagcgtcaggcaaaACACACACACACtcaagagcgtcaggcgaaacacacactaACACACACACACagagcgtcaggtgataaagtggatgataagtgtaagtagagcagtgtgtgagagggctagtgcatctctatccaacgcgcaggtttctgtctatataggctaacagagagttggatcagttgcagatcatcagctgatcagccatgcgattggtcagtatgcagcatcgtgggcggagggcagcagaatcagaggaggagcctaatcctgctccaccccctccgccccctccctctcaccactcccacaacttcctaaatatgaagaacaagttcttcaatgagcttagccatctaccta	N.A.
TR48241_c2_g1	1047	c	(T)16aaaatatt(A)18	1	42	TTTTTTTTTTTTTTTTaaaatattAAAAAAAAAAAAAAAAAAgacatttacataaaggtccacagcagttgcactcttcacgtgcagaaactcgcacactggcggacctgaccttcccctctgcttgacttcctctaactgattctagttcctctccagctcgttaaacactgtacaactaacctgaaacgttatgcccattcactcatagtacagaatggaatgtccaaaacaaaagaaaaagaacattagaccatttaagaaagcatacaaacacactgacaatataccactatcaaaaacaagaaagagacatacaaatgcaaccatgaagggtaatca	N.A.
TR48241_c2_g1	1047	c	(AC)6cagctgtcaacacaagcacaggagttgatcgttgaacaggcaggacagagaacggaactatcaccaagactctttcacacatgtacg(A)18	879	995	ttctctatgtacaccaatggctctggatctgactgatttcaggggaggaggaaagcgagagagataaagcgatgggagttagtgattctggcctcttttagggaagtgccattacgttagtgtattgcgattgtgggttttttttttgtcctgataatagtcttacagggaatgttacaaagaaacagctaatgtgcagtttttgcggttgaaactttgcggataaaacaagagagagggaagacttgctctacttccatctttttgctttacatttctccctcccccttaatccacaaaACACACACACACcagctgtcaacacaagcacaggagttgatcgttgaacaggcaggacagagaacggaactatcaccaagactctttcacacatgtacg…	N.A.
TR63340_c12_g1	5380	p2	(AC)6	3146	3157	ctcacaggcgccccctgctgattcagtcacacgccgcgtctctaccagcgtcaaacgtggagttctgtcccttatcgacacactcaaacagaagagaccagtcactgagctcccccagtgatctgacacacaagcacgcatactcaccgtcacgctctgcatgcttataactatcagaatgtcctgtacatacctgtccagtcacatgatagagatgaagaggaactcgaggatgaaaactgtctgaaagaaaaacaagtcattatgaaatgagctgatgccaagaaaatacactcacaaACACACACACACctgatcaagcctctctcttccgacacccatatgtcagtcatgagtatatctgcatgggaagccacgcctctccagcatgataacaac…	PREDICTED: Danio rerio amyloid beta (A4) precursor protein-binding, family B, member 2b (apbb2b), transcript variant X1, mRNA
TR33141_c14_g2	2476	p2	(AC)10	44	63	gttcctgtgaggctcacaaatgtaattttgttcctgatttttaACACACACACACACACACACaaacacacatcctctgtctgaggcgttcttgttcctcgttcatgctttcggtagaactgaaatctacgaaagtggggaaaagtatgtcagaggaaactagtgttaatatttgcgtttcttttgagtttttatcctcgcgctctgatatgaaggtttcagttcaaacactcaaccatacaacaaactgccgttactgtaaaggtctctcaggcaactcagagcacaagtgtgaatctcacgaaacctgtcaagaacacgtccgtgtcatatttcactacaaaatcataaaacgacaaaata	Cyprinus carpio genome assembly common carp genome ,scaffold 000029075
TR49655_c0_g2	1128	p5	(AAAAT)5	45	69	atttaatacatccttgctgaatttaattattcatgtttttcaaaAAAATAAAATAAAATAAAATAAAATaatgaccccaaacctttgaacggtagcgcataaactaagacaaaatataaagatatttgactcttgtgagactgagaatcacacaaatgcagtgtttgttccctaattcactaatgcctacattcattacatattaatcagctaaaggaatgaagatattattaggccatgtacattgaaacagtgtcttgaggacactttacagtaggtaccaaacttgtaaaaacagctgatgtaccataccatcatcacttcttgtcctgtttattactaagatgaaacttaaaataataataataa	N.A.
TR49655_c0_g2	1128	p3	(AAT)10	356	385	aaataaaataaaataatgaccccaaacctttgaacggtagcgcataaactaagacaaaatataaagatatttgactcttgtgagactgagaatcacacaaatgcagtgtttgttccctaattcactaatgcctacattcattacatattaatcagctaaaggaatgaagatattattaggccatgtacattgaaacagtgtcttgaggacactttacagtaggtaccaaacttgtaaaaacagctgatgtaccataccatcatcacttcttgtcctgtttattactaagatgaaacttaaAATAATAATAATAATAATAATAATAATAATtctcatgctcaaactctgaaacagtggccacacttgtgaattatcattaatttcacagatatcatttac…	N.A.
TR68433_c0_g2	3069	c	(TG)25cgtgtgtgtgcgc(GT)6	2991	3065	acaatgtggcgcacgggttcaaatcattaaatggtgccccttattgtaaaagaacatgcttcagacaattatcagacatgattcagatatcgtatatctgagagagagtggtggtggatgattttacaaccaaatgtccaccgaaacatttatttttcaaaaagaatctattgattgtaagtaatacgttaatcataggcgactggaatgagtaggcaagtattagcacgtgtaggtccagtcactgcgtaggtagtgtaaaagggtgtatgcaagtgtttctgtgtgtgcaagtgtttcTGTGTGTGTGTGTGTGTGTGTGTGTGTGTGTGTGTGTGTGTGTGTGTGTGcgtgtgtgtgcgcGTGTGTGTGTGTtttt	N.A.
TR20856_c12_g1	3507	p2	(GA)30	1	60	GAGAGAGAGAGAGAGAGAGAGAGAGAGAGAGAGAGAGAGAGAGAGAGAGAGAGAGAGAGAggcaagagaccgggagacagaggagcgaggagagagcatcaacgagcgggtcttaacgaggcaccggaccggatctgcatgcgagagcgagtccgagcgagcggaggcgcgagatgcagcgcgtgaacaagctcatgagtctcatcgtgctggtgctgatgggcacggaactcacgcaagttttacccgctaacccagaggagtcctggcaggtgtacagctcggctcaggacagcgagggcaggtgtgtgtgtacggtcgttgcacctcagcagaccatgtgctcgagagatgcccgca	PREDICTED: Danio rerio olfactomedin 1b (olfm1b), transcript variant X2, mRNA
TR46194_c9_g2	9948	p2	(TG)7	3566	3579	ctcaaagaactagatgtgctttttcttttgacatcatatctgaaatcatacttttatgaaacaatgtcttttgtttttcctctcacaagtaatgatttgcctgatccatgttttttttcttgctcaaacgtctttgtaaatctgctgaatgtttcaactttcaaggttaaatattcaaggtttctttaataaaaacaagcagctgtgttgaaccacatgggtttgcccgtattcccagtttatgtgtgcatatccttgactgcgtatgtgcatgatatttgagaacggtgtgtgtgcgacTGTGTGTGTGTGTGcttgtatgaaccgtgtcagctgtaaaaagttttctatgttttgtgcttccgcacactctgctactaacgattgattcaattgata…	N.A.
TR46194_c9_g2	9948	c	(TA)7catttacaaggtggttgcagagtccttttgtattgattctgcaggtctttgtacattatgta(AT)6	8327	8414	tcccgaggactgaagggaacattctccattaatattccagtcattgctgcttcaacgttactccctcctgcaaacctatagggaactggggagggagattattgtatttccatgaaactcatgggctgtcattaggggcatgcctgttaagatgtactacttgtcagtttaaatggttaggtcaagaaacactgatattgtaatgctatttacataatggagaggggaaatcagttttcatgtagtttaattcatgcaaactggtatgtttcacagaggacatgtctctgtttatatgagTATATATATATATAcatttacaaggtggttgcagagtccttttgtattgattctgcaggtctttgtacattatgtaATATATATATATaaacattcaga…	N.A.
TR10597_c0_g4	3200	p2	(TG)8	3124	3139	aacttttctgcctgctcctgtgttgttataactaacaggtccttctccaagctgcagtcaaggcttgtttctgctgggccttgaaagcagaacggggtgctggctcctttgacacaaccaatgctgtccacatagcagaattggtaaaactccccatcatcctttggcaggtagctctctgagaacaaaaaaaacttgatcatatggagtttcatatagaatggcgtcagaattatacggtagtggactcaaagggggtccagattacagaatggccttcagggagttggggggtgtgaaTGTGTGTGTGTGTGTGtatatatatacagacgtggacaaaaccgttggcacccctcggccaacgaaagaaaaacaca	N.A.
TR17028_c5_g1	7355	p2	(GT)11	6431	6452	gatggaggcgacgccctttaagtggttcatggagatgtgtgtgcgcggatacctggccgtcaggccgtacatggatgctgtggttgccctggtaacgctgatgttggatacaggattgccctgcttccgcggtcagaccatcaaactgctcaagcagcgctttaaccctggagtgagtgagaaggaagcagcggctttcatcatcaaagtcattcagaactgcttcctgagcagcaggagcaagacgtatgacatgatccagtactatcagaaccagatcccctactgaaggccagagaaGTGTGTGTGTGTGTGTGTGTGTtctcctctcactgttgcactggtgtgtccgtgcactttacacacctgagatgagtttgcatggattgatacacactt…	N.A.
TR53535_c2_g1	1487	p6	(GAGTGT)6	1	36	GAGTGTGAGTGTGAGTGTGAGTGTGAGTGTGAGTGTgagtgagtgtgtgttctaagtaaattcccagtgttctctcagttcagcatttgaagaagatctctcagagtctcagaagatattaactttactgtaagaacaacaaagtgagatgccagctgatcatctgacttttctatggtaaaactccatttcttattctgtttttttatctttctacatctaatggacacccttctatccacctttttctttttagctccaccttgcagtttcgcaacacttaaatgcaaacctttgcatctttttggatttcctggtgtaaaatcgccagcactt	N.A.
TR56308_c0_g6	1456	p2	(AC)16	1375	1406	acttggcgtgatccaccactctgacccagtccagctcgtccatggacacctcgatgtaatacgagtacgagcggctgtcccggtcccacagcaggatgcggatgtggttgatgatgaaggcctggccgagtttgacctggatcccagcgcggccgtcctcctctatggggtgtctggagaagccgtggtccaggtcgtagttctgcgtgtctccgtccagcagcgccgacttcagctcgcctttgaccacctgagcgccgtacgtcatggtggcgatgttctcctcggggactgcatgggACACACACACACACACACACACACACACACACgcacgcgcacacacacgcgcacacacacacgcgcacacacacgcgcacac	PREDICTED: Notothenia coriiceps BTB (POZ) domain containing 9 (btbd9), mRNA
TR29821_c0_g2	1135	p2	(CT)6	27	38	gtactccttgatagctctctccatccCTCTCTCTCTCTttctccttctctttctcctccctctcatattcctcaaggcgctggatctcaaaccgtcgttcaaaaccatccttcggtctccacatatccactagctgtaaggggcattcccaggatgccacgccccttcggcactctgtttgccatttaatggctccatctggctgctgaatgggctttccaatgacatcacataacaggaagtcctctgggttatatttctggagagctgtgtcttcactctcgttctctcgttctctctcagtgtagcgggtgatgacctgctgaatgagctggcga	PREDICTED: Danio rerio Ras interacting protein 1 (rasip1), transcript variant X2, misc_RNA
TR15169_c0_g1	2086	c	(T)14atctccccctagtggtcaggaggacacactcttgttagatcactgctgctgttattt(A)10	1115	1195	aagtgttttatctcatgtatttatttattagataagcattcctctgaaagactgagtgctcttcactttgctgtgagagtggactagggtgtgtgacactgagtactgacatgtcagacatttgttgataattttttttgtgatatacatgtatgtttagatgcaatgtatgcagtaaatcatggtaattctgtaaaatgtactgtttaataggcattttttaaatgaaaacttctgcgttttgagttttacacaaatgaagatgtgtaggaggagtgcctgtagaggatagcagtatacTTTTTTTTTTTTTTatctccccctagtggtcaggaggacacactcttgttagatcactgctgctgttatttAAAAAAAAAAgaagctgattcctctcac…	N.A.
TR9093_c2_g3	2803	p2	(TG)9	1853	1870	cttgtgttgaccagtggctggcaaccaataagaagtgtcccatctgcagggtagacattgagacgcagttgtcccccgatagctgatgtctcgtgtagcactagcgagaagtcctgttgtctttcttcgtcccctcgtgggcactttgccaaatgtgtgtcatctccatcaccactctcacctctgacctttgccttctgagccaactgacgatgtagaacagggaagatggaaagcgctggagcacgtggagaagaacgagtctgtcgacgaagatggtttcagtcaaagtgctctgtaTGTGTGTGTGTGTGTGTGtttaggatggggagcgacgatctctgacgaagaccaaccaaatgttctcagtgtttagtaggtcacggatgaagcatcaca…	PREDICTED: Danio rerio ring finger protein 165b (rnf165b), transcript variant X2, mRNA
TR13524_c0_g1	1069	c	(GT)9(GA)7ttgaatttgt(GA)6	1016	1069	gaacgatatacaggattagctccagtttcccgttgttttctgtcgaaagcacattccagtggtaaccctgtagccgttgttccgcagtaggcggtgagggagaccccgaaacccagtcatctcttccagctggtccaaactttatccagctgctgtccaacaaccgtcgcattctgccgttgacagaagagtctcgggtgatgttggagagcgtgtgtttagcggatgagaaagacagaccagcagctgtctaaagagtgcagcgggataacagctgcatcttgtgtctgcctgaactcaGTGTGTGTGTGTGTGTGTGAGAGAGAGAGAGAttgaatttgtGAGAGAGAGAGA	Cyprinus carpio genome assembly common carp genome ,scaffold LG47
TR70297_c4_g1	1789	p2	(TG)8	489	504	ttgctgaataaaagtattaagattaaaaatcttactgaacccaagcttatgaatggtagtgtagaatggtttgacaacctgaaccattatccagtcagttagtgtaacatcagcttcattgaccattatggtagctgaatgcattaaagcatacaaacatatttccttgtgtcatgtttcaaattaattctcaaataagactgatcaaaattaacttaattgattatgtagacaaaagctgtgtgaaagatgaagcatggatcatagcaggaagtctgtatggacactgttagaaagttcTGTGTGTGTGTGTGTGtttgttgaatataagtaggtttgaggatgatagaggttaaaggcaaataaaaataactcacttcttgccctgtacagtgaagc…	PREDICTED: Danio rerio DnaJ (Hsp40) homolog, subfamily C, member 5ab (dnajc5ab), transcript variant X2, mRNA
TR30161_c0_g2	1836	p2	(AC)7	1799	1812	actgatcccaacatatctattcagaatatacatctttaatttgcacttcgtcaaacactgtacatgtaccgatgtattaacagtgcactaatgtgaacaaataacagatgacaatcaaagctttatactttatacatttcaagagagcaaagtgatgccgacacaaaaatactggcaaagctcttttcattgtcatctgatttcatatcgcgtttttctgtctgatgtttgatctgcagcccacacagcacacaccatatacatgattttgatatatacaagctctatacatacatacgtACACACACACACACatgcacgcatgcagacacacatgc	N.A.
TR28332_c0_g3	3089	p4	(ATTT)5	1953	1972	ctgtgaagatttggcagtccaataatagagatcatttctcagttttgagtccatttgaggtagctcggtttctgtgctattgatgcctaagaattaaatctcataaaacatgtccaggccatatttcaccacaaaatcaaactatattttgtgtagcgaaaatgaaaccatttagatattttttttggcatttttgtctcaattaagcacattttcaattaagaaaatttgagtaataataatctaatctaacgagaattagatttaaaacaaatgtccagatgcattactgtaatgagaATTTATTTATTTATTTATTTttttatgcaaaaaagaaaatgattttgggattaaatctgacctggacatgttttggtgcgatttactccgatgaagtct…	Danio rerio B-cell receptor-associated protein 29 (bcap29), mRNA >gi|66267297|gb|BC095391.1| Danio rerio zgc:110731, mRNA (cDNA clone MGC:110731 IMAGE:7177354), complete cds
TR46303_c0_g1	1615	p2	(GT)7	1432	1445	gaagatctttgaccaacttcaaatttgagtgtttctctttggtcttgtaactagctgtctgctggttttgctcttcagaatgatgaatgaaaactctgcaattccatcctgaagaaacgtctcggtcttgttagattgtccaagagcatccaggtccctctttgcgggagcctgtgtcctgtgtgatggctgcaccttgcagggctctctcctctcagctagaggcagagcaaggtgaaatgtgaggctgcctgacctgtgcctgtgaatgagctgagttgaatgagtgtatttgaatgaGTGTGTGTGTGTGTgagagagaaagagatatttaaagagactacagagaagaagagagggagaggataagatagaggtggcagtgagagcaagtctgac…	N.A.
TR51780_c0_g1	1285	p2	(CA)10	1074	1093	tgttcatttcctgtcttcacgttcccctcccatcttgagaaacctctttgatctgccgccattgttttcatttgaatttgctgcatgtgcgaagaaggattacagagtcagtgtgtgtcctcgcgtgtgtgatgatgatgttctttaggggttcaaaaatatggaggcgtacattaaaagtattttctgttgcaatttttcctgtctgttttatttaaaccatctgcaaattcggtatctcctgccgactctgaccagcagttgttccacctgcaccccattaacgcagatgtctctttgCACACACACACACACACACAcgctccactatatacacacatgcatacacaaacatacacacactccttctgttgtcacccctgagacaggagctcaacc…	N.A.
TR50023_c0_g2	1531	p2	(TA)6	800	811	tgggcttatttgtggattttgtctcatcccattctttgtcagggggtttcaagatgctcatcatacctgtcccttctgcaacaggcacttaggaatatacattcgcaaatgattttcctaattctcaccaacacattcaatattatgatcaataatctcgagcaaaaaaaacaaaaaaaaacattatagaacagataccacactaattgaattgttataaagcaattatatgcgaaacatatttgcttagtaattatggcaacactatcaacaccaaaattaatctgcaggtgtcaggccTATATATATATAtttcttttataaaatatatttttttaatgaaaattataagacccatgatttttacagtattttggttttcggcacccatgcaggaga…	Cyprinus carpio genome assembly common carp genome ,scaffold LG35
TR50023_c0_g2	1531	p4	(AAAT)6	1480	1503	tattattttagtaggcatacaaagaagattgttagctgtaagatcacgggcagctgtaactcattttgtgataaaaattatatgactgaattgaacatttgaatctttaaaatgcataatgaatattattgtatttgaatacataagatgatcaacatactaaagtaaaaaaggattaaactttttacaaataattagcctataataggttgcgcatttgtttgtcattttatgggtgactaagtcagaaatgccaagttgcgtaatatccatccattccttctatcctcttgcaggtaaAAATAAATAAATAAATAAATAAATaaaattgtaacatcaaataacatctaag	Cyprinus carpio genome assembly common carp genome ,scaffold LG35
TR52937_c0_g1	4300	p3	(ATT)8	90	113	taatccaaaagtagtccgattacatgtgtaaggtaatgtaatttggaatcagtaaacaactataatcataagtgagctacccagcaccgATTATTATTATTATTATTATTATTacttacaatttctacccaataaaacattttagagcttatagctagtaaaatgtatatttattgtaaaaatgcccaagattttattaatttacataatctttcaagaaacagtaaatcacaaatgaggcttcctcttatatcccatttatttattttagttgagatattattgttttacaatattttgaattttagttacatttttagtaattttttttagttgttttttttttatatgactatatagttttttttttatttcagttttagatattttagtacatca…	N.A.
TR52937_c0_g1	4300	c	(T)10atatgactatatag(T)10	337	370	tgtaatttggaatcagtaaacaactataatcataagtgagctacccagcaccgattattattattattattattattacttacaatttctacccaataaaacattttagagcttatagctagtaaaatgtatatttattgtaaaaatgcccaagattttattaatttacataatctttcaagaaacagtaaatcacaaatgaggcttcctcttatatcccatttatttattttagttgagatattattgttttacaatattttgaattttagttacatttttagtaattttttttagttgTTTTTTTTTTatatgactatatagTTTTTTTTTTatttcagttttagatattttagtacatcaaattaaactttacataatttattttaagtttttcta…	N.A.
TR56029_c0_g1	1098	p2	(GT)10	50	69	ggaagaatgtttgtaaccaagcatatctcggcagccattgactaccataGTGTGTGTGTGTGTGTGTGTggggggatactatggtagccaatggctgccgggatctgtgaactatacctttatctaacaaaggtatagaaaaagtaacaaattagaacttattgtacagttttaccccattttactcaactctagatgacatgagtataactgctgtcctttggagaagatgtaatctgatatataattaagtgtggatacccataaggggcacttttggtacagtccacatcacttaggccaagttaatgtggggattcaagaacaaagtaattcaataattggtgcactcgcgaaaagtgtccctct	N.A.
TR46214_c1_g2	1587	c	(T)24gaaaacatgcgatacagg(T)10	1	52	TTTTTTTTTTTTTTTTTTTTTTTTgaaaacatgcgatacaggTTTTTTTTTTgtcttgcacttatattaagccagtaaactccaaaactctcctttagattaaagatagttttttttgtttttctttccaaatgattagctgtatattgggcatcttatttgactaggtgtcatactgcagttccaggttattgaacatgaaaagtattgtgctattgttatattcacttaccagttcttgggcgtttacataatcgctctttgaccatcctctgcattgtaaattccctcaggtttttttttctctcgaccccaccctctccccccagtttttttttttttttttttttaa	Cyprinus carpio genome assembly common carp genome ,scaffold 000010789
TR42709_c7_g5	1908	p3	(CCA)6	560	577	ccttaaaggactgaaggtttacaaagtggcggctcagagatcaaattcattcccttccctacactcagccttcctcagcccctcacagtagattcaacatttatgggaaaaactgcttgtttcaaacagtatatgcaggacgctcatgcaacagaaaggtatgcagacacaaacctctccccttaccctctcaacccccaccccacaataaacaatggtctggaatggcatccacaaagtcttcagtatggccggccacgtcgctcttctctgtggtctccccttccgcccattttgtatCCACCACCACCACCACCAtagcctccacggtctccaccccggaaaccaccgccgccgcctctgccacctctgaagccaccacggtccccgcggtcacct…	PREDICTED: Danio rerio TAF15 RNA polymerase II, TATA box binding protein (TBP)-associated factor (taf15), transcript variant X1, mRNA
TR19596_c1_g11	1416	c	(A)14g(A)13	1	28	AAAAAAAAAAAAAAgAAAAAAAAAAAAAgtagaatgtagaatctcttggcatattaaagtcaccttgagaaagtaaacattgtggtgccatctagtgttctgtagtggttgtacagatgagagaaatacagctgcattgcttttcctgcaacatttcaaagaatgactggacaaagacagtgtgtgatgtgctttattatgcatcggacatagaaagcaacaaatgtttatattaaagtagttctagtctttcaggatgctaattataaatcaacaacagcattaaatatgactgctacccaaaataaagtccattagagacattcag	N.A.
TR65193_c3_g1	1117	c	(T)11gtcccagaagcaacaaactcaagactcgtaatcacgtagaccagcggagcagaaaacagaggctacggcgaccgccacaatcgcat(AAC)6	175	289	gggggggggcggggggacaaatgcgcttgcactttcatttttagagaccgagtgaccgaggaaagcaatagccggggaggagaagggtcttcgtgcaaatgttacacctcccgtggtggggtacatgcatcggctgttactgttcttcagcacgggctacaaattcacaacaggTTTTTTTTTTTgtcccagaagcaacaaactcaagactcgtaatcacgtagaccagcggagcagaaaacagaggctacggcgaccgccacaatcgcatAACAACAACAACAACAACacggcacactcaaagcgagagaggaaaacattgtcctaacctcggaagattgatacaaaagaagacgaaaatgaatagagacactacccctctttgaatcaacgtgtaga…	N.A.
TR65193_c3_g1	1117	p2	(TA)6	631	642	tcggaagattgatacaaaagaagacgaaaatgaatagagacactacccctctttgaatcaacgtgtagatatgctttgtcgttttgttgttgtgtcgtaacggtggaactgactgatatctttttttgtattagcttgcgcctctcttcttcttactctagtaatattttcagcatggactaatccagctatctaagtgttggagcaattacgtggaaaacaaaaaaaagactgtgttttagcctcttagctgaagctcctcttctctggccgccgacttaggcttttccccgtacactgTATATATATATAaccgtgatggctggggaggggggcagagggtgggcacgaggctctctctgtgttcttttcctcgtttctttctttcttttttatatt…	N.A.
TR8894_c0_g1	1777	p2	(GT)8	55	70	gtgcgtgtgtgtgcgtgtgtgtgcgtgtgtgtgcgtgtgtgtgcgtgtgtgtgcGTGTGTGTGTGTGTGTaaggtctacaccatcactgttcactgtgccccatccttccggctatacattgttcccaacatgcatctgtgatgtattctcatatattctcattgcccaccagcctaaaactcctgaaaactgaaagcatgtcacaatgaacgaccaaaggtcagaggtgaaatcagagcatacactgagttacataaacaaaacctaccaaaagcaaacataatcttaatttgagaatagattatgcataaagcctgaatcatataatttaaatgtaaaaaatttgagcatttttgcaaggaaaaagcc	Cyprinus carpio genome assembly common carp genome ,scaffold LG46
TR8894_c0_g1	1777	p3	(TAT)8	1366	1389	gtcaaacacaagacaatatcttggttgttcataaaataacagcgcaagcagcgttttttctcccctttctttttctttttgtatgtagcaggagtttttctctggttgaacattgaagtaccacaagctgcttaaatccaaatataagaagcctaactaatatcaacttcataagcctaatttgcatatatcaagtgctattaaagacatctcactaatgatacgttacgttaaggtttttatttattattaaatgcatttgtaggattatttttttcatgtatcagaactttcaaattcTATTATTATTATTATTATTATTATgtattttctttccctgatgtgatggattttgatggattacatcgactctgatggcaaaccctgaatgacaacgat…	Cyprinus carpio genome assembly common carp genome ,scaffold LG46
TR62071_c0_g1	1406	p2	(TC)7	304	317	aagccatacatatgatgtaaatgtaaaaatgtattagtttacaaatcattcactatggcaaaagtttgagattatagcatagtgcaaggaactaaaaaaaaggtctttattaagtgacaatccgcccttgaaataataatgtgtgtgaaaaggaataaaggttgttggtgttttattgccacaagtgttcatttcagatggaaactgcagtgaattgtatgtataggtacgttttggagttgtattgcacatttttccaatgagcccatgttatatattctatcactgaagactctccttTCTCTCTCTCTCTCtgcaaattgcaaatcaaggcagtgtttaaatgaagagggaatgagggaatcaattatgcccatgatactgaagagcattcttcag…	Zebrafish DNA sequence from clone DKEYP-100A5 in linkage group 23, complete sequence
TR62071_c0_g1	1406	p2	(TG)6	780	791	ttgcaagcaagagtcacttctttgacaatgtagcagcctccgctttgaatgtccctgttgtgcaccagtaaataaaataattttcaaaatggtgtatgtccttgtgttcacagttattccagtgtacatcagctggatataaagactgtgtacacagcagcaactgtccacagtctgttcccttctgtatatatattttttctcttttcactcatttagctgcacaacattgttatatttcatatttcgaattaaaaacaatgaacatctggatatacatttgatatacatatatgtataTGTGTGTGTGTGtatgtttgtatttacacagtttcaggtcattcattgtttttgtagtgtattttgtgctacatttcctcccataaacatggcaagtgt…	Zebrafish DNA sequence from clone DKEYP-100A5 in linkage group 23, complete sequence
TR1455_c0_g1	6412	p6	(TCTGGC)6	6372	6407	tctatgctaagcctgctactccatgatttggggacatcctccaccttctcatttctaatctcactctggctccggtacatggctgaagatttctggctctgctggaggtggtttacatcttgtcgctgcaacgtttgtggagctgattcaggcttagcttggatcttcttggtcttgggcttcttttcgggttgtggttcagctgcaggtttagatactggttttgttatgggttcaatcacaacctctggctctggttcaggttctggttcaggttctggctgtgctatttgttctggtTCTGGCTCTGGCTCTGGCTCTGGCTCTGGCTCTGGCtctgg	N.A.
TR50712_c6_g3	2649	p2	(AT)6	1715	1726	ggcgccctgtctgtgctgctacccgccgcttcacatgtgccaccgctgcggcgtggcctgcggctgctgcggaggaaagcacaaggccgtcggctgaaccccctgcccgtcccgaacaatccctaaacgcgctcctcggaatgctagcactgaggacggcaggagcggacaaaaccgacgcggcccggttcggagcttttactgtcttttacttcacggtctggttccagaaaacaattggtgcatttaactggcttgaaaaacattctcttctcttttggtttgattttataaatatgaATATATATATATgtatatgttcttttctttcccttttgttgtggatgtttctctcagttccttgtgaaagaaatggctcttttgtcaggtggctcctgg…	Danio rerio sprouty-related, EVH1 domain containing 2b (spred2b), mRNA >gi|46362552|gb|BC066561.1| Danio rerio sprouty-related, EVH1 domain containing 2, mRNA (cDNA clone MGC:77284 IMAGE:6964932), complete cds
TR70267_c0_g1	2481	p2	(CA)12	187	210	ccatgtagttttttccagtcaaagctgcgctccgattgcgcagagcgtttgaaaacaaaggcattcatgcgcctgtctcagacccgctactttgttgcactgcgcagagtcacgcagcacaatcatcaggaaagaggatccgcgcacacgggagtatcagtgaagacgtgtcgatagatcccgatcCACACACACACACACACACACACAcctgaacttcagccactgcttccatgaaagagtgtgaaagagctccgaagatgaagcctgtttcgatgcggcttaaatgtcttggatgaacacattggatggtttattactcctggagttcgccccgctgccacaggcgtcctgcaccatgaccggcaacgagcgctctgggaaatcctccttctggcc…	N.A.
TR70267_c0_g1	2481	p2	(CA)8	1049	1064	atcatgctgttcgtgggcctgatgaggttcacaaccgtggtgctgggtttggtcagtctgaagaatgtggccgtgtcattcgcggagacggtgaagagctcagcgcccatcttcactgtcatcatgtcccgcctcatcctgggggaatacacaggtttctgcgtgaacatgtctctgattcctgtgatggcgggtttggcgctctgcacagccactgaggtcagcttcaacatgctgggcttctcggccgcgctctccaccaacatcatggactggtgctgctctcacacacacacccttCACACACACACACACAccctcagccctagtctaatgcgctctttccctgtcttagcttacagaacgtgttctccaagaagctgttgagtggggacaagt…	N.A.
TR58367_c0_g1	5211	c	(T)13atttga(T)11	99	128	atttgggggacccacaccagtattctctacttggaaaaaagcccccctaaaattgggcttttatttttgtggctgtttggggataaaggagacacccaTTTTTTTTTTTTTatttgaTTTTTTTTTTTccagatacattttcgatttttattttcctttttggacagtttattttccagtgttatccataatcgtttcctttgtcatttttgcataattcttataaggctattacgagggccattgctatggtttcagacaaacctgcatagcaattggaagacaaaaaaaaggggctggacactgacccattagcaagaatgagtaaaacatgacattacttgacatttcattggcacaaaatggtctcttttttcatccttccaaatattataatct…	N.A.
TR52106_c0_g2	10574	p2	(AG)6	985	996	catggctcattccgttgcgagtgccttgctgggtacagcgggcgcacatgcgaggtgcccacccagccctgcgccccttcacagtgtctcaatgggggcacctgccatcagaccggtgaccacacctacgaatgtgcttgcttgccaggtacaaacagacagaaagcatgcatgcattcatacccattatcacatgcccatcccttggattcggggtttcccaaagcatctggactttccaggcagtgatacctcatgcttgctataaatagctcagactgagtgagagaaagatacaaaAGAGAGAGAGAGtgagcaagacagtcaaagcgtggaagagggaaagcgagtgggctgctgggcaggaatttactttattgcctttctgctcccctctgg…	Danio rerio notch 3 (notch3), mRNA >gi|8132059|gb|AF152001.1|AF152001 Danio rerio Notch3 (notch3) mRNA, complete cds
TR20080_c0_g2	2804	c	(CA)7a(AC)6	63	89	gccgcagctgcgcgtctgttaataccagcgctcgaccctcaacgtccccgcgcgcaattcttCACACACACACACAaACACACACACACtcactcacacgcacacactgatctctcttcagtcaaggcatgaggatgcgagcggggatttagtttcagtgtcttttccagtctggagcagattattacctttcctccagcacacgggacggatttacacacgcgtaacaagctttgaggtccatcttctccacacggaatatgatgcagagttgcctaattcttatggaaaaaagttggataggaacactctcagagctgttggctgatcatcaatgaactcagttccataaagaacacgaggaaataagtatttttcagcgagaaaca	PREDICTED: Danio rerio si:ch211-137a8.4 (si:ch211-137a8.4), mRNA
TR42689_c9_g1	14076	c*	(T)23(TTGA)7*	2	50	aTTTTTTTTTTTTTTTTTTTTTTTTTGATTGATTGATTGATTGATTGATTGAatgataacaaatgtagatgcatacatacacacatccaaaatcattcacacataccattagaacatatagcaatatcaatattttttctttttttagaacatgcaatctctacttgcttaaaagttccaacattccactaaacacatcccttatttctcccactagtttttcttaattattaccgttatttaataaaaaatctcatggctttgacacctaacgtgttatcgtgagagactgagcatcacttatttaatgactcaacagacagtgatcctgaaccgtacagatatattacag	Cyprinus carpio genome assembly common carp genome ,scaffold 000010071
TR42689_c9_g1	14076	c*	(T)14cctcattctggaatgttgagttaaaggacttagcatagagatgtgttacagtaaccatgttcatgattttcc(T)13(TTC)5*	984	1095	ttgttgtaaaaataccccctctgctgcctgaggacgatttcggaacactttgggaaggatgatgaataaaaaagacctgatcggccagaacctgcttcacgtgatgatcggagtcttatgtttgggcttatcctggagtttcttccgtcctcttcttcataagcgcattgccggtctctcgttgatatcgtgaacagtgtaaggtcttggattacatgcattccgagtccactttacacttttatagcacatagcaagagaaggaaggaaaacaaaaaaagacaaaaacaaacaaacaggTTTTTTTTTTTTTTcctcattctggaatgttgagttaaaggacttagcatagagatgtgttacagtaaccatgttcatgattttccTTTTTTTTTTTTT…	Cyprinus carpio genome assembly common carp genome ,scaffold 000010071
TR42689_c9_g1	14076	p3	(GCT)7	14053	14073	tgtagtcatgtttattcccaaagcccgctgcatctggcagtttaaacagagccactccttgatccctataaggtgtgggttggggttgaagccacactggttgcacgctgtagtgtggcactgtgtacacttgttgaaatttggcgacccatcaacatttgtcaactctgtagtattgcagaccggacagagtttactgctaggcattggtgctatctggggtacggagtatggcgaagttggcgcactagatctatcaggagacactgacggtgagcggcctgttcgtccgccaccaccGCTGCTGCTGCTGCTGCTGCTgaa	Cyprinus carpio genome assembly common carp genome ,scaffold 000010071
TR46500_c0_g1	1262	c	(TC)11(AC)6	922	955	atagtttaataatagacactgcactaatttttagctaccgtagacgatgcttgtagttgtcgttggctttcgttataatagcgagttttgtttgtgtttttgctttgttttttagtctcaaatgagcttttgtatcatcactgagatactcagccctcgttttcttctacctgaggctgaagacgccattccaactcaaaagttttgctgattctgtccattcctccaagcacatggtgggagagagttggagaggtaaagaaaacagggattgacgtagaagagaaaggagtttttcttTCTCTCTCTCTCTCTCTCTCTCACACACACACACcttaaattgtgagagtcagcatagcatgttcttctgcaacgtgcacatcctgtgttttaggcact…	N.A.
TR46500_c0_g1	1262	c	(T)12c(T)14	1218	1244	tctttctctctctctctctctctctcacacacacacaccttaaattgtgagagtcagcatagcatgttcttctgcaacgtgcacatcctgtgttttaggcacttgtgagtcagacccctgcggggtcatcttctggtctccaagccagattatgtgctttgtatcagcgacacatcgggggaaaattcttattattttcttgtcttgtaaaaatatctaaaaattcttaaaacaagatcaatttatctgagaagcaaaattgtgtaagataagacttaactgtatttttttaccattggcTTTTTTTTTTTTcTTTTTTTTTTTTTTcttttttaaatttttgtt	N.A.
TR41990_c0_g1	1835	p2	(TC)29	688	745	gggtgttcctggatctcttgaccttatagataattttgctttaaatgatctctaaacatgttaagaaattgcaccaaatgaagcgcatatatcagaatgaaagtgtgtgatgtgaaaaggttgattgttaaggtgaagaatattaaaaagatcagaaattaaaatgtttagctgtccagacatgggtgaaaagaacaggtctgtaattatgtgatgacagcgcagtgatattttagacaaacgggtcgacggcatttctgctttgtttgagcaccgttggctgatctttggcctttttttTCTCTCTCTCTCTCTCTCTCTCTCTCTCTCTCTCTCTCTCTCTCTCTCTCTCTCTCTCgctccctctctggtgttgtactgattaagctcaagaattca…	N.A.
TR63598_c0_g1	1231	p3	(ATA)7	400	420	gcttctagcaaatttgttattgatcttctttttaagaactgaactggctgtgaaatgaaacatggccttaaattgagctccttaaatcttaaatgcttaaagccatatacaaaattactggaggtttaccaagactataaatattttatttagtttattggatagtttatccaatcagaggtctgtatatataaaaatgcattctatgccttaaaattagacaacctgctgcaaaacaccatttaatagcaagtttagctataaatgtgtttttgaccccacacttcatatgctaacaagATAATAATAATAATAATAATAttcacagaataatctattactgaaaatatgtctagttcccatgttttgttgatgttataatcaagtagattataacag…	N.A.
TR50714_c1_g2	1886	p2	(TG)9	1772	1789	gtagcctccagacacaatgctggtttcattcaggttcggtccagacaccatcacctgctgtaagtccatggccactggcagtgtgcctacaatttcatctaagctcccaccaatctgtgcaccctgctcaagactgtcatcctctgccgtcctggtgtccccgttgctgttgatgggtatttccatagtggcggctttgctcaaaatactgtctgtcatgatggaaatctgtatgccgtcttaaccgctgaaccgaaccacacggaccacatttaagattattccatgaccaaaatgcgaTGTGTGTGTGTGTGTGTGttttttaattgatgtctggagggcaaataatctccacaggctgctctgtcaatcctcttggtcgctcggtaacgcaaatcc…	PREDICTED: Danio rerio ADP-ribosylation factor interacting protein 2a (arfip2a), transcript variant X4, mRNA
TR4473_c3_g1	5165	p3	(TAT)7	4354	4374	cttcatccccagatggcaagagcatgcttatcatgagcggaggagagggatacatcgacttcagaatcggtgatgaggatggtggtatggcacgagatgaagatgaagaatcagccgaacctactttgaaactgcagtcggctcctgccaaacctgagcgcagttatgttatagtctggcaggttgcgcttagcagtgagtgactgataaatcactgcttcgggttaaacggagaactctagatcaaacccacatgggcttattagtttacaacatgcttttcttctttattaatacagaTATTATTATTATTATTATTATtaatagtgttgttcttaatacccacatcacaatgagttctttaatattttttgcttagatgtttatttaattttattg…	PREDICTED: Danio rerio C-Jun-amino-terminal kinase-interacting protein 4-like (LOC101885346), mRNA
TR16436_c9_g5	3641	p4	(TAGA)6	1	24	TAGATAGATAGATAGATAGATAGAaaatgtgaaagtttcattatgcaaaaataatttcattttgaggtgaaatattatctgaatattgtcagatttcgagacgttcaccctagatctgctcttccttagcaaacagtaggcttgttatatttctgacatttaaaaatttccatccacggccaaagtcatgtaaggtttgtcggatgaaatattgatgcacttctcctgaaaatagctgcgcgacacatttccttggctattactgcatcattttacaagacgagctccagtgagcgtcgaccgactcagattcctcataacatc	N.A.
TR16436_c9_g5	3641	p2	(AC)11	818	839	tttcagacacacgcagctcgtgaagcacatttacttctctttttctcattgtaaagtctgtttgctttgaataaatagataaataaatatctcatttcatcaagtcagcgtgaattcatttacaatgatcaaattaaatgcgtagaaacatttaatgcactttttttccccctgtattgaacagttacttgaatccacaacattatattcatctgactgaggtatatacaaacctatgtacactagatatatcatgtattcatataggtgactttaatattctttaataagctacagcgtACACACACACACACACACACACaagatgaattactgcatcaggccgtattataatatattacaccaatagaaaggttataacgaaagttacatggatac…	N.A.
TR8754_c0_g2	5346	p3	(GGA)5	2740	2754	taacttcaaacagaatgacacaaaggtgtttcgctccaagacgctgctcaatgaaatcgagaatctttatgatgagggacaggagcaggcttccgaagacaatgccgcccctccctcaggccctcacatgaccctcatgtacgaggacaggccgatcctggaagacgcagctgctctcatcatccaccatgtcaagaggcagtccggcatccacaaagacgacaagtataaaatcaaacagatcatctaccatttcatccccgacatgctgtttgcccagcgtggtgagctttctgatgtGGAGGAGGAGGAGGAagaggagaccgaaccagatgaagacgggactaaaaagcacaatgggacgacgtcagcaaagtctaagctcctcttcagccatac…	PREDICTED: Danio rerio SIN3 transcription regulator family member Ab (sin3ab), transcript variant X2, mRNA
TR39147_c0_g2	2519	c	(TGC)7tgttgctgttgt(TGC)7tgttgctgttgt(TGC)5	2437	2517	ccagcatgcccaggattagagtgctgtctctgaagttgaggctgcatcatgggatacggctggccattaagtcgaggttgcgcagaagccatgcggttctgcgctgataccatgcgcatgtgatgaggtggatacatgtgggatgagccattaaccccacccctctggagggcctgcatactaatgagcctcggaggtggttgctgtatcatctgtggtggacctccttgtctgggatgctgggacatctgtgaggcgatgcgcatctgctgctgaatttgttgctgatgttgttgttgtTGCTGCTGCTGCTGCTGCTGCtgttgctgttgtTGCTGCTGCTGCTGCTGCTGCtgttgctgttgtTGCTGCTGCTGCTGCtg	Danio rerio tripartite motif containing 33 (trim33), mRNA
TR9051_c0_g2	1751	p4	(AATA)6	550	573	ccccattgttgttgttgatgttgttggtcgacacatgcagtcaggtttcttcattctttttgagatattttcctttctttctttcaccgtttcataaagcagtcttaaaatctgaacgatttcttccataataataataatgataataatgatgacgatgataataaaaataatactaaaaacgagtgcaccgtcgctctgcttgtttctctgagatcaaatgcaaacaaatacattgcaaaaagtgcagattattttctgtcctgggagaagttaaatttgcaaaaaaaagaaagtgctAATAAATAAATAAATAAATAAATAtgctagatcgaaaggggggccgttttttcagcctatgatgctttaggttttatttccatcaggtgcgcacagttc…	N.A.
TR45802_c0_g1	1306	p3	(CAA)5	1272	1286	tgttgtctttgaacaggccactgtaaattgcacctgatgggtgtgtaagagttcctctgccattcatcttatcattgccccattccccagtgtacgtaagtccagaggctgatgtctgtgtgccagaccctttccttattacaacaccatctgaagtacgagagcactcgccctcatatttgtctccatttgggaaaatgtaagagattttaagtgttgtagtctcagacattatgctgtatttaattggttttagtaaaagctttactaactattcttgacacctccatagcaacgacgCAACAACAACAACAActctgagtgcttcgtctgat	Danio rerio MORN repeat containing 2 (morn2), mRNA
TR66538_c6_g1	3164	c	(A)10c(A)10	1570	1590	gtttcgtccagctgccctcaagaaaagaggtgccagagtattacgagctcatccgcaagccagtcgacttcaggaggatcagggtgaacttgaatcgttcccaattacacacatctcaccctccgcttccactcccttttaccagaccatccttcacttttttccattcttatctccacactgacatctctttcagctcaagaaacacattgattttgctcttgtcacacaggttgtgtgtttttgctgattgggttttagagtgatgtgcaggaggcaaatttttttacaggttcgattAAAAAAAAAAcAAAAAAAAAAcacgtataaagttctgtaggtgtttgcattgaaatggacaaagcaggaattgtatttatgaccgttaatgtaacttgt…	N.A.
TR53158_c0_g1	2603	c*	(CA)6(A)13*	99	122	gtaaaatcatggttaattttaatatgggtttccaaacacacaagatagatgaaacatttaatttagtacatgaaggtctatttacattaatatactcgCACACACACACAAAAAAAAAAAAAAttcttcctgtaggcggaatttctataatgctcctttgtcgaggtcctcctctgagcaatatacgatcaggtctgtcaggaagcgcagttatgaactgaaaataagcagacgtacattttaaaaccgaaaaaaaaaaaaaatctaattctataatttcataagaccataatatctttcttcataaattaaataattaatatttcttttaatatgattggcctattataactcaaaaacgctgtacaccctcatcccctacaaaagaaaaaaaataca…	N.A.
TR53099_c0_g1	3267	p2	(TC)18	3231	3266	ttcattggagctgctggagctgagcgggtttgtctcactatcaggactggacgacttctctgtcccgatgcctgaactctcagtaggagtttctgtgtgatgtgaggcgactgtagacgcgtctgaggacggagcgtccgtggtctcctccgctggaagaacctcctctgccgtctctttggtgtcttgagttgaaggttcggccggtggttcctctgggtccggcttctccttcacctccgcaggcatgctggcggcgcgagcgacgtgtctggcgttcctccggagtaaatactgctgTCTCTCTCTCTCTCTCTCTCTCTCTCTCTCTCTCTCt	N.A.
TR22097_c0_g1	1356	p2	(AC)8	393	408	gataaaatcaatcttttagtccccaaaaataactcaaaagaacacactgatatcagtcccagcacatttgtcatctgacttgcacaagactttttcttttgcatgattatttttgtgatgcgtggtctctcattgagtgctgtcaggctggcatacgtctgctgtcctgtagagtttagagcagatcatttctaccctgtgttctccaagcagacacagatcaacaatacacaccacacgctctgactccagctgaggggcagaactcatcagcgaccctgcaggaaaaaacatgcgcgtACACACACACACACACtttagtgctacagtatgtcaggttattcagcagaggtgggggatgtgaacagaacagtggtaaaacctacacacacctggtgc…	PREDICTED: Danio rerio si:ch211-26b3.2 (si:ch211-26b3.2), mRNA
TR63742_c0_g1	1019	p2	(CA)10	998	1017	caaggccattcttacttcaaaatgttcaaaatgtgtcctcagttctgcagctgtcctctttaagctggcccagttcatacatacccataaaaacgtcaagagctctttccaaaatggccacataatgcagagtaggataaacagcacctggatagagacactgcaataacgtgaggctcgttccctcccctatgaaccagacacaagtcacagacaaatgtcctcagactatagcaacacacacaacacaaactcgctcaggtctgaatgaactcaacacatgttcctcacatgctcgctCACACACACACACACACACAaa	Cyprinus carpio genome assembly common carp genome ,scaffold 000001957
TR6364_c3_g4	1174	p2	(GT)9	48	65	taaaaacaaagtgattgtttgaaatatgaaactaaagccgccagcagGTGTGTGTGTGTGTGTGTggcaggaggcggtaagtcactgtcttagtgcgtgagtcgttcattcagtaatgaagcaagcagctgtatttgtgaatgaatcactgaatcaatgactttcaccaacgattcgttcagagccgcagattcgttaatgaaacaccgctgtgtgttctagttctgctgtggcgttcagaggaactattatttcattgcaaaatacagacaatactgtttaaaatgagcatcacttaatatcacccttttgtttgttgaactgttgtataaaatcaaagtcacgtttgcaatcgtgtggatgtg	Hypophthalmichthys molitrix microsatellite Hysd1008-2 sequence
TR30124_c0_g1	4541	p2	(GT)20	4501	4540	atccgctccctttaaccaagtaacttttacagcatgtggaagctttgcatttaggctgttagaagcaatataagttgatgcatttgtagtaatggtacaatgcttacaccctcacagctcacccgcacagagctgaagtgtgtgtttggatgccaggaggcgaggcggtcggtcgttcggtcagtcggttggacggtcgtcttgtgccaagcaggagtcagcgtttttttaaaaccatcaggttttaccttttagacatgtcaagtgcattttcatgtgctcaagtcatgtttatctttaGTGTGTGTGTGTGTGTGTGTGTGTGTGTGTGTGTGTGTGTg	N.A.
TR63292_c14_g2	1125	p2	(GT)7	906	919	atatataacggaagtatctgttgcattaatattaataaacaactaataattcttgcattatagtcatgaagatttcaggatgaaatgtgcaaagaaaatcttaagggtcctaaaaattgtaagttttctacatgcaaaataatgcttctcttctaaatttgggttgaaatctgaatcagacgtttctttgtgagattcactgtttagacgtccatctctaatcgtgtgtgtctttatctgtggttatccaggatggtcgagtgaactttcacagtgttactatcaacacataccgcaggaGTGTGTGTGTGTGTgagaaaacacacatctgtaaaccaatccaggacacacatttcttcatcagtggctgtttgaaaccttaaagggatactccaccgt…	N.A.
TR11054_c2_g1	2857	p3	(GAT)6	1897	1914	tcccccagggaatctcgccaggaaaatgacagtgtggtttcagcatcacaaaatctccagacagactctgcacatcgcctggacttatatgggagttggccggtggagtgcagctgtaccgctggaaccgaagtgcaggggtgtgaggactgctgcgctaatggcttcagtcagtctgttttatatgtcactctaggcatgtagagtcaaggaagaatacacagggaaatatgtctggaagtatcaggtttcattgactaatttatgtccagaaataatatccaacatttttctgtttcaGATGATGATGATGATGATgccctgccctctcaggatgacatcaggaatccagcaaaagagaaaatgaagaataaaattcacctgtacaaccagggtcta…	Danio rerio interleukin-1 receptor-associated kinase 3, mRNA (cDNA clone IMAGE:7240599), partial cds
TR11054_c2_g1	2857	p2	(CA)7	2511	2524	tactttataacatatcctcaaactgtgtgtttttttaagaagataaatatgtggatattatataaaaattgttctttgaaaatattataaataatatatttttatgctgaggcttacaactaggcctaatgtcgttttagggagtggtggtcatttgtaatagttgcctgttgcttatttctaattcgttaaagcaatgttttaatgactaaagatgaatcgtttcatgttaacacacttcctgacacacagagaaaagggtgtcaaaactgtaccttgtcacattttcacctttttaacCACACACACACACAaggttcatagttccttaaggtacgtatttgtactctgaggtacttatattaaacttttaggagtaaaaaaggtacaaagatgtca…	Danio rerio interleukin-1 receptor-associated kinase 3, mRNA (cDNA clone IMAGE:7240599), partial cds
TR59143_c4_g1	2367	p2	(GA)6	694	705	cgcggagtgaagctgcgtctcactgtggtcgacacacctgggtacggtgacgccatcaacagccaggactgttttaacaccataattgcatacatcgatgaccagtttgaacgctacctacatgacgagagcgggctcaaccgcaggcacattgtggacaaccgtgtgcactgctgcttctacttcatttcccctctgggtcacggactgaagcctctagatgtccaattcatgaaggccattcacaacaaagtgaatgttgttcctgttattgctaaagcagatacgctgacgctgaggGAGAGAGAGAGActcaagcgcagaattctggatgaaatcgatgagcacggcattaagatctatcacctccctgatgctgagtctgatgaggatgaagat…	N.A.
TR29565_c0_g1	2127	c	(T)10ctttc(T)12	2004	2030	ttcagtaattataacattaggaacactgttataatccttaggtactctaacaaagttaatcattgaactaaattgtaattccagtgaatggtgggggtttgttatgctgttcttcatttatgcttcggttggctatgacctttttagtcttcattagcgaaaactaatagacagttattgtgcaaattaatatatgtagtggcagttttcttatggtctcgacattttcagagccacaaatgaatcaccctgtaatgcatctaagaaacatttttttttctcctccctgttcatttattaTTTTTTTTTTctttcTTTTTTTTTTTTaaagacgtataatcaaattaagttgaatatgtgacaccggggctatgttcagaataataaaacaaacattgt…	N.A.
TR33754_c0_g1	2871	p2	(GT)6	339	350	ggcatcctcttgcgttcactcgcgtcataagatgctcgtacttgcgcatgcgcgtttccgcgaccgtagtattattattgacccaagcaatatttaaactgcgcagggggatggcctgacgagacacattggactgcaggactatgggtgggtttacaaagaaatgcatgacggtgcaatcaaggaaggatctaatctgactgattcgttctgccttagagcgtctctcggctttcttctgatcgctgattgagagcggcggcacggcggctggccagaggtgctggatgagacctaccgGTGTGTGTGTGTtgactccagaagagactgtcgcgttctacgtcacttttcaatgaacttgtagtcatacaagttgctttacgggactgacttgtttgt…	N.A.
TR33754_c0_g1	2871	p2	(GT)6	2354	2365	tgttaggataataaatatatgatgcctcactattggtttaagtgtttagcttaatatatgactagtcagaatttttgacaccaattcaatctcttcattattactatttcagcaatattgtaacatgcaatattaaagtgagtcaaagctcatatttaagctgcttcaaaaaacacgcaactcatttatatataataacataaatctaaatcagtcaagtgtgtccaagcttttgactggttgtgtatgtcttgcactgattaaagagggtgtgttggcgtgtaactgggtcacagacaaGTGTGTGTGTGTggtcatgtgacttgattgtacttttgctgggacaggaaaagatgttaattttaaaatgttggtggttttactgtaaatgaaatacag…	N.A.
TR1501_c0_g1	2171	p3	(ATG)5	365	379	gaaaagtcctctgtgcgcagtattcacagaaaacaatagcattaccatgtgaaaaatgattgactacaaaataaaatgtgtctattttagattcttaatttaaataaaaaagcatcagtttatttgaatacattcgcatatacatgctcagattattgctttataatagctctcttgagccgtatccagaatctcatgttactcaaaggatccctgctccacttcaggtatgtgttctttttcagatgcttatgaagaccaaacactttcttagtcttcctctcttccacatcttccagaATGATGATGATGATGttggcactgcgttccatcataaaccgggactgagctaattcaaactcaaaacgacaccaggcgctatcaatgaagtgttgagac…	N.A.
TR43232_c1_g8	3998	p2	(CA)12	7	30	tggctgCACACACACACACACACACACACActgtgagtctctgcgcctcccagtgtgtgtacgcgcaccaatcggccacgcacttgaccgactctaggtcgacacgggcggggctcccggtctatgaaactgaattaccggcagaccaaaactaaacttacccgagcgcttctcgcagtgtgtcgtgcgtgcgtgggaatgtactcgccgctgcgtgggaacaatcaaatgaactgctctacaatgtcttaacattggattttatcaccgagagcctcaagaagactgagacactttgacatctgcagctgtttatcttttgcgctgcct	PREDICTED: Danio rerio rhomboid 5 homolog 1 (Drosophila) (rhbdf1), transcript variant X1, mRNA
TR70881_c0_g1	1002	p2	(AC)6	369	380	ttgagactgccaaatgttaaaggtaacattatatatatgtatataaaacaatttaaacatactagatactacatagtttatagtgtagttgagagagcctaaaaatctgaatggatcaagttgcattgaattggaaattttctcaacgcttcctctttttacagtgtgtgacggtgtagcatactactgtgtgaaataaatacctactgtttcacttgatatttttcaagcacagtacagtaagttcatattttattttattcggtaagttaatattttattctgaacatagcctttgtaACACACACACACatacaatcaaggggggctcccatccacaggcctgtcaagcccagccatgagtggaaagtcagttttgcccatatggcatatggcgtc…	N.A.
TR23450_c6_g4	1953	p3	(GTT)5	1926	1940	ggtgcctggatgattgcctggctcttctgtgcttgtgagggagggggcgtggtctggccggtggatggggccgctgaaggtgtggcccctgtagtctgaagttcagccaggaattgttggggagctgctgtcacggtggcagcctgccctgatgtggaggtcacactgcctccctgaggctgggaggtctgctgcagctctctcacataagctggagttgccattgggttcccctggactcttattccgagtgacttttccagcggtacttttgatttaatgcttttttcaatgaatcggGTTGTTGTTGTTGTTgattctcgttgct	PREDICTED: Danio rerio regulatory factor X, 1a (influences HLA class II expression) (rfx1a), transcript variant X2, mRNA
TR42717_c4_g1	3093	p2	(GT)12	2834	2857	caagaggacggtcttgctctacaactgctatacccttgagtaagtcacgcaactcttggttgcaactgtttttgtgagttgcttcttgaagagtaaactactgtacatccacacctgttttgactttcatcatggaacaagagagatctttagcaatgtttggaagcacccttccttttgaagtcaggaaatgaccctacgccaaaacctgcaacataaccaagacgtcaacactggaatgagtatgtgtaaaggaataagtaaaggttttatatatgtctgtttacagtgtgtgtgtgcGTGTGTGTGTGTGTGTGTGTGTGTtctaggaggatgctttctctcatgttgtagtttcacaggaaggatattccttttccgtgtggtctgaagcatttg…	Danio rerio family with sequence similarity 69, member B (fam69b), mRNA
TR24389_c0_g1	5024	c	(AT)8(GT)7gcgtgtgcaatgctcctcctccagactggtcagaacccttagtatgggatatatatatagataaatagttttaaggacctaattaaa(T)10	5	131	acacATATATATATATATATGTGTGTGTGTGTGTgcgtgtgcaatgctcctcctccagactggtcagaacccttagtatgggatatatatatagataaatagttttaaggacctaattaaaTTTTTTTTTTcaatattgtgacattattttcatgatagttaagcacatttaaacacccctcgcaattctcttacagcaaataataaaaataattcaaacgtatttaaattgtgaagcatggtatatatggtacatatataatgtactgaatttaattttattaaacaaaataaaggatgcatttaatttcttatttattactccttggggtgaaatgtgtaacccagacatttttttttgtgagattcaccaaaccatcagacagccaatgtttcatc…	N.A.
TR24389_c0_g1	5024	p2	(CA)6	5008	5019	tggctcttcttgcgcaggttcagtccgtgttttaataatccgggcagatctctgatcttctgcttgatctggacctgatccctggcggttctgttccatctccagctcgacaggagtccgtcctccgcggtgcaggggatgctgtcggattcctccatcatcctcctccacctgctctttacgcacacggacgcgggaacgacattctgccgccgctcgatggatctccagccgccgcaatgagccgctcaaccgagagaggagacgagacctgccgtacactgctgctgctgctccaccCACACACACACAcgcac	N.A.
TR20120_c0_g2	2663	p2	(TC)6	2629	2640	cttttttttccgcactcgtttgaatccgttcacggcctccacccagtgctgtagctcgctggctttggtttggctgtgtacagccttgctgctcagggccttcacagcattatctcccaagaggctgattctgcaccttcaagcatccctgaatgatccactgcagaacggttgattttcccttctgtcactctacccattgctagacatctcactatgatctaatctatctgtagtcatagttgctctttccaatttgatccacttttgttgccttcctcctctgtatgtcagtgatatTCTCTCTCTCTCtggtgtctttttttccgcactcg	N.A.
TR48956_c0_g1	1072	c	(TG)6agagatcacactcctcctacatacctcaatgttcattatcacagaaacacacattcatgtcatcactacatctcctctcgccaccccatccaaccatcta(TC)6	334	457	tcaaaatatcaaatataagtttcaatggtttataatacactgttcttggttacactaatggctaatggtgcctgagtgtgtttggagacccgcacagaacattcctgcctacagtcacaccactttatatacgacgctcgcacatcacgttgaggagttcagaatgttatttagaggttgctggagggttgaatgagagtcagtctcatgctcgtgtaagagtgaatgctaatgtatggagaggtaaatgtgtgtgtgggagcagaagaccgaaagccttgagcagcattatcacagcttTGTGTGTGTGTGagagatcacactcctcctacatacctcaatgttcattatcacagaaacacacattcatgtcatcactacatctcctctcgccacccc…	Cyprinus carpio genome assembly common carp genome ,scaffold LG10
TR90769_c0_g1	1125	p2	(AT)8	3	18	aaATATATATATATATATtcccataaggagtatgagttggtttataggccaagacatagatcttacaactaggaaaccacttctggtgtattgtttcattttgtattgtatgtcaaatttgtttatttttctgacgtgtttcttgtatgcagaagctcgcttgctgaagccataatcaagatctttgttgtgggctttaagcgtggttgtatacagttgataatgggtggtctttaagggtcacttttggagacatgtttttctgtgtactaagcattgatgaaagttgcagagtttatgaatgaactcattgtatga	N.A.
TR52913_c0_g1	8793	p3	(CTT)6	7638	7655	atgaggagatgaacacatggatccaggccattcagaacgctggcagcggctcctcgtcctcagagaaatccgagatcacgcctagcaaccagagcacgcccgcctccagccgcgcccacacgctcccggcaaccgtctccctgacgaccgagtccagccccggcaagcgcgagaaagacaaggagaaggacaaagagaagcgcttcagtctcttcagcaagaagaagcagtagacgtccgtctgtctgttccccgccaacggaaacattcgactctctcatttccttcattcttttacgaCTTCTTCTTCTTCTTCTTctcatttcgattctgtcgtttcctttgtgtctgcccacctccgagtgatatcccagcatgcaatgctcatgaagacgccac…	N.A.
TR51470_c1_g2	1385	c	(GA)8(GT)7	395	424	gtgacaattttaccatgctataaaaaacgatctgtgacgtatctttgagctcaaacttcacaaacgcactctgcggacatcagagacttattttttatcttgtgaaaaggggcaatcaaccacctctttaagaaatgagttgacagcagaaagcgccagcccacgtccacgctctcatctcgagacattcccgtcacattcagcgggagcgtccgcagacccgacaaacaggtgagcgcaagagtcaagaatcgagaaagagcatcagcagctgagactaacaagtggttgccgatctgtGAGAGAGAGAGAGAGAGTGTGTGTGTGTGTttgcaggtacacacagagcttaggaagcgcaggcgggaggaggacagcgagagagagagcgctccagtc…	N.A.
TR23442_c12_g1	2628	p2	(AG)7	1802	1815	aaacccggcagtgggtggagaaacacagggaggcgggctggggccacagagagagagtggagaaggctgggtcagactccatgtcagttataagcttgcaaaccatcgcctccgacctggagaagttcgattctgtggagcacttgggcgaccttagtgatgtcggaagtataataggtgaggagaaagaggcagagagcgagagaggatttagggctgaagacagaatagtagcgagagaggtgacgaacctttcgagacaggatgcagagaaaggtgcctcagggacagacagacagcAGAGAGAGAGAGAGcgggagagctttgtgaagcagcaccacagaagtgttagtttgtgaggaaacaggaaattagagttgtctgttactccaccccaat…	PREDICTED: Danio rerio SH3-binding domain protein 5-like, b (sh3bp5lb), mRNA
TR45740_c0_g1	1166	p2	(CA)12	1059	1082	tcatcttgaagggcttagctgaccttttccgaggaatgtcgccactctggtgttagtcacatgaatgacagccgtatgcgtgtgtgttaagaggagccggtgggtgcttagctgattcagcgagagaaagagatagcaagtgcattcattggaaagcaatagtctaataatgtacatgtgagtttattgagtttattgttaaggagcggatgggggcacatctgcacaagagtctattctaatgagcgcagatggagtctgcgattctgagagtgagcatgtgacgtcagtcagccgcccCACACACACACACACACACACACAaacacacggctggtgcgatctgtttccagtcagcatttgctttccagtctgttactttcaaataactaccacaat…	Cyprinus carpio genome assembly common carp genome ,scaffold LG10
TR44340_c0_g1	2594	p2	(GA)10	250	269	ctcgcggcgcttaattggccgcgtgagatgtcaagcagacgggtttccttcctctttatggggagcgtttgctttttaatgccagttgtatcttggggcgcggcccattgaacaatctagaacactagatcaacactatcgatccctatcggattttctgaaagagtgtattttgtctacaggtttctcgccgtgatctttatgtgaggatcgcgacgggaggagagacgtggggctgaggctgagagcGAGAGAGAGAGAGAGAGAGAggcaggtggacatcattgtgtcttcttggatttgtgctcatcatcgctattgagatctcattgtctggtcctctggtccacaacagggatataaactgcatcaggaggcattttccactgctttgtacct…	Cyprinus carpio genome assembly common carp genome ,scaffold LG47
TR38288_c1_g2	1375	c	(T)12c(T)10	1331	1353	gccctcgagatccaaacactgacagtgctgcacacagcaagaaacaggactaaaagcagcttttactatcacagcctgtcaccctcagtgtgggagggtgtttttgtgtgcatgtgtgtacttctgtgtgcaggagaggtgatgacagacgttatcttgaagttgaatcggaatttgcatctgggtacattaccccagggatttttttctgttaaaaaaatcttcaaggcgattcgttttctgacagatcttacgaatggaaaccaaactgactacatttgaatgccttgcattgttttgTTTTTTTTTTTTcTTTTTTTTTTctattttttttccttttttttt	Danio rerio lysophosphatidylcholine acyltransferase 1 (lpcat1), mRNA >gi|120538626|gb|BC129167.1| Danio rerio lysophosphatidylcholine acyltransferase 1, mRNA (cDNA clone MGC:158232 IMAGE:6526089), complete cds
TR19888_c12_g1	2039	p4	(TTTA)5	982	1001	cacagttgcacgaggcttgaattttagctatacatataataaaccttgatcaaactcctataatcctcttctgttcaattccgtccagtggctgaccaataaatcgaggcacttgtttaataccatgtttccgttacataatataaatgtcaagctttaacctgtaccaagaaagaaagcaaacaaaaaaacagcagaaaacagaattttctttttttcttgttaaatagtaataaatacatgagatgcagtggtttatttttcatttttctgaagcaggagggttaaaaagttctcattTTTATTTATTTATTTATTTAttcatttatttatttatctgtctgttttctttagcagcaatccgaacatggttgagagtggagatagcagccgagagag…	N.A.
TR19888_c12_g1	2039	p2	(AG)6	1335	1346	gcagcaatccgaacatggttgagagtggagatagcagccgagagagtagttgttcacttttttgacttgatggcaaacagcactcacagagtgttgtgaaggaggaaggggaggagggggagaataaagacaagagaaagcaaaatgagaggcaggaaatgaagtcaagagtgggaggggctgcagtcaggagggcgtgacagtgttccttcatactgaagtattcccccctgctgctaaatctcgccccagactcttccttccaacagaaacatgtggtaagcaagaaaataaagagaaAGAGAGAGAGAGcgctacagcaagatttggcttagcatatccagagttaatacaaatgtgttaacgctttcatagttttctgtccaaaacaaagagggt…	N.A.
TR19888_c12_g1	2039	c	(GA)8gtctagtgagatggt(GAA)7ggcagacta(T)11	1477	1548	aaatgagaggcaggaaatgaagtcaagagtgggaggggctgcagtcaggagggcgtgacagtgttccttcatactgaagtattcccccctgctgctaaatctcgccccagactcttccttccaacagaaacatgtggtaagcaagaaaataaagagaaagagagagagagcgctacagcaagatttggcttagcatatccagagttaatacaaatgtgttaacgctttcatagttttctgtccaaaacaaagagggttagaaaaaagagagagagacagaaaccaaagtaagaaaggggtGAGAGAGAGAGAGAGAgtctagtgagatggtGAAGAAGAAGAAGAAGAAGAAggcagactaTTTTTTTTTTTaaacgaacaacagggaagcattttggt…	N.A.
TR19888_c12_g1	2039	c	(A)11ctcaaacccagtttgtttgttttctatgcataagtatcatctgtctgagccaaaaaac(A)29	1942	2039	agtcgagttacgttccccctctcctcgtgaaagcggctcatgattcagcctcctcctctagttgttagttggtgtttctcactgtgtggcgactaaaaacagtttctgtcatttgctttatttcattcgtaggatttgtttcatagtttgagatatataagccagtgtgtcaagcgagataaagactggaaacattaaaaaaaagtaacaaaaatgtgtgagtgtatgtcttgtgtgtgtgttttttgtgtgtgttatgctcaactagaaaaaagcaaccaaaaacaaaatgaagccaagAAAAAAAAAAActcaaacccagtttgtttgttttctatgcataagtatcatctgtctgagccaaaaaacAAAAAAAAAAAAAAAAAAAAAAAAAAAAA	N.A.
TR63229_c0_g1	1065	c	(T)15gttttg(T)10	1	31	TTTTTTTTTTTTTTTgttttgTTTTTTTTTTaaaccttttgcacacattgggcttcattcatgaaacaggagaatggatgtgtaaatggttcataaaacttttcgaaggtaattttccacattgaaataagcagtttgcatgagcacagttttatgaacgttatacacagaaatccattctgctcctgttttatgaacgaggtgcattgtgctctgtagttatttgcatgtgcatcaaatataaatgtagatataaattctttctacaaatttaatgctaatatgctgcaactgctttcgttgaacatgagattactgaacttgtattgct	N.A.
TR26376_c0_g1	2447	p2	(TA)8	2391	2406	tctgaactttttacatagccgaggatttcacgggttgcatggttatgtgtgtgtgtctgttggactttgtgagtctttgggtatatgtgctgcaaaagatacaaaggatgtattaaatcatgagagttaacacgtggtatcccaatgaaaagaaagagaacaaaagaaaaacaccaaaccatataatgcgcgtcttctgcgatgctttgtctgtggaaagcattatttggacagtgcagacgtgattaagttcaagttattgtatatatttcatatttgtgggaaagaatggtatatttcTATATATATATATATAtgaatatatctatttacagatacattaaaattacctttcaa	PREDICTED: Danio rerio leucine rich repeat and Ig domain containing 2b (lingo2b), transcript variant X1, mRNA
TR58116_c2_g7	1250	p2	(TA)10	3	22	tgTATATATATATATATATATAcacatacacacatatacatatacatacatttacaaacttttatgatagatgcgatgaatggatttgacagcactagttaaatctcaaaaggttaaaactgttaaatacataataaatattatcggtcaacaacccatttattatcatcaagatttcattttgatgcaaatagcttcagaactgcattagtaatttagttttattagtaactgaacagatttttgaggattatcatcaagtaaaacgaaaaatatatttgttcatttaaataaaggttaactgaaataaaataaaacatta	Cyprinus carpio genome assembly common carp genome ,scaffold 000005275
TR58116_c2_g7	1250	p2	(TA)6	943	954	tatataaaggtccacgacccatttgggtgggcaagttaagtcacgcaaacaaacccttcccaccgacatcatcgatagcaacggcgatcattgctggaacggcacgactaatagaagacgctcagaacacgctaacagtccctgacgttactgacaaactgccagatttgacaaaaaagcatgtatcaaatatgaacacgtctatgtgtgtgtgagtgtgtgtagatgtgtacatcatgtgtgtaagtataaaaataatttaaacacttcaaagatatatcacactcttaaatgtacgtgTATATATATATAtgctgacttctatatattgtactctatacggttctttaaagcattacaagacgaagatgcgaacacacactcagagatcaaggaaga…	Cyprinus carpio genome assembly common carp genome ,scaffold 000005275
TR46982_c0_g3	1904	p2	(AC)8	1589	1604	gggatcgggtgagctggtttgcatcttattttctcctgctctgtactgacacctgtgtattttcttccaatgcgtttgccatgtgtgtagaaaaaccagcgtgagctgactaagatgcggaaatgtttgaggccagaggagttggcgtcccacatcagccagatggacacaagtctgcaacacgaggaactggagaaaagctaccaggacgtgttggcggattatcggcgagtcctggagcgactcgctcaggcgtgagcacccggagacttctgcatcgtcctggaaagactggccaagACACACACACACACACagttctattgcattgtacccagtgttaatgagggattaaacatgaaacatctgcatttgttacttgtgtgatagacagatggg…	Cyprinus carpio genome assembly common carp genome ,scaffold 000000472
TR42748_c6_g1	1383	p2	(GA)24	1	48	GAGAGAGAGAGAGAGAGAGAGAGAGAGAGAGAGAGAGAGAGAGAGAGAgcattatgatagctgataaaataataattcatcatattttaatccaatgaatctgttgcatagttcgaagcaagcaggactgacatttcagcatgataatgattctcacaaaagctaaataaaaggagggctaaacaaaatctgatttttttcccccgccaattaaaacacactgactgtagacaccgttcatgacggtcagataaaagatcttcttttcaaacacacacactttgttttctgaatctaaaacacatacttgatgattcactccaagagcacattgacaattaatgaaat	N.A.
TR37526_c0_g1	1030	p2	(CA)6	316	327	ccttcctccctgtggcccctgacctgtggttcctgtgttaatgtcctctcgccgcactgcgtgggcctgccactgattgtctcacagtgttgtgtggtcgccacggaaaccctggataggctccagcgactgaggcggacactcatgcgtgcacagcgctcttacgcatacacactctcagattcacactcatgatctaaagctgtttgttccactgcattttccacgccccactagtagtccgttccgtgtcctacaaacacacacgtgtgtttgcgtgcatgtccgtgtctgttcgttCACACACACACAggctccctgctgttagctgacaccagcgtaacgactacgcctctctttctcgtcgcttgccgccgcttgccgtttttcatcctccca…	Cyprinus carpio genome assembly common carp genome ,scaffold 000000697
TR37526_c0_g1	1030	p2	(AC)24	982	1029	acagatgagccgcactgacagcccagcgccgcttaaaagcacgctatctctttaaatgcccccacctctgtgaatggggggggtgagttagaagtggggcagagggcagaattccggagcagcacgtctgtgcgctgggccaggccgcgggggggtcacggctgccagtgggaggggggttgagcggagtggaggctgggggccctgtcacttatcagctccggccgagcgtcgcccagggccagagtcgggaagcagcactggaatgtgtgtccttccctctgaaggtgaagagaagggACACACACACACACACACACACACACACACACACACACACACACACACa	Cyprinus carpio genome assembly common carp genome ,scaffold 000000697
TR62043_c0_g1	1025	p2	(CT)17	991	1024	attttagactaatttaattgcagatctgtgaaaaagtgcattttagctttctgaaactgccctaggctacagacatcacccctaattgaggctcttgtgtgaccatatgggttcatacaaatgactttaatatgcatgttgcattgcacacttgattgtcaaaaagaaagtagtaagtcattgacttgtggtcctttaatgcaacaaattggcccatgtatttgggtttattgacaatctggagctcagaacaagtgatgttaatagaatactctaaatgcgatcacatactgcttagaaCTCTCTCTCTCTCTCTCTCTCTCTCTCTCTCTCTc	N.A.
TR47451_c0_g1	1313	p5	(AGAGA)13	1	65	AGAGAAGAGAAGAGAAGAGAAGAGAAGAGAAGAGAAGAGAAGAGAAGAGAAGAGAAGAGAAGAGAgacccctgatccgttaaatagatttttagtttgtcactcagcaagaatcattgggcaggagaacacacttttacgatccatacaatgagctctttctactcagaggttttatgtccggtttatatctcagcaggggtctaatctatgtgttcattgtgtctcatgcgttgttaagtattcatgtctgtgtctctacatctgctgctaggtctcctccattccatccacatttatgtgccccgctcttaatgccattgcgctttttagaactcctttcttatagtgccctttttactgaaa	N.A.
TR47451_c0_g1	1313	p3	(TAT)5	1212	1226	gtttgttgtggtggtggtggttgctgtgttgtcgtatctaggttcatggagtacagtcacttgtacccaacagtatcaaaagatacagctctgtgcgccggtgtgcggccccgtgtcgcccgccgttgccatggtgaatggggactcgtatcatgagattcatatcctgccgcctcctccacctccgccaccacattcccatctgccacttttcacttcctttggctataacaggtccccaaacacctcaggagagccgcacagtggacaaggtacagatcccctaatctgtctccactgTATTATTATTATTATgtttcacaaagctttaaggaatgtgttcaattatagtatttacagtctgagtccaaacaataatcaattagttccactaattcc…	N.A.
TR30642_c0_g1	1669	c	(AT)6ac(AT)10	22	55	tatagatctatatataaaggaATATATATATATacATATATATATATATATATATaaatgtatagcactgtacgtgcaggctttagtttctactctggttgtagtatatatataatctgattctgcataacttatatttggctaaaaagtatagacgacagtattgacatttattttatagctctagaataagactacagtagatattatgactttgtctttgagtattttctgtttacaattcagtgaatatcagtagatattaagaatatcagtaattaatggtaagaatgcgtgattctgtgtgcgtttgcttcccaggtagcgcacgtatgttgctttaaacgtgcgtaga	Cyprinus carpio genome assembly common carp genome ,scaffold 000029055
TR30642_c0_g1	1669	p3	(AAT)5	793	807	aacgtcgaacaaatctgaccaaatcatatgaaatggcgtggcgccgcctgctggccattgagatccactgcaaaaaaaaaacacacaaatccaagcatatgatgccttttcatttttaaagcaagttaatttttactaaatcgatcagtctttgattccctcaggtatagagttctctgaacactgcaaatacagttttacatgcaatatctggatatcagatgtcgaagctctttagatcgtttgacgtttctgtttagggaaatagagccagtgtgtgtgttcacgaggaggaggagaAATAATAATAATAATaagattaataattcattgattttatgcaatatgtaatttcacatttgccagataatccttctaaataaagatcaaggtacctgg…	Cyprinus carpio genome assembly common carp genome ,scaffold 000029055
TR35333_c1_g1	2106	c	(T)10ccgctttcatattttgtctggcatcttcccgagctctcagtgttgctcactcca(TC)7	1821	1898	tctgtgttgctacggctggacgtcctggtctgagaatggaagaacggtcctctttgaaagtgaaaggaagaaccgatggaaaggacaagttcaaaggtcagaggccaaaaaagccatgcacttagtttcaggagagatcaggaaggatgttgggaggagagagtaaaattttgctccggctttaaatattgaaatcccatctgacaaaacgtccaagggaatttcagtatccgcgatcaacatccggaagaagttctgaatttgtctcctgtttcaaaatcttttcagtcccgtttagggTTTTTTTTTTccgctttcatattttgtctggcatcttcccgagctctcagtgttgctcactccaTCTCTCTCTCTCTCtttctatctctctctcttgct…	Cyprinus carpio genome assembly common carp genome ,scaffold 000001905
TR4896_c0_g1	1267	c	(AC)6tt(AC)12	1148	1185	tttatttatttattttttcctaccctcaattgacactttgcctattaacgtcaactctatctgacccctctgccagtgcacgggatgccgtctccaaccttttactgtcatttacgcatcgatcagcacaaacagcactgcagcagcttacatggttgccaagcggatgagagctgacactgagggtagtgtcgcatagccggccttttgacaggaacaactgatcaaccaatatataaagtgaccaacctccgtttgtgttctttttatccatccttacagacacacccatccatccatACACACACACACttACACACACACACACACACACACACcatccatccatccatccttgcgcacacacacccatccatccatccttgcgcacacacaccc…	N.A.
TR1540_c5_g3	1949	p3	(CAA)6	1357	1374	catttaaagccagttaaaactggtgttactcatctattatttgtaaaaccacagcactgaatcatggcagctttatattggcattgactaaacaatgagggctctttccttacaatagaagctttgtgaaacaaagaaaattgcctaaacattccacgatgtggtgccaaatgttatgttatgtgccataggtgtgcaagcttgctaagtggtgttatacataactttgtgtcttttctgtcatcatgtagttatcatacaagtgttgaccaaaccgtctgtgtttaaagacatccagttCAACAACAACAACAACAAtcgcccaagcttactccgatgttctgtcatgaatagctgattatattttagtatgatgctttatgtgcagtttaaacaaaa…	N.A.
TR15636_c0_g1	1449	p2	(AT)8	258	273	ggtgcattaatagttaccagataagtcctatttttaaactattttcattgttgaagttaaaaagtctgggtgtgcaacaaagagaaaacagtgattttgacacctataaggttgaaaagtaagagggaaaaaaaggtagtaataatttaaggtggttttattgttagcttgacaaagaaagaggaatttgtccaaaatatgcattttaaaaaatatgaccaaagaacataaaagtgcccatagtctaagaatcacccATATATATATATATATaaactgtagatgagaaatttaccaaagctttgcatgaaatgccatataggcctacatatatataatatacatttccgtgtagtatacacaaacatacacacacacatatatatattgatttagtaa…	Cyprinus carpio genome assembly common carp genome ,scaffold 000028948
TR67902_c0_g1	3565	p2	(CA)7	227	240	ctcagagcacatttctgtcgacccttctccatcctgccgtggacattaggtgtgtcagtctcgctgtaacactttctgaaggctcgtttgacagagtgtcctgtcatctctgaacttctccatttttctcctgtaaatctctccttgaggttgaatgcagtcgatccgcagccgctgaggtcctccttcgacacaaacccaatagagctgaatccagcgacacactCACACACACACACAtcaagacgctggaatcgatccgagcatcgagattattgtgtgcgggattatctgcgcgcttttcactgatgcaaggacgttttcttcctgccttttctggggaatcgatgaatatggagattttccgcgctggcgtcagtgtccgcatcttttgctcgt…	Danio rerio neuroligin 4b (nlgn4b), mRNA >gi|260779967|gb|GQ892838.1| Danio rerio neuroligin 4a mRNA, complete cds
TR67902_c0_g1	3565	c	(TGGA)5tataacgaca(GATG)5gatataacgaca(GATG)5	3479	3560	aatgtgatcagtgaatgtaaacattcttcgcattcatggtacagcgaacaaagcactcaaaaaatatgattgcgtaagttaagaaaaattatttgcatcctgatttcctgattaatgtgtgagacgatctaacattcagactctcaaatacctgcatctcaaggcccgttcacaccaagcatgataagtataacaataacgataattatatagttagttctaaatgtaaaagaaggataacggaagaacagtatcaatggaatcattttcatcattgatagatgatggacggagatagatTGGATGGATGGATGGATGGAtataacgacaGATGGATGGATGGATGGATGgatataacgacaGATGGATGGATGGATGGATGgatat	Danio rerio neuroligin 4b (nlgn4b), mRNA >gi|260779967|gb|GQ892838.1| Danio rerio neuroligin 4a mRNA, complete cds
TR43230_c0_g2	4207	p2	(CT)15	1	30	CTCTCTCTCTCTCTCTCTCTCTCTCTCTCTcatctaagctatgaatagctgctggcttctcgcacagtggcagagagaaggaggaatataacggacgaggccagtgggggggaaagaagagaaaatagtggaatctttccgaccgcgtggattaagacaaatagagccgaagtgaaaggcgagacaaacccgaggaggaatcatctggaaaactgactggaaactttgggaaaaaactaaaaagagcttcttatcggatcagacagagagagcatatcctcaggagctcgagtgagagggaatgtgacgggaatccccgacgccttactg	N.A.
TR46221_c0_g1	1569	c	(GT)7gctctttcttc(T)13gggg(T)13gtcaagg(T)16	1468	1545	aaagactctgatggaaaatttagcatccgaagtcacctgcagctgccttcagattgggcacctggtgaggtgttcacatgcagagtcactcatgttactggtaccctgttgcttaacgtctccaaaaaatcagaaatatttgaagaggctatatttatgaatgagaacaaagctgaatctgttgcacaggacacagttgaagagacctggaatatggcctgtgccttcctcaccttcttcctcctctctcttctctatgggtgcacagtgacattggtcaaagtgaagcctaaatgagcaGTGTGTGTGTGTGTgctctttcttcTTTTTTTTTTTTTggggTTTTTTTTTTTTTgtcaaggTTTTTTTTTTTTTTTTgtttcgtttcattttgttttg…	Ctenopharyngodon idella membrane-bound immunoglobulin D (IgD) mRNA, partial cds
TR3495_c1_g1	1601	c	(A)28g(A)15	572	615	tttcatatcatttgtgttttagccctttgcccatgcccatgcgcctgtcgttttgatattcagccattccaactgtccatctagccagttagtattccatccatccattcagccacccatcagtctaacaataactactgatttcttcttattctgtagttttcttagtatcttttttccacagcaccatttattaggcaacttaaacaatgtacctctggcattttccttttttagatatttttaatctctctgtttatccctctgtacgttctctcagttagcaaaaaacaaaacaagAAAAAAAAAAAAAAAAAAAAAAAAAAAAgAAAAAAAAAAAAAAAcagagaccagtagctactgtgttcctgctccgatcaattgattattgaagataat…	N.A.
TR3495_c1_g1	1601	p2	(TG)22	1557	1600	cccaacattcaaaaatgtatttaaaatatattcaaattaagcaaattttacaaacccaaacttttgaacggttgggcattatactattattgtattatatatacatataaatcctgtctgcagatttgaaaacatttgaaaggtcctcagattccatctggacttgccaagtgagtgtcacaatgaatttaggttctgtacttagtgagtgaatgagaaagaggagaaagagacagattatgtgcaggtatgtactgcatacagctttgtaggtgtttcattatttatgtggtgattgttTGTGTGTGTGTGTGTGTGTGTGTGTGTGTGTGTGTGTGTGTGTGt	N.A.
TR1922_c2_g1	3070	c	(GT)8ga(GT)12	23	64	gtgtgagtgtgtgggtttgtgaGTGTGTGTGTGTGTGTgaGTGTGTGTGTGTGTGTGTGTGTGTgagttaggcaatgaagaactagttaagtcttgtttgttttttcctgttgactcgatctcatcagacaattgaaaccactatattaaatttgctgttggggataccagaatatttaccataatgcaaaggcctgttgctcttagcattattggtgttgatttgaattgaatttacttggataaacagtcagttagccatttttgtgtagatttgctactcttagggaaaaaagcatattagtaatccatctcttatttaatttctcatgttgacgtgttgtattagtgttgtttgtgggat	N.A.
TR5809_c1_g1	2133	p3	(ATA)8	2073	2096	tattagtttctatggttactcatttgattagttattctgttcagctgttgtctaattagttctctttgttgttccctgtatacaagttatgtgttcgccttatggattatctagtaaagacttgactttgtgattcagcttcttcatcatgtgtttatatacacacacaacagaacgtgacaataatagcacataaataatactaataaaacactgatcctgactcctatgccttaaaaaagaaaaacggtaacatttaattatcagtgatacgtgatagatttgatcatgcatggttatATAATAATAATAATAATAATAATAatttggatttaattaattataataaattataatatta	N.A.
TR41295_c0_g1	1648	p2	(GT)11	1	22	GTGTGTGTGTGTGTGTGTGTGTggaaaaatgatcagaatagacgccagtctgatccaactactataccccggtggaatgatgactgcgtttacaatagaagagattgaggaagtaatcataaatctgcccagcggctcagatggcgttactcacgagagtctgaaagccaccaggcaaacatctacaagcatattaacacctgttagattcatgggaaagtccctagttcatagaagcgagcactcgttcctagaatacagaagacagacaatgacccagaagacatctctctactgtgcctgctttcaagaatattgccgt	N.A.
TR41295_c0_g1	1648	p2	(TG)13	812	837	gccccgtccccgaacctgatgcggccgtcgctgatctctagcattgagagccttgggcactagcggcggcgtgctgtgctagtgttgggcagtctcggtcatgtgcacaggctgaccatccctggactttacattggggggatttctaaaacagtactgctcaatctcagacactataggacgcgtgtttatctggaaaaggccataacagtgtgctgatgagtctgtcggatcattcagaaaaatttaattcctaatgaaatttgacttgtaatgtggaatcaaataaagttcataaaaTGTGTGTGTGTGTGTGTGTGTGTGTGgaaaaatgatcagaatagacgccagtctgatccaactactataccccggtggaatgatgactgcgtttacaat…	N.A.
TR41295_c0_g1	1648	p2	(TG)11	1626	1647	gccccgtccccgaacctgatgcggccgtcgctgatctctagcattgagagccttgggcactagcggcggcgtgctgtgctagtgttgggcagtctcggtcatgtgcacaggctgaccatccctggactttacattggggggatttctaaaacagtactgctcaatctcagacactataggacgcgtgtttatctggaaaaggccataacagtgtgctgatgagtctgtcggatcattcagaaaaatttaattcctaatgaaatttgacttgtaatgtggaatcaaataaagttcataaaaTGTGTGTGTGTGTGTGTGTGTGt	N.A.
TR2900_c1_g1	1059	c	(T)13atattttcca(T)15	1022	1059	gtcaggtacatttacctcttgatttaaactgatttcatgattcacattaatttataccagcatttcaatctattttgagaagttgttttcatttttgttttggcaggtggttattgactgctccgactagctcatttacaatgtcatttgtgacagtcaaaccccaagttgtcccaccgataacagctggctgccgttttgcagctgtgtgacttttgatatttagactttttaaatttctgtaaagtagtgttttgtagagcattgtgttcactgccttttgtgcatccatgtataataTTTTTTTTTTTTTatattttccaTTTTTTTTTTTTTTT	N.A.
TR16966_c8_g1	2037	p2	(CA)7	1934	1947	agttataataatcaaactgatatgtgctcatttacatagctaaataaacatgagggatggtttccatagttactgtgttgtagtttcaggtgtgaatgattggccgggtgagtttctacataagctgtactctattaaatattaatgaatatatttgaattaatgttttgagtcggatgtctttatattcgtctcgaatccggtgtctgtatgtaacatcccgattgtcccgccgtgatttggggtcttttatatgcgcgggaagtgagtgtgaccccggaaagagtccagactgagcatCACACACACACACAttaccacacaaacactttcgtttggagtttaaagcgcttttaatgcggatttaacgcagttttgccgaggttggaggagagcgtt…	Danio rerio NECAP endocytosis associated 2 (necap2), mRNA
TR21326_c0_g1	3324	p3	(TTA)5	3043	3057	agacttgggcgacacctggggattcttttacaagtttgagcttcagcatgggacagaagagcaacagcaggaggtaaagaaacgttgcgagaacgcagaaccgcggcacggcgagctgtggtgcgctgaatccaagcacattctcaattggcagaagaacatcggtgagatcctggtcctcgtggctgcaaagatcaagaacaccttctaaactgggactaatatcagattcacaaatcgagcatgtttggtttagcaaatatgttgtttttatagagtctgtggatttgttttgtttttTTATTATTATTATTAtgatggtcatttttccacttttagtgtgtttgtccctctggaacagtgatgattcagggctgttttcattacacatgctgttat…	Danio rerio PRP6 pre-mRNA processing factor 6 homolog (S. cerevisiae) (prpf6), mRNA >gi|34784056|gb|BC056710.1| Danio rerio c20orf14 homolog (H. sapiens), mRNA (cDNA clone MGC:65913 IMAGE:6789223), complete cds
TR47133_c1_g3	1947	p2	(GA)6	99	110	gaaactagaggaggagaaggagaaagaaaaacagcagattgagaaagagaggagagaaagagataaagagagagagcgagagaaagaacgacgtgaccGAGAGAGAGAGAaggagcgggagagagagcgacagaaggagagagaaaaggagcgagagagagagcgggaccgcgaacgtgaaagaacaaaggagaaagagcgggagaaagagagaagtcgtgattgcagtaaagacagaagcagatcaagggagaagagtcgagaagagaagaaaagggagcgagaggaagatgaggaggaggcgtacgaacgacgcaaactggagcggaagctacgtgaaaaggaggcagcttatcaggagcgcctgaagaactgggagatcagagaaaggaaaaaagc…	N.A.
TR47133_c1_g3	1947	p2	(TG)17	1913	1946	gtgtttatagtgaaaatgtggagacttctgatctatgaaacagaagccaagaaaatcggcctggtaaaataacatgaactgagcgagagaagcaagctggagagagggtgaatttaacctggcttctcctgcttttagagcctttaaattaaagtatggtggttgaacgccacagactgatgcacttcaactcttcctatatactccagaggattaactgcacagctgcgtgtgtgtgcgtgcgcgtgcgtacattggtgtgaggttgtgtgtgcgcaagtatgcctgtgtacactggttTGTGTGTGTGTGTGTGTGTGTGTGTGTGTGTGTGt	N.A.
TR26744_c3_g1	1161	p2	(CA)12	1111	1134	ccgtcaggtggttgtcgttcaggtggagttcagtggtgtgtggagggaaggaagagggcagcgtggccgtggtgaggccgcgtttactgcagtcgatcacaccggcattacaggagcacacctgaggacaagcagcccgagccacgaccatctcactgcccagcaatgagaggacaaccttcaacacgagcacagcgcacctcataccagcacacacacagcgtgtcagtatcagtctgaaggagcgtcaagactgcagcatcacacacagctgggtcacactgataaaatgaccttaatCACACACACACACACACACACACAagccaccccctcaaaggaacatatgac	N.A.
TR16466_c3_g3	1250	p2	(TA)6	30	41	cgacattccaactatatgaccagcacctgTATATATATATAttgtgacgagcgttctgagatctcatcagcgtcgccctggaaaccgacgcaaaactacagcgagtttgttctctgccgagacggcagctaaccttgctatctcctctctatttccctagaaagcagcacgtgaccagactgccgccaccgagcacgagcacgggaaccacgacagagagcacctactgcaccagcgcacttacccacctgatattcaccgtttgtctgttgatttgttaaataaaacccaccctctgggcaatcaccgaaccgaaccttgtcgtgtgtttctgtaccccg	N.A.
TR74164_c3_g2	2656	p2	(GT)8	206	221	gagactgttgatttctgtaggagtttaataaggagcagcaggattgttcacattagcctgtagatatgtgagtgagagggaaggagagttgcaggagagtggagattccagtactactgcagtgctcatgaataaatatgagtagatatgaatatgcattagaacattaaatcagcaggcaatgacaacatttggcaatatatgaGTGTGTGTGTGTGTGTgcttgcacctagagtaaaacagagcgggacattaatgacgacagaaagcgcaaagaagatgctaaaaagtcaaatgagaaaggaaaacaaacatttggcatgctcacagttctccttctcaactgacgtgagacaaagaagttattcaaatgactatgaacaaaagtcttttcgttta…	N.A.
TR74164_c3_g2	2656	p2	(AG)9	2019	2036	cggatctcagcgtgaaggcctttcagtgtattggcatggtcttgttgcaggaacagcaggttcttctgcgcactgtgcagttgattctccaaggtcacactcaccgaggccattatgatgatacacggtcacactcacatgtataaataatctcactcacacaagcacacacactagcccaggagaccaggaagacgggctgagattagtaaatgtctgatgggtagagacgggcttggttctgctgtctgcgggctgatgagaggagagctttgcggggggttttctcctcgccggggcAGAGAGAGAGAGAGAGAGggctgtgcgcaatggtagtagtagctgtggtcagaagttgtctgttattccctcaagacatcagtgttggggagtaactaa…	N.A.
TR70952_c0_g1	5535	p2	(GT)6	4776	4787	ttgctatggaggtcattgataaactcaacggggaacactggccctaaccaagacttaaagatgcaaaataacacattacaatcaagcaagaaccttttaaacaggacagacatctttgcagcatctgcattgtgtgcaggatttgcatttttctttttttgtaaatgaaaggagaatttaatgatgctctgaagagaagtattgacgggttgcttatgcttggggtgacttcatatggctgagacacagacttagttgctgaatctacagaatggtgtgtttccatgtactgaacgacccGTGTGTGTGTGTatgtgtggtttcttttgtacgtgctgaatcgtttgatgtaaaaacgtagcctgagtgctgtctgatgtgagaagcaaaatgaatgtt…	PREDICTED: Danio rerio nucleoporin 153kDa (nup153), transcript variant X5, mRNA
TR11726_c0_g1	1821	p2	(AC)6	1718	1729	tctgattattctccgcctccgctgtaatatggatctggattccagaaaattcttaagtctgcttggtctttcgattcgatgacccaggctgtctcacagggaagccatctgcagtgcactttcagtaaacagcaattgtttgcttatccctctaggtatgaccgctgacacttccaggcgtgcagaatactgacccaagtactaaattcgcccctttttcaattcaacgtccacccaaatgactcggaaactcccttttctttatgtcacgtctttatgttaagtcgttagcctatatatACACACACACACccgcctacagccttctcctcgcgaaagtaccacgagaacagcacgctgagtaaagagcgagagtcgatgagattgttactttcactt…	Danio rerio interleukin 34 (si:ch211-239j19.3), mRNA >gi|189442668|gb|BC167474.1| Danio rerio si:ch211-239j19.3, mRNA (cDNA clone MGC:174871 IMAGE:6903093), complete cds
TR74166_c8_g1	4196	c	(A)10ctagtgaaaacatacaatacaatgatgtaatacagtgtacaaagaccatgttttctacaataaattattgccccctccccccag(AC)7	40	147	aagtttgctgaactggctggtgtataaaaaagaaaagtgAAAAAAAAAActagtgaaaacatacaatacaatgatgtaatacagtgtacaaagaccatgttttctacaataaattattgccccctccccccagACACACACACACACattttgtgtcagagaccattctgaccaaaactcaacctttgtttcccaataaaaaatacagtacaagtattttactatcattccctttttactgggctctgcttctttcagatagtgttcacctacagtttctatcagatatgctatttgagttcagtgatgaatgctgatttcacacagtgagctctcaagtcaatccaatttgagtttaacacctggggctcaaaggaaatggagagaaaactggtaaaa…	PREDICTED: Danio rerio fibrosin-like 1 (fbrsl1), partial mRNA
TR17142_c0_g1	1294	p2	(AC)10	434	453	gtgagtggcactgccgccagctaaaatatatagattacacaacaggtagtgctagactattcagcggaaaccctgcagaaaacgccttcggaggagttcagtgaaagcgttgcccatttgattctgtcagcattaaggctggagcctgcttattcccccatttcctgctctgccccggtatcgcatttcaccaccattaccggcaaaggccagccatctaagagatctgtcgtcctcttccaccatccatcactccgtggcccccggtcgtacactccatcacaagaaaaacaaacacaaACACACACACACACACACACagacagaccgagcaaactgcaaagccaaggctggccaagacaaggccgaaatatctgatacacaaacaactttctacaa…	Cyprinus carpio genome assembly common carp genome ,scaffold 000004498
TR33677_c11_g1	1017	c	(A)11caccataaacat(A)23	972	1017	cgtttgatcttttatgctttgcgctatgtgcgattaacagcaagttttcactttaaaagacactgaaatggaattaaagattaaagattggtttggaaatctgatccgcctagttctaaggccaaacgttgctctgggtgtgcaaaggagatgacacactcgtaagaggcttatttgaagggatcttcatttactcacccgtatgacttattttttcttcattgaagtcaaaactagccgtttatcagaatgttcacgctgctcttttccatacaatgtaagcgtagagtgatcagggatAAAAAAAAAAAcaccataaacatAAAAAAAAAAAAAAAAAAAAAAA	Cyprinus carpio genome assembly common carp genome ,scaffold LG32
TR31111_c0_g1	1278	p3	(GAT)8	843	866	cagtacctgcataatgagaaaaagcttttgcatggagacatgaaatcatgcaatgttgtcatcaagggcgactttgaaagcatcaaaatctgtgatgttggtgtgtcactgccactggatgaaaacatgcaggtgagcgatccaaaggcgcactacattgggacggagccgtggaaacctaaggaagccttggtggatggggctatcacagacaaagctgatatctttgcgtacgggctcacgctgtgggagatgatgacactttctgttcctcacctggagatgctggatactgagggaGATGATGATGATGATGATGATGATgactccttcggtgattttgatgaagatgcatattatgagaggctgggaactcgaccggctttggatgaagtcact…	N.A.
TR46209_c0_g1	5046	p2	(CA)6	3488	3499	aggaatggcctggccttcactactctgtgcatgtcctgtgttccaagtgcctgaagagagggtccccctatccacattcctttccaggtgagttgttaagtcagccccgacctgagggacttactgagatcatctgccccaagaacggctcggagcgggtcaacgtggcgctagtttaccctccaaccccgactgtgcttagccccagtcataaatgacattgacttcacctgcacttacctgcctgtgaattgcttccacagactgctgcacctctttcccctacatctttcatgcgcgCACACACACACAgaagtatatgtgtttgtacgtgcaaaagcgcacgccccactttcctgttgcttctacctttcattcctcatctgagggtgatgatgg…	N.A.
TR59263_c0_g1	1467	p4	(TTTG)5	1386	1405	cagagttggagtttttgtttagctttagcattgaattaactgaaaggttttcaaccatgtaattgaatcacggtattatcttattccgtaagggagcatgctgatttttgaaggcaggatgagctcagaggtaatttattccttatgcaagatttacagcatatcgttttttctttttttctttttcaaatcttcaactcctgttatggcacttatgaatcagctaccaattctagttcaaacctagtcaggtgcatttacattattcccttcaagagcaatggtcagggtaactgtattTTTGTTTGTTTGTTTGTTTGttttttagtgaaagtaaagtcatgttcaatgctgttaagtttgagatttaaaagagtttctg	PREDICTED: Danio rerio EGF-like, fibronectin type III and laminin G domains (egflam), transcript variant X1, mRNA
TR26563_c0_g1	2212	p2	(AC)6	1907	1918	ggaatcatggagtaccggcagaccatggagttttctccacctccccacatcttgcgcacctctagcgggacatccactgttagcgtgggctccaccgaagccagaggcgagcgcgtaatcgatgcggtgcgcttcactctccgtcagaccatttccttccctccgcgggatgactggaccgatttctcctttgacctggcacccgattctcgccgcaacaagcaacagcgcatcaaggaggagggcgaatgaacataccatacataaatacacacaatggcaacagtgtacattcgctgtACACACACACACtctctctgttttatattaacacacttggtgttggtccagatcgtttcacagttttcctaagcaagtgatgattaaaaaaactgtgag…	N.A.
TR58236_c0_g1	3097	c*	(CA)6(A)11*	1648	1669	agacaggctaaagaaagagcttgactagaaaacaagctcagtccaatctgttaggtaattgtaaatcctagtttgttttttactatatcaagctggtccatataataagcaatatcagaagataccgttgccagtaagtatgtgataaaaccatacataaaaaaaaaaaagtggttaaaatgaggtcacatggtatgctgttaaaatcaaaaagcaccatccctctttgaagacaaaaaataatctataaatagctgtgttttgtgtgccttttggacagggtgggatatggtccctaacCACACACACACAAAAAAAAAAAAgacaaaacctattaaacctgtaaatggacagatgagggatatctttagaaacaaaaatcatgacctttagttttca…	N.A.
TR42297_c0_g1	2147	p2	(TC)9	2077	2094	tcgcctcactccagctcccctgataaacacgtctgattcagaacagagttaatgtgctgtagcgccctggtcaatatgggaataatgtattaaccttccatgcctttgtttctctctctcatacatttccctcttttatggtcatggtcgatggcttcctgttttcccttcccataacacattcctcacatcatgttttggcttcgtccactgttttgtgacccctctgtgcgccacgacatgccatcacctgatcaccctttcactgatcgatcaattccttcttgcatctcttctcttTCTCTCTCTCTCTCTCTCccactcttcatccagggagatctgccctccactgggcatgctcagtaaatcac	N.A.
TR71022_c2_g1	3457	p2	(TG)6	271	282	agtgaatgtacagacttgtatacgatcagtcaaaaaataatttatttgttatttaaacatcaggatgtcaccaataaaacattttggaacaccacattacacagaattgaatataatatcaaatcaaatattcttaattataatctattcttagtaatagtaatgcaccggtggtgcactttactgcataagcatttttttttcaactgtggtacacaaattaaaaaaataaatccattgctttggcctcataaaataaatgcacttgcaTGTGTGTGTGTGagttaccgacttaaagcatacagatctgcctttagtttgcgaaatgagggtcgttttcttggatcatactgccagcactgacacataagtgcgtagatttcatccggacagttattt…	PREDICTED: Danio rerio FES proto-oncogene, tyrosine kinase (fes), transcript variant X2, mRNA
TR49590_c0_g1	3016	p2	(TA)10	2199	2218	actgccaattcttttcaattcttcaactgccaacgtacttaagtttcttttgaaaaactgtcaagaatgtcagataaccaaagctttgttttatttccttgtagcagacatgtcctcatgtgctgatgaagaggacatacagatgtctttggctaaagtgcacgactggtacaaaaggcatcatctatcagattatggaagtgtttccagctatggggaacatgacaagactgaacaggatagagattaatcattaatctgatgcatgtttaaattgtattatttttgtcatgcagttatTATATATATATATATATATAtgcatgtcattttcatacaaactgatttttatttaatgtcattaatccataacattgttttttgtgaacagaagatgaa…	Cyprinus carpio genome assembly common carp genome ,scaffold 000000766
TR4461_c0_g1	5307	p2	(GT)6	5148	5159	catcaatcattgagaaaacgacttgcttagaagggtggtcttcaagatacctgcagataatcacacacatttcttaatgcatacaaaaacgcacacgactagcctacagaagtctgcctgtctgagtcttggtttgctgccccattttttttaaaagtgccatatttttatgggactgacagtaaatgggacatctttaattgttggtgtgtgattttgttaaagccactttgcaggttgccttaagtagagtagcttgtttgcgaatgcccagaatgcacttatgtatgttgtgtgtggGTGTGTGTGTGTggccttttgaacaacaatccagtgggaccactatatttaagtcattttgtacaatttacaaattatttaatgactagacttgttctg…	PREDICTED: Danio rerio intraflagellar transport 140 homolog (Chlamydomonas) (ift140), transcript variant X2, mRNA
TR67464_c0_g1	1660	p2	(AC)10	279	298	aaaaaagtatatataaaatatatataaatatttctatcaataaatgaaataattgcttgctactacactgcacatgatatacatttttatgttgaattttattgtttttatctattttgatgatatagtggaactaaaaaatgtacaaattttacaaaaatgttacctgattcacaacaatatagaaactgtggagcacaacagatgcaaatttgtgatttcaggataaaagttatgagtaagttatcataattattcacagactctttttccctcttACACACACACACACACACACttgctcaactgcccccacaccagctgtttggttgttggttttggctaaatgatcgactgcaagtataaagcgagaaatcagtcatcatgcagtgtgactgg…	N.A.
TR14518_c0_g1	1710	c	(AAC)5(A)11	1646	1671	tattccaaatgttgtgaaatcagcaaaatcatccaactttgcacccagtgcagaacacgcattcagttgcctagcaaccgctccatctgccaaatccagcagataaccgatcagaaccagccagcacgcggcatgatgatggccgttgagactgcagaggattgaggccatgcccatgagcatgttggcaacagaaagagcattggcagcatttttccgggcaaactcctttagatgcacccagttagcctgttcgtttagaagcagtttgttagcgtcctggaaaaaggctaccaaaaaAACAACAACAACAACAAAAAAAAAAAcatgagcaattacacaacagtgagttcagtgcatgtttg	PREDICTED: Danio rerio si:dkey-205h13.1 (si:dkey-205h13.1), transcript variant X3, mRNA
TR30110_c0_g1	1327	p2	(CA)8	365	380	ctaacgtcacataaatgatccactaaccattcagaaacgtccacctcttcccgagtctctcatctgcgtccgactccactccacaactgcttatttccgatgttttggctgagtgagattggcctgttttgttgttgatgtatccgaagctcatgttaaggatccgctggaagggggaggggagcagcagctcatttgcatttaaagggacacacacaaaaacgtttttgctcacctccaaataggggcaaatttgacacgttataataaatgatctgggggtgttttgaactgaaacctCACACACACACACACAttctggggacaccggagatttatattacgcacattttttgcacatcctgtatattctcactatgaacacacgcttttcttcct…	N.A.
TR16245_c0_g2	4760	p2	(GA)6	4641	4652	tttaacggagcatccgaaaaacggcgagtttaaagatttcctgtgcttttcctctgtctctctcgctggctcgctctctctctaagaccaagaagagagaagatgaagacgtgatttgaattaaatctcctttttttgtttgttttgttttgtgatgccggttcgttcagttctggagctcagttccgtttgaagcggctcggttcgatttgtcccactgctgcgctgctcgcgtctctcatcgtgtcggagaaaagcttcggatcgtcacggaaatgagctttaagaaaagcgaacaggGAGAGAGAGAGAgggcagagattggagagacggcgttggcggagagggttgggatggaggaggcacgagctgttgagcgcgctgagtgccgcaccggga…	N.A.
TR3797_c0_g2	3950	p5	(CAGCT)5	2469	2493	gcttttttccaagtaacagaactaagaaagagtttcttgcaccatcctcactgtagcaacactttaaaagcgaacaacttgtatgttcccagctaaagatgtcaactcacagcacagtgaatcacacataagacgcgtcatgttatgttaaaataacctgagagagctggttgggaattcttggagatttcatattgcactttgctgtgaagcttatggttcatattgacaatcatttaatgagtcctcgactgaaggcaacaaccttacggctctcgagtacatgagccggtgtgactgCAGCTCAGCTCAGCTCAGCTCAGCTgcaggcggtaagtcctgatttccatgggtttaaggctgatctcctgcgggttgacttcactgttgtatgtgtgc…	N.A.
TR46017_c0_g1	2490	p2	(AG)10	38	57	gtcctggtctgcgtgttcccgtgtgcgtgtatgagaaAGAGAGAGAGAGAGAGAGAGcacatatgagagcgcaaccactggaatcaaggggaatatgtgaaggcagcacatgaacgagggagagagaaacagacagaaggagacaaggagagaattagagacagaatgagtgagacagaaaggcaatagagggttggcgggtggacggatgaaagagccggagacgagaagatgcttcagctttgtcagtgtctctccatcatcatgaggacgatacagagcaacctgcacaaacagattgacatgtcagcagcttctacctgattcataccaagctaaccaacagaactctactca	N.A.
TR26308_c0_g1	1189	p2	(GT)31	1127	1188	atccaggaatcgccactgaagccagagcctgccatacgaaggtgtcaaccacagccacgcccacacgcaccgccttcccagcatcctccccgtgagccgccgctgctttcttgcctttatccagtgcgtccgcagacacgtatgcagtggccacggcgtaactggcccacacggcgctgacgggcaccagcgcgcggaatgcctcgcccacctcgttagcgtagcctagaaatctgacccatgtgtctcggtaaatatccacttcttcgccgtgtttctcgggcgtgtgctccatactgaGTGTGTGTGTGTGTGTGTGTGTGTGTGTGTGTGTGTGTGTGTGTGTGTGTGTGTGTGTGTGTg	Danio rerio mitochondrial fission process 1 (mtfp1), mRNA >gi|37590629|gb|BC059182.1| Danio rerio zgc:63910, mRNA (cDNA clone MGC:63910 IMAGE:6790382), complete cds
TR56957_c0_g1	1779	p2	(GA)7	262	275	caggaagcctctcgtgtgtatttgtagtcttgctaaagtccctaaaatcagcaacatgcgaatataacgcgagagtcgctgggtcctgacctgttgcgcacttgttatttctctgaccgcgtcgcgttgcgttgaaatgtcgcctttatatcttccgacgtatttttagggtgaaacgattccgaggagttcgctttcctagagttgacaggagtgggatgagaataatgcactttaacgggacgagaatccctggcaggtGAGAGAGAGAGAGAcattctcccgaagaatctgaccatgaacctgggacgctgccctgcacctgggctgtgtgtccagatactctacagtgtgctcatactgtggaccaaagagatggacggactctcggatttctca…	N.A.
TR92818_c0_g1	1280	c	(A)11cctttaaaaaaaatttaaaaaag(A)16cagcctataactaaattatgtagccacactataggttcttttactcgatggttt(A)10	1	114	AAAAAAAAAAAcctttaaaaaaaatttaaaaaagAAAAAAAAAAAAAAAAcagcctataactaaattatgtagccacactataggttcttttactcgatggtttAAAAAAAAAActtttcaaaatcataaaatcagcatgaatacacagaacttgttatgtgtttgaatacaatttttaaaaatatttctccttttaataactaaatatacttaggcctatttatcattggcccatatagtggtgcaacgctgttaaaccagtggtgacagaacaaacacaaagtgttcaaatgacttcaagacctgtttggagagttgtgccaaccctgtcgccaagataaacaaagctttatcaagaatttaaagaagaaaaaaaaagtgtctcagtgtgcgtgcgt…	N.A.
TR10975_c2_g3	3389	p2	(GA)12	589	612	cagctgtttctctggtgttttacatctctgatgtatatctgcccctgtgacagagaggtctgtgccctgcgtgttgtgtattgcgccgtgcggtgcaacaccacagggattatgggagtgtggagtgtttgtaagtgtgcgtagagctcagtgagggatctgcccccagcctttcgccgtatcttgctgactggcttgctctcactgccatagaaacggggttcttaagcgcggtggagactcattctgcttgggcgctgccgagcgtaagcatcaaagggatcaaggaggacagagaatGAGAGAGAGAGAGAGAGAGAGAGAaagtgtaagaagaaacagacaagtattgacatcactgttggcctccccatcggtgtgataatagcgtgtggcttg…	PREDICTED: Danio rerio synaptotagmin VIa (syt6a), transcript variant X5, mRNA
TR65760_c1_g1	2398	p2	(TC)6	1966	1977	gaattgttaatttgagaataatatttccagatggatttaaatatattatggtttctgagggacatcttgttgtgttgaccttccatgctcaacctgaatttgattacactgctgcttgcggctaacggatgataacgcattgtgatgattttgatcactgaatgagctttatttttgacttgttttgctatcttagtgtacttagaatagaccgcctggaactaagttatataataccatatttttctaatgtaatttcattcttcaaaccccaacgtcacgattcctgaagtaagatttTCTCTCTCTCTCtttttaaatgtatacaaacgtggtacatttgacttggatttcttcggatgtattcatcctttgtaagacgtccaaagtttatagtga…	N.A.
TR35615_c0_g2	1530	p4	(GTGA)6	1	24	GTGAGTGAGTGAGTGAGTGAGTGAatgctatacagcaggttcccatgggattttcacaagtgcttgttttctgctgaacaaacacactggagactatatggatggcactgattgttatagaaaagcatgctgacaaactaaattatagctgtaaatatgtgtaaacatttaatattttttaatcatccttcgctgagatattgtggacttggctcttcatatataatttaagaaactgctgatattttatttatttcttatttaccttgaagtgtatggattgcagctgttacaagcctcaacgtttttaaaagcctcttagaa	N.A.
TR63000_c0_g1	1216	p2	(AC)11	1066	1087	cggtgccgatattcatgacgtgccatgaatgaaatcctggcagagattatttttaacattttgagaatgtcactgtgtaattgtgggaatttctgcaagttccagcaatttttttaactcccacttagaaaatgtggagggagttaaagttgcaagttttacagcagaaaactaacatgatcacaacagttgttgaaagcgatgatgttatagtgtgccaacagaacggctgccaaacacgacagaaccacatcacaattcattagcgtcctacattaaacactgtagacctgccaaacaACACACACACACACACACACACgtgcatgcttatgtcgtcagtcctgaacactgttattggtaactaaaactataactaattgttttcattatttgata…	Cyprinus carpio genome assembly common carp genome ,scaffold 000000577
TR59150_c0_g1	2910	p2	(TG)6	2663	2674	ggaaagaataatccattgctccgagcaactgcttatagttgtttctgtcgaatggtttccagctgcagtctagtcctgggtgaagtctaggctgctggatgctctctgtctgaacttccacgatgtgagagcagttcttatgcagctcactcttgacaatgctgatgggcttcctggatagatggaagcttgtgtagagcaggaaagtgagagcaaacgtgaaggccttgtaccactggtccctattgaaggatgccaggaagcggatgccaggtgggactggtgccatgcttgtgtataTGTGTGTGTGTGagtgtgtgtgagtgtaatacagctgcttaggaaatctcataaagatgttaggcaggatgcctgtagatatatggtcacaagatccat…	N.A.
TR18679_c0_g1	1210	p2	(TG)7	418	431	tactagctttattggataaagggactaagttactggaacagtcactaggaataagtggatgactgtaattttgccaggtaggacaatttcctggtttgacaaaatttgttggtcctggaaaaacattcaggtccaacaaaactctgtctaatgggagcatgcttgcattacattggccaagtctgcaatcgcatacttgcatgtatgtttctgacttaaccctgaccctaaaatctggatagcatttataagattgttgttccaggacatgacttacttgccaaaaatacagtcacagaaTGTGTGTGTGTGTGcgattattttatacttttgtgtgcttccgtacatagtgtaggtgttgcagtatttaaaagcccatcttcatcttctattggacat…	Zebrafish DNA sequence from clone CH211-125I3 in linkage group 12, complete sequence
TR6003_c0_g1	1745	p2	(CA)9	510	527	tgtatacgtcttagatgctgaataacattttctgacactaaaccagctgttgctgttttagcctaatgatgtttctgatcttatatacacggacgtgagcagaaattagttgactgatcggtttgtttgtgcacagacaggacaaagatatgaatgcattgaatccatccaagttatttgttctgatggagtaaacgctgtgttcattcatcaccattgctacattagataactgtgtaactatgagaactctttttatgtttcagtctaaatgtcatgtcaaacacatttttgtctatgCACACACACACACACACAtacaggaatatttcagtttaaacacactacaccttatattctgaacaaatctcttattagattatttggattttaacaaag…	Cyprinus carpio genome assembly common carp genome ,scaffold LG5
TR73444_c0_g2	1004	p2	(TC)7	729	742	cggattggctggtcttataggtttggccgtgtccaaaggtgcaaagtcctaagatggagttcctgaaaagcgtactttgattcctttcctcttcagaaaagagacttaatgcaaaacatataatcacataaaaccacgaggaagcctcccccttttttttttattttgtattactctgccatgtctttcataataaagtgaccatattttacctaggttctttttgctttatggttctccagctcttttctagtatgtatagaaatgtagagttggaataaactaaaaaactgtatgtttTCTCTCTCTCTCTCtgaaacctttaattttatgcaattcaattacagaggcttgccaaatatatgcagtactggacaagatacaagatactggacaata…	N.A.
TR73444_c0_g2	1004	c	(A)12gaaacaatgcagtaaaaaggggt(A)16	954	1004	gctttatggttctccagctcttttctagtatgtatagaaatgtagagttggaataaactaaaaaactgtatgttttctctctctctctctgaaacctttaattttatgcaattcaattacagaggcttgccaaatatatgcagtactggacaagatacaagatactggacaataatagcatgtactgttgggctttttttaatatataactgtatttacactataggtaatcaatattttgataaacttgagtaatgcctcacatctgttaaagaattaaaatgtgtgcttactaaagggAAAAAAAAAAAAgaaacaatgcagtaaaaaggggtAAAAAAAAAAAAAAAA	N.A.
TR33114_c2_g4	1318	p2	(CA)11	79	100	gtaagagctgcaccgcatgcttcctattgcctgccagcctggaacaggctcactcacacttaaacatatacacacactCACACACACACACACACACACAcgcacacacatgcacacaacacttaccactactcactcacatgcacacacaagggcctgggcttctgctacagacaacagatactaaaacagaagtcttaaattctgagctacatgctatgataaaacgttaaatgtaatttgtcttttttctgtaacaatatttcattttaacaacttgtaagttgtttaaacgtaagtatttcttaagtatgctaatatctcctttacacacaactttacatcattagcacatgctagctagatgtttagctcttgacaaccaataaaaaaaaattgg	N.A.
TR38249_c0_g1	1753	p2	(AT)9	56	73	agtgtttggacatattttgatgagattcatccgtgaactgggaaaaaatataaagATATATATATATATATATaaaaaaaatgataatctgtaaaaaggaattgtgaatcattcttgtgtctgacaagttcttggcattgtccctatataatgcattggaaaaaaaagaacagaatgtttcctgactttttatatttaatcatcataagcttatttaaacaccttcagaaccaacgacactgaagacactaaaatgcacacatatgatattttacaagtcacacttggaaagtatttcatagataatatgtagttatatttccttcagttcagatttcttcaaggcagtcgtataaacaatcacagagggtga	N.A.
TR60418_c0_g1	4522	p2	(AC)6	2109	2120	tggcatcacgctcgacattttgagtcgccgtctgtactgggtcgactcaaagctgcacacgctgtccagcatcggcgttaatggagacggacggcacacgctgatctgtgaccaccagaagctgccacatccgctggcgctggccgtgtttgaggagaaagtcttctggaccgacgtttccaatggcggcatctggagtgcgaaccgcatgacgggccaagacatcgtggctgtggccgaacatctgcagtctcctgaagacatcgtgctccatcacagtctgaaacaacctacaggtgaACACACACACACgttatgtgtctttgttgctgttattatctgtgttttttttcaagatgatctacatgtttgtcctgctcatgaggaagtgatgtcatt…	N.A.
TR5005_c0_g1	1495	p2	(GT)16	1	32	GTGTGTGTGTGTGTGTGTGTGTGTGTGTGTGTgagtgcttacatgtgtgtgcgcgtgcttgtgcgggagtatgtgcgtatatatgagtttgcgtgtgtgagtgtgtgcacaagtgtgaaagtttgtgtgtgtgcgctcaatgtatcctgctgttagtaagatacaatctcttttttcacctaataaatactgaagttgtgttttatcgtttaacgttctgaaacgtcgtgtctgtactcctccctggtcacagcacgggccgatgcggctctcttctgtctggacctcgtcattcttcttaatttacagtctctcactgcactcagatattc	N.A.
TR5005_c0_g1	1495	p2	(GA)14	1467	1494	tgttaaatccattcaaatatgatgatgagctcagtgtcgtgagcgtcaccgggagcttctaaagcctgacgggttctgtgcggtatcagagctcatttcctcccgcgcgcatctctcctgctcgctccacagacaggaaacagatgcgcctcatttcctgtctgtccacggcagagagccgggacaatgcggccacatctatccacaacaatacaacaccgcgcagaggaaaacatctctggacacgagaacggcagcagtgaacaaaccgcagaaacacaaatctgtgttcattcatatGAGAGAGAGAGAGAGAGAGAGAGAGAGAg	N.A.
TR65181_c1_g1	3706	c	(TG)6(AG)11	3015	3048	cccctgtccaacccagacgctattggacgcagtgatcaggagtttctcagtgcctgaggagtgttggttgaaggatggtatggagctggatcgcatcccaaacattctttgtccattagaatgacggaaagaagtgcatatcccaagcctttatttggagctggaacactatttctcctgaaacgatttaacctgagccaaggaagcatccagaaatatcaatccatattcaacactggaaggtttctgagttatgggaatgtgtctctttcctcctttctttgattttgtgtttgtgttTGTGTGTGTGTGAGAGAGAGAGAGAGAGAGAGAGatggtgtgtgtgtatttactgtatgtacgttaggacaccgaagggtaaaatgtagacttcatcgc…	N.A.
TR18068_c0_g1	1713	p2	(AC)6	1690	1701	actggtcatcttatctggagggtcttcatacaggatcggggcctctggctctttcccttttttctctttctttgcaggtgcagttccattgccagtctccccatccacagcttcctcgttcttcttggctcttttgggcatgtttacagttgttttaagaccacacacacgaaagaaactgacagcacacacacgtacacctaacactttgatctttggttgagattgcactgaaagcacaatctatgtaggactatgaatttctctgcacggacgggcagaagcagacgaagctctctgACACACACACACaaacactcactc	N.A.
TR32115_c0_g2	1694	p2	(TA)9	839	856	ttgtctgtacaatagtcattggtttatcacaaggtatgttctgctacagaccttacctaaatatgttatgaataagtattacctagtgatttttgtcaattgttgtcattgttatatttgtcatgtgatttctcacttgcagcaaactgattctaatattgtaattaaaatgctgctcaataatattttattaaaagtaatctgtgatgcagaacacattttactctccttcaaaggcactatacactaattagctacaaacattcaatcttttgaactcatcatggaacaaactgacttTATATATATATATATATAaagtcagtttgttccatgatgagttcaaaagattgaatgtttgtagctaattagtgtatagtgcctttgaaggagagtaaa…	N.A.
TR15752_c0_g1	7859	c	(TA)8(T)10	844	869	gtcccatgtatttggatatttttaacaggaagagcatttaatgagaggatatatatttatatttgacatttatgtacaaaatgtttaaaaaaagggggggaacgtaaaattgcataatgcatgatttgttttaaataattttaaaaagctctaagtggacatattccatttagcaccatataccgtatgcatcatgtgaacatttcggggcaaagatcagcaaactgtgtctccaaggcacttcagaatccaaacgaaaatacatttatttctgaaatattggcatgatttatgagtgtgTATATATATATATATATTTTTTTTTTaagtacatgtgagcgtaaacattgcacttcacagaatggtcatctctcacacatccaggctccatcaggtttc…	N.A.
TR45208_c0_g9	2072	p2	(AC)11	1	22	ACACACACACACACACACACACaggttattcatttggatgcaacgccatttaaagtaacaatagaaaaacgatatctgagtcttattagattatgttattgcatgcattcgagacaacatgtagatatgaaaaagaattagtgcagcaggagggcatgataaaagaaagaaatgcaacgttaacagcacatgtagtaaaatcatcatcgtcacctgcagaatgattcagtcagcgtccacattcacacagatcatgagcctgaataaggcaaacttaagacagtctttagtgttcgtttctgccagtgtaatgctgtcgtta	N.A.
TR45208_c0_g9	2072	p2	(GA)10	1661	1680	gctcacaccgttggcgccgtaggccgtgttgatggacacccgccgcttgcgggcgccgtcccacagctgcttgaaggagtccgccctgttaatatcggcataccaccactggatctccggcacggggttaccgaccacatcgcagtacagctcaaaggcgtctcccgtgagctttatctctgacattggcgacttcacaaacccagcgctctgagatgagacgtacgggagcatcacgttcccgtggatgaggagcagcgcgagcatccccgtgtaggacagcatcctgcaggaggagagGAGAGAGAGAGAGAGAGAGAgcagaggatggacgcggagcggcttcagtcgcagaggatggcggaggaggagcgcggacgcacggcgagaaacgcgaca…	N.A.
TR73674_c0_g1	1339	p2	(CA)7	473	486	tagctagtgaaaactgcttttgtgtgaagtcttctgatgaggagagagtgtattttgtgttgttgttgtgattaaggtcattgttagtctctaaaatgattgctgcatatctgatgatgcttgcatcagagctgttattaaattccagctttcctcttgcagtacatcagagtatggctgctctgaatattgattcagttaaaatggttaaagtagcgcaaacacagtcaccatagcaacccagcattgtctagggatctgtcaaggtgctctaatactttttctgcccctcaggtgctgCACACACACACACAcgcatgcagaaagagttaaagaatgataactgtggagctgcttttgttcttaaaaaccatcattagagtttgtttgatgtgggac…	N.A.
TR16562_c5_g1	1808	p3	(TGA)6	4	21	ctcTGATGATGATGATGATGAggaggtctccttggtgccggcttccaccaaacctgccacgacaaacaaggtgttcaaatcgagacgaggcgatgatgatgacaatggcgacccagcgaaagaggtggacctggtgttggggccaggacttgatggaggtggcagtggtgagtctgagaagtctgaagcccaggctaccggcatgatggtcctggcactcctagacaaaatcataggtgtagtggaccagatccagcagtctcagacaggtctcgaggccaagcaggagaccatggaaaagaacatgagcaccatccagac	Cyprinus carpio genome assembly common carp genome ,scaffold LG38
TR90988_c0_g1	2015	p3	(ATC)5	1518	1532	agctgccagccgagagtttagctcagctgccggcgcttgagtacctgcgtctcaacgacaacccatgggagtgcgactgcaaagccgtgccgctctgggattggctgcggcgcttccgtggctccacctcctcattaacatgcgtggctccgccagagctggcgggaaaagatctaaaacggctgacaaaagaagagctgccttcctgtacgggctcggagtcgctccaccagagcaaatccagcagccagggggatgtgggggtgtcgttgaagaaagatcatcatcatcgatcacacaATCATCATCATCATCctcacctgccacatcaggatcaatactaccccacctccccgctccctcgaccacccaagtcgggacgcaacaggaactgcacaa…	Cyprinus carpio genome assembly common carp genome ,scaffold 000000618
TR90988_c0_g1	2015	p4	(GTGA)6	1965	1988	aggagttagccaacaaggaatcaggcgacaaatatgacccgtcaaaaccgagacgtaagaacaagtgcatcccacggactacggtggggccccctagtggcgtgcaaaaagtaaacagcagggcggcatccctcttggcaccttgtttcatcatccctctttacttattagtgtgtctcactgcccttattttccgctgagcctgtggaagcctctacaaatggttttactgaaaaactcagccctctgtctactctggctcctacacttcagtgtgcgagtgtgtgagtgtgtgagtgtGTGAGTGAGTGAGTGAGTGAGTGAgtgtgtgagtgagtgagtgtgtgagtg	Cyprinus carpio genome assembly common carp genome ,scaffold 000000618
TR33636_c3_g1	6997	p2	(AT)10	6887	6906	ttattcacatgcactgctgctcgcttttgcaaagcatatttatgtcagatttgctaaattaagaaatggatttcagccattcctttaaaactaattttgcagatgcagactattgtgcatctgtacgctgttcagaattcccaaatattccagattgttcctaggaaaagctcactcgaacataaaaatgtatatcattttcgcatgttgttccaaacctttgattgaatttctcctaggaaagtgatgtttaggcagaatgttgatgcagttcttttccatgcaatgcaagaatacagaATATATATATATATATATATagagtgtggtttaattgtttcaacgcgattaacatctaacattgcatctaacataaaagtttgtttatattaaaaatgt…	PREDICTED: Danio rerio serine/threonine-protein kinase MRCK alpha (LOC567912), mRNA
TR36903_c0_g1	1124	p2	(GA)6	369	380	ggcgcagcagctatgctttcaggcagctgtgtgggcacctgtgctgaaggaccccagcccttctgacagccgttcttgtactgagggagaaaaagagtcagaggcggatggacggccccatgactttgggcgagtaactacatcttgtgggagatttatgcttggctgagagcctagagctgcagctatgtgtgtaaatagccaggctttttttaaacacccttgtcacgggcacgactgtttgatgtgacaatgcttgcaccggggcgctgatgttcagcccagaagagatgatcggagGAGAGAGAGAGAaaggaagagaggcaaggagagaaagcagcagggagcattcgccttccttcagggccttttgcatgcgagaacactggctgtgaatga…	Cyprinus carpio genome assembly common carp genome ,scaffold LG14
TR66749_c0_g1	1212	p2	(CT)6	1080	1091	aggctcatgagagagtatccaccgataatcagggctcttcttcccaaagactcaatcagaagaccacacgttagtgcagtgatgcactcacaagctccggttcccactgtagcgtacggaatcttgtcagctggaatcccagcctgggtgaacacatagtctgcgtagaaataaatcgcattgatgccattgagttgctgggacgtgtgaatcacaaagagggtcagtagctgccagcgaagactgtggtctttaaaaagctcccagggcttcttgggtttaatgccgatcgcgctgtccCTCTCTCTCTCTatgtcctccttctctccatggtacttttccggcccatggaaccacattagagcctttgtgctggcgacttcatctccacggtcgatg…	Danio rerio solute carrier family 2 (facilitated glucose transporter), member 11b (slc2a11b), mRNA >gi|163916090|gb|BC157382.1| Danio rerio si:ch211-207k7.1, mRNA (cDNA clone MGC:175262 IMAGE:7066310), complete cds
TR43171_c14_g15	1050	p2	(TA)10	739	758	agtccttcgcaccatgtcatctggtaaagtggtatgcttgcttttctttcgctgctttgtctttctctcttacgcttgatttgtttggctactttggtctcaggtagagtagaacggatttttcttcccataagcaattccactgggctgaccactgtagaggtggaggaggtgggagtggctcgaaaacacatgagtactgtcaacgggtcatcctgtttcagaatacgcttcgctgtctgaactgcccattctgcatgtcggttaccttgtggattatgtggactagatgttatgtgtTATATATATATATATATATAatatcgtacaaaccacaaaagctgcttctggcttcactggagaactgcggtccattgtcgctaacaatttgtttgggta…	N.A.
TR7171_c0_g1	1454	p2	(TG)12	1414	1437	tgttttcccctctgccttcttcaatctctttaatggtaaattactcattacctgctgttgctataaacacacttgggttctgcaatacatgtgtgctggtttttccctttattttttaatgggtagtttaagtagacttggctcatctttgtttttcaaaattaattttattcctccccacttggtgttggtttgtcaagcccccagactctccgtcacatcccatgctctgtacactcccttaatcacactcacttgttccctattagctatcactatcagaaatgctaaaaatactatTGTGTGTGTGTGTGTGTGTGTGTGtatatatatacacacac	N.A.
TR42663_c4_g1	1064	p3	(CTC)5	586	600	tatccagtgttgacgtccggtgttgttcccggatccgccagcagtttcctgatccagcgggacagtgtgttgggatccggacacccctccactacatcaagacacaatcccgtcttcctttgagggctcttcagattgtgatgtcagaggcggtggaatgggattgtacgcagctcttccgcgtatggagtggggtccggaaacacctcatgtagcagaagggtcataaggtcatccacatagtgacaattcagattcctgagtgacgccagactgtgggtcatatgaggagtcatggggCTCCTCCTCCTCCTCtaacaccagacgaggactcttgcttggcctgaagatcgagtcctttactggtgttgaggacagccgcacatccggacacatgcc…	Cyprinus carpio genome assembly common carp genome ,scaffold LG18
TR8852_c2_g1	1671	p2	(GT)8	1648	1663	caggttggggggaaaaaaagattatttttttcttttaaaaatgggggttaaaaagtgaaaaggcatatattttgcatctgtcatctgagcctcccaaacatgtattttatgtatttcactccatattgggaatataaacgttccaaatgatgtatatcccccccacaaagctagtcaatattgaaagagtagattcatgtcgtgacttttaaaggtaaatgttctaaatgttattggaaatttgaccgctgcacaccgcaaaagttgcattttgagtgtctaggagacgtgagtgagtgcGTGTGTGTGTGTGTGTaagtgttt	N.A.
TR51481_c0_g1	5333	p4	(ATGT)6	5310	5333	ataaacgtttgccttttggctcaggaatctagcttggctttgggcacagaaatatgtggcagaggtgaaaataatgatagaagggaatggcaaactgtctcatctggctttcatctggccaacactgcatttacatacaatttatgcctactgtctatttagacggaaatacagcattaaaaacacgttcacactcctcatttcaaacctatgtttgtccttctgtttatggctgctgcttctctattatcggccttccgtattaataaaagttatcttatgctttgtctattgttgatcATGTATGTATGTATGTATGTATGT	N.A.
TR71113_c1_g1	6545	p2	(AC)21	1	42	ACACACACACACACACACACACACACACACACACACACACACagaagctttaaaaacaactgacacaaggccgtctatttaaaaagttattttcctcttataaagctttctgcataaagactgcacattaaaaaaaatatagaatacaattcttaaaaccttttgtctctacacaggaagaaattgaacatctgattataatgatgagctaaatacacactgagagtgttggtacagcattctctctctgacagggttagaggtcggtcactttgttctccagcgctgcggcgatctgttgcagtctcagtgttaactgtttactctgggcggcagggtctt	N.A.
TR67332_c0_g4	1462	p2	(AC)16	715	746	aaccaaatgtgttttaaaagagagcttatattaaacagagctattagcgatcaccatgccaaaatacaaagggatttgcaatattaaaccacacgtttctgtttattctaataatgacctctaaaaacacattatttgggacagtaatatagagttcaaagcattttttaacagtgcgcatatactgtggcagttctggactgcctttatgtgcatgacaattcatctttaccaaaccctgctgttcatgtaaaacattgtcataggagtaaaatactgttctctcatccaactgatcatACACACACACACACACACACACACACACACACccctcacacaccactgccgctgccagctccttcttcctcgcctttcttctgcctctttttggctcgg…	N.A.
TR8723_c0_g1	3195	p2	(TG)8	584	599	caacaaaagattcctcaccaaagccctttggtgaaacctttcatacagttcggtcggtgagaatgtaaacgcatgttttaagcaaaacgattagcaactgaagagggatatgcatctccatcagggcaataataaaaagacccacccaaattctacaggttgtcgcagcaatgcaaaaagtcacattgatggacaaggtctttctcattgtcatgaaaataccccagtacaaaatttcagcagttgtctctcatgttactgtactgtatatttgataatttctgatgaactggataatttTGTGTGTGTGTGTGTGacatacatcaggggtcttttacatgacttcacagagttacaggaagaagagagagggtcaggaaaaggtatagtgtgagaagt…	N.A.
TR67781_c0_g1	1648	p2	(GA)8	1252	1267	ccatcatggctttctcgagtggctgtgcattaggagatgcccttgctcagatcaaggtgcgcccttgagcctcacggaaaaaccgaatgtttgatctgggaaccgtccagagaggccgcaactttgtcgtataaggcgatgaccgggaaaccccacatcagcatgcaggggcaggcatgagtgaacaaacagaacctgctgcttgtcaaacatcacgcctgcattagcgcatggagctctgggtattagaggggggaggggcatgcagcatttcaatgagacaatgacaaaaacaagatgGAGAGAGAGAGAGAGAaagaagcgatattagatttctgctgttggcagatgctcaaataaaactgtggaaatccatcaggccatgggatcgatggatca…	N.A.
TR9184_c0_g1	1211	p2	(TG)12	1161	1184	aatctccaaaagtggtggcccagactaaggattgactgcggatcttagcgccactttgaagaagttaagctgtgctgtcaatgatggccgtgtccatttcctgagaacatagaaggagcgcgttatatagagccgagagggtggcggagggcaaagggatcttctgtctaaagtggggaaggatctgtggctggttgcatgaacttagactagtctagactacttcaagactggtcataactttttaaaagggttagttcacccaaacgatacaaacaagaagatattgatgaataaagtTGTGTGTGTGTGTGTGTGTGTGTGcgtgtgtgcgagtctttgctggaggag	Cyprinus carpio genome assembly common carp genome ,scaffold LG19
TR43779_c1_g1	1389	c	(A)17(T)12	1361	1389	aatgcaagtgccttaatgagtacattttgaagcattaaaaaactaaacgaaatgcatatttcaaccaatacggtataagagcaattaatcatttaaaaaaaacgtcctattccttaaaaacactgttttttttgttgttgtttttttttattaaagaaaaatgtaatgtaatgaatgtaaaaaaaaaatgtagccaatttgacctggtttatatttatacaatatgctttaaaatactgattgtcttttctacatgatctttgaaatattgaaatattgtgagacactcttcgccactgtAAAAAAAAAAAAAAAAATTTTTTTTTTTT	N.A.
TR27005_c0_g1	2963	c	(GT)10(GCGT)8	2911	2962	tgtcggttcatataaaatggctttctttcacagtgaaaagagatacatttttagccatataaaatgtcagactaaaaaggtattactttgttatccctttaattcacaaagtgtttttaaaatatcatctttttgccatagtagaaaacgtcctggaaacgtgagaaaatgtgtgcgtgtgcgtgtgcgtgcttgggtaggtttaagggttgggttagtgtagagaatatactacagtatattgtacagtataaaaaccattacacctattgagagttcccttaaacgacatatgccaggGTGTGTGTGTGTGTGTGTGTGCGTGCGTGCGTGCGTGCGTGCGTGCGTGCGTg	Danio rerio protein kinase C, alpha (prkca), mRNA
TR23618_c0_g1	1154	p2	(GT)16	20	51	tgagagtgagtgagtgagaGTGTGTGTGTGTGTGTGTGTGTGTGTGTGTGTccagtataaaaagctatgaaaaaaatagagttgtgtttgtttcttgtcctctgtgttgtttgttttgtttggctgtgactcagaggacttagaaatggactgctgatgggggcgtggactctggaggggacacaggtctaattgaagtgaactctattttgaaaagcgccttcagcctaagcccgccatcgaaaacatagacacctctctttcttaaagcggtgtgaaatcatctgttttaacaagacagagaagaaaaaaagaaaacaacaaataaacacacacacacaaaagctaaat	Cyprinus carpio genome assembly common carp genome ,scaffold LG29
TR23618_c0_g1	1154	c	(AC)6aaaagctaaatgtatctttaagagacttgatgacaaaaacacatttcaaatttagcatggcc(A)12	329	414	tgtgtgtgtgtgtgtgtgtgtgtccagtataaaaagctatgaaaaaaatagagttgtgtttgtttcttgtcctctgtgttgtttgttttgtttggctgtgactcagaggacttagaaatggactgctgatgggggcgtggactctggaggggacacaggtctaattgaagtgaactctattttgaaaagcgccttcagcctaagcccgccatcgaaaacatagacacctctctttcttaaagcggtgtgaaatcatctgttttaacaagacagagaagaaaaaaagaaaacaacaaataaACACACACACACaaaagctaaatgtatctttaagagacttgatgacaaaaacacatttcaaatttagcatggccAAAAAAAAAAAAgaaaaaagacctt…	Cyprinus carpio genome assembly common carp genome ,scaffold LG29
TR74123_c1_g3	11862	p3	(TTG)5	743	757	cttccagtaaaatactggtttaggactggataaacaggtgttgagttcagtcttcagtcttttaggtgcggttataacacagtggtggactctcctataaacctcattgctgtttgaattgaacagaaattgaggctcaatgtacagagaggagtacaagaaacgtactgacatacaagttagatacgagtacagaaacactacaaacttctgcatatactgatgcaatgatattgttctccttggagtctataactccatataagatccatggaaaatcagtttcttcccaaagtatttTTGTTGTTGTTGTTGcctgaaacatttcctttgagttcataacaaagcccttcatcagtccgaatccgtgtcgctgctggagagcatttctatggtcgt…	Cyprinus carpio genome assembly common carp genome ,scaffold LG8
TR74123_c1_g3	11862	p2	(AG)6	7844	7855	tcttgaggatcacatggaatccagaaacaagcaagaaaccgttcttaatgcagagctggattccctcaagcagcagcttcaggagactttagaaagagagggcctccagaaggaagagaactctaagaaagagacccaactgcaagaactccgcactagcctagaggctgaaagagatgacttagaagagcggttgatgaaccagctggctcagctcaatggcagcattgcaggctaccagcaagaggcatctgacagtcgtgatcgcctcacagacatgcagagggaattggagaaactAGAGAGAGAGAGggctgagctggaagctgaggtggcaagtgagaggggccgggcagccaggatggaggaggacatgaggcaggcccaacgagaaagagc…	Cyprinus carpio genome assembly common carp genome ,scaffold LG8
TR18983_c0_g2	1378	c	(TG)6tc(TG)12	1340	1377	cgccttgacactgtgtcggatatggcatcatattttggtacatttatatacatttgtgcaccgcattatgaagagcacatgatgcataaagaggactgtttatttagttgtacattgaaaactaatctgtaaaatcttaaccaaagaattgaatgtgaagagcatccgccacaaaacccagtcttgccttattgtgtgtttcaggtcttctatgacgttttaaaagaaaaatcatgcttctgtgtgagagtgtgtgtatttgtgcacttgagtgcatatctctgtgtgtttgtgtttgttTGTGTGTGTGTGtcTGTGTGTGTGTGTGTGTGTGTGTGc	N.A.
TR24411_c0_g1	4160	p2	(TG)17	1	34	TGTGTGTGTGTGTGTGTGTGTGTGTGTGTGTGTGtatatatttatatatatatcatgtccactgaaagttaggacaaggcatactaagggtagcactgcatgtcttgacagtatattttgaatataactaggcataggcagggcaagtggaacttttttgcctattttcttgctaatgggtctccattcatgctcttaatatgaaatgttaaatatggaaaactaatgagctactgccccgcgatgaactgtggcgaacaggagtctcctagtagcatgtttaagggttttacagattacgcacttaatcttaaacccaatctaatagctcgaa	N.A.
TR46144_c4_g2	1229	p2	(AC)6	1148	1159	cgaagatcggtttgctctcgccgtcctcgtcaactaccagaaagatggagtgtatggactaaaggagctgggcctcacacacttgacagagatcctggaggggggagtgcagatcatccagaataaattcttgagttatgcaccgcagattaactggttagatattgtgaaagacagtggagcagaagtcatcatcaaagacaatggaccagaacttccctgtcataagtcttgtggggcccggtgttggggtccaggaaatgacacttgtcaaatctgtaagtctctggaaacacataaACACACACACACgcacacatgttgtgttttcatgttttatagggattttccctagacataattatttttatactgtacaaac	PREDICTED: Danio rerio v-erb-b2 avian erythroblastic leukemia viral oncogene homolog 3a (erbb3a), transcript variant X2, mRNA
TR11717_c1_g1	1371	p2	(AC)8	953	968	atacgaactgggtaaataaaatccactataatcaaatggctttttgcatctttatgtattattttaacaattaagactacttataagattcccttagtgttcatgtgatataaacacacagtcctcgttggtgctctggtgagaaaagtggtttcaaaatagctatgcaaccattttcaaaagacaacatctttatattttcttcttctaaatattctggtgactgcaatcagtgtttcgtcgctagtagcaattcttatagatatactgtatagttctgtttagctacaaaaatattgaACACACACACACACACaatttgcattaatgttattctgtacagttcatttttaggagtacactatatgtcatcttgcaatgaaataaaacaaactgata…	N.A.
TR16249_c1_g1	1442	c	(A)17ttcttaaggcaaattataattatgtatttctttctcacgagtttggcataaattatgacttgggcatgttcttgacagg(T)10	191	296	gggtatgtcccccttttgccctcttgtggtgccgggcctgagcaaaccacaaccatccaaccatccacttaatttcccttcatgaataaaataaagtcccatcctattattttttcctgtttgagaagctgtttcactcatatatataatgataggtaagaaaagactatcacaactttaacagtcctttAAAAAAAAAAAAAAAAAttcttaaggcaaattataattatgtatttctttctcacgagtttggcataaattatgacttgggcatgttcttgacaggTTTTTTTTTTagatttacccttgtacatcattctatttttggccttgcaatgcagtagtcatcatacatatatgatttaaattaaataaaaacagagaaaaatgatattgcat…	PREDICTED: Danio rerio transient receptor potential cation channel, subfamily C, member 7a (trpc7a), transcript variant X1, mRNA
TR16249_c1_g1	1442	c	(AC)13tct(CA)7	1394	1436	ggggtgtttgatgggatttctaactgtgaatccctcttgtgcatggtaaggtcgaaaccgatgaagcttagaccgtgaattggccattcccatgtcctgctggctgctgttgctacggaccctggccttgcataaactcactaggcatgctttggtgcgctgagccatgtaatagaaggatttggggctgggcattagattaaacgggggtggaagagtgctgccttcatcaaaataggagagccaaagctttgcacgagcaaacttccattctacatcagaatcctcctgttctcacaaACACACACACACACACACACACACACtctCACACACACACACActctca	PREDICTED: Danio rerio transient receptor potential cation channel, subfamily C, member 7a (trpc7a), transcript variant X1, mRNA
TR24194_c0_g2	1828	p3	(CCT)5	656	670	atttttctacttttttggacaactagaacaaatagtcgcacaagccctagtctggagcatttaagtgtacactcaccctctcctcttcctccctcatgtcaggcatagtgctaacacacagtgtaactgctgtgatggccacaaacaccaccgagaggcaggcaaagatcttcccaggaatcccagagtgagggttctccaccatgtctctgaggctgtgcatgcagccagccaggcgaccctcttctgggctgccgacacccggcgcctcctcatacgactggggcgaggtcagctcgaCCTCCTCCTCCTCCTgccggagtctctcacgctgctcctcctgccgaagacggagttttctcaagcaacaccactccaggctggcctcctccacacccc…	N.A.
TR24194_c0_g2	1828	p2	(TC)7	1733	1746	cattgatttagcgctgccctgctcattttcagcttagacatgtaagttgtggtgcgatgcatttgcgcgtttacttttattcctttatccgtattgctggacgatttgattccagcatcagactgactccagctcatagctccaccacaactgctaaagttcctcagtcttcgtgtcagaaccggatctgttaatgggtgttactgctgctctcacgcgcacactcgagtccccatctcacccgagcctgcttgcttagtaataacagagcattaccatgcagaaatacgtttaaacattTCTCTCTCTCTCTCtaatttcacgggtttactaattaagttatccacattatgtgtaacccatccagccgaacagcccatttgcgcgcgaatgcag	N.A.
TR80237_c0_g1	1202	p2	(AC)8	55	70	tttttgataattttcttttctgattgagtcgttggttgtacatgactgaaacaaACACACACACACACACaaaaatcgctgtttgcctgaaacacagtctgagatgctattgaggaccagggcagaaatagtgcaaacatagaagacatttgataaataacactgaatttaatggtaaaaaacccctgtcattttcatcctgaaactcaagtacaaacgggtgttatatagagaaaagcagaattcaaatgtatatattttttgtaaataaagtaaatgtttgaatgtattaaatagcaaatttgtttggaattttgttttgtttttgtttgaaaaacaaaaacaaaaacgacatctgaattaaagaatt	N.A.
TR64670_c0_g2	2139	p3	(TAT)7	2042	2062	aaatgttaaaattgtgtacattgaacatgtcaattctatacttgttcggtgctctgtactgtttgcacataagtttttgctacacataagctatagaatgtggtgacgcattatctgacttcaaagtatttctttattcagtgtgctcattcaatgcacatgatttttgttgttgatgttttaagctttggttaaaatgctttatgttcagatgtattagtatagactattggtcttcctgttgggaagtgcttgaggaaactacatgcaaattgatgattcatcaatcttgttttttaaTATTATTATTATTATTATTATtcttttgttactataagtcaattaaacaattcttgcatgtctgctgtatgttttatcactgataaaagagaaattag	Danio rerio family with sequence similarity 117, member Ab (fam117ab), mRNA >gi|171846982|gb|BC161667.1| Danio rerio zgc:175133, mRNA (cDNA clone MGC:175133 IMAGE:8999201), complete cds
TR7829_c0_g2	6317	p2	(GA)9	3203	3220	tactggattttctcaagagggtgccttctgatgttcaaaaggtgcagtacagcgaactgagagccgagctctgcaaccagggcccagtgaagaagaaacgcttgcgctgaaacccgatggacgtgtcggatgaaagagacggacggcgtttcaggacacggtctgtttaagtcataatgcccctgtgcgagtggaggaggagcccccttgtgccaagccatccgcatttccactgaggtgtattcatcggctgtgttggactgtgtgtgtgcttatatttgtatctgtgcatgtgtgtatGAGAGAGAGAGAGAGAGAggggcccccacagacagggtctttggccctggcgaactcacatggtcacagtatctgagcatatgaaggaaaaggcgggct…	N.A.
TR8161_c0_g2	1134	p2	(GT)7	57	70	atgaaatataggacttcattgactggcagtgattattggtgtgtatgtgattgttgGTGTGTGTGTGTGTagtagtagtaatgaagtgcaggactctggctgtgccgataagttatctgagagcagcacaggcgtcccaagcgactgcaaatttaggccgccggctgcaggcttccatagatctcctgttgaccagcctcttatcttcactctctgaagcttcagtcgctagttaaaactctgtgcacactccggagatccaactacacggctaatactgatgccctcccagaccccacctgcccacctgccccagtgaaagacaccggatgactcctaacactgatccatgacagcagagaacgagaga	N.A.
TR16200_c0_g1	1050	p2	(TA)6	54	65	gggaggaactagtctgtcaagtcgttgcctgaagcatttatgggatgcgcattTATATATATATAaaatccaggataaataaaataaacgcgttattgattttgcatgtgtcattaatggaagagatcagaaggtaagcgtatcattcgcgatcaggagtgtttatgaaggtgtgttctcattgatcaacagtgatgccctttactggacgcgtgtgtcatgctgtatatggactaaccactcccgttttatccagtagttcgcagagagataatctgctgcttggatgagattaagtctgatgtcaactcacctcatgacacacggacatcaattgcaaaccctcagacccttgcatttatgtt	N.A.
TR42660_c2_g1	4087	p3	(TAT)8	1	24	TATTATTATTATTATTATTATTATtaccttcaaacacgaacatatgaaatgcaggatccacacactgtgctgttaaaattaagattcagaaagaaattgttcccggaacagcttttaaataatacaaaatttgacctcgactcacaacatccttcattcttttaataaaattcataaaataccagtaacatcggcgatattgaaccttgaaagttttatattcgggcgtccaggtcacatttcagtcacccaaaaatcaatgtgggttttaagacgtattcactttcataacatttccaaattctcattgctataatgcatcca	N.A.
TR42660_c2_g1	4087	c	(T)13gcacttcagtcatgagaatttggggtgaaatgtgcttatttgttatgaaaatatcatactaggcttttcattttgaaaagccta(C)10	423	529	tacaaaatttgacctcgactcacaacatccttcattcttttaataaaattcataaaataccagtaacatcggcgatattgaaccttgaaagttttatattcgggcgtccaggtcacatttcagtcacccaaaaatcaatgtgggttttaagacgtattcactttcataacatttccaaattctcattgctataatgcatccattcgcagttttatttaaattaaaggcagtacaataaataccatcacgtacaaatacttaataatatatcagttgttttggattatagtaacaaaagggTTTTTTTTTTTTTgcacttcagtcatgagaatttggggtgaaatgtgcttatttgttatgaaaatatcatactaggcttttcattttgaaaagcctaCC…	N.A.
TR42660_c2_g1	4087	p2	(GT)9	1147	1164	ggactcgttacttgaagatgaagttgagaaggacctggacgaagatgaggaagaggatgatggcaaaatctctgtgagtgaggaaccaactttccgtcgtcggctgacttgccactcgactcctcagggcgttgacgctcctgttaatttcttcctgcgtttgtctgatcgactcgatggcactttggatttcactcagatctgttcctttcttcctgaggcggctgttgtgtttgcttttgtgccctgaaggaaagatcatgatcaggtgtttggcacgtggcatgtttgagcacgtgcGTGTGTGTGTGTGTGTGTtcatgtgtgtgacatactctcgctgcctgacgagtcctgtcggtccggctccggagacgagcagccactttctggactttt…	N.A.
TR40009_c3_g4	1264	p2	(TA)7	107	120	ggtggatctcatgtgaatgacaggttgtcccgtcctcgtgccagtaaacacatcatcagacaagagatgggcaagttattttgattaaagattacgaggaacatgtTATATATATATATAatatatataatactgcaatattccattaaaaatggtaaattttgatttcatggtgatttttaagacctgctcacaccaagataaatgtctggtgtgaaaatatgatgcagtaaacattttaatttgaataaatgccagtgaatgtatctgttcagactggtgcaaacattaatttgccattaatgcatcagtttattttacaataagatttgcgctttggcatgcatagagacagtgttacataaatctacagactattttgctaagtgacagtaaata…	N.A.
TR40009_c3_g4	1264	p2	(GT)6	411	422	tatatatataatatatataatactgcaatattccattaaaaatggtaaattttgatttcatggtgatttttaagacctgctcacaccaagataaatgtctggtgtgaaaatatgatgcagtaaacattttaatttgaataaatgccagtgaatgtatctgttcagactggtgcaaacattaatttgccattaatgcatcagtttattttacaataagatttgcgctttggcatgcatagagacagtgttacataaatctacagactattttgctaagtgacagtaaatagcaaaggaagaGTGTGTGTGTGTggttcaggtataccctatgttatggggacaaagatggcaatatccgaggtccttggggaaattttttggtccccatcaggaaaaccg…	N.A.
TR29019_c4_g1	3432	p2	(AG)16	14	45	gagagagagagcaAGAGAGAGAGAGAGAGAGAGAGAGAGAGAGAGggaggagaggggagtttgaatctatccgcccgcacaatctattcaccacctcggctggcagaggacgtgcggtgccttctctgttcatggattttacggtttcacgcggatgcacaggactccgatggctgtttgtctcgccgtgggttcttaaaatcacaggctcactcactccgatggtgagttttttggcgtagctaacggcagagcgcgcgatggctgagccgcaggcttccgaatccgtggcgggacccttatacgagctcgtctccgaggcgaccactccgacccgggacgcgg	N.A.
TR32782_c1_g1	3872	p3	(AGG)5	645	659	gctgagaaaatctgaggactcaagggagggaggcaggagggattcgttccgtgataaaaagaaagaggaagacgatggagagattgatgagggagagatagatgatgatgaccttgaagaaggggaggttaaggaccccatggaccgaaagatcagaccccgacccatctgcaggtttttcatgaaaggtaactgcacatggggcatgatctgtaggttcatccatccaggagtcaatgataaaggaaattactccctcatctccaagccagaccccttctctccaaacggagctcctccAGGAGGAGGAGGAGGacctcatcccctcatgcctgctaacccctggggaacccctgctgttgaagagttgcctccccctccacctcctctagatcctcc…	PREDICTED: Danio rerio zinc finger CCCH-type containing 18 (zc3h18), transcript variant X6, mRNA
TR37140_c1_g1	1122	p2	(CA)20	40	79	tcacaagctgctaaaatattatcgtatatttatacattgCACACACACACACACACACACACACACACACACACACACAatatcagtatcagatttgatgatatatttttatcagttgtttttcttgttttaaattttagaaataatatataatctaaataattgtggatactaagattatgtatgatgtcataaaggataaatgcttcattagtccccttgcagtcagaatgtggacctggaattagtataattattaatcaactgattgcattttgacaattgagtaatcaaaattgtatgcaacctaccatcattaatgaggtatggtcctatctgttgatttcttcttgtagtagtaaatgagtccagcagctgc	Cyprinus carpio genome assembly common carp genome ,scaffold LG35
TR17028_c6_g2	3639	p2	(CA)10	338	357	cttattgtttatatggctttttatataacaatttgttgaacacgaacaaaggactgacaatacattagccaagttgagagaacaagaaaaatatgacgaagagttaatctcaacattccgcttgctatacgtgtggctgtggcgcaactctgaaggagaagaggtcagtatgacagctcacacattctctgacagcaccagcgtgatgacattcatttaacaatgtactacactacagcttattgagtgcagccatcctcacattcaacacacaaacacacgcacgcacacgcacacacgCACACACACACACACACACAgctgagttctggtcatagtcgtattgcttgactgagactgatacattttaatgttcagtggcacacgaccaccaaattg…	N.A.
TR17028_c6_g2	3639	p2	(TG)6	751	762	ttggcaataaaatggactaaaatattagaaaaagaaaaaaaaacccaccaaatctatttctaagatgaagatgaaagttctgcaatggctgtgtaagacacacataattgtttcagtccatggtgacacggtgggatttctataacctaacacataaatattgcctgtttctaggctgtcgccagacagcaagcgtttggtccttacagagatgccctgagtctgaatttcatgttctttcttttttcatagcaagatttcagaatatatgtagtataacaagcatgcctttcaagtgttTGTGTGTGTGTGtacaggtatgcattcccgcatttcatcatgatacatgagattcagaaaatcgtccagatgcatttgtgtagttatcctgaattatcg…	N.A.
TR17028_c6_g2	3639	p2	(CT)8	3477	3492	cactagccgtccccgtccaagcgaaagggtccagtccggcgtagaaaggacttgccttccgaagcatgcatgcaccccggttggtgacatcgtagagctggcggggacccatgcccagagcctccatacagtcgaacatgctgcgtccctgtcgcccacccgcctccaattgcctcgagtcaccaaaaaaaataataacaacacccgcagctacgacagcgctaaatcccctgctggaattcctctactcaggatatacgtgctgcctgatcctgctgcttttgctcttgtaagcgtttcCTCTCTCTCTCTCTCTcacgctgcttgtttctctttccctctccggctgatctgcggtgctggttgctcggggtgagctgctcctagcgtgttgtaaca…	N.A.
TR28545_c0_g1	1150	c	(T)17c(T)14ggatacagcatcctgatgctttacgtttctcaacatatttgtgcttttataatatagcctaagtatctttataag(T)11	1	118	TTTTTTTTTTTTTTTTTcTTTTTTTTTTTTTTggatacagcatcctgatgctttacgtttctcaacatatttgtgcttttataatatagcctaagtatctttataagTTTTTTTTTTTcttttcccactgacagattatttgatggacactgtagaatggagtttatgcttttttaatccaaagtgtggtggtcaaagcccctagtgctgtaggaaacatcttcaagaaactacacattctcattcagagttaaaacagactggaaggatgctgaacgtcacgcggagtcggagctgttggatgttgacgctgatcatcgcgctagtgcggatgggagaaactcaagggaccgagagcgaagcccaggtgaactccatcaaatcactggagccccagat…	N.A.
TR60353_c0_g1	2101	p2	(GT)6	74	85	gtttcaagacatgttagtttattattgacaatcacatggaactgatttaagcaaatgttcgtgttttgaagcgGTGTGTGTGTGTtcagctctccggtgcgaggttctgcagggtgaattttaggcggtctcgagcgctgctgcacacctccagcgatttattctgcctggacatgaaagcattgaggacagtgatgttttcccgggggaaataactctgttttacggcatattccaaacactgtaggtgacctgggaccaccttcaccggctttagcttgtcctcactcttcaacagtccaagcatcaccagtaacgacgagacaaaactcaaaccctggaaagacggcgtgaagaaggctttactcagcaccgcatctgaaac	Danio rerio RAN GTPase activating protein 1a (rangap1a), mRNA >gi|115313864|gb|BC124540.1| Danio rerio zgc:154097, mRNA (cDNA clone MGC:154097 IMAGE:8346382), complete cds
TR60353_c0_g1	2101	c	(TCT)6(TCC)6	705	740	agtcaaacgtctctctcagatccagatgtgatggacgtgcgcgtcatctcaccgatactctccagcacggctgatttcacctctgcgtcgtcttccttatacacggaggagattttcagaaacgcctctgcggtcttactcacatccaacacgtccacctgctgctggatgagggagctcctccgttcgccgagtcgcagtagtttttctggagacggaaaactcaggaaagacgagacgtctggagtacgaggtgctgaaggcggcgttgagaactgatttaattcactcttgttttccTCTTCTTCTTCTTCTTCTTCCTCCTCCTCCTCCTCCacatcttcatcgtcctcatcgtcctcgtcctcatcttcatcttcctcaggttccccctcgtca…	Danio rerio RAN GTPase activating protein 1a (rangap1a), mRNA >gi|115313864|gb|BC124540.1| Danio rerio zgc:154097, mRNA (cDNA clone MGC:154097 IMAGE:8346382), complete cds
TR1893_c0_g1	1661	c	(A)17caacagcaaccactatttggtc(A)16	1	55	AAAAAAAAAAAAAAAAAcaacagcaaccactatttggtcAAAAAAAAAAAAAAAAgaaagtttaagaaaaaaataacactgatgagtgttcatcaaagtctcttgtcttcataaaatgtaaaaatatttaaaaagtgaaaaagctgtatgaaattccaatatatatcacatcaatatgtacagacgacatgcctcaggttacacatcacttgtgccagcaacctggtattggaagtccatcgggacccagtggacagggggcctcaggggccggctgccccatttccactgcctcttttttacatccatcagctcccacgggacagggctggtccagacccggcggtccctgttc	N.A.
TR66528_c0_g1	5152	c	(GT)16(AT)8	4198	4245	tatatttgtaccatattggtattgctcagctattggccattaggagtggaggagttacaagagtccacctagatttaggctgccacagtgataagtgtgtggctttacggtgttactttggactgtctagacaggtgtcactgatcctaaactccagacctgaacttttatccgaacaagtgtacacagcttgtttgatattctgatctttcttgctttggcttaactattctgttgatgtagagttgatgaactgtgctgatcccaattagaaatgtgtatatatgcatgtgtgtgtgcGTGTGTGTGTGTGTGTGTGTGTGTGTGTGTGTATATATATATATATATaaaaatatatatgtatgtgtgtatgtacatatgcatacccagtgtatgtat…	PREDICTED: Danio rerio sema domain, transmembrane domain (TM), and cytoplasmic domain, (semaphorin) 6E (sema6e), transcript variant X1, mRNA
TR39982_c2_g3	3510	p2	(AC)7	2921	2934	aagatccgcaagtgcacgagaggctcccgcgccagcgacaagaggaagagacaagaaacttcagacaggaggagagcaaaacagagcagggagtctgtggcagaggagagctcagcctgtccgatacgcccgtggtccagctggacggagtgtaccaatccgtgcgacggggggatgcaagaacgcgtgatgagcgtaaagaagaagggcaaatcctcacagcccaaccactgcaaaaacaagagggagatccgcgcatgcaatgtgcacccgtgctaaaagtgactctatcactgtaatACACACACACACACcaacacacacagactcagcccttaaagaggctgaatagggcagaagcagcatagtttttaacccagggtttccagaagcgggacc…	PREDICTED: Danio rerio spondin 1b (spon1b), transcript variant X1, mRNA
TR6788_c1_g1	3185	p3	(TAT)7	3077	3097	ctcccgttccctcagatctgcttcttctgtccacctctctgtccctcctgcccgccttgtcactatggggagcagggctttcagccgctctgcccctctactctggaactcactcccaccggaccttaggaacctggactctctcacactctttaaatcaagactaaaaactcacctattcagaattgcataccctacgtaaccatcttttttttctcttttctctgcttcttatttcttcctgtttttatttgttgtacgtgtcctccagtgcccagagaggtgcctttaaataaaatgTATTATTATTATTATTATTATtaaagaagccaagagtaactcttcttttccaaccctttaacatatcggaatcatgtcgatgatttttttgtgtgttca…	N.A.
TR66994_c0_g1	1519	c	(AT)20(AG)9	1	58	ATATATATATATATATATATATATATATATATATATATATAGAGAGAGAGAGAGAGAGatagtgaacaacaaagtgatcataaaaatattaacaatctttgaaatggaacaaagagatgaactcagaacaaaaactctgtataaaatataaattattcaataaattgataattataaacaaaagcatttataaaactataaatatgcacaactttgaaaaaacaaagacctatttgggctataaggtttctttctgggctgggaacagacccagtgacccagtccggagacatctcgttttcgcttggtaaggtttcgaaaatataagctgtgtcatattgtctttctcctgaaggtc	N.A.
TR49653_c4_g17	1344	p3	(AAT)8	1273	1296	ctctgatcctatacccgtctaactaaaaataacacttagctcagacaagacatactagcacaaagtgaggtatattaaacacgttctaccgtttcagcattaaagcttataacttcagtgtaacagttcgttttattaaggtctgggctttataaatgttaattatccctgaaaacaccaatactcatttggttttgttctaaaaaaaatctcaatatactcacatctgattaaaaagagaataaatcatatcacaggaagatcaacctctggtttgattaagattacaatgtaaaaataAATAATAATAATAATAATAATAATgcaaggatgaatttttcacgacaagaccagtaacatgcattaaataga	Cyprinus carpio genome assembly common carp genome ,scaffold 000010605
TR1520_c5_g2	2661	p3	(TTA)5	1542	1556	agattcttccctggcaagtgtgatatctggttccactcccatcagctgttccatatcctggtggtggcaggtgcatttgtgcactttcatggcgtgtccaacctgcaggagtttcgctacacagctggcggcggctgtacggaggagggtggtgtgtgagccttgtcctgcggtgcttgaaacgcaccactagagggagacaatgttcctcttacttttgccaccaataacagctctgttcctcctgcccatgaggggtaaacctaagaggacagcactgaatgacgaagctacccacctTTATTATTATTATTAtctttccgtttttgtttgttctctattttgcccccttaaataaaatgcattatgggataaggtggacacaggtcaaagatggca…	N.A.
TR1520_c5_g2	2661	c	(TC)7tgttctgtcgtgttattaatcttgggggatgttgattcaacctggtttgggg(A)11	2209	2285	tcattattgcgtttaacggagggaaaagagagaagtgttattctagggtaagagaccagatcagtagaaagccactgtttaagtggacagatgaagtgtcaggcggaaacggccttcaagatgcctcagtgtgctgtcatcctaagcacggctggtaaaagctatataaaaaatgcacctgtaggacacctgatggagccgccatgattcagtgctcacgtactccgcaggccttcatatttctgtcagtgctgtttccttcaacactcagaaggccggttttcccatcttcagttacttTCTCTCTCTCTCTCtgttctgtcgtgttattaatcttgggggatgttgattcaacctggtttggggAAAAAAAAAAAgaaaaaaaagatgagatttgct…	N.A.
TR42703_c3_g2	4069	p2	(TA)6	3682	3693	gcgctgacacaccacaaagactgcttttcttcagcctgtcctgctccatattggagaaaaaaaattactgatggaatccatgatcgtcctatgtgtggttaattggtgtaaattatcacacacacactttgtcaagtcagtgctgtttggactgtgcattggctgggaaaatgctgacatttccttttgatgccttatcagaagtgttctgttctgactgctgtctgacccttcttacacactacaccatgagctcattttagtgctgctggcattaactgttatttatatgtatgtatgTATATATATATAtggattctttccaaactagcaacactggcctgggctgtgttgtagatgcataatgtggtgtaaagaagtttgttttaggaacaaaac…	N.A.
TR9310_c1_g1	1039	p2	(GT)6	677	688	gacaggaaatggctttagttgagctacagcgagagagagggatgttaaagaaagtccagaaagaacagaaaagtacacagtgtgtctgcagtgtgtgtttaactaccgtttcaggtcatgtgtgacttcgtttgggccctaaaccacataaacagtaggcctgcgcagcacacatgcgcttttcagggaggatgaaagccagaaaaacaggcaaagcatcggagtgcaatttaatgtttgtgtgtgtgagagcgcagagtgcttagactggcagtctgagggatttagagctccagtagcGTGTGTGTGTGTggttggaggtggagagctggatcgcagcagagataatatttacccagtactttccacacccacaccccctaaagacccctcctccac…	Cyprinus carpio genome assembly common carp genome ,scaffold LG9
TR72691_c1_g2	1569	p3	(CAA)5	313	327	attgtatttggttaaacagtctggataaattgtctaaaataacttttctaactagctttgtatgtcctgggggaaataccagtgcttgcaaggcagaaaaagaataggttaagataaggatttggtataaataaaatgctgctatagagctgcttcattgttgtagtgatgtttgtggtgagaaatcataacacggcatgcaaatatgacaatgacatcatccctgggggtagattttaaatgcaaaacattctctcagtgtaagccaatgggagattttcacatttgaatcttaaatttCAACAACAACAACAAaaaaagattgtatgtgggctgaattaaaagcacaaatttgttgataagaaaagaagaatagaaagatgatatcgatacaccttg…	Cyprinus carpio genome assembly common carp genome ,scaffold 000028905
TR61312_c0_g1	2111	p2	(TA)6	1283	1294	cagcgctctcaacttcattctttatctgtctgatctcatctactcagccaggctggtttttgttaatgtttaaggggtttagcaagaattaatacaagaaaacggcaaagagttaaaaagcagaaagagagaagtgggttggaatgtaacgatgttgaaatgaaaagtcataaactatattcactgttagctatatttttttgtcatgcctgtttagcaatcatgtgtacagaaggcagaagttggacttttttaaaactattttttgtcaaaaaatgtcaaatgtaacaaatgaaggatTATATATATATActgtatatatagtcacttgttacattttacttttttaaatatttttgtttctttgtgctttaagttgctttgcatgaaggattattt…	Cyprinus carpio genome assembly common carp genome ,scaffold 000028941
TR61312_c0_g1	2111	p2	(TC)7	2034	2047	ggattcatatttacggcatattactatgtgcatgtggatttacaaaatatgcaaatgctgcaaatgtttttcttgtcaaatttctagaaaccattgctgttcttttgtacaccagctgacagtctcagttacacaaacacctcacgatgaagaaagaaaatgaaatgttgtttgctgtgcctgtgctgtaagtcactgggatctgcatgtgcctgccacagactgttacagtcctcattgcttgaatgagaatgttttctttgtgttatcaaagggcgagagagctcgtgcagcactgtgTCTCTCTCTCTCTCtgtgctgaacagcacacaccgcagcgttgtgtgaatgtgtaagcaagctctgaataaaaaccag	Cyprinus carpio genome assembly common carp genome ,scaffold 000028941
TR544_c2_g3	1530	p2	(GT)6	774	785	cttgtgacaatccacgtccagctaatggtggacgttcttgctctggcccaagctatcagttccagatgtgtaatacacatgagtgtaaggacccgtaccatgactacagagccgagcaatgtagcatgatggacaacaagtttgagtaccagaatacctggcaccactggctgccttatgaacaccctgaccctaagcaacgctgcaaattgtactgtcaatccaaagagatgcgagctatagtcaacatgcagactctggtggaacctggaacacgctgctcctacaaagatccctacaGTGTGTGTGTGTacggagactgtgagaaagtgggctgtgatgatgtggttggatcaggtctgcaagaagataagtgtggcatctgcgggggagacggaa…	N.A.
TR17345_c0_g1	1504	p3	(GTT)5	381	395	attaccgttactattgctcattctttgagttgcttagtaaactgtaaaaagtattaaatgcctgtactacagacttgaataaacctcaaatgacatggatttcagaatcaaattctgcctaggtcaataaataaagattatattctattattttaatataataatatcaaaatcaagacataaaaccacaaaactggtccaaaatggtctttcgaccatgaaacaagatctttagcccagcaacacagatcccaggtgtgttaaaaaaaatacttctgaacttggtcagtcaggtccacaGTTGTTGTTGTTGTTtttttttgtcttctagtgagtaaaaacacagccgaaacaggcgacacacaccattgtccattttaggcttgaagttgcgctgct…	N.A.
TR42414_c3_g1	1128	p3	(AAG)5	4	18	aaaAAGAAGAAGAAGAAGaaatcagagaaggagaaatacgtagatgatgatgagaggaggaggaggaaggaggagaaaaagaaaaaacgtgagcgagagcagtcagaaaatgctgccagtgcaccggtggaaccattcaccctgccgaagcctgtggaggtggttgtagaggaaaaggaaaaggagaaagagaaagagaaagagaaggagaaggagaaggagaaggagaaagagaaagataaagagaagaagaggaagcgggacaaatttgaatcagaatcagaagcagatgaatttcatcctggagtgaaagtagaa	N.A.
TR25204_c0_g1	2492	p2	(AG)41	2410	2491	cattgtcttcacattgtctctagttgcatccatatcctgttttaagttcagtaaaccatcaaagtccatggccataagaacgtcctttaaaagcagatagagaggatcagatccagcatcttcattgagcatctccatctatgtaataatcctgaacagagccatgctccagtaaaagtgaggaggaagcaacaaaaagaggagaaagaaaagaaaaacatctttctctgatcagaaacgccatgttagatgccttattagtaccaaggctcttaaagtcccatcagtatagaaagaataAGAGAGAGAGAGAGAGAGAGAGAGAGAGAGAGAGAGAGAGAGAGAGAGAGAGAGAGAGAGAGAGAGAGAGAGAGAGAGAGAGa	N.A.
TR9269_c0_g2	2260	p2	(TC)6	1966	1977	aattctgctttaaatggataaacatggagaaatgctcaccgttgccaccattttgggacatgcatcatggggtccagtgagagactggttttagtaaggaaaaacagttgttttcaaattatgaccctctgataaaccctctgagtttgggaactgctgaattcacctgatctcacattttccaaaaggattacacaatgatccttcggtttagacaagttagcaaggtaagagagaaaggatgtttgtactgtagatgcagcgtgcgtgtgtatttttttccaatgtttaactctgagaTCTCTCTCTCTCctttctacatttatcctgttttatttagggaccctgcagagccaacaagaaacttcaaagctaaatgatagtttgccacaaaactac…	N.A.
TR9269_c0_g2	2260	p4	(TCTT)6	2156	2179	ttacacaatgatccttcggtttagacaagttagcaaggtaagagagaaaggatgtttgtactgtagatgcagcgtgcgtgtgtatttttttccaatgtttaactctgagatctctctctctcctttctacatttatcctgttttatttagggaccctgcagagccaacaagaaacttcaaagctaaatgatagtttgccacaaaactactttggagccatacatcaaagacatctaatcagcaaagcacaaacttttgagagttataaagtacatttgatagctgagatttacctctgtcTCTTTCTTTCTTTCTTTCTTTCTTtctaaaagtctctcacctctgaaaattggttatcattctatgacaaaataaatgaaattatacctagcgaaccag…	N.A.
TR40001_c5_g1	1965	p4	(GTTT)9	1927	1962	aagagggaccctgaatttgtcttttatgaccaactcaagcagaccatgaatgcttacagggtaaaaccagcgatctttgacctgctgctagccgcctgtatcgcatcttatcttggagtgctgtatttggctgtccagaattttggacttctgtacggtttcctgcgtagagtcacggctcctcgggtcaaacagcactaaccggtggccacacgtctcttcacgcaccggcaatacgaggggccgtccgggtctcacagcagagccaagagtgtgtttgctttctttatatcacacagaGTTTGTTTGTTTGTTTGTTTGTTTGTTTGTTTGTTTgtt	Danio rerio nicalin (ncl1), mRNA >gi|42542713|gb|BC066393.1| Danio rerio nicalin, mRNA (cDNA clone MGC:77236 IMAGE:6963157), complete cds
TR22676_c0_g1	1077	p3	(TAA)5	10	24	attgtaatgTAATAATAATAATAAtagcagctatgatgctgatcaacattatttgaagagaataaacacaaatagtttgatactgcactttataaagcatctttcatcaaagtaaagcaaataaaagtgttatagcacaaaacatcttaaatcagcagttcactgatgacatcacacaacattacacacatccagatctggagattcacacaaactaaataaatgatgatgaacagctgcagatacagatattaaaagttcctttaaaacattatatctaatatctatatactggcaaatatttgctaactctcctcggctcgg	Danio rerio mRNA for uroporphyrinogen III synthase, complete cds
TR43156_c0_g1	1163	p2	(CT)7	842	855	tttcccacaaatgttcagaaatgtgagataactgaagaaagtgaacgcgtttttcctgaaacaactgtaaatatgtgtgtatatagatctctcagcaataatgagacaccgcatgtgagccgatcccttttgcttttaccttttctgagccgtttaaccctggacaggctgaacaggatcagggacttcattagctcattacctgctgtactaactaccagcaatattaacaatgctaatcattctctctctgttcaccaggatataccaatatttctttgtctctctctccctctctcgCTCTCTCTCTCTCTcctgtttttttttctttttcttttgtggaagtgcccagcctggctgaacaataatatgaagtgccaaaaaattaaagagttattt…	Cyprinus carpio genome assembly common carp genome ,scaffold 000002242
TR9973_c0_g1	1000	p4	(ATCC)5	894	913	gcatgcatttgttaatcattgttgcagtgatatcatctgttgtgaggaactggatttggtaacattggtaacatcttttacattatggcgcaataactttttagtttcatgacatttcaaatcacaaaaatatatcatacaatttcaaatcaatgcaccaatagatgtccttatataccataaagagacagcgttctcaaagttatccttctgagacaaacatgtgcactcacttaaaaatcatcatcactataataaaacacagagcaagagctaaactctgcagcctgagattaatctATCCATCCATCCATCCATCCaccatccatcatgagaaaatgtatgctatatttatgtaaaaataaagctaatttatagactagagaatgtatacattat…	N.A.
TR19858_c4_g2	1081	p2	(TG)8	980	995	agttagcatacttgggtttgtaaactccttcgagctggaacagataaccatcaattacaatagagcaggggtcgggaaccttattggaccaaagtacacattttttttgtgcattttttttcaaaagagccacagtaaaaaataatataaaattatcagtaaaaaaaaaaccttaattatttggtccaaagacaactagaaacaaacaagtatggaacaaactataaataacaagttgcaatatggaattaattgtgaagggctttcattgtgaggttgaggagcataaataatcctcttTGTGTGTGTGTGTGTGcatgtgtgggtgtgtgtgtgcatatgtgggtgtgagtgagtgagtgagtgtgtgagtgagtgagagtgtgtgagtgtgagtga…	N.A.
TR59184_c1_g1	6838	c	(A)18gccaaaagttccccaaagaaatttttttttg(T)17	1	66	AAAAAAAAAAAAAAAAAAgccaaaagttccccaaagaaatttttttttgTTTTTTTTTTTTTTTTTctttactatatgctccgttttctgatttattggcttcacagaaggagcatcactcttgtaataagtgctatgataatacccctttaagaagagactcagaaaacgtagatgtcttttatgtttgtaccaaatgcaaggatctcttattctgtactgcattaagagaaacgcattgtatttggtattgtgcctgactcccatgccatgtttctccgctctggattttgtttctgtttggtgaagaagtggtcgggagactgtgcgatcccacgcatgcagagttctaaaccgcatggagtg	N.A.
TR59184_c1_g1	6838	p3	(TGT)5	4352	4366	gtgcatttcctctgccatacggtccactggagtcatgggcactttcactccatcctccacagcctctagagggctggccccaagctgaagtgccattgtccacagagtggttggaagtggctggctcgccccatgaagagggttctgtatttggctggacattagggagctctccccagcctgggttccccatgggcaccctgttaagaggagattcaccttgtctgggtgagccattgttgttgctgccattgacatgattctgagtgggaccttggctgtggtgttggtgatggttgcTGTTGTTGTTGTTGTttggcccagtgaggctattactgccattgttgctggttcctggatgattttgggagttattcctgtcccacatgttcacagact…	N.A.
TR19891_c2_g2	1416	c	(A)38c(A)11	1	50	AAAAAAAAAAAAAAAAAAAAAAAAAAAAAAAAAAAAAAcAAAAAAAAAAAcagaaaggtgtaaaaaaccttacattagttatttgtagttatgcatgatccctcagcctctctaaaataatatgataatgcaatttaaaaataaacttgtttgttttattgtcacaacagaacagaggaccataaaaatatattaaagttaaatgtaaaatgtaaaaaaatacaaacttaagatatgaaacttaaagtcctttggacgaaaacacaataacaaaaacaaaacaaaaaaaatctaagtttccagtattaattacggtcaacttgcttatccctttacatgcgctcttttaa	Zebrafish DNA sequence from clone CH211-172J16, complete sequence
TR29019_c7_g9	1553	p2	(GT)6	127	138	aaaaaacacattatgatcgatggaggtcacaagtggatttagcatgcattttagagaggaagtcaccgagcagaggccagcgtatcccataacccgcagctcccagcggatttcggaactctttgcGTGTGTGTGTGTtatcatttgtgcgaaccccttcgtgagcaatgccagcctgcagacagttatcttcatttgtttcttacattgaaattgaaatcgttcaccaaacatggactatgagagttgataatgtccacagtcgcacattaactgttcatcattttgttttcacttgttcatggaggttcttgaatctcaccgagaagccaagccttgtgtgatcggagctttgtgcctctgtaagaggccacaaaatctgcaaatatgcaattttta…	Cyprinus carpio genome assembly common carp genome ,scaffold LG37
TR29019_c7_g9	1553	p3	(TTA)7	520	540	tcgttcaccaaacatggactatgagagttgataatgtccacagtcgcacattaactgttcatcattttgttttcacttgttcatggaggttcttgaatctcaccgagaagccaagccttgtgtgatcggagctttgtgcctctgtaagaggccacaaaatctgcaaatatgcaatttttatttatttttataacaattgagaaaaaaagatgatatacgttcacctatggaaaagtgttcttaaccactgaaaattaaatgaaacaatacagcataagaaaacactacaaccccggtgtgTTATTATTATTATTATTATTAatttcttttttttactttgtgctgtaggttcgaggtaaactgtgaaacatgaacacttacacatacacacacacatac…	Cyprinus carpio genome assembly common carp genome ,scaffold LG37
TR72402_c4_g3	1189	p2	(AC)7	396	409	tttcataaagatgtacagaaaaggtgtatatatattttaccaacataaatatgacaacatgcacatttactgctgaattaccacttgatacaaaagcgcatgtaaagcatttaacaaacttcgacttccttaaaaacaaccttcgactgaagctttgcacctacagcaaaaagagaaataaaacagaggactagggtctcaaaatagtttgaacaacaacttcaaaatgctgctggcaaatctcgctatcaaatatcaaatggatattaaagctgttggatcagttattacattcagctgACACACACACACACatacaaaaaacaaagtaatactgacactttgggttggctaaacatgttcaactccaaaagccctttagtgcaaaagagttttcaa…	Cyprinus carpio genome assembly common carp genome ,scaffold LG8
TR11593_c0_g1	2596	p2	(TA)6	347	358	tgatcatcaagaagcaagttttattgcactggcagcaaagattcacttatagcaatctattacaagactgatgcttcattcaaaaatataatctacttcacaagcatacattcactcaggtgtgtagatcatctcagtaacatcagacaatcatcatctgttttaaaagctgataatgttgactgtagtttcaaacattgtattgcaatttgctctgagcaccattgatcaaggcatattgatagtaagagactgaagggagactagagaagcaggtcaggctactggtatttgtgctgtTATATATATATAcgacttattacttctttcccttgggtttctcagtctcctcttttcccttttcctgcttcacactttcctttttctcactcttgcctt…	PREDICTED: Danio rerio neurofilament, light polypeptide a (nefla), mRNA
TR11593_c0_g1	2596	p3	(TCT)5	1084	1098	gcagccacttcctcctcctcagctttctctccctctttctgctcaccctcttccccgtctccctctttttcgtctccttcttcctcatcttcccctttaacttcttccttttcttcctccacctcatctcctttttcttcttcctctgctccagcttcaccttcctcttcctgttcagcaccttccgcttcctcctttgtttcttcttcctcttcctccttctcttcctccttctcttccgcttcctcttcctctacttcctccttttcttcttcctctttctcttcctctttctcctccTCTTCTTCTTCTTCTtcctgggttggactggctgcagcttcttgagcttgactggatgtgatggcctcatcagctgagagagatgcactgaccaggcga…	PREDICTED: Danio rerio neurofilament, light polypeptide a (nefla), mRNA
TR65735_c5_g3	4508	p2	(TA)11	10	31	aggtgtgtgTATATATATATATATATATATAttccaagtcattcaaattcagttgaaaaaggtaaaaatacataaattaactagtcaggatattgttaaacagcatcttattcccaaaaggtaatgaaatgttttcatgtttttggaacaatggcacaagaccagcagtttttctattcaaatccttttgtattaaatatctggcgagacaatatggtgcataaagtaggactgctggagaacaatccaataatgatgtttgttgagtaaattaatatccttttaaagacaacagggatcagttgcatggaaagcaagcactttccagcac	Danio rerio mindbomb E3 ubiquitin protein ligase 1 (mib1), mRNA >gi|28261406|gb|AF537301.1| Danio rerio mind bomb mRNA, complete cds
TR31998_c5_g1	1558	p2	(AG)6	1408	1419	cgccaacgaccgctacagtctccagctctcccgcaaacagataacccagatctctcaagaagccttccgagagacaggcaacaaactgcaggagagacgccaccttgacatggtctacaactttggctcccaccttacggattcgtacaaacctacatttgatcctgcactcagtgacccaacactgcatcgcaaactacgctccaatagagacctggccctcagcagcctggaggacgtgatcaacaaatacgccattaaacaggaagacatggaggtcgaggaaattaggaaaaaacaAGAGAGAGAGAGactgaaaaaagaggcacttaatggacagcagggtgacggcaaagaaaaagaggaacaggaagaaaaagaggaagaaaaagaggaaga…	N.A.
TR33806_c1_g1	3078	p2	(GT)9	2602	2619	gaaggagacagtatcagtgctgctgggttctggtagaagctcacaatgtgccattgccacctacattgatgaagcctacagggacctggacagagacttcatggagctgtgactatagagactgagaggactctctttacatcagaattacatcatgcctaaatttataagacctagtcccttcagaagcattacagaatatttgtgtgtatgtgtgaagttataagtatgtgggtgcaagtgtatctggctattcatagaactgaggttattgatcttcttgtgttcaacagcgtgtgcGTGTGTGTGTGTGTGTGTtggctcacagtattaaatgtgaaatgaatgtgcttgggaatatgtaatgccactttagaggtgcatatagtgtgtgtttgc…	N.A.
TR3820_c0_g1	3443	p2	(AT)6	3129	3140	catttttacagtatatttcattcctctttttagtcacttataaacaaaaaataagtaagtctgattagtaaggtctgtttagaagcttgtggttttcctttgcagtgcatttaaatacaaagacacaaccacattcaaagcaataatgattgtgtgtatgaaatgaatgttatgtaatagagttttgtgtttgtaaaaaaagtattttttatttcaaaacgtttgtatttaacaatacaatgattaaagcacattccctttgagcagtagcaggaattaaatggtatgaaagaaaaaaaaATATATATATATactaaaattgcggtgctgggcttttttctattgacagctctggtttggtacccaaaaatggttgtttttcatttgcttgttaaaggg…	N.A.
TR24368_c3_g1	5139	p2	(GC)6	93	104	ggaagaccagattggctgacgcacggctacgttgcagcagccctactttgtgcctcaagtttcgctgtttccagagagaagagggagagagaGCGCGCGCGCGCccacgagagtaagacaagatagagtacgaggtgtcagacactacaccacgccgagagatcctcagcgaaccaattctggaacgacgcttgactgtcagggaaggttggcatcgctagctagagaagactgtgcccggagcttcagcgcttcgcaaagcacaacgaatcaccgatactcttccctcaaagacggtggcacacggaattggccccaggacacatttctctgcgaattgtcaagagaagagagcctaatcgtaaacactggtgtccctgagcattgttgaaagcaaag…	N.A.
TR24368_c3_g1	5139	p3	(ATT)7	2212	2232	aataaatttaaagatgtgaccaagttacaacctatatattttatttttcaaacacactgaatttactttatgatgaagaaaattgagataaaatgtgagaaattataacgtttaattaacacattaagggatccagccaatacatatgcaatatattagtggagaggtaatgaaaacggcttgataaaaatttataaatacaataaaatatgaaaacggagcttttggcgaggttgcagaacttttggcattaattagcctaaatgacacaaatgtctaggcctatatccatgagattcgATTATTATTATTATTATTATTttgcttgttaggtcttaagatgaatgatttcatttggcgggctgcgtgttgctttatgttgcgctatgtttaccttta…	N.A.
TR24368_c3_g1	5139	c	(A)17gttaaattaatccaaacatgattggg(A)13	2805	2860	cacgacctcggcctgatgcactgctatcagataactttaatttgaaatgttcgtaataagttacagtaatattatattgcacatgcatattaaatgcaatacaataatgttacattaaaaaaggaataacaatatgttaattagaagatgcttagtaaattaatgcatattgaatatgaataatattagcctacccagaaacatagagaacaaaacagaaattagaaaatgtcttggatggaaaagtttatgggttgagtgtgcattgttgaatggaaccattttgaattgcatatttatAAAAAAAAAAAAAAAAAgttaaattaatccaaacatgattgggAAAAAAAAAAAAAgttttaaaattatgaaattttgaaaggagactgtgaaaggcaa…	N.A.
TR24368_c3_g1	5139	p2	(AG)6	4720	4731	gtcggacactgccgaggaaggtgccatctcatcgacaaccacgtcaacttgtatagaggacggtttaaaaagcacctctcccttctagacgccgaggaccctcacagacagagcagagggagagagagctgtctttgcttttagcctttcgttacgttttactgagtcactttggtactgtcctgaaagagaggatatgtctttgcagaatcactgtgtggcagttactttgagaacagccacctcagaaactctctagtaacgaactcgctctgactctctgcgaacatgatgagtcaaAGAGAGAGAGAGacagaaagagaagaccactaagtttatcctttcctaacatgctggaatacaccccccttgggcatgattccctctgaatggactcta…	N.A.
TR17022_c5_g5	1346	p3	(CAT)5	1287	1301	ttctgtaccaaatgcctctacacacaactccactaactcttgtacacaaggacatgcactcgtagaacatgtgtggttcctttagtttagcatgcacaaaacacatgcacgcagacattgacactttctctttcttcaggtatgaatgctctgcagttgcagaatctggccactctagcagcagcagcggctgcagcgcagagttcggccagcccgtccaccgctaacgccctgacctccagcacagggtccctgggagccctggccagcccaggtaaccagaggctgtcccatcatcacCATCATCATCATCATcttcttcgatagcggtatcatttccaccgtagagtcgttgtccct	N.A.
TR70703_c0_g1	1725	c	(CA)9ctcacacaa(AC)8tcacaagcacacaat(CA)6cccacacacaa(AC)6	1633	1725	cccgccgccctgtgtctacagccagccagcgccgcatctccccacgcgcgaggacccgcctggagagtccgagtccagcctgagcgaggccgagtcgcccgcctccagctcgctgtccagtgactctgacgagagcggcggattggtgtggccgcagcagctggctccgccctctccggctggacacgccctgcagcccaaagccttcgtgaagatcaaggcctcacacgctctcaagaagaagatcctgaggttcagaagcgggtccctcaaagtcatgaccaccgtatgagcgacactCACACACACACACACACActcacacaaACACACACACACACACtcacaagcacacaatCACACACACACAcccacacacaaACACACACACAC	Cyprinus carpio genome assembly common carp genome ,scaffold 000002213
TR27493_c0_g1	1295	p2	(AC)7	1042	1055	cgtcacgggtaaaggtcgagaagccgccagaagttccatgcagagctcagtatccacacgtccgtctcctgtcagcgctccgaacaccagcccgtccgctcggtgactcttcatctgctcgatatccctcttcatcacctccacctcccagtccgagtacaggaagtctcctccacgggggcgaatcatcacatacaccgggatccgcacgttctccttcaccacctgcaacagacctgtgctcggtgtcgtccctccctccagcaggttacagcacagctcaatacgaccagctcctggACACACACACACACagtaacacatgacagctgcacaaaacacttcacaaaaatgtgcaatgttcaacgctaccaatgtgatgatgaattactgttttca…	N.A.
TR62149_c0_g1	2108	p2	(AC)10	2003	2022	catgagcaggatccgaggtttcacctcactgctgaacggatcactgaaccccagcactccttcatcacagccgcagtctccgtccccgtcagtgaatgtgtcgaaatcatcctcgtcgtcataataatcgaaggacagcgcttcgttttctccatccacttcaatgtagttccgttcgcttgtcattcttcgagtttgagaaatttaatctgagtaggcagccaaacttttccacattgtcacctgatatggtcaagccatggtgaactttcacctcccccctcgctctctatctctctgACACACACACACACACACACtcacacagcagccagcctgcgtgaggaatcacagcacattgtgactattcatcaccgtcgtcacagaatgaagagcgcc…	N.A.
TR65773_c3_g3	2536	p2	(TG)7	1830	1843	aaaggaagatcccacctcagattacatcaggccacacacactgagaacgtgtgtttcgccgtctttctccagcagtgtgtgacgctcgtcaacagcagtctaaagagactttattaatgtttaaacaaaaccacataagacgaaagattctcttttgtaaggaaacctttagttatttaccccagcactgactacctgttcaggtgggttgaagttaatttttggctgcaggcattagttgcagtcgacttgaatggtttgcagactctttgcagtacattccagttccatagatcaaacTGTGTGTGTGTGTGtttgtgtgtgatctccagtgtgctgaattgtagatattgtataataggaaataggacaatattttttataatgtagatactcatc…	PREDICTED: Danio rerio tumor necrosis factor receptor superfamily, member 19 (tnfrsf19), transcript variant X3, mRNA
TR555_c0_g2	5637	p3	(GAT)5	2363	2377	cctcctcccaagaaagaaatgatcagtttactcgacagcagtgaggatgaagacagtgctgatgaaggtctgtcttctggggaggaaggctgttcacaggaagctgaagatgtggagagtgaagacgatgtgatgttccctgatggaaatcggatgtcacaagaagcagaggctcatggtaacggactgtttgtcatagatactaaacctggactacagcctgaagaacagtactatgttgaggccaagcaaactgaggaagaggatgaggatgattttgttgatgaagagggagatgacGATGATGATGATGATtcaaaagtgctcttcgcttccaaaaagcccctgatgccactatcgagttcaattgacacaggtctgaaaatgaaggaacttggt…	N.A.
TR20860_c4_g1	3203	p2	(GT)8	446	461	tatggaagtcgatgggtgctaggtctagttaccaacattcttcaaaacatcttctgtgtttaacagaagaaactcatacaggtttggagccacatgagggtgagtaaatgacagaattttcattttatgctgaactgtccctttaaaaaaaaaaatcacttcccctttaagatccaggttgaaagaaaatgcgaaagtacattttaagagtcattgcatgagaaaatctggcagacgtatgaagatttggggactcttgaatataattattgttattagaagtgacgtgaactttgttcaGTGTGTGTGTGTGTGTcagactacaatagcaatcacacgaggacatattttagacctcccaactcaatgacaacgatatacataaactaataaacttac…	N.A.
TR20860_c4_g1	3203	p2	(AT)7	1306	1319	ttttttaaatgtatttacatatatttcacatctaaattgaagcttaaatttaaagattacacctgattaaaataaactacttttattccatctgagttaaatcctttttagacaacacagtctttgccttgttaaattcaaggtccattttctgtatcatacgcatgcatgcccaccctgtgcacatgttttccccgccaagtacctcagtatcacttgtgcataatgttggtctgtccaggagccgctgtgcataatatttggtctatcaaagcctgtccgcagtccagttcagtttaaATATATATATATATttgagtgtctgagtaagtcatttttagtatctcagtgcaaatagtgctgttttgatgttttgaatgattttaggggatgtcaggg…	N.A.
TR18261_c0_g1	1714	p2	(TG)12	1690	1713	tgatttaatctgagcatatgcaagatttttagaacatactgaaattgaaactgttgaattccataaaatacatttagtttttcattttagtttagttttatggcgttttctgagtctgtgttgtactggtaaattgaactctgaataacttgatagcattgttggtcattgctttgaaagggggcatctacatttacatgaaacaacaccttttaaaactttggtggttttaagagcagaggtgtttagttttactaactgtatttgccattcccaaatcaagaaatatagatgcatataTGTGTGTGTGTGTGTGTGTGTGTGt	PREDICTED: Danio rerio hydroxymethylbilane synthase, b (hmbsb), transcript variant X1, mRNA
TR62836_c0_g1	1057	c	(A)15g(A)17	1025	1057	tagcagtaggcggtacgagggggtggaaggcaaatgaggacccaatgtgggaaggtctggtaggcagccagatattagctcgagccccacagggccccgccacgctatagtgctgtggtactcctgtgggttcataggtttagggcctcatccgagtgactgattggcttatgaaagcatgtctttaccaggtcaccagttcccttccagccactgtgaatgcctcattgctctctgaaatgttaaaccaataaggcataaaatgagagggctatttctgatggtcacgatatgacatggAAAAAAAAAAAAAAAgAAAAAAAAAAAAAAAAA	N.A.
TR48364_c0_g1	2109	c	(A)19ctttagcatgcgcg(A)19	1	52	AAAAAAAAAAAAAAAAAAActttagcatgcgcgAAAAAAAAAAAAAAAAAAAcctgtgtgtgtgtatgcatgcatgcattttatacatacatacatacacactccatactgatgactggagcaggttggttagagcctgttgcattttatttacaagcacaagcttcagtaaaaatgtcaaactttaaaacaatcttaaaccagtaaaatacaaaagacagaggtaaacgttcatcttctcataaagttcttctccagagcagcaggggtcctctgaatggagtgaatgtttcttttcacacggtcctccagagatgaagtggcagcactctctagcttcatgtcactgtaa	Danio rerio CWC25 spliceosome-associated protein homolog (S. cerevisiae) (cwc25), mRNA
TR49645_c2_g1	8107	p3	(CTG)6	8081	8098	actgtgctgttggtgacgaatgcgggcaaccttctgtccatctcgctgcatagagcagcttccatgtcctcctccacccatgtgctgggccatgttcttcccagcaagaggtgagggaatggttggaggcccagaatgtgagcagtccctgtagggctgggaactggtattgggttgactgggtaaaggatgaacagcttttgtctcttgagtcagtgttgatctgaagatgtctgtttccatactgttaatgcagtcagcgctgcgggagcgtacagtctggtgttgatgggaatggctCTGCTGCTGCTGCTGCTGttgttgttg	PREDICTED: Danio rerio BAH and coiled-coil domain-containing protein 1-like (LOC797750), transcript variant X2, mRNA
TR45073_c0_g1	1902	p2	(AG)6	1255	1266	tcaggaacgctgaattcagcctaggcagttcattggagaaactcaatgtagatttcagcttagacgacgttaacctttcactgggcttcaagagtacaaaatcagatggaatcctgctgcaaaccagcaaaaataataataacattgaactttccatggagaaaggatatgtggtcctgaaattccaaggcaacatgtggaaatctacaaatcagtaccaggatggtgaatggcattatctcactgttgtcggacagggtcaaaaaattgaacttattattgatgaagaagatgttggacAGAGAGAGAGAGactcttcatctggacggtatccccctaacctattcctgggcaaggacaactttgagggctgcctttccaacctttatcttaggagag…	PREDICTED: Danio rerio laminin subunit alpha-3 (LOC567640), mRNA
TR67758_c0_g1	1977	c	(A)10tttcctttggctgttctcagctgttttagtaat(CA)20	1474	1556	gagtcaaacatgcgggtgaagatgaacaacatggagaaagcgcacaaagaggccatggagcaacaacaggcaaagaacagagaattgctgaaacaggttgctgcgctctcgaaaggcaagaagtttgaccgcagcagtagctctctgctgttaccatagcaatgacctcacgccattacaatgacccctttccctgatgtgtcattactgtgaggaagcttcaccctccattgctcacaggttctctctgtgttgttttattattctgatgtcacatatgcaaaaatctgaaattattatAAAAAAAAAAtttcctttggctgttctcagctgttttagtaatCACACACACACACACACACACACACACACACACACACACAaaacagacagaactgt…	N.A.
TR34699_c0_g1	2898	p2	(AC)14	1	28	ACACACACACACACACACACACACACACcggggcaccacgcgactccagttcaaacaaaccagcgcgagcctctgcaaacagaagccgctgcgttttcacgctcttcccggttatgtattaggtgtctttacctgcaagtctccgaaaacacattgccgttagactcttgagtttgaaaaggtgtattgtggctgctggtgtattgtgattgaggggaagcatgcaggctctctatcccagcagcggagctgtacggtgggccagccactgaatacggtcctggacgtcccaaagacttgcacaagaccatctgatcccagctagagt	PREDICTED: Danio rerio metallophosphoesterase domain containing 1 (mpped1), mRNA
TR34699_c0_g1	2898	p2	(GT)9	392	409	cgttttcacgctcttcccggttatgtattaggtgtctttacctgcaagtctccgaaaacacattgccgttagactcttgagtttgaaaaggtgtattgtggctgctggtgtattgtgattgaggggaagcatgcaggctctctatcccagcagcggagctgtacggtgggccagccactgaatacggtcctggacgtcccaaagacttgcacaagaccatctgatcccagctagagtggaatccctttaagcaaacgccaccggacaggcgtgcacgcgcgtgtaagagagaaagagataGTGTGTGTGTGTGTGTGTtgccatggctttcacactttcagaaatcatggcagcccgacgacagcagcaacagtctcaaagaggaggaagaggagtggt…	PREDICTED: Danio rerio metallophosphoesterase domain containing 1 (mpped1), mRNA
TR12037_c0_g2	2011	p2	(AG)7	70	83	aagtgctcgccctgggcagtccatccctggcagcgttgacgtcatcgagctctgggttgagcagccagcAGAGAGAGAGAGAGaaagcgcgagaacgctgcggcggagttcctatagggcctgcgaacgaaggactaggaggacaacgaaaagcactcggaacgggatttccatcgccctcttctgcatgcacccactgcgaaaggcagtttcgacacgcatcccttcgtttcccccagatctgtactgaggcaacctgtaaagagggactccatgaaagatgtcagaggaggcgactgttattgccaagtgggactatacggcacagcaagaccaggaacttgacattaggaaaaatgagcgtttgtggcttctcgatgatt	N.A.
TR12037_c0_g2	2011	p2	(TA)17	1977	2010	acacttcaccgacatcgagatgcatgaaagccaacagatgcggccttcatctgatacagcctgagactattttggcagcacaaggttgtcacgggagaagtgctagaatacagacacagaggaattacaggaaactgtatgtacataggagttgccaaagagagcgttggtggcaggtactagtcgccccctgctggatgaactgagaaatgccaacaggatggtctttataaaatgaatgttttgtaagatacttaaccaaatgtgccaccttcacattcaagcaccgctcattttattTATATATATATATATATATATATATATATATATAt	N.A.
TR544_c2_g6	1117	c	(TC)7g(CT)8	742	772	cctgcccaaggagcacttccgacttcaacaagcacggcaacttcctgatacagtggttgtcgcgtcacgaccccaaataccccgtgcagaggatgtcaagtaaagcgtctctctccagccacgttgtcgcgctgcgctgtctcacctctctcagctggaccttccctctgtcactctgcctggctatacaaggcaaactcccctgactgcctccctcttctgaggcttgcacgcttctctttttcctgggtggtggtcctttttcacggggcgtttccgatagggggaggtttctctgttTCTCTCTCTCTCTCgCTCTCTCTCTCTCTCTcctttgtggagctctgtgttgtgaacgctggccagtgagaaattgttgacaaaacaaaacttgtaaaa…	N.A.
TR65745_c0_g1	2144	p3	(CAG)6	232	249	tcataaaattcaggcgcactataaataggagctcgcggagctgagagccactgaccaggtttataaacctggagagagacaacatcacgaagcgagggattgggaccagaagagctggaatccagtcgatattgcgtccgcgtgtgctggagaaatgttcccgagccaagcgaattctgatccggactcctcatcctctcctgccaaagctcgcgcggatgccctgatggaCAGCAGCAGCAGCAGCAGcacacagggctcgtgcgtggatgccgagtctccaggctcgttcgttccgacggtcacggcgatctccagcacgccggacctgcagtggatggtccagccgacgatcatcacgtctgagggcagagccgagagcaacgagccggcgaagac…	Cyprinus carpio genome assembly common carp genome ,scaffold 000028883
TR46129_c7_g1	2058	c	(GT)6gcgcgtgtacttgaaccctcttactggca(TG)7	18	72	gtaatatttgagtattaGTGTGTGTGTGTgcgcgtgtacttgaaccctcttactggcaTGTGTGTGTGTGTGgtgttagagggaagtgaaggctttctttagaggcagctgtgttattactgctgtctctctgagctgtgggtgctgatggttgagttcactgcttaatttacagcctttctctttccttgtgctttcagtaccctcttcaagactttactgctgagaagtctcaaggagatggtgtgatgagccgcagaaaggtctcggtgaaagacctgggccagggtgactgtcagggctggttgtacaaaaggaaggaaagcaaagggctcttgggctggaggtggaaaaagttttggtttgtgctca	Danio rerio interaction protein for cytohesin exchange factors 1 (ipcef1), mRNA >gi|115313616|gb|BC124514.1| Danio rerio zgc:154018, mRNA (cDNA clone MGC:154018 IMAGE:8002828), complete cds
TR43028_c0_g1	1898	p2	(CT)26	1846	1897	atgctttacatacagagtccgcatgaaatctgctgaagttcgtcttattatacacaggtagtcctttcaggaaatctgctttgtccatggtgaagtcagttcagtcctgtaggtgtttgtgctcagacaggcctgaacactgacagaaatcagaggtttggacccggtaccactcactcaccactgaatacgacaccaatacacagaccaacacgctcagaaatatgcgtgaatacaacgagcgaaataacagctaacgttacaactgaaagctaccgactgacaagcgaacaacacacaCTCTCTCTCTCTCTCTCTCTCTCTCTCTCTCTCTCTCTCTCTCTCTCTCTCTc	Danio rerio DET1 and DDB1 associated 1, mRNA (cDNA clone MGC:174517 IMAGE:8758419), complete cds
TR53443_c0_g1	1713	p2	(AC)10	1614	1633	attgaatgttggacaaatagatgggattttaagctttaacattaacacagtggggttggaaatcagtttagcagctttgcttggtacaggtatggtgtttaatagattgcgatattatcataccatatttccccaaacaaaaacaaaggaaaaaaaaatcttcgctatatgccactacatccctgcctgttcaacaagaatacagcagctgttctggtgtgtttgagcagaatctgattatgcttcaatgcccttttatagtggtcctataagacagaaagtgcatatattattataactACACACACACACACACACACgcacacacagaaagtgaattaaccattctggccagaaaacagggaagtcaaataaagaaaaacaaacagggtgtgttcac	N.A.
TR70731_c0_g1	1523	p3	(GGA)5	732	746	ggaggaagagtctctggtgcgttgggggccgccgagttttcctcaggcagcgggaccagcccttcaagctttgggcagcagggcttactgcagtctttggagtccaaggcccctgagtttaagctggggggacacaacggcatttggagggtcactgtaagggacgagtgggaggtagcaccgggcactgatgtagctgtaggtaagggcgaaggacagagctcctcgatctcatccagggcagaagaaaaactgtctctggccacaggggaagggagtctgggcagggttgggggaggcGGAGGAGGAGGAGGAgcaagcggagagggcgatgtgcaaagcgtgacactgtcctcctctaaaagcgaggctggggtgagacaggcctccagaggtgct…	N.A.
TR70731_c0_g1	1523	c	(GA)6gtgagagcgcgc(GA)9	1398	1439	ttgtacagcttcatcagagacatgttgaagatggtctgcctctgcagcgtgtaggagacctttgagagcccatcgaccatcgctccgggccctgccgccaacgctttgccttccagcccctcttcatcctcctcatctagtttccgctttgcccctttacccaacatatatctgctcgtctacttcaagtggaggaataaattgaagcatcgggatggatctttgttttattgtagacagtcggtaccgataaaactctcgcagctgatgaggaaggtcggcagtgagtttgtggggtgtGAGAGAGAGAGAgtgagagcgcgcGAGAGAGAGAGAGAGAGAaaaggacgggagagggagactatccgcgagcccggagtcagtcactatgaccgacaa…	N.A.
TR62004_c0_g1	2551	p2	(AC)12	2438	2461	aggaccccattcaaaacccaagtgcctctgatgaaatccagctccgggaatcgacgtgggactgggctccacatccacctcctccatcacacagagagattaaatcctccgtccgctggctttatcactccctcacgtccggtcaatggtgctgcgcgtccggtccgaggtttattccatgtcagagagggatacagaaagaacaatgactctaatgttcatgtatgacaaagatatagtcacggatcggctgcagatggcatcatgcgtacagtaccagactgccgtcctcatatccctACACACACACACACACACACACACagacaggctttattaacgctgtaaacacacagggttaagatgctcctcgtgatctttaggtcgctaacatgtttt…	Danio rerio nucleoporin 85 (nup85), mRNA >gi|50418516|gb|BC078318.1| Danio rerio pericentrin 1, mRNA (cDNA clone MGC:100943 IMAGE:7146493), complete cds
TR63298_c8_g1	5296	c	(T)12ctttttccactgttaaatcatgttttgttattttcttgcttc(T)10	4705	4768	tggagaaaacttttaagtgcatgagcgttcaaatcctatctgcagtataatgaatagaaataaaagaaatatgagtgctgtcaatgagcaacatattaactattgagtggtactacatgtatatgatgctgtttaagctaaataactagcttttatactagctggacattggacaataataacaaaatattacatctggaatctgcccctaatatattctaaactgttctcagaacaatcatttcagcaaagtcattagtatcagaatgtgtggtgaaaatatcccagaatgcctgaataTTTTTTTTTTTTctttttccactgttaaatcatgttttgttattttcttgcttcTTTTTTTTTTccactaggggtgttgtgaccggaagccagtgttaa…	PREDICTED: Danio rerio RPTOR independent companion of MTOR, complex 2b (rictorb), transcript variant X1, mRNA
TR29002_c1_g1	2425	p3	(AGG)6	2233	2250	gtgactcttaccttgaacagatgctagttcaacatggtttgaaggataaggctcctccgaggcgcagctcgaatgcttggctgccacagttattgcgacatgttggcaaacgtgcccgtgagataccagctcatcttctgctgtggactctcttcagctctgcagcgactgtgtgtctactcaactctctgcgatcacgtgcacatcatcgccaacatgactcattccagagccaacacccagacaaacaggccgcaggacagacatgctccaatgtggcggaagagaatgagaagaaacAGGAGGAGGAGGAGGAGGagaaagaggaggttacaaaagatgatgcagaggaggatggaaaggagcaggaagaagatgcaacgagtgaagaggaaccgg…	N.A.
TR36403_c0_g1	4538	c	(AC)17(AT)6tccacactgccctactagaacgtgattttacgctgctgtgta(AT)7	1	102	ACACACACACACACACACACACACACACACACACATATATATATATtccacactgccctactagaacgtgattttacgctgctgtgtaATATATATATATATaattccgactcaaaaatctaaaatgcttttcagaggtagatttgaacctttaaataaccaatttttacatttatagattttgttgcttctatgtaaatgatcaacacaattgtgtggttaagactaatattcctgaggacaaatgaaatggaggtgagggacctttttggcacatgagaggctagcatggcagtgttagcatgagtgctagagaatgttgatgagcagttgccagatgcttgtagccgagccatcagtgaatgaaacagtttacacatacacagtttcaagcttccc…	PREDICTED: Danio rerio OTU deubiquitinase 7A (otud7a), mRNA
TR1323_c0_g1	1223	p2	(TC)20	1183	1222	tagatcactcttaaaccaggagaatgtgtccagaaactccttaataaacctctgcaggtcatgctgcggtgacctggatgactgagaatctctatagacgtaacccctgctaattccagcagctaaacccctctgttttgtgtcacttgtgtgaataggaaccgagaggcatcaaaccagtgtttgtgtttctctgttttaatgggccatttgaataagcctggttgtgaccttctgacacccatcacaatgagcagggcaacagagattagctgctattttcttacaactttctctcttTCTCTCTCTCTCTCTCTCTCTCTCTCTCTCTCTCTCTCTCt	N.A.
TR6031_c0_g1	1268	p2	(TG)7	514	527	tgatgataactctccctatcggactgtattttgcatcaaagtcttttctctttgaagcctctttgggttactccagcaatgacagctatttctatgctgccatagttgctgtgcttgccgtccacgtagttctggcactctttgtttacgttgcatggaatgaaggatcacgccaatggagagaaggaaaacaggattaacctgaactggaagtagctgggagagatggaaacacacatgccagccactctgtcttattccttcttgaaccaaaatatcataatggagtgacaccatctcTGTGTGTGTGTGTGtttacctttctcctgaatgtctcagcctatcagagagaagatgcctgatttcttcttcatcatgctatggttgaggtcatcttta…	N.A.
TR8854_c0_g1	1948	p2	(TG)6	1685	1696	gctgccgggcctccccgagcgtctgcggcaggagatcggacgcatgtgtccggcggatctgtgtgtgcgggtgttcagcccgccggagcgggacttctctgtgtggagcggcggagcggcactggccagccagaccggactcagcggcgcctggatcagcgcggaggagtacgaggagttcggcccgcagatcgtcttcaggaagtgcttctgacgcactttaacgggcactgatcgtgccaagagtctcaggactcgtgttttatctgaggtttccaagagaaaacagcccttttaagcTGTGTGTGTGTGtcagaatatctgtctttatattaattataatctaatcaaatctaatatgtaaatctatatttacagtatatgtgtttatctatgaga…	Carassius gibelio DNA, microsatellite: SCC01234
TR8854_c0_g1	1948	p2	(GT)18	1912	1947	gcactgatcgtgccaagagtctcaggactcgtgttttatctgaggtttccaagagaaaacagcccttttaagctgtgtgtgtgtgtcagaatatctgtctttatattaattataatctaatcaaatctaatatgtaaatctatatttacagtatatgtgtttatctatgagatattaatgtgctgtatgctcttcatgaggctgataaagcatcacatgtctggatccggatccgtcgcactcggatgccaggacgcatcacttcctccatacgcagtttctcagctgtccctctgacacGTGTGTGTGTGTGTGTGTGTGTGTGTGTGTGTGTGTg	Carassius gibelio DNA, microsatellite: SCC01234
TR19596_c1_g8	1416	c	(A)14g(A)13	1	28	AAAAAAAAAAAAAAgAAAAAAAAAAAAAgtagaatgtagaatctcttggcatattaaagtcaccttgagaaagtaaacattgtggtgccatctagtgttctgtagtggttgtacagatgagagaaatacagctgcattgcttttcctgcaacatttcaaagaatgactggacaaagacagtgtgtgatgtgctttattatgcatcggacatagaaagcaacaaatgtttatattaaagtagttctagtctttcaggatgctaattataaatcaacaacagcattaaatatgactgctacccaaaataaagtccattagagacattcag	N.A.
TR19895_c0_g1	5582	c	(GT)14gggtatgt(GA)8	1	52	GTGTGTGTGTGTGTGTGTGTGTGTGTGTgggtatgtGAGAGAGAGAGAGAGAttttttaacaaacctttattttacaattatacactcagtatattcaaacaaaaaacgtaaccacaaaaaaacaaatttacactatagataatcattgtagcagacaagaaaaaaataaaagttcatcttcaattaagcaaattgcatcattataacaccactggtttgaaaaaaacatcaagtctttcatcatcttataaaatttaaaatcaatccacactcttgtttttatcctgttttttaaaatggatacaatatcatatccttcagacccttcaattttgttccttctgcttatat	N.A.
TR19895_c0_g1	5582	p2	(AG)11	5560	5581	gcgctacagctaggctgcactcctccaccgagcagcgctccgcggggatcactttgatgccatgccgccgcgttagcttcgcaagggttacactttcagacgctgccattccgatcagcacgcgctgatcaacagcgtcaacaatatcctgtttttcccttttcctaactttaacaaaccccacaatatacctcaaaaaactactaaagtataaggaaaagatagaaaaactcactcagcccgcaggccaccgctctcactctacacacgttcacctccactcgctcccagcatgcactcAGAGAGAGAGAGAGAGAGAGAGa	N.A.
TR41341_c0_g1	1199	c	(A)25gaaaaaaaactaaaaactctaggg(A)14	1137	1199	ggttataagagtagaatgttatatgtgatcggaggcttcattagtgacagccaagaaattctaaacaagaggtatatagtccagacttaatgttgtgcttgaatatcagcaaatgctttagccctgcccatcataaatggaaaccgttaagcaatattatgcagaataaatgaaaatttcatttgagttccttatctctagtttggtatgagatttttcttttcatatttctaacacaaattcatgcaaaacaacagtaaattctacacgtcttgtggtctattcccttgaagagcttttAAAAAAAAAAAAAAAAAAAAAAAAAgaaaaaaaactaaaaactctagggAAAAAAAAAAAAAA	N.A.
TR36551_c2_g1	1510	c	(T)11cgttttcc(T)10	1190	1218	gaagcaatatatcttgcaaggctaaccatcaagatgatgtcacccattcagttgggcaggtctttctccatccaagctgggatgccaggaagcctaaagcgaacactagaagaggatgaagatttcggaagtatgcaagttacagcagcacaaaatggataggctttactaaaaagtgctttaccacagtggacttttctttatacatttttattgggattaaaaatgtaaatatttgtacagaggttgggagggagagactgttccttgtgacccttggagctggggaaggtttaataaTTTTTTTTTTTcgttttccTTTTTTTTTTccctttttgagctgtatgcactgaattttttgcagttttatagtatttaaagcattttgcatttgcagcg…	N.A.
TR36335_c0_g1	1235	p2	(GT)17	34	67	gaccatggtcagaaaaaggagatggaatgtaacGTGTGTGTGTGTGTGTGTGTGTGTGTGTGTGTGTttactgcatgagcacccagtctcttactaaagccgcattggacattacgagacagcagttcatgcaagatagagtcatagcatcctcatgtggtcagttgagtaattacaaaaatacctagtgtgaatcccaaaaaaaagatactggatgcattacaatatggatgaagctatgctgtctaaatacacttgcaagtcagatcattgtttttgtaacttgtaaacacctccagtacgacatgctgaatcctttgagtggcagtaaaacataatacagttgagggttatttcctggcctaac	Hypophthalmichthys nobilis microsatellite Arsd279 sequence
TR59835_c1_g2	2124	p2	(AT)9	74	91	gagctccccccccaccgaccaaagggcaccaacaaccccgtccacgtctgcacatatatacacatatatatacATATATATATATATATATttagatctgcttgctgtagcatcaataattaaatcaaatatatatttttttgcaataaataaagctgaagaacattccttccatctaagcccattgtggtactgaagagccgttaccatcgagttcaccactgctacataatgaaggcaagagcctcacaagaccctgtattcaatccattctaattccagtgagcggaatgcactactatgggacgtcctgacaatttcaggcatagaaaaccagttctgggatctgacccccctgcacaccagttccgttagtactgtccgaggaaca	N.A.
TR65171_c1_g2	1153	p3	(ATT)6	670	687	tggcaatcgctgcttcctcaacattttcacattcataattatttcatgtgttcagaatgggatggaaacaattaaaaccaataatttaagcaatttcattcgttcattcaattgttggatattttttaacatttatttttggaggttggtgtttgtcttttcagtccattcttcatcgccacctcaattttaaaagaaaataacttcattgttattgcactggcgtggaacagagtgcggttcgttgcgttggtttatccttcctaaatgaaaagccctaaaatttatttttaaaaagtcATTATTATTATTATTATTatcatcatcatcaaataaaaaaaagcattatgtgaatcctgctgcttatttcacataattttgacttggaaactcaatgga…	Cyprinus carpio genome assembly common carp genome ,scaffold 000000119
TR73773_c0_g2	2961	c*	(T)16cagtgaattcac(CT)6(T)10*	2116	2164	tgaaagtatttaaaatttgaggcataaatttgaccctgaacttgaagatccactgattaatgtgaataaaatgaaacctaagactaagggagggaattcactatgactgatagcgatgttaatttgcgcactgtctgcgttgttttagcacccgggacactaaaggatcaggacattgcaaacgcagccacacaattaatgctaaatggaatttacttgatcacatcagttggttgagtgctagatgtgtggttaaacggaattgtgggcatttatagcgagggatttagcgctaaaatgTTTTTTTTTTTTTTTTcagtgaattcacCTCTCTCTCTCTTTTTTTTTTTggcagattctagtttttacatttttgaggcttaaagagttcacacacac…	N.A.
TR91025_c0_g2	1492	p2	(GT)13	1	26	GTGTGTGTGTGTGTGTGTGTGTGTGTtgatttcatctcaacagtgcgcctgagcttgtgctgtgtattaataggcatctgcatgtgagtagagcctttcactcgtgcacacggcgagtctcctgaagatctgttcatgcggtagggtcagaacatcatggacgtgctagatgtcctcaatctgggcgaaatcgcccagtatttctcgaaaatggcgatgtttccagtttttgatctcgcttattatatcgtgtcaatactctacctcaaatatgaaccaggtgctgtggaagtgtcccgtagaagcccagtggcctcatggctctg	N.A.
TR44528_c0_g1	1148	p2	(CT)6	717	728	tatgacttggaagattttgttaaagcagtttacttaggaggtgcattcatacaaaggcactgccagtgaagttattggctaactggacatcagggcagctgcctacgcttttggatgcagccaatgtcctgcattgtctttccccccatgctgacatgccctcatgcatcattccatttggtgcgattttaacagtctctttccttcctgtttcttttccctgtattttaaaagcaaagtaattcagattccatgtctgttgaagtctttcagtctaactcatcaaaggtaccatgtctcCTCTCTCTCTCTtttgtcaggtgttatttatgagacgtgcagcggaattcctgtgagcctgcagcacctgctgtagttggacggggagccgagcagcag…	Cyprinus carpio genome assembly common carp genome ,scaffold LG23
TR35712_c5_g1	1465	p3	(GAG)6	273	290	ggcagaagaagacagaagacggttccttgtctgcagacaatattgatgtctttgtatctcacttcactggtgtcaacagactgaggcaaactagattttctccttttcgacggaccccctttcattgacccccctgcacgatattgtcatgatagagttaacgtttagttcatcttattactcatatttccttgtttatttttccatcccaatttcataactttgtattattttcattttaggttctaatggaagcaaaagaagaaccgaacGAGGAGGAGGAGGAGGAGatacatcatcattccgtcactggagaaaaacctccgtctccttcaccgccggaaacgtctttctcaggaaaagtccagaagtctttcacctgccctcagtgcggaaaga…	Cyprinus carpio genome assembly common carp genome ,scaffold LG44
TR53072_c1_g1	1285	p3	(AGG)6	1229	1246	gctgtctatcatagagaaaggattgccaaagaaatccagctctcggtcactgcgaaggttcacactcgtgtttggttgacccgcaccccggttacccctgtggttacccctgtgatggccatctgtgatgctgggcatgaagccctggccaaaggggtcagagaaacccctcatcatttgccgcatgcgctcatgatgcacctggaatgggtcgctcgaggaggaaaagaaagggtcttcatcaaactgtccgaggagcctgttgaacatgctgacgctcgcgctgcagactcttctggaAGGAGGAGGAGGAGGAGGacgcgctcgctgttactatcgaaaccccacgcgctgcag	N.A.
TR77887_c0_g1	1577	p4	(CTAT)9	1539	1574	ggccccccgctccagtttttaagctgaattcacactgaaacacaagtaacactgttaagggatgagccctttgttggtcttatgcaaagcatgttggggacagatttctatttgttttcttttcttagattctaattgttgggactggagggatttcatataggaggaatggggcgtttgatatgtgcatgtacgcatgtcttgcactttttacagtataggactatgatgtaagtgtgcttccatttattattttttgtggtgtcttggctccctctactgtttagttgtagtaatgcaCTATCTATCTATCTATCTATCTATCTATCTATCTATcta	PREDICTED: Danio rerio melanin-concentrating hormone receptor 2 (mchr2), mRNA
TR28974_c1_g4	1162	c	(A)15ggatgaaaaaagtgtttaaaaaatttattttttttctttctttgaa(T)22	1	83	AAAAAAAAAAAAAAAggatgaaaaaagtgtttaaaaaatttattttttttctttctttgaaTTTTTTTTTTTTTTTTTTTTTTagcaaactttatgtgctgatgctgataatttagaagcagatactgctttcacagctgctggtaattatgttatctttttttaatttagagtatagacatcactgcaatgcgcagttcgggtaggttaaacatgtatgaacctcaatgtcgccgtacggtgcatagccagtgcctaagatatgtactaaacttacgttttggatgctttaaagctgaagtgtgtattttttttataaatgttaaaataattgatttgatttcagcttaggctactttccccaaaacattgtggtgctttca	N.A.
TR10559_c5_g2	3017	p2	(TA)6	509	520	tcaacagcaatgtttctctgtaccctgtataaatactgtcatgtttaaatttaaaaaagagaacattggctaggatgtaaactgaaactcatgtcacaaaatgagattaaagttatgaaaattggggggtgggagaaatgaaatttcataaagtgactctgccttaagaaaaacattcagcataaatccaaaacacctttacacaaaaatcctggtacctttacactttacaattgcttctattactgctccattcacttattcaggcagaaccggaacataaaatgctgtcaaacatatTATATATATATAaaaaaaaagagaaaaaaaaagaagaaaaacaaacaaagaaaaaaacatacataaacacaaacagaataggtgaggacacagtcttgt…	Danio rerio GTPase activating protein (SH3 domain) binding protein 2 (g3bp2), mRNA >gi|120537622|gb|BC129213.1| Danio rerio zgc:158370, mRNA (cDNA clone MGC:158370 IMAGE:7064401), complete cds
TR4262_c0_g2	1898	c	(A)21c(A)10	1	32	AAAAAAAAAAAAAAAAAAAAAcAAAAAAAAAAcattagattgcagctcataaaaaaaagctcattaaaatgattccttaaaatgtgtaaaaaggtaatgaaagtattctaaaactgaataaaatgcctccatggacagggagattctgtcaaacccagtgtcagagctttcatagtctgtgagattagtgtgaagcggtattcatgtgatctaccccaaacgagtcactttttcctcctgaggaacgcttttgcctctttctgcagccgtttaaagtcctctccttttccactgtcgtccgattcgggcacatagtccgagtcttcatccac	PREDICTED: Danio rerio si:ch1073-147h9.1 (si:ch1073-147h9.1), transcript variant X3, mRNA
TR4262_c0_g2	1898	p3	(TCC)7	511	531	ctaccccaaacgagtcactttttcctcctgaggaacgcttttgcctctttctgcagccgtttaaagtcctctccttttccactgtcgtccgattcgggcacatagtccgagtcttcatccacctcttcctcctcactctcgtcattaataaaactgttttcgtagtgatcttcatcctcttcatcagcagcggtcttgggtggtgatttagtgtgtttgtactctttcttgtgaagtagattcttcctgtagcagtgggttccgtacggacactccggcctgtcatcatcatcagcgtctTCCTCCTCCTCCTCCTCCTCCttctcatcatagtcactgtctccggggtgactgcactcctgaaagtggatcgggtttttcctgtagcaggagctgccg…	PREDICTED: Danio rerio si:ch1073-147h9.1 (si:ch1073-147h9.1), transcript variant X3, mRNA
TR30814_c0_g1	1045	p2	(TA)9	1028	1045	gaaccaacaataaaaaaatagcattttgtaatcttgaactaacaatgaacagttgtatttaaatgtaagatccataaatactagaacaaacgtattaacaaattattaactaatgttatctaatgggaccttatgtgaagtgttacgcaaaaatctcattcatgcatatttagacttggtttgatgtttgtttgatttttgttttagtgctgggcaatcgatcaaatcacatccaaaataaaagtttgtgtttacataatatgtgtgtacggtgaataattatgtatgtgtgtgtatatgTATATATATATATATATA	Cyprinus carpio genome assembly common carp genome ,scaffold 000002350
TR15716_c0_g1	1314	p2	(TC)6	785	796	catacccataaatacatgtttgacatgttttgcgtgctagtttatcacaaacagtagcaaaagctgtacctttatgctttttctacatggcaaatcctcttgatctctgctttcagtccttttctctctccacctcctctctccctctctcagcttctgtctttcacttcgcatcctgtgccaaagtgggcagggagaaagagcttgtggtgaggcgagtcaagcggaggccgctgtacgtgctctttcttcagccacaaccccatggaagagcatgtttggtggaagcacgtttctaggTCTCTCTCTCTCcctgagataggcgtactatgtgcatgagtctacctcttctcgccgccatgaccctgccttgtgttctttgacgttgaagcctctagt…	Cyprinus carpio genome assembly common carp genome ,scaffold LG46
TR6836_c5_g4	1970	p2	(GT)6	250	261	ttgagctacaggaaagccaacactgattataagtatctttactgtcacttttgatcaatgtatcctttaaaaaaaaaaaaaatcttactgacataaaaatttgtgaatagtatagtgtacattatcacatataactgaaaagacaaatgcctcatttcttgattaataaattgcaatacttgctaaggttcggtcagtgacattctaaggcggggcttagcgaagagtcaattgagactgtttatatgcGTGTGTGTGTGTagagagagcacatttccatagcaaaaagcttcatcataaagcacaaagatgggtgaattccccaaattcagccttaaacaagacgacagaacaagctgcctgctcttagaacgagccctttgtgtgttagtactgctg…	N.A.
TR63404_c0_g1	1267	p2	(GA)7	815	828	atctaggcaggcttattttctcacatcatgacccgatgcatggccagatacaacagcatgaaaacaaagcttcctacagaacatgcagtaaaaaaccctgggaaatatctattagtgatcgatgccatgcctcagttacataaccggctggtcgtgtttgtgctaaagcaccactgaaaccactgggaaaatctggtcatattttccaaaaaagattcgctctggttttggtttgtggtgatgtgcttgtctagtttcggttcaaactcttgtctatgcacatagtgagaggacaagaggGAGAGAGAGAGAGActgacagaagatagatggagagcgaatgaaatgagggagttggaaagttgggagaggaacagagaagaaggggagagaaaggttc…	N.A.
TR63404_c0_g1	1267	p3	(TTA)5	1160	1174	tgagggagttggaaagttgggagaggaacagagaagaaggggagagaaaggttctttgtttggcacatcattaaactataaagcataagtagtcagacagagagacgaggaaaacagattgagagaatgaaagagaaggccaagggatgttagaggagtcttaaaacacaactagaacaaaactgtatgttcggaatgataacactgtctacagctgctacactgaatatacatgacattctaaaataccattttccacacattttataaaacgtcaatgttcagaataacatgccactcTTATTATTATTATTAtatctgcagttgtatactgtgcacacacatattgtatggataaattacctggattacatactacactacaatttaaaagtttgt…	N.A.
TR72402_c4_g1	1190	p2	(AC)7	396	409	tttcataaagatgtacagaaaaggtgtatatatattttaccaacataaatatgacaacatgcacatttactgctgaattaccacttgatacaaaagcgcatgtaaagcatttaacaaacttcgacttccttaaaaacaaccttcgactgaagctttgcacctacagcaaaaagagaaataaaacagaggactagggtctcaaaatagtttgaacaacaacttcaaaatgctgctggcaaatctcgctatcaaatatcaaatggatattaaagctgttggatcagttattacattcagctgACACACACACACACatacaaaaaacaaagtaatactgacactttgggttggctaaacatgttcaactccaaaagccctttagtgcaaaagagttttcaa…	N.A.
TR34046_c0_g1	2448	p2	(AG)6	381	392	ggaaagtctgagcagcttctataagacaaggaagtacagagaggaaataggataaggtggagaagtatggggaaaaaaagatgcctcaacacagacatagcggacaagagaaaagctgaggaatttgttcttgtgtgagccaagaagacatatgagaagaaagtgggctgatggattaaggggagagcaaagcagcagagaagtgataaaaagccaggcctgtcagtggagaaaagagagaaaggggcagttcaattaaaagaagggagggagagtaaagagattaacagtctgagagcaAGAGAGAGAGAGtaaagaaaagggtgcagttcaagaaacaggcataggacagcagagcaagaagggaagttgttggcagcggcagcatccgcatttgaa…	N.A.
TR53787_c0_g1	1382	p3	(ATA)5	1325	1339	cgaatagtcgtcatcaccggcagctaatatcaagggttatttaccaattaactgattgctatcactaattaagatagccataagaaggttgtgccattgtttgtgaaaggaaggggaaattcaatctgtctagtttgtattctcatgctttcctgttgagtcatactgatttataaaacagtgtcattgcccaaacagaccagacaatggtcaatgtcctggccagctgtggctattgttctgactagcattccttagagtttatgtgtcgtacacaaaaaccaaagacaaagactgatgATAATAATAATAATAacaataatatgctgttatttccttatagtttggtcaattaatt	N.A.
TR10855_c0_g1	1826	p3	(TGA)5	367	381	ctgtgttttgaactgcaggtactgttcagtgctgagtgaccgctggcagccaaggacctaatagacagtcatccaaaacaatgatcaaaccataaaatctgtttgccatcagacatctcaaaaaagaagaaatcttctccgaatacatcttgcatatcagattaaaagtagcagccatgttgtcggtctgtgtggttttcctgtttctctgcactgcccacctgccattagactcctccgcccttccctttgagcagaaagggttctgggactttggcaaggacattgatgtgaaagagcTGATGATGATGATGAaggaccaggaagaagggtcagctgtggatccataccaacctgaacatcccacttgcccatttggctgtcggtgcgacctcagag…	Carassius auratus BGN mRNA for biglycan, complete cds
TR5868_c0_g1	1744	p2	(AC)28	1688	1743	tggattcccccccccgcttcaggaaaacacaaagtccggctcatctgagtggcggtgtctcctcctgccccgagcgacagcatcgatagcgccgcggagaggctgagaggagaataaaacacatttcctgacgcgtttccctcccggatcctctggaacagatcgagggcgaaccgcgcatgcgctgctgacagagcctccattctcacacagtgcagtctaacgagtctggagcgggacgagcttctgcagtgaccgatcaccggagagtccgagtttataagagacacaccctcaggaACACACACACACACACACACACACACACACACACACACACACACACACACACACACa	Cyprinus carpio genome assembly common carp genome ,scaffold LG17
TR59712_c0_g1	3580	p2	(CT)9	193	210	gggtctctgcctcgccgaagaggctacgttagagccacataaacacattcacagatgtgtctccatgcgttctgacagaccgactgagccaaaaccgccacgctgaatgaagacagagaaatcaggaggagagacggaggacaaccaccaagcaaattaccacagcattactgcagggtcttgcccacatccCTCTCTCTCTCTCTCTCTcagattgtgggcttgagtgagagcacgtctgacagggaagagaggaaaacaggggagatctaccggcagattcgtcctcaaggctcttaattacagccagtgtttccactttgatccagaagccacagcacagacaaatcagggatgctctgaccaaaaacaaagaaaaagaaatcaagagagacacac…	PREDICTED: Danio rerio beta-1,3-glucuronyltransferase 1 (glucuronosyltransferase P) a (b3gat1a), transcript variant X1, mRNA
TR32903_c0_g1	1288	p2	(AG)33	1222	1287	tgtacaacactatacaagttttatatatgcatcatatatatggatctgtcaaggtgcctctggtttggcacaatgtgtttcacagttgaaatattatatgtacaaaaataaaatctctcagaaaaagagctcatttgctaatttacatactttgcagatactattcacaaacggttagttaggagagtctgtcacctttatcagtcatattactgaatgtcaataaggctaacattctggacttcagtttaaaacaaaaaggacagggaaggttgttgtgacaaacgttatcccccccttAGAGAGAGAGAGAGAGAGAGAGAGAGAGAGAGAGAGAGAGAGAGAGAGAGAGAGAGAGAGAGAGAGa	N.A.
TR46179_c0_g1	2994	p2	(TG)12	30	53	gaagtcttctgtccgtctgtgtgagtctaTGTGTGTGTGTGTGTGTGTGTGTGtagggcctcggcacactgacggctgatgatgatggagagagaaggcaggataccaaacttccacagactcctatcagatgagagctgcagctcggatctgtccagtgactcgtgtgaatactatcagactgagatatacgggctgttgccgagctcacaggctcatcgagtcacacatgatccggataagagcttctgccctgacagagtctcctggaaccccagcgtcccactcagagctctacccgtctgtctgcaggacaggagagacatcagagagcggcagaacctgcagagacg	N.A.
TR46179_c0_g1	2994	p2	(CA)7	2696	2709	ctgaaggacatgttggtgatgtgcagctctgataaacgcttcctggtgaagcagcactcgaccatctccagacgacagctccggacacgctaacatgacatccgtatgataaaaccagcatatgagactgaacttctgctaggacttgatctgaaactgaaacctttggctataatcagacatcagaggggaaataaaacgttacattgatttcatttattcagagttttattctctgtgctcatgagtttattatatcaggtcaaatgtcatggcttttatagtttaatatgacccgttCACACACACACACAtaacgataactatattaagcgctgcagttttgtcgtctgtctctttaaacgctcgcactctttaaaacaggatgggttcgatgct…	N.A.
TR10610_c0_g1	5709	c*	(T)12(TTTG)5*	4470	4498	cacatggaggacgacgattacattccttgtttggtctaacatgtcaaaccaaatcctcagtgactatgtggatgacctagagacacgatcgagctaacctccaggtgcacgcatacattttgataactctgtttcgaaggttttctgaatcaacagggttgttttttacacattgatttgagaccaattttgtggtttctttcaagattcacatgtttagaggagtagactagatggaggtctttgcttctcagaggccctgccccagactcaagcacagtattttttcgtttcctaatgTTTTTTTTTTTTTTTGTTTGTTTGTTTGTTTGtaaattttatattttgcactaatcaatttttttgtcagtgtattgtttgtgtttctttgtttatgca…	N.A.
TR73661_c0_g2	1261	c	(AAC)5(A)10	41	65	atgaacactgtggtgcagcatctgcagattttgcagccatAACAACAACAACAACAAAAAAAAAActctctaggaatgtcctgcacttcaaaaatccaactcaatttcaccggtacagtcgtaagaatgtatatatgcggcagcagcaaaaggcgccttcagtttgacaagaaatgtacagactttaggacaatttaagctgtctttaaattgggtaagttaatttgtttgtttgacttctctcttttttatataaaatattgttatattgaaatgagaaggtggggagtgcattcaaaaatgataatgtagttatttctctagtacaaagcggtattccagtattaaattttgttctgttaata	Cyprinus carpio genome assembly common carp genome ,scaffold LG9
TR44523_c0_g3	1654	c	(A)13taaattaggggaggaaagtaattttcatagtgggaaatatacattcattgttagccat(A)10	1239	1319	gctggtgccaatcaagacgccaaccaaaaagccaaaacgggaggttatatctaaaaaaggattgaaaaaagcacccaagcctgctggcaaaggacttaagaaaactgtaaaagacaaaaaactggccaagaaaacaccaaaggtcacaggacgtgatctgaaaagaaaagctaaaacaaataaaatctgaaatgtggatgtgtatatggaatcagtatttgtagtacacatgattgtttgaggtttatgtgagcatttgttctgacagatcaacagtcaattaaaataattctaaatctgAAAAAAAAAAAAAtaaattaggggaggaaagtaattttcatagtgggaaatatacattcattgttagccatAAAAAAAAAActggcagttgcccatagt…	PREDICTED: Danio rerio si:dkey-16i5.10 (si:dkey-16i5.10), mRNA
TR4506_c5_g1	2117	p2	(CT)14	2089	2116	ctctcattgtccgcatgcaggtctctgatgcgatgctccgcttggcccagttgtgtctccagctctgtctccagctctctgcttccctcttggaactccagcaactcctcctgtgcctccttataatttttcttgtacttcagcgaaagagccttccagaagtcaatttcctcgtctttggaggtgaattttggtatcatatttgcatccatgacagataaacctgcacatttccaggatctttaacgctgatagtaggactgactgtgatcctggcacagtcttcagtatttcagcatcCTCTCTCTCTCTCTCTCTCTCTCTCTCTc	N.A.
TR28339_c0_g1	4676	p2	(TG)13	4650	4675	catgtcttccttccggttattcattggactaacgggtggctgcttctcctgaacagagtctgttaacccatgagttctggggggagcgcgatgtcgatgcgttggagctccagtatttgctcgtgacaggtttgagagagtgagcacgtcaacaatgtcagcagtcagctgggagacgcgcgtgtgtcggtcagtgtaattcccctgctcgctgtctccctctctccacgctcgtctttttctgtaattctccctcccctgcttttccgtgtctcggtatcaggaaccaacctccccctcTGTGTGTGTGTGTGTGTGTGTGTGTGt	Cyprinus carpio genome assembly common carp genome ,scaffold LG13
TR6773_c9_g3	1523	c	(T)11aagcattgcttatgtatttcctttgaatatgtccattataatgaaatatatattttttagcactttt(A)23	1423	1523	aacacattcattattgagagggacttaacaacgtgacataagagtaacagatgtgaaccggctgctctgattctagtgtatttcatgtcaatgttcaagctaattacaatttatcatattatacgagggacattgtgtttctttgttattgtaagttgatcttgctgcatattgtaatattttatgattaatatctttattattgcactctctgaaacatgcccacctagagttatatacttccctgtatgtgactttaagcctttagatttgtaatgtattgtatgttgtacatgcacaTTTTTTTTTTTaagcattgcttatgtatttcctttgaatatgtccattataatgaaatatatattttttagcacttttAAAAAAAAAAAAAAAAAAAAA…	N.A.
TR52921_c1_g1	2619	c	(T)11g(T)12	47	70	ctgtaacaagtctcagttaatctaacacagaacacataggacagggTTTTTTTTTTTgTTTTTTTTTTTTaaaaactcaaacagagctaaagtattaatttcagtcctcttctgagaagttttcaacattttacatgtttctttttctcacatcagctgaaccatttgttctttttgactacagtcttagtgtttgatttgcctatcagtttctttttgtactggtccaccaaactgtcaaagcgagcatcctctctgctgtggaacattctctttgcaggttttccattctgtggccttccctgtttcctgttcattccgggtttctcaatgaaagtagacatattcctctctttcctgctgggccctt	N.A.
TR52921_c1_g1	2619	p3	(TCG)5	1525	1539	ccaccaaactctttttcatcttgagcagcagcagccatacatttctctgccgcttctttacttttgaactgagcaaaagcacagccttttgaatatcctgtgtctgcgttcatcaccacacgtacatagtttagctcgccaaactgcaacaaaacttcctccaaaccctcttcatctgtgtcaaaagacagatttctgatgaagatggtttttccctcattcacatctgaaggaagagggtctctcttcttctttggaagagagtcactttttccctcattgtcatcatcatcaaaatcaTCGTCGTCGTCGTCGtcatcatcatcatcgttgtcatcatcttcaggttcgctggcatcactatctgtttgctgagattcattttctgcattgtcatca…	N.A.
TR23523_c0_g2	2890	p2	(AT)9	15	32	ttaatttaattgaaATATATATATATATATATgtaatttttaaccaccacacaagcacagccagagagttaaaaacactgactttgaaaaggaagcaaatgtgatcttttcttccatagaatcacatcaagcctcagtggaaaaaaagctaattataaaataacaataacgtcagtcatttattgcaattttaaaaccacattttaattagggaatcattgaaatcattcatttatatttatattatctaggaaaaacatattgcattatttagctccttaaagggacatgccatgaaaacataatatagcatgttatactccaaatgtttg	Danio rerio N-ethylmaleimide-sensitive factor b (nsfb), mRNA >gi|66277456|gb|DQ022212.1| Danio rerio N-ethylmaleimide-sensitive factor b (nsfb) mRNA, complete cds
TR23523_c0_g2	2890	p2	(TA)6	1072	1083	ttaaaaaacaaatgctcttcttgtcagaaaacaataaaagcaataaacaaactacaacaatacactggcacgacaaaggcacaggagtgagaatttcaatattgttattggcaggcactgactgtttctaagataataagtccatccatgacaaagggaaaagtgagccgaggatttggtcaaagaatttcagcattgctaaattcgaaatttgcacgtccgagaatggacaattttaggagtaaggcatcattgacaggaatggttcacatcagtaaatacacatcataaatgatacatTATATATATATAcataaaaaccctatggatcttcatataaatgcatgtaatatttcaaaatccctgtacaaatacgagaccctatgtactgaggaatcg…	Danio rerio N-ethylmaleimide-sensitive factor b (nsfb), mRNA >gi|66277456|gb|DQ022212.1| Danio rerio N-ethylmaleimide-sensitive factor b (nsfb) mRNA, complete cds
TR18222_c4_g1	1500	p3	(GAT)5	974	988	tcaatttcggtcgacgttgttgccatgccaccgttgaacatggcatcaaagacggcacttcccacagcgagagcaaatctgtgcgctggaatgcgctgcactcccattcccttcccaaccaaaaaatggacgtcacttagcacttcgttgttaaacaaaaatgcaaacctttctttcactgtactttttgtcgcttgccagttgtagaccggctctcgataaaccaaaaccgaagccgggctgctgggaagcgaggggacggcggcggacgcatcggcggatgcggtagacgcggatgagGATGATGATGATGATgtcgccgtcatgtttgacgcagcgcctgaagtcgctccgctctgaccgaccgactgccgggaagggttctgcgcgctcggcgtg…	N.A.
TR18626_c0_g1	4060	p3	(TTG)6	273	290	atcgaactgcctttcaaagctccgcccacagactcgatgtgttcttccattgtttattcgcgtctagctgctttaaaaacacctattgcttgatcgtcacattgtgttcatcccagtcgccgtcgctcacatccaggagaaacacttctcagatcactcgtacacctcacgatggacagataaaacaaatgtcgatcctgtaagccagctgtgagccactgaaagacatgcttccctgccatcggttgaacctcgcgattctccagctttgtTTGTTGTTGTTGTTGTTGgtgtctttcaccgacagcagaagtttgaaatgctcaccggggaaagtgtgctcggatcgaccgcctgttgttctcattccaggagatcttgggaatcagcttgaagcga…	N.A.
TR6795_c1_g2	1592	c	(A)13ttaatacaatc(T)10	418	451	gaactggggaaggtggagggttttagacaaactttgaaagcgctgcaaactgctatagagaatggtaaccagccatttaaatgctgatcagcaagctcattggctgcagatgcaacatggaccaatcagcttgtgccaagtagttaactttgtaaatatcatcagcttgcgccatcgagtttcatgacagaactaggcatgtatgtaatttaaagcctaatgtccaaatgttttggtttggggttttttgcctccccatttcttcatgttttaaactgtcttagctaattcttaactttgAAAAAAAAAAAAAttaatacaatcTTTTTTTTTTatctctgcatttttcctctgctcacgcttgctctgtaatctttctgtctaataaacctggcattg…	N.A.
TR54428_c0_g1	1889	p2	(GT)6	82	93	tatttccgccttcgcgttttgtcgcatgtccctcgcaggctctcgtcagtgttgagtccagcgtcttcggtacaggaacacGTGTGTGTGTGTtagtgtgtgtgtcacatcatggagtttgagggctgcagctgcttcagacagagactcgtgttatccacactgagcgggaaacgagtgaagatacggaacatcagatctaaagatgacaatcccggcctgcgagattttgaagcgagcttcatccggctcctcgacaaggtgaccaacggcacaagaatcgaaatcaaccaaacgggaacggtgttgttctatcagccgggactgctgtccggcggctccgtcgagcacgagtgtcacgtccagcgctctgtgggttattatctggaggct	N.A.
TR50644_c7_g1	1111	p3	(CTC)5	452	466	ttttgaaatatcacttaccccacctttaataccaggtgtaaacggggccaaaggaacaactcagcacagcaccaaaattgtatattgtatgacatgaagtaaacaaaaatgttcttaaaataaacaatttaatataactgcataaccaacaatatgcaaaattattcacattcccctgagaaactttgcatttgctcacaaagaatacaaaagttttgtgagctttatttagtaagctagtattatattctgaacataacctctgtctgtttacattaatcttcatcctctccaacagatCTCCTCCTCCTCCTCttgtatttgatggtcagtgaatccaggcccatttaagaccatcataaagaactgtaccagcaattgtaatgttttcattcattc…	Cyprinus carpio genome assembly common carp genome ,scaffold 000001108
TR40079_c0_g1	2770	c	(AC)6atatattatgtaaacacaacttttattttggatgcgatttaatcacgaaaaaacatgtcttgtccatatattgtaa(T)12	32	131	cacactccatgtatatataattatacaccgtACACACACACACatatattatgtaaacacaacttttattttggatgcgatttaatcacgaaaaaacatgtcttgtccatatattgtaaTTTTTTTTTTTTcattactgtattatccgatgagtgtttaaaactattacaaataatttccattaattgaaataaagctgaaataaattagataaatgtaaacttaaaaacttaccttggcaagtaccttgaaataaaaccggtcgaagtactaagttataaacaaattaaacccccccccaaaaaaacacaaaattgacaaaagcacataacaaaatgactaaaacacttgaaactggaaatataaaaataaaagctacttcaaaatactataatagtc…	N.A.
TR40079_c0_g1	2770	p2	(AC)7	726	739	tgggatttttctgcaatgcaaattatataattatgaaatttgaatttggagggtatttgtgtcacaatgcgaaacacatcggcttcatgtgaaatatatattttctttcttttgtttgtgggtgaaatatgacctgggcacatctttgtgaagttcaagaaaaaggttatattatatttaaagtgtgtcagcggtgtgtagaggcctttcggtttatggtgatctttttaccaagtagctttgatgttattgatcagttgtacaatttgagtttttctggctacagctgttagtgcacaaACACACACACACACttaaatatcacactatgactgaatcgctttatttctaaatgagtattttcacatgactgttgtaaatgctctgctctcagtggac…	N.A.
TR250_c0_g2	2931	p4	(ATTT)5	2827	2846	tagcggcgggactgatgaggctcgtcgctgaatcgctgtgtatcgaaagtaaaaggattgagacagccgatagcgtttttaaattatttaatgcaggcatgtttaatgcaaggtgactaagtcaacaagctctttatttttatacaggacgccgcgctgttttgtaatacaacaaacttttatcgtgactctatttaagcaatagtcttaattcattaagagatggattcgattattaattcgatgtgttgacataaggaagtatggaggaagtatcaatgaaggtttttagatgttttcATTTATTTATTTATTTATTTtacatttatatcgtatttcttaatctgtatagggctataatttaattattatttattcatttattaattaatttattta…	PREDICTED: Danio rerio pleiomorphic adenoma gene-like 2 (plagl2), transcript variant X1, mRNA
TR24333_c5_g1	1408	p2	(CT)8	355	370	tatcaaaagaaagagttcaagtattctgaatccagaatattcctttaaactgtagctttcccatgccttccttagtgaaaacagtgttgcatctcagaaaactggtgcaaaagagagtcaaacagaagtagagacagcaagagacaggaagagagagtttgcattcctacagagtataatcactgtttatttgcaactggtgtattactcaaatatgctgccctatgagagaaggaagaggcaagtgagcaggatggacggataaataaacaaaaagcctgccaagaaatgactcttcccCTCTCTCTCTCTCTCTtttcctcaagactggaggaggcagccgttctcacatactcccccgtcgtccatcctgtcgtcatcgccgtgtgctgttttcta…	Cyprinus carpio genome assembly common carp genome ,scaffold 000000700
TR24333_c5_g1	1408	p4	(GACA)12	1358	1405	gcagtgcaattaaattcagtcacgtagctcagagacgcacctgtgtgtggaggaccaaaaaacactgtcgaggacaaacgcaacagtgtctcatccagcccccagctcttcagatgctctgcctgtgacgcacgcgtctgccatgcgtctgccacactattgtgaagtctttgaaggttttgaaaaatggttaaaaagctttgaagtttgaaggtttataagataaaattagtttttttattctgatagacagacagacagacggactagatagatagatagacggagcgagcgagcgacGACAGACAGACAGACAGACAGACAGACAGACAGACAGACAGACAGACAgac	Cyprinus carpio genome assembly common carp genome ,scaffold 000000700
TR20860_c7_g1	1014	p2	(CA)9	32	49	tgaagcctgtgagatcatgggctgttccatcCACACACACACACACACAaacttcttactttaatgtccttttcacctggatgggaagctttagtagtggagagactgttttagtgaaatgattcagtcataattcagttaatatccctgctcaaagctcaactgacccattaaaggaatattccaacttaaagtagcaatcgttcatttcaaaatgaaaatgcaataatcatttactcaccatcatgtcgttccaaaccgtatgagtttctttcttctgtggaacataaagagagatgtttagcatctatatggatgatataaaagttgctgtaaagcactacataag	Cyprinus carpio genome assembly common carp genome ,scaffold LG37
TR20860_c7_g1	1014	p2	(AC)6	498	509	caatcgttcatttcaaaatgaaaatgcaataatcatttactcaccatcatgtcgttccaaaccgtatgagtttctttcttctgtggaacataaagagagatgtttagcatctatatggatgatataaaagttgctgtaaagcactacataagtcactacatctatgaacagcatcggtcacattaaagggggcataacacacacagtttctgccagtctcatgttaatctggagtccctatagagtagtattgcatccttcatatctccgaagactcttccgttttatcatatttataaaACACACACACACgtttgtgttgttcacattctatgcacttacttaaatccacaccacacatgcgatccataaactaaaataacttggaatattcctaaa…	Cyprinus carpio genome assembly common carp genome ,scaffold LG37
TR73725_c2_g2	4890	c	(A)11gtcacata(T)10	26	54	tagtacttacaattataataataatAAAAAAAAAAAgtcacataTTTTTTTTTTgtttttcattccaagtgatgctacaaggtctagcaaacggctaagtatctctaaagtcatctcttacgaatgcaaacagtctgtaaagacaatcacatttaagtttgattctataatctctctgagggaagttcgccaggtccgtgtccaggccctcacgagagagatatgactagggctcttcaagttagccctgtgctctggtcccttaacggtaaagaaaaatatataatcgcctttcttaactccatgcatattcagcatttggatttatataatttcagctccttccaataggat	PREDICTED: Danio rerio RAD54-like 2 (S. cerevisiae) (rad54l2), transcript variant X2, mRNA
TR73725_c2_g2	4890	p3	(TCC)8	4622	4645	agcttccggatgttcctcctcaagtgagcaggtttagaggttttggacttcttcttggtgttgctgttggcagacgtgttgctgcggctgtccgggctggacgcgggttgggagccgggccgtgacgacgtccgtgaggtggacgagggttgggagggcggccgggacaagccgtcagggctggagtctctagaaaaaggtgaggtaggtgccgggctggtcggatctctttgatcctcagcctccaggctctcgagctggtcgcctgcatcttcctcatcatccccatcattctctccaTCCTCCTCCTCCTCCTCCTCCTCCagctcctcttcctcctcgctgttaaggctgggctccaggtcgctccctgagatcgcctcttctgacatggcgtcc…	PREDICTED: Danio rerio RAD54-like 2 (S. cerevisiae) (rad54l2), transcript variant X2, mRNA
TR71094_c1_g1	1822	p2	(TA)8	1236	1251	acaagcttaaactgcagacttgaagagcacatgtggaaagtccatttaggagctcagaagtggaagtaaaaccaatatatggaatataatgtctgatacatataatgtctgataatgccacttattgagtgaccatgaagtgacattttagtatcagaaaatagaggtaacaggatggagaccttaagatatatgcatctttgtaatacacatctaacataaatgtttataaagggcactaaatggtttcaaatgaagcttaaaatatgctaaaaaaaattatgcatctgtgagattgggTATATATATATATATAagactttttttttctacagatgttttatagcaaaatagggaattggctcctaaaaaacgcaatgcatgatctaatatttatag…	Cyprinus carpio genome assembly common carp genome ,scaffold 000029080
TR69631_c0_g4	1062	p2	(TG)23	671	716	ttcactatggattgaactgctgtggaacaacagggacgatgttggatggagaatctgacatatgccccaaaaaggagggacttcaagtccttatcacaacgagctgcccaggtgctattgaggaaatcttcacctctaggcttcaagtgattggaggagttgggattggcattggggtgatcatgatctttggcatgatcttcagcatgctgctatgctgcgccatccgacgaacccgggacatcgtatgagctgtccttaccccaacagcctgctttctgctctgtatttatctctctcTGTGTGTGTGTGTGTGTGTGTGTGTGTGTGTGTGTGTGTGTGTGTGcgcgtgtgtgtgtgcttgtgcgtgtgtgtgaatgtgcaaaatcactctgataa…	N.A.
TR6757_c3_g1	2119	p2	(TA)10	446	465	gtgtttccgtcagcgcttctctttcttttcctgacaaaatcaatgaagaatggcatgagctggagaaggagaaagagcgggaccggatttcgaaaagtctgtcttcaggtctcatagctggagtagttgttggtgttctgctggtgtgtgtatctgtaacagctgctgtgatttactgtcgccacaggcgctctagaaatgcacaagtggaaaaaaacaagcttgagcatctgttaaaagtctcagtatgagaaggagaaagacagatgtcatgtgatcccaaaggcattagggtatcccTATATATATATATATATATActtacaacaaatacagaatacaaaaactcaatcatggaggccatcaaagaaatctgcgaagacacgcacacaatatcag…	Cyprinus carpio genome assembly common carp genome ,scaffold LG10
TR6757_c3_g1	2119	p3	(AAC)5	648	662	acaagtggaaaaaaacaagcttgagcatctgttaaaagtctcagtatgagaaggagaaagacagatgtcatgtgatcccaaaggcattagggtatccctatatatatatatatatatacttacaacaaatacagaatacaaaaactcaatcatggaggccatcaaagaaatctgcgaagacacgcacacaatatcagaaaagaaatgtaaaccagagcaatggtaaataatcaacgaccaccaagtaaatgcatggatggatggatagtaggacaaaaaaaaagaaaagaaaacaacgttAACAACAACAACAACacacacacagaacaattcatacattcataatggggcagaaatagatgacaatgaggtcggattcagtgactggaatattaatta…	Cyprinus carpio genome assembly common carp genome ,scaffold LG10
TR33114_c2_g1	1115	c	(A)11gatggatgatttgaatgtgtgaggctgtagcatctgttggcacctcttccagacacccacgcttacacccttctgcgctgccagcca(GT)7	414	525	ttagaccgtttgtcttgctgatcagtctgagtgtgtagactgagatatcatataagcatatgttcattgcgttcagctgatcctgagcatgtccgtgaactttgcattaataccgtcctgatcagtgaagcagcacagcatttcacttggacctgatccatccgaaacggcagtaaatctgacaggataaaactgcaagagcaaacaggtgcgttactatgctgtgaaaggatcccagctcagagaaggatgcctgctgagggtgtcggagggtcgcagagaagtgagagagatggcaatAAAAAAAAAAAgatggatgatttgaatgtgtgaggctgtagcatctgttggcacctcttccagacacccacgcttacacccttctgcgctgccagccaG…	Cyprinus carpio genome assembly common carp genome ,scaffold LG36
TR39866_c0_g2	4391	p3	(TCC)5	2103	2117	tctggaggaaataataaagcctctgcaggtcattgatccagatcacccgttggcagcgctcgttcgaaaagcccaacaggagaaaaatggtgctgtggctatggtgaccaaagcagaggaagagcatccaccgccagctgtaaccacacagatggaatacagctctgacccaatgtactatggctactgtatgttgcctgatggtacatattgcattgccccaccgccacctgggattgacgccagcgcctattacacctcgctgcccactgccatgatgtcagctcctcctgcatctggTCCTCCTCCTCCTCCtggcaccacaccttcattggatcctgtggctgctatcccatcagcccctgctgcaggtccagttactgtgtcagcgtctccgtc…	Danio rerio splicing factor, suppressor of white-apricot family (sfswap), mRNA
TR43190_c0_g1	1054	p2	(AC)7	189	202	tttttattgctgacagctgattttattcatgaaaagtcatggttttgacatatacacacttcattctactgtaaaacattcatattatctccacattgtcactgttttagtgcaacataattaattccagaaaagcttgatttagtttcacattaaagggttgctcggcatgactgaaagagtattaaACACACACACACACaaaatataaaaccttattcacaacaccacattgaatctgaattctttcttctttattgtgattccattttttcgcaccttgatatatttaaaactagaagcttgaacaatttgaataacccgagttaaaacaaataataaacaaatcggatagaagaacaaacccagtgttagcgtttatgcaaattgattgaaaac…	Cyprinus carpio genome assembly common carp genome ,scaffold 000029065
TR66534_c0_g1	3162	p2	(AG)7	2	15	aAGAGAGAGAGAGAGcagagatgctgcagacccacttctgcccttgtttggtctcatccgcttatagaggcacttaatgcatttcctctgtctcctctctcacagctcttcttctggggaatgcacttacaattttatctcaaatttaatttatgtgcataatttattggacactgatgttctgcaggagtgtctggactggagcgtggaactgtgtacatgcatcagttctactgaagctctgaatacgacatagtctctgctagctctacctcagcatctggttgtgactgtctgggattctcatgctgaaga	PREDICTED: Danio rerio anoctamin 11 (ano11), transcript variant X2, mRNA
TR66534_c0_g1	3162	p2	(TG)11	3140	3161	gcatgtggtgttcttcgtcctgcgtgccatcgactgggtggttccagacatccctgagtccttggagctgaagatcaagcgggagcgatacctggctaagcaggctctggctgataatcaggaggccttgctgcaagcgaagcgcatggctacatgagactgacctgcagtgcagaggcttctccagaagggggcgtagaacacattttacaccctcagaactgatccaggagggacttagtatttgctgtgttgaaaatgcacttggactgaaactcggctttagtgtgtgtctgtgtcTGTGTGTGTGTGTGTGTGTGTGt	PREDICTED: Danio rerio anoctamin 11 (ano11), transcript variant X2, mRNA
TR25242_c0_g1	1183	c*	(AG)9(GAGT)5*gagagtgtgt(GTGA)6	1106	1174	tgtcaatttttttttttttttttatgggagagagcgacgaagagacagagagagaggaaggtatctgtgaagaaagacagtgactggcgctgatggacgtggagtttgtgcgaatgtgtatttatgcatgtgtggcctgtaacttcatggattctgcggagtgaacacgtgtgccgacgcagtattggacacacagcatggtgctgggtggggtactaaaggaactggtttgtggtgtgtatcggagcacctggtgaataaaacatctgaacgatagggggatgggaaccaaagaaagaaAGAGAGAGAGAGAGAGAGGAGTGAGTGAGTGAGTGAGTgagagtgtgtGTGAGTGAGTGAGTGAGTGAGTGAgtgtgtgag	Cyprinus carpio genome assembly common carp genome ,scaffold LG41
TR28283_c0_g1	1773	p2	(GT)9	1712	1729	atctgatttagaagcaattaaaataaatccagatgtttcgcattaggctacattactggcatgtgcttcaacctctgcctttgccttttgtgatatggcagtcacgacgtttgatggcaaaataactgatcaacatttttgtttttggctttaaacgtcccacatcccatcctttggtttgagttcggttgggaagttttcccgaaaacaccgttcgctatttgtcaagctaataaatcacagacctacaaaggatagaatataagtgaaacacctttttattgtgaggtttatgtgtggGTGTGTGTGTGTGTGTGTtttattgagcaatgtgtttggcgctaaattgtggaaagcagata	PREDICTED: Danio rerio neurexophilin 2a (nxph2a), mRNA
TR28295_c0_g2	1048	p2	(AC)10	919	938	ggtggaagccaaaggctccatttgcagggttgcagagtgcaatcatacgaccattggagtcaaactgaacacaatcatgaacaaaccaccacagcaagatcaaaccatgtctgggaggcggacgaccaaacttggactctttcagatcggacaaatcattcagggtcctcatcatgtttcctgacagttctgaaagaactgagaataaagggtcctccaaaattattgcagtgagatgaagggttaatctgtagtgcactgatctgccatttctgtaaaagtataaacacagttcaaaatACACACACACACACACACACgcgcgtacgtacgtacatgcgtatatataaacattaaaaatgatatgccttaccttgtagtgatacaccttacttttgg…	N.A.
TR2272_c0_g1	2827	p2	(GA)11	2805	2826	caggctgaggccggaggacagcaggatgagcacggacagcgccttcagcgtggacgtctgctcgagcttcaggttgtagttgtggaagagcgactcgagctccttacagtcgaactcgtcctcgcacgcgatgaccccgggcgggcagtggctcctccggcgccgggtcttgactttctggaacggcaattcgtccatggcgcgagggccattcacgcgccggagagacgcgcgatccgcaggtggtgcagaggcatgtctggcgggagagctagagctggttcgttcgaacggaactgtGAGAGAGAGAGAGAGAGAGAGAg	N.A.
TR43235_c3_g22	3599	p2	(AT)7	3178	3191	aaaataccacaaatgcgttgtctggattaatatgcaagctaagagcaatgctattcccaaaaccaaatacaatttcaaacagattgtgttgctattagatttgtgtgaaggacggattatccacaaatatgcaatgcaggataagtagttttgttgtatttacactagctagtatggtaaaatagtatgggatttgattttacatttgtccatatagtctgtaacacatatatattatgttagtacgttagtatctgtgatgtttgcaatatgttatacacaaaacaaaagacaacctaaATATATATATATATctatacatttttcttgtttctgaactatactaataaaaaaacatcacaaataaagccaaaatgtgtcagcctacctgcactgatt…	Cyprinus carpio genome assembly common carp genome ,scaffold LG1
TR43235_c3_g22	3599	p4	(TATC)5	3577	3596	taacaaaattcacattagtctgatatgtcagtctgaacccacaaaacacattatgcgcatgaaacaagcaatctaacacagaaagagatgcaatattatgcagtttgccgtagaccactgacataccaaggttttgtgtacatgtgtgtgctgcttttatgctgttcgctaatatgatttaccaaattagcgaccatatacagccaacagtttagtgtcattacaatctattcatcatgtcagtggcaaattagtactagcaactatgttaaacatcatttcactatctatctatctattTATCTATCTATCTATCTATCtat	Cyprinus carpio genome assembly common carp genome ,scaffold LG1
TR30077_c2_g3	1643	c	(CAG)5aagatggagtgaatggactgattggagtgaatcattttaccgcagtgaatctgtcagtcgcgcctgatgcagcagactcggcatggca(TG)8	1334	1452	gttccagtttctgttacatagttactgggaatgaagcccttgttcccgtgtctgtctttggctctccaccacagctggtcttgtttgtggaggatgatgtatgtttctccatgatgaagcgtcaggtctgaactctctctggcggtgaagtcgtacatggccaccaccttcatcaccccactatcatcatcctcaggaggagacggaggcagtttcttctgagaccgttgagtcgtatggacggatcccggatatgagctggggttcacatccacacgagtgctgctggtctgtagagcaCAGCAGCAGCAGCAGaagatggagtgaatggactgattggagtgaatcattttaccgcagtgaatctgtcagtcgcgcctgatgcagcagactcggcat…	N.A.
TR31716_c0_g2	1329	c	(A)25cctttacacagatggatttgatttaaaataaattgtcatagcgcttgttacagtagtttaataacaaacgataagatcattccaaattttaaagat(A)10	1	131	AAAAAAAAAAAAAAAAAAAAAAAAAcctttacacagatggatttgatttaaaataaattgtcatagcgcttgttacagtagtttaataacaaacgataagatcattccaaattttaaagatAAAAAAAAAAcaaaagtacagtgatacattgaagtgttctttgaaagtttttatatgcgttcctttaaatcttaaccaaaccaccaacttaacctaatttatgtaatctggctcagtgctttactcaactatcaaatgctaaacaataaaaacaaggcaaaataaaaataaagcagagttgacaatttagcataagaacgattttaagcgtgtaaaagcggttgttttatagaatgtgcagtccgcaacagaactcttccactatggtgcgcaggcga…	Cyprinus carpio genome assembly common carp genome ,scaffold 000000668
TR33139_c0_g2	6392	c	(T)14acaaaggtataatttacttttttttaa(T)11	27	78	aaaaaaagatgaaaattttaaaaataTTTTTTTTTTTTTTacaaaggtataatttacttttttttaaTTTTTTTTTTTaaacaatgaatagcagcactttttttaaatattaaaatcttttatctgagactacaaaacaaaaacaaactaaataaaatacctgaggatgactgcaactacacctcgactcggagacgaatcgtgctttagctctaatcggtttatatttcgtctcgtgcactgcttctcaactcacagtcaatcttatgagatgcgcttaaactcaaatagcatgacgtgactacacatcgcactggtcatggggtggtggggggatatgttgagagtcttggtaccttcagcattcaaggttttgat	PREDICTED: Danio rerio ubiquitin protein ligase E3 component n-recognin 3 (ubr3), mRNA
TR33139_c0_g2	6392	p2	(CT)7	3421	3434	ccagctcagagacagagagttctgcttggcagacagtttctggtgcagtttgaccaggagtgacaacatgctctcacggatctccaggatctctgtcaccagctgcgggggtgagcccggtggcagccaacgggaggacgaggacttgggccgcaccgcctgagtggcctcgtggttgctgcgattaatgatctcttggaatttcctcctgcgctccgccactagactgaacacttgagcttcacgcagattctgtccgaaggtggcgctctcagagctggtgctgggtggagtttctcgCTCTCTCTCTCTCTccctctctctctttctctccacctcaggagccgtttctggcactcgaacccgcacatagttgatgacgtgatggaggttagacag…	PREDICTED: Danio rerio ubiquitin protein ligase E3 component n-recognin 3 (ubr3), mRNA
TR31199_c0_g2	1878	p2	(CA)9	1494	1511	agcgtcacctgcaaccagtgcaaacttcgacatcagaggacaacacagaagcagcgctgtgaggtgactgtgtttaatgaggtcctgatctttgggctgtcagatcaacagataagagagtgctccattatagtgtcggttttcgaacttcaaccttcaaagaagtcctccaagcgcttgattggtaacattcacctcataaagggaaatacctcagagaatgagcactggaagctgatgatgcaatcactacgacagccaatcgctatgtggcatttaatattcatctgaatattgacgCACACACACACACACACAcgcacaatcacatttcccaaggtgggaggtcgtacttccgactgttgtgtgcgttttctggttggaatgtggaaacaacat…	N.A.
TR42456_c5_g4	3478	p3	(AAC)6	68	85	aaaacattagaatttaaatcaacatcaacaacaccgtatcagagtatccactttaaagcatgtctatAACAACAACAACAACAACaaaaagagacaaggatgaagcatccaggctaaaaatcatgcataattgaacaggatgtgagtgattggtgtaaatatcctgacagcagataattgcacagttgctctaggctaatgggtgaccattggacatatgcttcaaataagcttcacgagtgacgctgagataagcatagtgagatatggaagatgtaagaagataaaatgttgcaagcaaatatgtggcgtaaatactgtattcggataaatatgcatgagtgatatttttagtcaggtaaagtggtgtgctttgaaggggagt	N.A.
TR42456_c5_g4	3478	c*	(ATT)5(T)12*	2396	2420	gttcagttggaagaccagctcgacctcaaactaggctgtgtaaaatgattcttatcacagtttatggccttattaggctggtgtagtttgctcattttagggttgaggacacttgtcagctttgccatgctgggagaccagatagaccatcttaaatcagcaaaccaaaaacagttttgaactaaaaaaaggttttgagtaattgtcaggcttggagaccatcttgagctggtttaaggtgattcttagcccagtttctggccttatctggtctaccggcttcattaggctgtagtttgcATTATTATTATTATTTTTTTTTTTTTTggtgggttggctgtaggcacacatcaggccaggccaggttagcacacatgatggttgttaaattagcgtggt…	N.A.
TR9791_c0_g1	2588	c	(T)14g(T)20	1	35	TTTTTTTTTTTTTTgTTTTTTTTTTTTTTTTTTTTaagaagcaacaattatataggcaaacaagaaaaagatagcctttggcttaaaaaatagcaaatagcaaacaaccaaccacaacacaaaagtcaccattaccacaataacaggaagggtttccatgcaacaaaaggccgctgtgaaatatgaaaatgagcaaacagttgagtggcgagtcagagttgtaatagccagattattccagaccattccagctctgtgcatgtatgcatccacgcagacacagactcataaacacactttgtttaaactccattaccagttagggccagatctgt	N.A.
TR9791_c0_g1	2588	p2	(AT)6	1701	1712	ctgatagtcaatgcgaacagaagaaacacctacaaggaaaagaaaaagaaaaatagaacctccatttcccagaagaaaaccatccagccgatgatgtcgtcagctgatcaacaagatgacatcattgcaacaaatatataatttcctggttaaaatgacatcataagtaggctttaaactgtttgatatcaaaccgcagtccctcagtcctattcaggcttatgcacccatggtgacagattgcactttctcttgcatttcttttttcctctcgtcccttttctcccagcctgattgataATATATATATATacgatgttatgtgtaaagggaatgtaccctttttccacacactagttcgtaatacctcataatgggcagcgcaagttcctcacagcg…	N.A.
TR9791_c0_g1	2588	c	(A)18tctccctaaaagaggttggc(A)17	2534	2588	taaaggttctgcagtttttagtacattcacatcaactctcgactcaaaaaatgcccgggcctgttgccatggttacaggtgcaccccccagtcttaattcaagacatgatattgttggggatgtgatgtcacatccattacgcatcagcttctctttcaggtggctttttgtttggctttttgtaatcgcttatttcaagtagaatgattgcatcgcttcttaatttcatggccggtggttgatgcggtacaaaattttgtgtttctgtgaagatatgattagcttacactaccattttgAAAAAAAAAAAAAAAAAAtctccctaaaagaggttggcAAAAAAAAAAAAAAAAA	N.A.
TR59598_c0_g1	1211	p2	(AC)10	262	281	ggcaacatacacatctatctatctatacataaatatgcaggccatcctttttactgttacataatgcagctacacataaggaaatcaccagcaaatgcatctgagtaagtgtgtacgcgtgtgcgggcagaatgacagatgcgctccgtgttgagaggtggcgtcactgggtgatcaagaatgatggatgaaaatgctacactgccctctcgtctccaagcctctttgcccatttaactgactgccattcctcagagccaaACACACACACACACACACACagatgcatggggctggatttcaagctgttgttgtccccaaggcaaggtcacattgctgtcgcccctctccccatcattaatgtctgctcagataatagctcaatacacaattttacac…	Cyprinus carpio genome assembly common carp genome ,scaffold 000000109
TR28334_c1_g1	3411	p3	(CAA)7	3178	3198	tgaataatcactggtcataatgaatggcatgacacaaataggacagaaacagtcttttactcaaagtgtgagctgattgaatggatgacaattggttacatggacctaaaccccattagatatgcctacatagcacttgtagaatgtgactgtgtatgtgttttatgtagaacgttttaatgtaaggacatgtaaaagtgtaatgtaggtgctcgacttgtgcctaattattgttacttatcaatgtcttaatcattttgaagaatgcaaaaagatttcgcagtatcgctatgtttacagCAACAACAACAACAACAACAAaaacaaaaacatctgtttacagtcataccagccaagaccaaacaatgtcattttgtaagaatttgtggaaatgtatct…	N.A.
TR59569_c0_g3	1024	p2	(CT)6	607	618	ttggaccctgcgactgactggtgccatgtagccagaggatagtggcacagttagttgttgcttttaagactaatgaagccaaaaattgttttcccatcataattatacataagtttcattcacatttcattcacgagttaattacattattaaattgcaataatggtaaaaacggtaaagatggtaaaaacggatgaaaaaaccctgagcctagaatgcagaagatcgtgttatggtggactctattaggccagtaagcaaccacctgacaaaacatcctagcaaccgcaaagcaacacaCTCTCTCTCTCTgaacaacttagcaaacacatgaaggatcttggttgtgtgttacttcaagagaacaatcatacacctgtgttgttttatctttgtttt…	N.A.
TR71368_c0_g1	1079	p2	(GA)6	33	44	gagtgtgtgtgtgggagagagagagtgtgtgtGAGAGAGAGAGAgtgtgtgtgtactgtatgttcagcattttgtcatgcgagccgaggacttttattttgtgaagtgacgtgatatccgctggcgtcacagcagcaagatggcggcgggcggcagcggcggcgaagatgcttttcagacctattactcagaggtgaagcagatcgagaagagagactcggtcttgacctccaaacagcagattgagcggttactgcgacccggagcttcatacttcaatctcaacccgtttgaggtgcttcagatcgaccccgaggccacagacgaggagctgaagaaacgct	N.A.
TR3152_c0_g1	1589	c	(T)10attttttttactggcatttgtagagtttcagagttcatttgttgcaactgaa(T)10a(T)10	1081	1163	actctggtgtacaggtgattgagaaaaaagatctttattggtattaactgaaaagttaaagcaagatttaaagcaagaacaaagaagtctttcactgctctttcatttaactgaacaagtgactaatggacctagcaatgcttcacctggaggcttctgtgcatccaacctgttctgaaacaagctcttcgtgtaccacagtgctgaagattgtacacgagattggcctcaggctatatggttaaagacgatcacacatgctcagacacaaaatgagtaatctgtgtttttacaaaaaaaTTTTTTTTTTattttttttactggcatttgtagagtttcagagttcatttgttgcaactgaaTTTTTTTTTTaTTTTTTTTTTaaacatctgtttatac…	N.A.
TR58850_c1_g1	1484	p2	(TG)10	1096	1115	ggagtgaaccgtcagccccccttaatctcctcccttctgtccgccaacctctcctcccttcccacttattttgtctgttgtttttttttcctttacggccccctctcaacagttttactgccatttcctctcccctctctcttccagggctcttatcgcgggctgttaacagctctagccgttagatagctcttctcactgtttacactcctggccccaccacccgtctgcctgatactctagtgacccatccagttgtttgctcacttgtggcctctctgaggttgtgtgtttgtacttTGTGTGTGTGTGTGTGTGTGcgtgtgcagggtttgtgacctcacctactctgtggtctggtctgaatgggcccctcaggtcactctgatccagacaagc…	N.A.
TR6401_c4_g1	1446	c	(A)14ttttaaaaccaaatttgaggttaatat(A)16	1	57	AAAAAAAAAAAAAAttttaaaaccaaatttgaggttaatatAAAAAAAAAAAAAAAAcattttattgtcctgtgtgtttctgtggtgaaacctgaaatgggttaggttcagtgtaccaaatgtgtcttgatagtcaacatttcatagtattcatgaatacaaaatatagcaaatgtgggggtaaacatatttctcaggaataaagatgaacattttgcacagaatattctattcaaaaactcctgagtatttagtaggtataagcaacattttcaggcagaaaagaagaacaacaaacgtcatctacaggtatgtacagtgcaagaacagaagagcatatctacactagaatctctc	Cyprinus carpio genome assembly common carp genome ,scaffold 000000244
TR7811_c0_g1	2460	p2	(GT)6	64	75	ggaaccacagcataggggaaaaggtcaatcatttataagagaagagtgtgtgtgtgcgcgtgcGTGTGTGTGTGTggcataactattgttttaagtgaataagtcacagaagatgaatgtaaaaatactatgacatttcacaccatgttatacagaggaaaagatctatttataactctacacaacacttgtacaaaatacaatataagcagtaacttaacgataaattgctaacttcattatttagtttttttatgttttaataagatctattttaattttattaagaacatgctttattttatataatttctctatataattgtacaattggacaaagaaaaaaatctccagaaacacttttgtatgtttctt	N.A.
TR92449_c0_g1	1549	p2	(GA)6	765	776	cattacccagacagattatttcattaagatgctgaaatatgctaatgccgatttggtgctgggagattaacgatggcaatactgagcaattaccatttttccccatgctcccattccagcagcgcaggaggcgaggaactggagccctacagcaatattcaaaatgacttttattgatatggagagacggacagggtaatcagccaacatgctctggttctcctgcattactcacagctacctgaagtccccaagagctatatttcatcatgagctatgctaacgcttcaggatgaaaggGAGAGAGAGAGAagggagaggagagcaggagtgaggggggagaggaagtatggggcggtgaacaaattgattataggttgaagcagatggcccagcagg…	Cyprinus carpio genome assembly common carp genome ,scaffold 000002255
TR84292_c0_g2	1004	p3	(CTC)5	231	245	tgagacagaatctattttgggtcgggggattttgagctgtgttcagaggtagaggtgccaggcggacgagacggacacagatcgtttcagaccgcatgagaagactatccaaatcacagcggctgtctccattttctttggtgtttgtcaacaacgcaaccacgaagaagcgtctactagcgtttgatgaagacagtctgaggtagtgtgagtgatcatgaagtccacttCTCCTCCTCCTCCTCcagcatttgttcgtgtcagcgagcgagacctgacagagattgagctccattcggtcgattccatcaatgacctgcaccgcacgcactttgaacagcacagcaaaggtgttcagccaccccgtccaccacctccttccaccaacgggaaccttca…	N.A.
TR17028_c2_g1	2608	p2	(CA)13	562	587	gaccgtatttctgggacgtaaggataaaaccttccagtgagttactgtaacagaagcactaatgctttatgacggagtctcgtttgaaactgaacatcagctctctctcgtttacaccactgaacacaaacagagacacttctcatctcacagcgtgagaggaagtcacaattgtttgtgtattgcgtggcagaaacgagcgccatgccttgcagtctgaggatgcagtagtcacatgacgtgggtctagaacgggaacactgcatttcatgactctctgttcagacgaaacactgctggCACACACACACACACACACACACACAgattggatgattgctgctgtttctcagctgtgctcatgtgtggagggtttctccacttgccgaatgatatata…	N.A.
TR6738_c1_g5	1347	p2	(GT)10	1	20	GTGTGTGTGTGTGTGTGTGTatatgagtgggctaattagattgtcagaattgtctgattgactatagccataatttctttgtgaatcatggatctccatggtaacaagggaatgtctgagaataaaagtggctcttacagaaaagagagcgcttgacatttacagaacgcaaacaacaaaacgaggacgtacgacagtaacacaattataaagcacacaagctccctctccagagacaaataaagaaaaagggccatttgtttctttttcacattagtattattttttttcctgatgtagacaatatcacacagtgataa	Cyprinus carpio genome assembly common carp genome ,scaffold 000000820
TR6738_c1_g5	1347	p2	(GA)7	331	344	gctaattagattgtcagaattgtctgattgactatagccataatttctttgtgaatcatggatctccatggtaacaagggaatgtctgagaataaaagtggctcttacagaaaagagagcgcttgacatttacagaacgcaaacaacaaaacgaggacgtacgacagtaacacaattataaagcacacaagctccctctccagagacaaataaagaaaaagggccatttgtttctttttcacattagtattattttttttcctgatgtagacaatatcacacagtgataattcagagacgGAGAGAGAGAGAGAaagagaaataaagaaagaaagcaaatcaacaagcatcttgtgaacaaaccacagcgttactcacttaagtccaaagaggcaattc…	Cyprinus carpio genome assembly common carp genome ,scaffold 000000820
TR6738_c1_g5	1347	p3	(TAA)6	618	635	taattcagagacggagagagagagagaaagagaaataaagaaagaaagcaaatcaacaagcatcttgtgaacaaaccacagcgttactcacttaagtccaaagaggcaattcaccgcaaaaaccacacagtacaaaaatagagcaactctccgaaagtccttcagacggccaaacacatcgattcaacactggatcaactcctacacattcattgtgttcgtcttaagacaataatgctttaaaatgcttttcaaaataaaactaaacggtgaaaaagaaaacattccattcaagaatttTAATAATAATAATAATAAtaggttgccctttattttaaggtgtccttcttacagtttattaagtactgattaatattaatgaacaccatgtacttattg…	Cyprinus carpio genome assembly common carp genome ,scaffold 000000820
TR6738_c1_g5	1347	p3	(TAA)6	810	827	gatcaactcctacacattcattgtgttcgtcttaagacaataatgctttaaaatgcttttcaaaataaaactaaacggtgaaaaagaaaacattccattcaagaattttaataataataataataataggttgccctttattttaaggtgtccttcttacagtttattaagtactgattaatattaatgaacaccatgtacttattgtaagtttagggtttggtttagcatgttatcatgcataatgtaccgtacaataagtacatgtgtaacaaggatactgtaaaataaattgttaccTAATAATAATAATAATAAtagaaaacagcataacttgatcgtcagatttcttacgcattctatgttttgaaatacatctttctgtcacggtataaacat…	Cyprinus carpio genome assembly common carp genome ,scaffold 000000820
TR32719_c2_g1	4378	c	(GT)14atgagaga(GT)8	69	120	tgtgtctctgtgtaaagtgcaggtttcagcaggctggagctcacacaccattgtcctctgtgatcacaGTGTGTGTGTGTGTGTGTGTGTGTGTGTatgagagaGTGTGTGTGTGTGTGTgaggacgctgcacgcatcttctcactgcagcactgctgatgttcctgctccgaggaattccctccctgttcaccgggatgtgtgcgtttggaagagggatttaacgcttgtgctggatactaatggataatggcacgggacctgagtatcgcggttggctcgtgcgtgtcaagggggcattttgtgtgaagagcagcgttcgtgtgtgtgtgtttgaaaggcagctatgcggtcggagcgcatgagtcgtgtgtgtatcgtggtcctggaggaggtaga…	N.A.
TR32719_c2_g1	4378	p2	(GT)6	322	333	ggtttcagcaggctggagctcacacaccattgtcctctgtgatcacagtgtgtgtgtgtgtgtgtgtgtgtgtgtatgagagagtgtgtgtgtgtgtgtgaggacgctgcacgcatcttctcactgcagcactgctgatgttcctgctccgaggaattccctccctgttcaccgggatgtgtgcgtttggaagagggatttaacgcttgtgctggatactaatggataatggcacgggacctgagtatcgcggttggctcgtgcgtgtcaagggggcattttgtgtgaagagcagcgttcGTGTGTGTGTGTttgaaaggcagctatgcggtcggagcgcatgagtcgtgtgtgtatcgtggtcctggaggaggtagaagatgacgaaccctcccctct…	N.A.
TR32719_c2_g1	4378	c	(TG)7agagagagattgtgaatttgaa(TG)6	4220	4267	tttaaagtcaaattcattttgttctcctttatcagaagaaatcgcctcatgttgaccgctgtgggactgttattcccagcattcatgtgaaacgtgagaaggcaatggattcttgtaactgcagaaacaggaaaaacggaagacgtcagggaccaagagctgcagctttacttttaatccccgtttgtgcatgaagagtgaatttaggtttgcatcatcataaaaaaatgaagactttcagggttcaaactgagtattgattcctccgctgttgtgaggaattacagcgttcttcctctcTGTGTGTGTGTGTGagagagagattgtgaatttgaaTGTGTGTGTGTGaattttataagaattcaaatacaatgaaaagatcaagtgtatgacttgacc…	N.A.
TR6543_c0_g2	3109	p2	(GT)6	212	223	atacgggggtgttttgacgtgcggatgcggctcgggcaagctgcggtggatgtgattgagctccatgattctcccctctcggggccagagttcacaccatccaaggggaacgcgaatagagtgatgtcacaccgtctaccagggggtggccgtcccctgccggagtcacacagcctctgacgcccatgggacggacgcccccataacctgaGTGTGTGTGTGTatagccgaagctgagcgcaatgggcagtctgggagagggagtggacccgggtatggtgagcgaagctcttctggaggccctttgctctgaatgtggacagattcaccgcacctgggagaaccacctttataactatcgtttggaagtggacgatgatttggtgtgccacatctgcc…	Danio rerio ligand of numb-protein X 2 (lnx2) mRNA, complete cds
TR21315_c0_g2	1308	p3	(TGT)5	405	419	atatattttcatggttttatgaaaatgggcttacttgagtccgagtccaagatcatattttcatttggtcctccaggctgagtcacggactcgtgatcatgtggacttgccgtctgcagatttaatatttaataaaactctgtttcatccattggtgtcaaaaaagataggtataattactttgtactttgtatatgtttacaaattatggatttgcagtgaaacaggacctggatcactgtctttgaaggacccttgaatcacttgaactttctgtgtgagagccatactcagcccaagTGTTGTTGTTGTTGTgggataaagccttgcttgtttgtcctgtttaattcacagacaactccctgtaatctaccattaaaccagacttatctgttaaag…	N.A.
TR77749_c0_g2	1088	p2	(TC)18	38	73	tacactctaaatgtgtttgattcttttcatacagcctTCTCTCTCTCTCTCTCTCTCTCTCTCTCTCTCTCTCggtctcactgccgagtatatttccactttcccacgtgtatttgagctgccactccctcttcatccactatgcattttagtacattctttgggttactttaccttatgtgtttttgtttgtttcatgtcagtatttttaattcatcccaaaaaggcagtgccatgtagcagtatatcatgctgtgcagactggcaggcctccgtcacttcttgtttatttttagtgccaagctgtctgttgtcctgacatcttgggcacttaaaccatgatcagtgtggctcatcagtgtcacggcatgcg	Cyprinus carpio genome assembly common carp genome ,scaffold LG8
TR70920_c0_g2	1231	p2	(CA)7	237	250	gttttattctggagcgactgcaggctgaacatagacacatcagttttaaacagtaaatgtatcttatgaaaaaaaagcagcaattaatattcacagtatattaaaggtgcaaagaaagtgatttcgaaatacagaaaactttattttttttattttatccataccatgttataaccgtttctggacagtattgagctgctaaaacatcttgccgtgttcaaacacagacattggacCACACACACACACAttttatttattttgtccaacaatatgttttagaaaagacatttgataaactttatacagtatggaaaataaaaatttcatagttggaaaataattacattaagtgctttctttccatacatccaattcaacatgttgtcggttcggttc…	N.A.
TR44744_c1_g1	1648	p2	(CA)14	1559	1586	gtctcgcctgcagggggcagtggtgggccgggcgtagagcgggctgacgggtgctggcaagccggtccgtccgtcctgtgccgcagggctccggcgccgtggctgctcccgggtcgggctgctgtgcatgtgagccgtcggggtgacggtcgccctgaacggagacgccagagtgatgaagacagatgacaccatcttcttctgaggggccgcagacgccatgatgctgaacagcagatcaaactcttccactcagtcgttcctctctttccttgcgatcttcagcgctgtagtgaatgtCACACACACACACACACACACACACACAgagagagggcactgtagcagtaaggatcgtatctgcacgaggacacgccttttcctccctcg	N.A.
TR33315_c0_g1	1218	c	(TG)38a(GT)11	1119	1217	tgatatgaccaacacactaatataataagtagtttataacaccatcactcctgctaatacatatatttttatatatcagactattttcatatatcagactatgaatttctatcttcatgcagaggttcataatgatctgtattggtttgcctctttttagaacaatatgaatgtacaaactgtgaatgtttgctcttgttgtttccacgctcaatgaatctttttatactttatgtatatattttttattttttttaatgttttagtcgaatacacatgtaacctgtgaactgtatagccTGTGTGTGTGTGTGTGTGTGTGTGTGTGTGTGTGTGTGTGTGTGTGTGTGTGTGTGTGTGTGTGTGTGTGTGTGTGaGTGTGTGTGTGTGTGTGTGTGTg	N.A.
TR34843_c0_g1	1043	p4	(ATCC)11	997	1040	tcatttggccctgagttcccttcctcggtttattctttatctctctgactgatgtacagtatatatcaagcaggatgcgctgaagttcctgcgtgagagtgtggtattaacccacccctcgggctgatagtagctcatcctgtttatccaaacaccatcagccgtccatcatctgcagccccgccccctctcggctcttattggctgctggaacatgatgatctttcactttacactacttaacctgtgttatccatccatccatccacagtatctatctatctttctatccatctttctATCCATCCATCCATCCATCCATCCATCCATCCATCCATCCATCCatc	N.A.
TR47442_c0_g2	2816	p3	(TCC)5	817	831	aggtcttccgaatcctccttcttttgcagactcctccgtcgcactacgccagacatggctgcagctcggagggctttggctttatagtgttggtttacaaaggaatccaggtctactatgtcctcctggcgctcccgtagtttcaatcccacgattcttggcttgtgttgggactgcggccgctgtggcttctcccacggtgtttggttattggttgtgtcttctccagccacccccattccctccaaccctgcagggtacggctcaccagtctgctcctccagtgctggttcttcctctTCCTCCTCCTCCTCCtgctcctcttcttgaggctcttcggcagggtggttgtcgagaacttctcgagctctccgttccatcccacgtccggcttctttc…	N.A.
TR35716_c6_g6	3091	p2	(AG)6	64	75	tacaggcatacaaagacattgctagaggtagaaagagagacatagggagagggagagagggaaAGAGAGAGAGAGggaggttggtctctcacttaactaacaaaacagcagcagatctgcgggcataaacaaatgcacgcaggctgcctgtcccaccacctgccgcgggagacactttgatggtcacagtcggtaaaattaaccggattactgagactgacacgagccccgctctgcttcattttaacgcggacctccgacgatatctatgtatcatttagactgaaataagcaaaaatgacggagctgagacgacgaggaggaggaggagaccctgacagcacggaaaacatcagtgacaaggaggcagatgga	N.A.
TR35716_c6_g6	3091	p3	(GAG)5	317	331	cattgctagaggtagaaagagagacatagggagagggagagagggaaagagagagagagggaggttggtctctcacttaactaacaaaacagcagcagatctgcgggcataaacaaatgcacgcaggctgcctgtcccaccacctgccgcgggagacactttgatggtcacagtcggtaaaattaaccggattactgagactgacacgagccccgctctgcttcattttaacgcggacctccgacgatatctatgtatcatttagactgaaataagcaaaaatgacggagctgagacgacGAGGAGGAGGAGGAGaccctgacagcacggaaaacatcagtgacaaggaggcagatggagacgacaggcttgcttttcccggtgaaggagaaggagaaa…	N.A.
TR53512_c3_g1	1242	p2	(GT)20	1	40	GTGTGTGTGTGTGTGTGTGTGTGTGTGTGTGTGTGTGTGTgagagaggcgtgacctcccgacggcgagacacttgcggtcagtaatgatattcttccttgcgctgaggtttattcatctctagttccagctcatatgaggacagaagcatctatctgtgggtttacagcaggtttgggaatgactttctgaacgtggcagtacaatttatggggaaaacaataacagatatgcgtttgaagatggccacatcagcggactgtgtttcagcagtcactacttcatcttaaagcctcacacacaggaagtgatgtcaatcagctcgttctgaagcgggcacg	PREDICTED: Danio rerio secretion associated, Ras related GTPase 1B (sar1b), transcript variant X1, mRNA
TR53512_c3_g1	1242	p2	(GT)6	466	477	cagcaggtttgggaatgactttctgaacgtggcagtacaatttatggggaaaacaataacagatatgcgtttgaagatggccacatcagcggactgtgtttcagcagtcactacttcatcttaaagcctcacacacaggaagtgatgtcaatcagctcgttctgaagcgggcacgtgaggaatcattgaggaacagaaacagaccaacggagagaaacgtctaattacagagtttataaactgatggatgcagaatcactgccggtttgtggttgggatagtgagcgtctgctggagtgaGTGTGTGTGTGTgcgggcgggtcctctagtcgatgtactgtgagagccagcggaagccctcgccgtagccctgtctcttcagcacgctgcacatgaaca…	PREDICTED: Danio rerio secretion associated, Ras related GTPase 1B (sar1b), transcript variant X1, mRNA
TR30840_c0_g1	1190	p2	(GT)6	152	163	agaccaagacaagaccaagactttgtggggttgaaaccaagacaagaccaagaccagtgtgtgttcagaccaagacaagaccaagttgctggtcttgagtactacaacactagtgcatagtcaaagatttcataagcatttcagagctgtaGTGTGTGTGTGTttgtctattaggcggacgatgaccaggtgctgggcttccaccagacctttctgttgaaaagtatcaacattgcctgggtttgcaccaatgaagtcttcaggcttgccctgcacaacctttgagcttaaaggctctcgtggtcacatggcctttcctccttctattaatgtctgtaaggaccagtgtccgcttgggttcacgcacaccgtaccggcgtctctactaacggctttaag…	N.A.
TR52469_c1_g1	1145	c	(T)13c(T)13c(T)13	1095	1135	acagggctgaatttgcacactttgcttttttgatactgtaactgagtagtcaataagtaacaggcgatagttcattaattgtggttctcaattaaatccgtggaaaaacattaagtgcgcacaatctctgcaccagtaaaatgtctaacacctttagttttattaccaaattatatatacatctaattattggaagttaaaatggaaagttaaccccagtctcacaatattgggtcatgcgggttcctattcatgatgagatactcaatggtatttagctagtgtcaacgtggttgttggTTTTTTTTTTTTTcTTTTTTTTTTTTTcTTTTTTTTTTTTTcttttttttt	Cyprinus carpio genome assembly common carp genome ,scaffold 000028876
TR30161_c0_g3	1436	p2	(AC)8	934	949	aaaaccacagcagccactgaaaggtggcgagggtgagacgtgtctaaggtcttcggactgtttggaagggctgtgctgcgcccgacacttctggtcacggatctgtaagcccgtgctgacggaggggcaggtgtgcacacgccaccggcggaaaggggctcacggtctggagatcttccagcgctgcgactgcggctccggcctgacctgccgaggccagagagagaaacccggcgcggaaagccgaaacctccacacctgccaactgcgctgaccacgcagaaccgctcccggctccatACACACACACACACACgtgcacgcatgcagacacacatgcagcggaggcaaaggaaaactgattgcacggaaggatgcgccattaaaaggactgatcgt…	Danio rerio similar to dickkopf 1, mRNA (cDNA clone IMAGE:6971082), partial cds
TR71024_c5_g6	3111	p2	(CA)10	2125	2144	gtgccagtgtcgtggccatcgataacaaaatagagcaagctatggatctggtgaagagccacctgatgtacgcggtgcgcgaggaggtggaggtgctgaaggagcagatcaaggagctgtacgagaggaactctgtcctggagcgggagaacgcagtgctgaagtccctggccaacacggatcagctgacccagctcggctctcacgcccccggcagctcctctccgccgcaggaaggaagtgagctcgtggccttgcccccgcagcccaacgtgtccacggcgtgaggagcgccggaccCACACACACACACACACACAcctgcacaggagagccgtttccgggcgcgctggccccgtgcggagagccatgcgccgattatccttggctctcccagta…	PREDICTED: Esox lucius TSC22 domain family, member 2 (tsc22d2), transcript variant X1, mRNA
TR71024_c5_g6	3111	p2	(TA)7	2390	2403	gcccaacgtgtccacggcgtgaggagcgccggacccacacacacacacacacacacctgcacaggagagccgtttccgggcgcgctggccccgtgcggagagccatgcgccgattatccttggctctcccagtattagacaatcactttgggagaaaagatgggaaagactctgcaagccggaagtggagggagacgtgcatgattaagtcccgtcgtctgtttagtttcactgtttgcatatatttattagagggctgctattttcataatgtaaatgaacaatgtaacagaggtctatTATATATATATATAtggaaactttccttgggtttctgagatgtaagataatgcgttttaggcaataatgtcccgtggcacagtccaacactaacggtgg…	PREDICTED: Esox lucius TSC22 domain family, member 2 (tsc22d2), transcript variant X1, mRNA
TR10979_c0_g1	3390	p2	(GT)7	3213	3226	gctgcccaggtaacgcactttgtaggtgggttcctctttattgagctccactttctgccgtttgctctggaagacgctccccagccattggaacgggcagtcaggaacgaggtccggacaggagtggagcaaagtcgacagcagggaatgataggtcagcccggctccaagacttttcggcttgcttttggactcattctccaccagcacaaacttactccttttccagggcagcatgatccaggcggagagagaaaaggattcagcactctcccccaaccagcaatgaagagcgttctgGTGTGTGTGTGTGTttctcagaagcacagcaaaggaaaccgctccggcacacgctgacgagagactgaaagcagaaaggctcagctgctctgttcgctc…	N.A.
TR61782_c0_g2	1675	p2	(GT)14	59	86	atattccacagtcacttgaatcccggcagattgttttcctctgtgcctgtttctatgaGTGTGTGTGTGTGTGTGTGTGTGTGTGTtggacagtttggattgcttcagtagggttttccacctgagtccggcggctttagcttcccctgccctcctcggccgagcgctggtcggacttcagcttgacgaactctttggcgacctcgtcgttgttgcgctgcgagaggatgcggaggacggtgaggcccgtctcgtccatgtgcacgcgcttaccgagcgggagccagcaggcggcgctgctgcgggatgccaggtccttcagctgcaggacggccgtgccgacggtgcgatcctctcgagcgaagcagtaatccttcacacacacc	PREDICTED: Danio rerio protein unc-13 homolog A-like (LOC100534673), partial mRNA
TR6781_c5_g1	1011	c	(TC)7g(CT)11	333	369	tgcagtatcagtgtgtacagtagtgtgtgtacagtatcagtgcagtatcagtgtctatagtatcagtacagtatcagtgcgtacagtattgtgtggtacgtacagtttcagtgtgtatcggtgtactggattcgtgcgtccactcttaaagtgacagcggcctaatgtttctaatgttaatcaaacagcaacacaagctcttgactgaatggacctgagagtgttgatttgatcagtgtctttgctctactgtatgcatttgtgctgttgctgtagtgtgatgtgttcttattttcattaTCTCTCTCTCTCTCgCTCTCTCTCTCTCTCTCTCTCTcagctgattttgagttggctcagctgcaggaccgactgaacgagacgaaagatgtgattgag…	Cyprinus carpio genome assembly common carp genome ,scaffold LG50
TR6781_c5_g1	1011	p2	(AC)6	655	666	tctctctctctctctcagctgattttgagttggctcagctgcaggaccgactgaacgagacgaaagatgtgattgagagaatcatttcatcagccagcgtcggtacagacagtgggccagcggtgtgtgtggatgagcatcagctgctccatcagctgcaggagatcacgcgggtcatgcaggaggggcgtctggtggactcaatcccagtgaacaccagcggtcagcagtgggacgatgttcctgatgacagtttctgctgcgctcattccccggagacgagagagagcacagccgccaACACACACACACgggaccccctcagccaatcacagcgagagacaggaagtgacatcacagctgacccagagcgcagcggcgtgagacggcggaaccagc…	Cyprinus carpio genome assembly common carp genome ,scaffold LG50
TR6781_c5_g1	1011	p2	(CT)6	768	779	gggccagcggtgtgtgtggatgagcatcagctgctccatcagctgcaggagatcacgcgggtcatgcaggaggggcgtctggtggactcaatcccagtgaacaccagcggtcagcagtgggacgatgttcctgatgacagtttctgctgcgctcattccccggagacgagagagagcacagccgccaacacacacacacgggaccccctcagccaatcacagcgagagacaggaagtgacatcacagctgacccagagcgcagcggcgtgagacggcggaaccagcagtgaagaggaccgCTCTCTCTCTCTgagtgtgtgtagatctgtcagacactcattctgcatgttcatgtgtaaacctcaactgtatactcacacacacgtactgtacgtcac…	Cyprinus carpio genome assembly common carp genome ,scaffold LG50
TR53023_c0_g1	1829	p2	(GT)12	4	27	aacGTGTGTGTGTGTGTGTGTGTGTGTgcgtgcgcgtgtgtgcgcatccaaacagccgctccagtctgaacgcccggacagaagacctgaagctcaactgtgatgatagggatttcacagcggctataatcagtatacccacccctcccgccaacacccctgacgagagtctgcctccctctcctgccattcccggaatcttacgcaactctcgctcttcctacacccatgagacagtgaagatctcctccttataaccaccacaagcacacaagcatccccctattgcacaacagagaggaagtgatgggggcttctcccaggaaa	Cyprinus carpio genome assembly common carp genome ,scaffold LG8
TR39987_c9_g2	1751	p2	(TG)13	1725	1750	ttgcctttgttatgactgtgataaattgaattggccttttgtaaaagtaatgatataggaagcatttcatacccagaatgttacgttttctggttatgctcaacacttacagcacatttgactgttttatcatgaatccctttttaatatataaagcgaaaatatattcctcttatttcttatgacagatcatctccctgtaactgttcacactgcctccacaatatttgtggactgtaatggttatcattaccttttttttgtgtttttaaataaatattgtatgtatgtatgtttgtaTGTGTGTGTGTGTGTGTGTGTGTGTGt	Danio rerio UBA-like domain containing 1b (ubald1b), mRNA >gi|94574160|gb|BC116518.1| Danio rerio zgc:112270, mRNA (cDNA clone MGC:136362 IMAGE:7450239), complete cds
TR1560_c0_g1	1273	p4	(AGTT)5	993	1012	tattattacaattgcaattcctggttcatcttagttaggctaatgctgcaggcccagagcctataggggcatttaaggcctaaatcacgggttaaaccagtaaatccccaatgtcatgtccaggactccgcctaggccctacggatttaagcagcacttcaatgccaaggcaggacggaggcttccgtttatttgtgtgcgttttcgcacgcatccgtaggcatattcgcctcatagatctaaacttcactttctgatgctgttcggttttctattaggcctattaaaggcagaagtcacAGTTAGTTAGTTAGTTAGTTagcgcgcgtgcgtgtgttcacatgtaggcctaaactgtcatttaaatccatcaatgacgaaattaaaatttaaccttgg…	Cyprinus carpio genome assembly common carp genome ,scaffold 000000015
TR29257_c0_g1	1968	p2	(CT)6	1420	1431	tgttcttggagtgtggattataatatttttatggagtttcggtgtcctaaatcctgcattctccttctggtgttttggtgtggtttctctctggtggtggggtgtattgaggaggcatttctgtccacacactggagtggatgtaagagaaggattgtcgaggctcaagggctcaccaccggacacattgaaaaactgagagggggagaatggcaagcctttaacaggggtgtttttcggagagttcccaccgttgtctataaaagcagagcagttcctttcatctgcaggtgactgatcCTCTCTCTCTCTcctcttctttctcatcatggacgctggtggagagctgaatcggttcatgcaggtgttggagagagccacagacttgccctggctcac…	N.A.
TR39203_c0_g1	1332	p2	(CA)41	1250	1331	cagttgtagtgtaaataactttcgtaaccaggcgaactttgcgacgtcaatgtcaaattcgtaaccggcgttaagctagcctctgtgctagcggtgtagctttgttgattatcggcgttttgtcgcagtgcgtcgctcactctcgtgtaggtttagacgcgcaccctatgaaatcataacaaatcaaaacattagtggagatgaatataaaatgattagcagttgcgaaaaaaatcaacagaataaaccggcgacatttataaagtaagtattattctagtctacatgacgacagtcgttCACACACACACACACACACACACACACACACACACACACACACACACACACACACACACACACACACACACACACACACACAc	Hypophthalmichthys nobilis microsatellite Arsd586 sequence
TR61808_c0_g1	1841	p4	(TGGA)7	788	815	ttcaaatgtccttgtcatgtgtgtattctgtggaagaatggtgtcttatgtcattctaattaccgcatactaattaaccgacgagctgtttcagcgccttacaaagtcatgtagttttgtctcatgtgaaaacattccacaaaacctccaacacaagctccacaaaataattatacagtaagtgcatgtagctcattagtattagtctcattagtcccagtacgtatgtaaatatgctatgaatactaaatataaaatgttactgaaaatactgacgagactatatttctaaaacactgtTGGATGGATGGATGGATGGATGGATGGAaaacaaacagacagacagaaagacatgaagtactgtgcgaagttggtgtaatcaagtgatatggtgcgaat…	Cyprinus carpio genome assembly common carp genome ,scaffold 000000887
TR61808_c0_g1	1841	p2	(AC)7	1781	1794	catccttcctcaacagagcttattttcctcctctatatactgacagtgatgcctcttagtacgaacagatcccaggctcacccttcaagagcaaacacttagcagcacacttctcactaaaggacaggtcttatatgagcaaatcgatatgtcagtgctgggctggtgaagcatagggtttggttttgcttgtctgtccaaacagcgtttagtattgaccttgcatagtgtggtcactggtctgagggactgactatgttcaccgctgtctttcaattaaacatctgtgcaaagttggaaACACACACACACACatacatacatagacaggctttccatagttctcagcctaaaacactaa	Cyprinus carpio genome assembly common carp genome ,scaffold 000000887
TR54004_c0_g1	1864	p2	(TG)6	1158	1169	gccagtaatgaaacatgtaaactttgacagtggccgattacagtgcacgttttttaaggctattttgacaaaagcgtcataagtgtttatgaagtgcttataaacggtttagaaagagcttctcttctagagatttgtacttggcagttaacgacagcacagatatgaggaaacaagggttagatttttgggaggatacaaaagagggctaccctgtgtcccagcactaacaacgagctcaagatccattcagtctgtaataaagcactgcacactacttgtggatggcagtgagcacaaTGTGTGTGTGTGttaatcatctttgcaagattgtggtggagctgctcatatgcagaattatacacagtgtcatgtatttgtgaatgacttgttcatgcg…	N.A.
TR38235_c0_g1	1465	p2	(CA)6	1375	1386	ggtcttggtctcactccatccactgtcacttcttccaaaccaggaatagaggctaactttgcttccaaaatgcttagtgtggtctcaatctgctggattcgcagtgacactgttgctagtttctcctcacaaactgtagaaaatcggttcaggaaccttacggtgtggactatgaactgattgaggaaagctacgattcttctctgttgaatggctggaacctttgtaagatctattcctgatcccacaatgggtaatccgtcctcgtccatgtcaacaactgttttgccttttaattgtCACACACACACAgacgttaacagtcttaaacgatttagcagtgcacgacaaatgcactgttgtgaaaatacctcctcacgtgactccgcag	N.A.
TR46155_c12_g1	1222	c	(T)17aaatggcggtttaaggtccaattacacggtt(A)11	532	590	gtctgacatattcctaacccaatccaaacagcacagctgaactgtaagggacagtcaaagttacaacgtgctggtgacagttccagctgttctgagagcagctgcgcaagtcacatacctcagatagctctacacaaaccttacagcccatggagaccctgggtcagcctgaggtccagtactgagaccatgatggacgcagagcaggggaacagaggatgcatattggaccgagtttggtatgggggcactgggcaaaagcacttgctaaactatgctgatgttctacttgatgaaacgTTTTTTTTTTTTTTTTTaaatggcggtttaaggtccaattacacggttAAAAAAAAAAAcaagttgatgcaggtcagtgcaccatcacagccaggtgga…	N.A.
TR46155_c12_g1	1222	c	(A)10tatatacaccacaataaataaaatacacaatggaaaacaaaaagcttttttg(A)12	1149	1222	cttcccaactcccccatctgctgacctgcccacttggacccagggaaatctgaggcggtgacatcattcggaccattcttatcctgtcaaagacctttgaccctcaagcctccctgtttttgatcaaatgagcaagagactcaagtgttcgctgaccactacaaattccacctgctcagtcaaaattaccttatgtaaatgtgcaaaaagcagcaggaacacagagcattttgggccatgcgtggtataaaaacctgttaacttctatacatccaaacatgtatgaaagcaaaacaaaacAAAAAAAAAAtatatacaccacaataaataaaatacacaatggaaaacaaaaagcttttttgAAAAAAAAAAAA	N.A.
TR62832_c0_g1	3663	c	(A)18gggggg(A)24	877	924	ataaacaaaacagtaaataattatatacttgaatataatcaggctgtgacaattaagactagtgttcagaaacatggcattgaaggggaacacaacagttcatttttctcgcaaagccatgtagaccctccacatgacatctctgaaagcagcagtgtagttattctgttggcaagaaacaaatgagagcttatgacaatttcaatttcatacagatgatttcaaccaccaccattcaatgagatatttacagcacccctttctagagtgtgtgcatgccgttcttggactaaaaactacAAAAAAAAAAAAAAAAAAggggggAAAAAAAAAAAAAAAAAAAAAAAAcacagcagctcacaggtttaaacaccattgcttgcatatggctgacaaaac…	Danio rerio LEM domain containing 3 (lemd3), mRNA
TR2303_c0_g1	1425	p3	(TTA)11	1391	1423	gacggctcgcgagaggaacgggctgatgaaacttcacaaaggggctcgagctcgcggctgctcgtccaaatggcgccctctggtggccgtctctgataccgcgtcccgtgcggtttggcaaactgaacgtgatgacttccaactaaagcacagaccaaagcaatacagtataacccttccccccagtttatattttctgttacttcctataagttacttttcttttattattttgtttttattctacgtgtacgaatataaaatgtatgtgaatgacaataccctatcatatttggtcatTTATTATTATTATTATTATTATTATTATTATTAtt	Danio rerio low density lipoprotein receptor adaptor protein 1b (ldlrap1b), mRNA >gi|120537783|gb|BC129425.1| Danio rerio low density lipoprotein receptor adaptor protein 1b, mRNA (cDNA clone MGC:158745 IMAGE:7438115), complete cds
TR18240_c0_g1	3640	p3	(TCA)6	813	830	ttcctgttgacaccctgatgctttttggtcattccagactttctcttgttgaatgtggcctttttccgcctgagagtttttacatctttcccacagatccagtcattccgttgagtttcccacttcagctgcttaacatcagctttgtccgtattggccaatgcattcataccactgttttcaaacttcaagcctgcgttttcttccagcaaacacccgaactcttcagctgatgcaaacactgcttggtcctccatttttcttttctttttcttttcaggttgagcacctgcttcacccTCATCATCATCATCATCAtcttctgtttgcatgaactctccaccttcatcctcacactcatcttcaaaatcttccatactgcccagagagacctcctca…	Cyprinus carpio genome assembly common carp genome ,scaffold 000001133
TR61295_c3_g1	1195	c	(T)17cagaatttg(T)16	1	42	TTTTTTTTTTTTTTTTTcagaatttgTTTTTTTTTTTTTTTTgtcttttttgttctcatctttaatataaaatgatagttttgatctctaggaacaaaagcattgttatttcctgttcctccgagcacctggagtaaagatattcctcaactcagtgctatcacctccgtccgttgtcacactcgtactccacatctgcgggagtgtatgtgtgtgtgtatgttcgtgtttgtgtgtgagaacgtgtgtgtgtgtggctatactctagtggttgagtgtgaatgagggtgcggatggggcagggtgttattctgtccactggtgtaactgttgaagggatgt	Cyprinus carpio genome assembly common carp genome ,scaffold LG21
TR61295_c3_g1	1195	p2	(GT)6	244	255	tttttttttttttttttcagaatttgttttttttttttttttgtcttttttgttctcatctttaatataaaatgatagttttgatctctaggaacaaaagcattgttatttcctgttcctccgagcacctggagtaaagatattcctcaactcagtgctatcacctccgtccgttgtcacactcgtactccacatctgcgggagtgtatgtgtgtgtgtatgttcgtgtttgtgtgtgagaacGTGTGTGTGTGTggctatactctagtggttgagtgtgaatgagggtgcggatggggcagggtgttattctgtccactggtgtaactgttgaagggatgtaaggaggtgaggcctggcatgctgttgggtatcatagtgatggtgttgggggtcatg…	Cyprinus carpio genome assembly common carp genome ,scaffold LG21
TR8636_c0_g1	1553	p4	(CTGA)6	429	452	aatagctagatatctacgtagaaaccgtctgcaaattgaagcagcttgctggatgacagtctcagacagaatgaattaattaattaattaatgaacacataccgtatttaatatataatggtttcattattcattcttaaagatatatggtgcatccctacgttttgttccatacaatgtttttgaactcaagttcacaacctatgtgaaccacccccaaaaaacgtgtgtatgttggtcatgatccaaacacatcttccttcatacatactagttgattatgcaaatgtatagtcccttCTGACTGACTGACTGACTGACTGActtatccgcacacacccctcatctcctcttcttccacctccgttaaatgtttgtaaatattccctgatctgcctg…	N.A.
TR43767_c0_g1	4066	c	(GT)23(GA)8	1	62	GTGTGTGTGTGTGTGTGTGTGTGTGTGTGTGTGTGTGTGTGTGTGTGAGAGAGAGAGAGAGAggatccccgcggctctacggctacagacaagcgtcacaccgacacatccgtcgcgctttacggtgaaacgcgcgacacaggcccgaatctgccaccgtaaaccgacacataggatcgtctctcgcattataagaggcacatgagcagccaaacctttcacgggaaacgagcgagtggctaatgacagcgatcgagcgagcgaccgggaagaaaacgaggaaaatccagaaataacgcgcggctccagagcgacattatattcattccgagggtttgcccttccgactgaagaaaaccatg	Cyprinus carpio genome assembly common carp genome ,scaffold 000002009
TR14959_c0_g2	1193	p2	(AG)23	74	119	gagggtgactcttcctgtctaatcatttttagtaaactctaccaaagttagatgagcagtgaaaagagttgaaAGAGAGAGAGAGAGAGAGAGAGAGAGAGAGAGAGAGAGAGAGAGAGctgaatttacaaaaaaaacatcactaagcaacagatgtgatggagtggctgccattctacaggtcacaaatgaggaaagagaaacttagcactgagatggaggcagagaggggtgctgtataaaagagctggtgcgagtggaaacattggcatggttctctttaaagattagtggagcaggaaaatcctgctgccggtggagaccgatccccctggattagatacattttacacacctttactagacttatgacacacacacttaaactcacaaagtctg…	N.A.
TR4511_c2_g1	3246	p2	(AT)6	444	455	tgtttccatatgacagctaataaacactcatcatatcttctgcttttgaagtattttagccttttattattcttcccagtgtttgtttggtaagtcacttctgttcagtctatgtcatgttcataattttgcatattgttgtatatttgcagctcatggtaagattagtacattataatgtttgttttgaaggacatttgctgacatcacacagaaataatcgtttattatgatacattttgtgattattattgaatgttgtcagtgctggattcgttctagtgttgatgcataaatgtaATATATATATATtggatcaagctgtcgtgattgacaggtgagatgtggctcctccccctctttaagttgaccaatgagcgcgaggcagcgggacgccca…	N.A.
TR4511_c2_g1	3246	p3	(GCT)5	1968	1982	tgtggagatcatgggctgcccgatgccagatccaaacaattattaccgcagaagaaatgaagtgacgacgacagacaacctggacttccgacaccacggctataaagagatgagacagctgatgaaggtggtgaatgacatgtgtccgaacatcacgcgcatctacaacatcggccggagcttcagcggacagaagctgtacgccatcgagatctcggacaaccccggcgagcacgagctcggtgagcccgagttccgctacacggccggttcccacggtaacgaggtgctgggccgcgaGCTGCTGCTGCTGCTcatgcagttcatgtgtcaggagtatctgagcggaaacacgcgcatacgccacctggtggacgagacgcgcattcacctgctgcc…	N.A.
TR4511_c2_g1	3246	p2	(GT)16	3214	3245	aatgccatcatctctgtggacgggatcaatcacgacatccgcacagcgtctgacggcgattactggcgtctgctgaaccccggggagtaccgcgtgacggcccgggccgagggcttcagcgccaacagccgagtgtgtgcggtggggtacgacatcggtgccagcaggtgcgacttcctgctcgggcgctccaacctgtcacgcatcaaagagatcatgcagaaattcaacaagcagccaatcagcatgaggcagagaccgagacagcgccgcctactggacacatagaggagtgtgtgaGTGTGTGTGTGTGTGTGTGTGTGTGTGTGTGTg	N.A.
TR66257_c0_g1	4419	p2	(TG)6	412	423	aaacttgcaaaaatttctagcatattccaagtcaagaatgaacatgaaaaaaggggatttattgctgaatgtcaaatgaaaactacactttcaccgtgtgaatacgactcagttgctgcggttaccatgcacccatctatctgaaccactagaacatgcagagggagggtcgccttcacaggcagagaggaagaacagaagaaacagagagagtaagacaggaagaaaatcaattcgtgagacgagtggtgctttaaacgacagtgtgcacacagaatgaatcttgagcatgtgtttgtaTGTGTGTGTGTGtcagtgtatgcgtttgcatgtgtgtttaagtgtaagtgtgcgggtggcgggtttgtcttctcaaatgtagttgtaggttgctgggct…	N.A.
TR66257_c0_g1	4419	p2	(CT)30	4359	4418	ctgtggctcaggggcggccggcggcgctgctgcagtgctctcggggcagaaggtgctgggggactgagtgcgaatgggcttgcgcaagtgtccatgccatctgcgtgtgctgctttccccatgcacttggtgacggggaaacaccagccgctgaggaaccgtgatcagccccggtcactactgggctgctgcattctccttcaacgcacaatccccaaactcaataagcatgcatgcataaatgacgctcctttgcagcaagacgctcctctcgcacacactccctctttctctctcgcgCTCTCTCTCTCTCTCTCTCTCTCTCTCTCTCTCTCTCTCTCTCTCTCTCTCTCTCTCTCTc	N.A.
TR3771_c7_g2	6126	c	(T)12atccaaacagagctacagatgtgatgtttagtggtctaccacatacggtaggagaaatccattctcatgatttgacac(T)10	804	903	agttgctcagtgcaggagtttggggaatgaacccgtacctgaaggtttatctgaaataaaacaactaaaaagacctcttcatcatcgtcaaactttctccatcaagtgggcttgatgaggtttttgttcggttcagtagttggaccacaatgtgccatttgaaaatagtgagtagacaggatctttgagaattgacaacgagggtgacgtcactcaatcaaaagcacagtttcacacaggtgggtgaggctcctcactgccattaacagcttacctatggcatttttttctttactaacaTTTTTTTTTTTTatccaaacagagctacagatgtgatgtttagtggtctaccacatacggtaggagaaatccattctcatgatttgacacTTTTTTTTT…	PREDICTED: Danio rerio glutamate receptor interacting protein 1 (grip1), transcript variant X3, mRNA
TR52508_c1_g1	2459	p3	(TCC)6	2115	2132	cctggagtcggtcatcggccggatgcagcgggagcagacgcgtagctccgtacgggagcacggcgagctgcaggaggtgtgtgtctccaccgaagacgaccttccggccaaaagcttccgcaatgtgtgtgtccagactgaccgtgagaccttcatcaaaacccctgagggtgacgatacaagagcgctgaacaccagctcgggcctgcccaaaaaactgaacctggactccatcagccagagtttgggtgtgagcccaggacctccacctcctcctcttccaggtagctccgcctcgctTCCTCCTCCTCCTCCTCCttttcggtttaccctgttagtctattttggtatccactctcattctgggccatgcaaagccgggcaagcgcgccctcatga…	PREDICTED: Danio rerio formin-1-like (LOC100148950), mRNA
TR46178_c0_g1	7489	c	(CA)7cg(CA)7	1619	1648	tcctttgcgttccgcatcatcatcgtaataaataaagaaaaacaacattcagcaaaaactcgtttacgagctaaattgttcgcacacgctcaaccctcaggtcagcaacagtccctcacatgggctaacggtgtgactgctttacccagaattacactggcaacctaaactagtttcttacactgaaattcaagttatgaatcatgaccatacatatacagaaacagggaacgggcgcctcaatcccaaaactcagggaagtcacaggaaccagaagacagggccgatcactcacacacgCACACACACACACAcgCACACACACACACAgtgctatggattattaaatcatttgatcaacatagtgattgtattcttcacttcctctccagacccatt…	PREDICTED: Danio rerio RAB11 family interacting protein 3 (class II) (rab11fip3), transcript variant X1, mRNA
TR46178_c0_g1	7489	p2	(TC)9	7434	7451	aagacgacccctgatatgtttctggtcccccgtcagagctgatttaatcccttaatttggttttaaaatgggtgatttattcttcagtttatccttcttaaaaacaggccaacgtccaggtcgagtctcgcgagtcatccacctgcgcttgttattagcctgttagcggggataaaatcagctcgcgaccaccgataatccgacaaatccttccgcggtgatttatccgttaatctgaaatccgagatttctcgtgaggtcgttttttctgatcgacgaatgatgtttcagttatatatgTCTCTCTCTCTCTCTCTCatcagcagcaatacacaacctctgccgtctcactcaca	PREDICTED: Danio rerio RAB11 family interacting protein 3 (class II) (rab11fip3), transcript variant X1, mRNA
TR26711_c3_g1	4057	c*	(AC)6atatac(AT)6(AC)6atatac(AT)6(AC)11tttatattcacatatagtgtcttgccttaaacatgaagatggatgtacagaatgacatcagtcatatcctcctttcaaactgtacattctccagggg(A)14(AAT)5*	11	216	atatatatatACACACACACACatatacATATATATATATACACACACACACatatacATATATATATATACACACACACACACACACACACtttatattcacatatagtgtcttgccttaaacatgaagatggatgtacagaatgacatcagtcatatcctcctttcaaactgtacattctccaggggAAAAAAAAAAAAAAAATAATAATAATAATtgcacctcagactttgggatgtgtagattttcagtggtactgcaacatttcccatcaaacctgtgaatatctggcttataaaatgtgtgattacatgtggcagctctcagacaagaagtcatccattatatgaacttgacgtattttatactgaaataaagagtctcacactacaaagaac…	N.A.
TR8747_c0_g1	1727	c	(A)12gtcccattgacttgcattaaagaagggactgaagcaatatctagagactagaatatcacagagacctgggggtatattt(A)39	1598	1727	ccatggggaaaagaacactgctccccttatcatcagcagcagctgttgcagcatctgaaacaatatgttagccattactgctttcacttccttcaccactgccatcacaggatgcaattaattgttattattagaattattattacacatattcctttttatttattactaaaacttattttaacttattttattatatacatgaaggaaacctcaaactgcaactttttcatgagaggtagatatttttttttctaggcgatcaaatttgcgcttgacctgctggacaatataacaagcAAAAAAAAAAAAgtcccattgacttgcattaaagaagggactgaagcaatatctagagactagaatatcacagagacctgggggtatatttAAAAAAAA…	N.A.
TR52752_c1_g2	4366	p2	(GA)25	1	50	GAGAGAGAGAGAGAGAGAGAGAGAGAGAGAGAGAGAGAGAGAGAGAGAGAgtctctagctcccggggtcagagctgtgtttctgtggtgtctgtgagctcagtgacgcctgcggttcctgcagggagaagcgccgctgaacgtccggctccagcactcgctccggtcgggcaccgaggctggaggatcccgagggaggagcgtcggcaggatggagctctgagacgctgccgagagactcacacgactgtgagagcgacgccagtgtttctgactccagtggtgtgacgggctgcacgagtctctcggggtacatggacgcctgcggcggggaggaaacggtgctgtacg	Danio rerio potassium voltage-gated channel zerg24 (kcnh2) mRNA, partial cds
TR70986_c0_g1	1559	p2	(AG)6	1124	1135	ttaaattgaacaatcgcaacaattcatcacgccatgttgaataatagttaacataacaaatgagcatgaaatgggaaattcattgggaggggactaaagccaccctccctcctgcgatcagagactcgtcgagcattctgcataccttgatctattaattagttaaaatcagatccatcttcttggaagagggtttgaaattaagatttaggaggacattagattaattgtagagagcaggtgggaaagcagcaccctgggagagagacagtgggagagagagaagaggaaaaaaatgatAGAGAGAGAGAGacagacagagatggggtgatatttgtcagctcttaaactgaaatgagggaggtttcagcctggcggatggctgaagatccccagccc…	Cyprinus carpio genome assembly common carp genome ,scaffold 000000871
TR70986_c0_g1	1559	p2	(TG)15	1480	1509	gagggaggtttcagcctggcggatggctgaagatccccagcccttctgcgtgccactccctgaagaactgtagccgggacgtgatccagtcctggccatctgttcccgctgcactgtgccaaagagccaacacaacctaacccacttcatctcactggatgggaaatatacaagcgtgtgcgaatgagtatatttgcatagctgcttctatatttgcttgcatgtgtgcatgttgtgtaaggagacctgcctgtctttctgactactgttattttatttttgtgattatgcatttttgtaTGTGTGTGTGTGTGTGTGTGTGTGTGTGTGcaagtgtgagggtgttagggcagggagcggatgtctgataaccagaacag	Cyprinus carpio genome assembly common carp genome ,scaffold 000000871
TR28116_c0_g1	1203	p3	(TAG)10	1172	1201	gttactccggtgctgaaggatgcaaccacagcagaaagtgacagttgacaggagcacagcggccgggtgaccacagacaggcactgcgcaagacctgctgtctctctgccacactgaaatagaaatagtgtagcatgcaaaaaaataaataaaaaagtagctctcctcctctggactcatcagtctcaatttttcctctttacatacctcttcatattctacaggaccagcacacaaagacttcatcagattagtgggtgacattaacatttgacctagttacagttaaaaagacattatTAGTAGTAGTAGTAGTAGTAGTAGTAGTAGta	N.A.
TR62842_c1_g2	3783	c	(A)13c(A)23	3747	3783	gcggataaagagggaagagagggactatatgtcggggaaagaggaaattaatcctccggagaagaaacaatggatgacttcttggaatgagaatgagagctactcgtagctgaatgcaaaactgattgaaaccaaaccaaagactcccttcttaaggcctttaatgcttacttttgcacacactgatctcttcttactgttaatattccatcaaaacatttaagattttattcccgggatagggatttttaaagattgtattacaaaatggtgtctggaagatgtatagtgaacaaggatAAAAAAAAAAAAAcAAAAAAAAAAAAAAAAAAAAAAA	N.A.
TR27801_c0_g1	1340	p2	(AC)6	980	991	ccaggatccgtctctgctgacgtgtttgtgagggaaaccgcccttcatcatcctcatcattactgcagcgagtgaaagctctgcctttaaagctgtcgtggattttctacaattccgtgtggagagaagcagcagcggctcctcaacatctgaatccttcactgcctaaagctcattagatacagcacatttaatctgcagaattggccacaaatgcgagtctgtctctccgaacacattcacacacactcaggagcgtttatctgcgtttctaagagctcgtcttccgtctgaaggaaaACACACACACACagagccgctcagtaaaaccgaagacagatcgatgtgtgtatctgtaataatccactcatagagaccatcagcagacagtcattgaca…	N.A.
TR27801_c0_g1	1340	p2	(CA)15	1310	1339	cgaagacagatcgatgtgtgtatctgtaataatccactcatagagaccatcagcagacagtcattgacacgcgtgccgaagtgcctattagccaatactggacaaatataattaacaacatcactggtatattccctaacggtccgccgcttccgcagatcaaactacaggccacagacgagaggttatcacgcgtaaagttcctctcgctgcagaaattaaactgtgtcatgtcacattagaagagagatgaattatctctggcagctgatcgtgagagggaatctagaggaatctattCACACACACACACACACACACACACACACAc	N.A.
TR43021_c0_g1	1066	p4	(AAAG)6	187	210	ttgttaaaatggctaaatctggtcaatcggttttggatattgctcatttgctggatgtgaatgtccacaatgtccacagaagcacagtaagaccactaccatgcagaatgtaaagtgctctcttgtgagcattttgacaggaggacaaaaggacacttgtgttgttttaaattgtgctatataagaAAAGAAAGAAAGAAAGAAAGAAAGaaaatcacctgaatgttggaccacctcaaaacagcttctaaaaacctggatgagacctccaaccgtaagactgtaagacaatggctataagaggccattaaagaatccagtaccagtaaagaaaacattgattagttttatcttctgcaaaaaaacaaacaggggaaaggattggagtatggaagactg…	N.A.
TR41703_c0_g1	1438	c	(A)11ggaaggaagagg(A)10	23	55	cagcactcgaacgagacctaagAAAAAAAAAAAggaaggaagaggAAAAAAAAAAtaaaaacgaaagagagaaaaacaatgtgactgtagccttgttacaggcattttcatttcaaagttcttttaaagctgaagaaatgaaagcggtttacattgtcatccctaccgctgtgcttgacactttagtttaaactgacagtgggaattaaaatctgtaaatggcttttatttttgatgcacaatgtatgaatcagctgtcaaactcagtgtttgttgatttttatcgggagggttattacattttgagaatgtgacaattaaaaagccctcgatcattccataactttgcctcagg	N.A.
TR41703_c0_g1	1438	p4	(TCCT)16	1372	1435	ctttgttcttttgctttcatctttccttcatttttggttttctttctcatttattgcttttaatatttcttcctcattcttttcctctttccttctttcttcatttttttcattttaccttctgtcctcattcttttccttcttttattccttccttttctttatttctcatttatttttgtcactttcttccatcctttttctcttccattttaatctcttccttgttcttttttcttccttacttttttctttcatttccttgcttatttctcttactttactttactttactttacaTCCTTCCTTCCTTCCTTCCTTCCTTCCTTCCTTCCTTCCTTCCTTCCTTCCTTCCTTCCTTCCTtcc	N.A.
TR34733_c0_g1	1186	p2	(TG)18	1150	1185	tatgggtcacaaacctagagactacacaaaacctgaatctcctgctaatctctgtctgctgcactatgagagtaaccctctgtctctgcagcaggtgtgccgtatcgtcttaaggactgtgttgggcaccagagctctggagctggtccccaaactggatatttcacagcgcatcattgattacctcacttataaatcataaatatgtttcccagagacccgttttatttagatacctgtaatggactgtagtttgtaaagtcttaattagtttgtgagctgagtgacgcatacaactacTGTGTGTGTGTGTGTGTGTGTGTGTGTGTGTGTGTGt	N.A.
TR3822_c9_g3	1057	p2	(TA)7	103	116	taattaaacactgcagcattaaagttgatattgtggctttatatggtcagacacttgcatgtgtcattagattatttaccaaaatcaagctcaaatggagttTATATATATATATAaaaagaaaatgctgtacttaatcaaagacccagttcatttattttccattgcattgcaaacaagcaaagacggtccaaactgtgagcagcaattcattcatgatagaggcgggtggagttttgaggtttgactgacagtttcaggatccaatggagttacgaggtttagtcacaagcactttttaatacttttaattgattaaacttttgtaaagcccacagactgacataaagggtgaccaatagtaacgatttatggagaaaaaaataacgaaataccgag…	N.A.
TR28303_c1_g1	1335	p4	(TCTG)7	1	28	TCTGTCTGTCTGTCTGTCTGTCTGTCTGtcttctaagattagtgataaaggtgggggtgtccctttacgaaagattgatcgtctcttcaattatatgtattccactgccccgacaccacgtctggactcctctcaagctgctgtcccactggctggttttggctatgggctgccaatctctagactctatgcgcgttactttcagggagacttgaacctgtactcaattgaagggctcgggacagatgcagtaattcatcttaaggctctttccagtgaatcttttgagcgtcttccagtcttcaataagtcagcatggcgacattac	N.A.
TR28987_c2_g1	15260	p3	(CCA)5	5832	5846	caactaagtctacaatagccagtactgaaacagttctattaaacggacccatttcaccagtaaagtacccctcatcatcttctgcatcttcccgtctgttttcaggaggggcttacagcttacaagaaaggatacaagccacaacgcaagcagcttcggctagtgttggtgcagccttcagtgaggctgagaaaacattttacgctggctctatgtcaaactatagtgcgttaaaatctgtatcttcacctttgagatcaaacttatcaagttcggtttatgattcccttagatctccagCCACCACCACCACCAcgtcaatatcatccatttccatgtctgttccagtattctccgtggtcaatgtgctccctgaaccccaggggaagaaactcccag…	PREDICTED: Danio rerio ankyrin 3b (ank3b), transcript variant X4, mRNA
TR68306_c0_g1	2252	p2	(CA)6	1188	1199	cgaagaaaggccagctcccgactagagaaccttggcattcctgaggaagaactacttcgtcaacagcaggaattatttgccaaggcacggcagcagcaggctgagttagcacagcaggagtggttacagatgcagcaggccgcccagcaggcacagttagcggcggcttcagccagttccgctcagcaggccggatcttcccaggatgaagatgaagaggatgacatgtgaatcctggcaggctttctctgaagcacacagatagattgacatatatatttacagacatgtacggtctccCACACACACACActgtcctctgtaaaccttagcagagagggacctctgcagtgttgtctcctgtataaacttttaaatcccagaccaccagtataaatt…	N.A.
TR71028_c0_g1	1549	p2	(GA)12	1	24	GAGAGAGAGAGAGAGAGAGAGAGAcacccatacacataagcatatatgatactgacggtacatctttaaaacactaagtaacggctctacactaaattggaggtgcattgtgaaaatgttggtcagcttttactaattcgttctccagtgtttgtcagtgcgaaagttcctcctctggtgctgctgcataggaaggtacgacagtgtcagcgccaccactgagctggtgtggtgttttttttttagcaacttatttcttgaagagtccttctagtcattacattcattcagatgtctagtattctttgacccttcgcacttata	N.A.
TR71028_c0_g1	1549	p3	(TTA)8	405	428	gcattgtgaaaatgttggtcagcttttactaattcgttctccagtgtttgtcagtgcgaaagttcctcctctggtgctgctgcataggaaggtacgacagtgtcagcgccaccactgagctggtgtggtgttttttttttagcaacttatttcttgaagagtccttctagtcattacattcattcagatgtctagtattctttgacccttcgcacttatacaaaaggattttgttttccccctaaggtgagggatattttttacttgttcagagattgttacccaccagcactcttgttgTTATTATTATTATTATTATTATTAatattattactggaacatttttagttgttttgttttcgttttgttctgccactgacaaactacgaatgtcgcaaa…	N.A.
TR71028_c0_g1	1549	c	(TCTG)6tgcggggactgtgttaaggtggacactgttgcccactctgtgtaattagagtttcaggtactacattgaatta(GAT)7	1432	1549	aaagagcccctttcttcttgtgcctttttgtgttgttaattgtcattccttcttgttttgtgccagtcattcttgattttgtgcctcgatcagtcgttttgcagtgtctgccattcagttcagtgcctgcatctgtcttctcctgtttttgttttatttctcttatcctgtctcagctatttcagttgttctcttctcgatcccacaaatcattcagtatgatttgttctctatccatttgcgccgtgctcctcctttttacccttatttaaacctttattgtgccttctctctcttttcTCTGTCTGTCTGTCTGTCTGTCTGtgcggggactgtgttaaggtggacactgttgcccactctgtgtaattagagtttcaggtactacattgaattaGA…	N.A.
TR70351_c1_g1	1095	c	(TCAC)5tct(CA)11	3	47	agTCACTCACTCACTCACTCACtctCACACACACACACACACACACAcggtgaatggggaaaactacagccatacattgagagtgcatctggttttgtggggcatgacgtcctgcagagccattagtgtcaggcgaggccgagtaaagtggccatttcctcctgtctgctcgtgatggatgtccagctgaacaatgaggtcacttcctgcagaaccactggctccaacacgaggtagagcacaacactgacctctttagcttgtgctgctttcgtctaaacaggaagttctttcagcaacacttcctaatgctcagcgcatgaaaatagtttacgcagcaaaagcga	N.A.
TR70351_c1_g1	1095	c	(GT)6gagtgtgtgtgagaaa(GT)6	995	1034	cagtgcgctcagaataaacacagcggtgtcgcccgccggtatagttactgtcttctttatcgttcctgttcttggtgtgaacgagccttactcacgcattataggccccatttccagcacctggtggagtgaagagccttcgtaacgcagatataacctcagtctaacgtttttaggaaatgactttagtaagtgtcaagccacagacaacacgtgtggcttcccctgaaaacacaagagaccaactcgagactcaagcgctcgctctctaacagccatgttgaggatctgtgtgtgagaGTGTGTGTGTGTgagtgtgtgtgagaaaGTGTGTGTGTGTgagtgtgtgtgtctctgtctgtgtgtctgtgcgtgtgtgtgtttgtgcgtgcgtgtgtg…	N.A.
TR62933_c0_g1	2890	p3	(GCT)6	1589	1606	cgctctgtcccactctgccgccaatgaccccatcttcctggtgcttcacgcattcaccgatgccatatttgaggaatggatgaggcgctcccgtgaaaacgccagctttccggatgagatggcccctatcggacacaaccggcattataacatggttcctttcttcccacccgtgaccaatgaggagatctacgtggcatctgaacagttgggatattcctacgccgttgaactcgaagagacagacggcggatctgctgtgtttgtgttgggaagcacactgggaggaatcttcctcggGCTGCTGCTGCTGCTGCTgtacgtccagcggaggagaagacgccggttccagcctctcctgagcgcagacttcaccaacacaaaatacacagaggaagc…	N.A.
TR56100_c0_g1	2733	p3	(CAG)5	18	32	aacagcatcaacaacttCAGCAGCAGCAGCAGattcaacagcatcaacagcttcagcagcagcaacagcttcagcaacagcttcagcaacagcaaattcagcagcagcaagttcagcagcaacaacagattcagcaacagcatcgctcaacccctcagattccccccattgcacaggccaggcagagccctcaacccatgtaccatgaatatcgtcatcaacatcaacatcatagccacaatgaagaccaaccaccaagtacacaccaatctcaaactcaccaccccactgaagggtccactgtggagccccctcctccaccacctttaccc	N.A.
TR37128_c10_g1	6338	p3	(TGA)6	617	634	tgtccccattaggtctacaggtcttcacttcgggaattgcttattgctctgtgtccatgagaggtgggatgtttgtttcccttttttaaagaatggatgcgcaggaaaggcagtctctgttctaatttggtgacgcgacaaacaaaagtgatgaggtatctcctgtgggctgagctgtgataccattaaagctgaacaagagttgtcaaaatgaacccgtatgcgaccagatgaggttatagtctagcgtttataatctacagctatcctgttaaacgtctatctatggctataataacgTGATGATGATGATGATGAatcgatctgagcagcactttttcattattgtgatacagtatatccacggcagtgtgtttatacagtgactataggatccgg…	PREDICTED: Danio rerio calmodulin binding transcription activator 1a (camta1a), transcript variant X1, mRNA
TR37128_c10_g1	6338	p3	(CAC)6	2372	2389	ttcagtcagtgtagcaatgtggatttcgagaggttgtgtcattatttaagcttctacagtgtgtctgtcaactcacaggaatccttgcgcatcttgaactagactgtcagaatgttacacttaaaactgcataatgctgctataacatccactacctctgtattcataacagaaaagcatattttacatcgtttcactgacacaatacaaaagtatttgggcttatgaaacacaaaacaaacaaatgtacaaataaaccaaatgggatatgtgatacacttaaagatccttcctgaaataCACCACCACCACCACCACcattcttgaccgacagtgttcatgggttatgcatattgaatgcaagtgaatctgatcacgttttaccatatgattatctgt…	PREDICTED: Danio rerio calmodulin binding transcription activator 1a (camta1a), transcript variant X1, mRNA
TR24935_c0_g2	1137	p2	(TG)11	948	969	agttattaatgtaaacgtttttttctcttttcccaatatttttacacagcaaaatgaatagcattgttatttgccctgacataacgagagcagattatggatatgcatttcttctgaaattgtcactttattatgggtcacatgattcagtttgccttcttgtggtttactgtaaagcttcctgtagattcagactattactagtgttggcttcagatcatggggcagatgaatgtgacagcatgtgctgaaattatgctatagcgtgtgcgtgtgtgtgagtgactacaagactgtataTGTGTGTGTGTGTGTGTGTGTGggagctgatcatgttcaatttgtaaaagttgacactgtaatctagtgtctagccgtctccatgatgtctgtttttaa…	N.A.
TR55747_c0_g1	1795	p2	(TA)7	180	193	ctttaatctgttttgacagatggatccccactgatatgacatatctttaatgtgtttccattgcattagtgtcatatttacacaaagaatgttcatatttataatttgctttgcaattgtacgtatataacaagcctaggacacaatatataaatctttttagttttgaactttacattTATATATATATATAttgatgtctgtttgttcataacttcagtgtttggaatgttgataaaagagtcatacgtatctagtgcatttactgaacctgtgaattggggtgagtacatttttagaaacattccgaacatcaaaaactcggcatcgaccttctccacacagcggctagaaaataatgaggaggaaaaacaaagagtaaggccacatcagaaattg…	N.A.
TR71057_c1_g1	3760	p3	(TTA)6	1786	1803	gagcattacttctaatcaagttgcaattttgttagatttcattacagtgccattttcaccaaagaatgttattcaaaacaaaacaacttgagatgtggtggaaatgacaatgtggtggaaatgttaatgcctctcaaaaaaagatggaagagtgtatgattcatggtcataaattacactttaactacatagttaaattaaactagaatgcaaaaagtgctttaagggagtaaaaatactttgtatttaataattaaatattttgtaattgaagaaacacccatatgttttatataacatTTATTATTATTATTATTAaataatattaaggaataataataaattattattgtaaatcgtgacagtgaatacaaactggaataaaaatcagacagacag…	N.A.
TR15743_c10_g2	3785	p2	(TA)15	2506	2535	cagctggcactatgacacccagtttggtaatatgtgcttactaatgaagtaaatcccctcctcaccagctggtcttgtaaatggacagtaaactacgactgatgacagccaacaaaaggcaggagaagcatgtagccattgtgttttataggaaaaagggagcctcagatgctgctcaactacttgtaatgtgccagttatgaaatgtgtctgtcattgactaatttattgtgagttttagaaccgactagtatcaaatagatggtcccagacccaaattcactaaaatatttaagtgttTATATATATATATATATATATATATATATAtgcaaacatacgaaatggtatcaatagtgatgtacagcaggatacttcttcattttaaaacatgtggac…	PREDICTED: Danio rerio v-rel avian reticuloendotheliosis viral oncogene homolog B (relb), mRNA
TR67475_c0_g1	1215	c	(A)18ttacacagtgaacc(A)16	1	48	AAAAAAAAAAAAAAAAAAttacacagtgaaccAAAAAAAAAAAAAAAAtggccagtttttttcgcaaacaacagtcctttacaaagagccatgtcaccgtcggattaagtatttctatgtctgaactgtttttgctctctgttgaaacactaacgtcgccttcagctgttcatgccgtctctaaccgtctgttagttgttatcattggcttgattttgcagttaaagagaaacaggaaacactttgtgaaaaatcaggctgacactagcctctgtacttagatactgtaatatacactaagagaatttccctcttctatgtggctgtctgaatcaggaactactgtga	Cyprinus carpio genome assembly common carp genome ,scaffold 000028897
TR24726_c0_g1	1414	p3	(AAT)6	1082	1099	ttcctgataacaacgctgtgattggtgaagctcgacaaatgagccaaaatgacatcacacgcattaacagactctactgcgaataagaaaagtgctgctgggctgtatgaagaatgtgtttgatgataaagttcatcgccttttttcctagcattcttttttaagcttttctttttgcacatcacagtgtcaaatgatttgacttattccatgtgcatcctaaaatcagataagataataataataaaatgtatgtaatgttatgtaaacttaaaatgttctttaaaacaagttgcttaaAATAATAATAATAATAATacaataaccctatgactgatggcttctgtgtatgaattaacctatttgtttataacagcttgtctttttatttttttggca…	Cyprinus carpio nephrosin precursor mRNA, complete cds
TR16984_c0_g1	7736	c*	(T)13(TTAG)5*	7014	7044	tcattgcatgcccccctcctcccctcccctcccaatcccatgtgactctatggagcctacaggtgagcgccgtcattaggatcccaggcggctttcgtttccatgagccggcgtgcacaaagctactccactgagacgtcgcccccgttcccatcgtccgtctgttggctccgctgattctgttttgtttgttttctgtaattgaagtggactttctgaacaagtggacaacgaggtctaaaatgcaaagggacaagggaataatcctgaaaatgtaaaataatcagcacagatagggtcTTTTTTTTTTTTTTTAGTTAGTTAGTTAGTTAGgtaatgctcttgacccattttagctttgtcatcatgacggatgcatacctgggatcttctgaacgt…	Danio rerio O-linked N-acetylglucosamine (GlcNAc) transferase (UDP-N-acetylglucosamine:polypeptide-N-acetylglucosaminyl transferase), mRNA (cDNA clone MGC:195351 IMAGE:9038854), complete cds
TR35779_c2_g2	4400	c	(ATG)5agatctggaaacaggttcatttagatatagttttactacttggactttactgtg(TA)6tgcactggggaaaactgatgcctttccgttctgggggatattgacgacaaaaaacaaaacaaaaacaaaaaacaaaaaaaacaaac(A)11	3886	4063	tggttaaataaaaaaatattcagagtggaactcctcgtaatgtgtgaatgaagcaggttttcattcggcacacccctattccaaagtaccctttgtgcctcctttagtctgttttcaaaacattgttcttaatgggcaaaaagcccacatgcttaaaatacctatactagtcagaaagtgccagggataccactcttggtatttatgttttccaatattcagatgataattgaaactgtttttgcatcttagtaccaatggttatcagtgtcctaaaactagctcatattaagggttagcATGATGATGATGATGagatctggaaacaggttcatttagatatagttttactacttggactttactgtgTATATATATATAtgcactggggaaaactga…	N.A.
TR28334_c0_g1	1691	p2	(GA)12	1	24	GAGAGAGAGAGAGAGAGAGAGAGAtgaagacgcctattttctccatcaaaatacttcaagagctttatgaagtaaacagggacagcggttgaaaaatacaaatcgagccttggagaggctgtataagcactgaatttttacactaaagttttggcactcgacagaatatatttgcctcaaaagcagacaatgtagcagtgtgcaattggagttgcttcatttgttcttttactacctatgtatatactttcattttatatgtagcacatttaaatgtaatattaagagagataaaaaaacaaaacaatcatttataaatggagt	N.A.
TR28334_c0_g1	1691	c	(AC)7gccgttgccctttaattaggttaaacaatcccattgtctcggttttggctggctcaggatgctcaaacatacaattaatgcatatattaatgc(GCA)5	417	538	ggctgtataagcactgaatttttacactaaagttttggcactcgacagaatatatttgcctcaaaagcagacaatgtagcagtgtgcaattggagttgcttcatttgttcttttactacctatgtatatactttcattttatatgtagcacatttaaatgtaatattaagagagataaaaaaacaaaacaatcatttataaatggagtacgtttgacaaagaattgctgtgcagtttttaaacgtctccccaaaattaacccttttaaagtaaatatatctatgtataaaacacacacatACACACACACACACgccgttgccctttaattaggttaaacaatcccattgtctcggttttggctggctcaggatgctcaaacatacaattaatgcatat…	N.A.
TR20727_c0_g1	2302	p2	(AG)12	317	340	tattttgggtgctaaccatggctccatacagtttctatgtatagaagcaaccgtgttgagatctgagttttatttctattattcagtgctctttgtggctatctgtcagtaattaaatcggacaaaaagccagacagagactgtttgtctgcagtcctctcactttcaattgcatgccaaacttaggtgaatattccatgcctgccagactcagatagtcaagcatctccctcattctctctggttttatcttgagcaatggtcagctagttctttcagtcatgaaatgtatgttttaaaAGAGAGAGAGAGAGAGAGAGAGAGaaataggtcaagcatgagcatctctcatgtcacactcttactcagattcaaaaattattagaattattattatta…	Cyprinus carpio genome assembly common carp genome ,scaffold LG28
TR58123_c0_g1	2522	p2	(GT)11	2498	2519	tcctatgaaatactaaatatcccactataaaagccccgagaatgtacagaattaatttggaccgactccgtctgccacatattgccataatgtgttcttctagtccgccctggttccctcaaactgtttgtcatccaaagttcaatctcatgaaaagttcgaaaaaagttcgcccatgttggaggatatcgttttcaaagtgccagatttcattttaaaatccaccacagtgaaggggaaactattccagcaaagcgatcatttggtcattttatctgtggcaaaccaactgttgtttaaGTGTGTGTGTGTGTGTGTGTGTctg	PREDICTED: Danio rerio UDP-N-acetyl-alpha-D-galactosamine:polypeptide N-acetylgalactosaminyltransferase 12 (galnt12), mRNA
TR37772_c9_g1	1260	p2	(GT)9	52	69	aattcccaccattggttcccgtgtcaggatgcttaaatgtcttatcattagGTGTGTGTGTGTGTGTGTatgtccacattaagctgggatgtgatgaagcatttatcacttctactttaaaacatcaatcaataaattaaaacaggagaccagcagattgttattctttgtaattttaattcccataatttaattagttaaaatgcagacaactttcacaaaaaaagttccaaaaagaaagaaaacagcaatacagtacatatgcagataagggggtttgttaaatctaaagccctgtcttcagatggtaccagacagttaacagcatagcattcacatcatcatggaaatagagacgacacagcaggc	Hypophthalmichthys molitrix microsatellite HysdE213-1 sequence
TR16949_c2_g2	5530	p2	(GT)31	1	62	GTGTGTGTGTGTGTGTGTGTGTGTGTGTGTGTGTGTGTGTGTGTGTGTGTGTGTGTGTGTGTggtttccgccacttacgaaacttctcacttacttcttttctttttcattcagtttgatttcctgcagtctcagatctgctccttcagacctcagcatgaagatgtcaaacgctggccgccgttattctgattcaacattattcaattaaaatcattgttttgatatcatggtgcctgtcctcatgagctgtcagacggggatgttagcagtaaagccttcattattatgacccaatataaagatactgtaactataaatcagtggtgataaagggagagttacacgctcataatgcagct	N.A.
TR1138_c3_g1	1270	p4	(AGTG)6	1	24	AGTGAGTGAGTGAGTGAGTGAGTGttgttgttacatgaccgaatttaagttgtctcattcattgttgtcgcccttgctttcaagatctttacactggatgttgcctccattaaaatcagtgcccggcatttgaactccatgcttgtctacgcaccagcagatgcctcgcttgcgccccctggagggtttacactgtttgcgcttgaagaagcctttcttatcacagttgggtaggtacagtgaaagagccatgactctagaggtgtccttcatcctctggataattccatccagctttcttcggcatggaccaatgtcagactg	Danio rerio insulin-like growth factor binding protein 5a (igfbp5a) mRNA, complete cds
TR70356_c1_g3	2597	p3	(GAG)11	2563	2595	acttggctgatcagctcgttcaaagggtgtcgaagctccgtgacgacctgttggctttgagaaccgagtgctccaccgtctacagcaaaggacgcacgctgacctcagaacagaccaagatgatgatctccggcatcacgcagagtttgaactccagcttttcccaaagcttcaacgccggactgaatcctgcactcactcacggaggcctggtcagtacgggcggcagccctgcgatgaccccagccatgacccccagcatgcagcccgcctcggtccaggcgtacctcaccaccggcaGAGGAGGAGGAGGAGGAGGAGGAGGAGGAGGAGga	PREDICTED: Danio rerio dystonin-like (LOC103908631), partial mRNA
TR15908_c0_g1	1196	p4	(CATC)6	1114	1137	tggaacgaggtcgactggaagggctgcactggctgggttgttttgccacgcatttgatggttctggactttattcctccatcacaagacacagagcactgcgggatgacaatcatatattccagtaacacaaaaatgaaataatatgacaatgcaactaattactatgcaaaagtgacctataaatatgcacatgcatgaatgagatttgataggcaaaagattttctttgaaaaaaaaatggtctcgtcctcatcaaaagctattgcatgacttcagaagacttggaatagtgcacataCATCCATCCATCCATCCATCCATCttgcacatccattcatcctgcacatccctctatcttgcacatccatccatcctgcacat	Cyprinus carpio genome assembly common carp genome ,scaffold LG17
TR32780_c10_g2	8423	p2	(GA)6	233	244	gtgatgataaaaatccccatgtttctctgttgtagtgatgtgtgtgagcacgcgtgctctgctcattgcgtctccacgcgtacgcacgcgtgcctggccggtaccggagcgcgaggaggggtgtgcccggtgcttgtgtgtgaaaaacaggcgcatgcgctccacgatactcgagacacggacggggagcgtcagaccgcagcggctgcagatttttcccgtcagccgggggGAGAGAGAGAGAggcggccaggaggtggagaggacagcagggagagatgggagtgctgtaatcccgggggagggagggatggacggattgatccaacgcacagaaccacggagattctcacttgacacaaaaccatccaccgtattccgttaggaagcacgaggaac…	N.A.
TR32780_c10_g2	8423	c	(C)11at(C)10	6944	6966	ctgggccgcccactcgccctcttcctcgcccaactacaaggagcgcacagagaggttccgcttcccctcgcccgtcagaccggttcagaccatcccggagatagaggagcccggtcaggaggtttccccgcacccttaaccagcctagactacatgcttttgcactttcttttaaccaaccctttttagttgtcaagtgtgagtataagttgaatagacgcacaagatatagaatcagaatttagaaggcattctcgtttcacttgtgaaatgccccaaaaaaggtaagcagaaagcgaaCCCCCCCCCCCatCCCCCCCCCCaacccggtcacgtggtgatcattattttacgctctgactttccttggctatcccccgttccagcctgaccacacgt…	N.A.
TR53370_c0_g1	1253	p2	(AC)8	467	482	aatggatgtaattaagttaagcgcgacacagagccctaattgatcaacacgctgacagcaggtgcctcgcctcagatgcagttacagtttaaagggccccacagcgaggaatgacacactgacggcgcgtttgtcaccttttttgagggtttatgccgacacagaacagatccgggtgaccttgcccacctgcgtcccctgatggacaccaactattctcagatcactgcttccacttctgaaagctccgtttttttcctggttaacgcagaaacaggaggatcagatgtgtcctggcttACACACACACACACACctctacctgtgagaagatgaacgagtgttgtcagtaaatgcgtgcagggcgacttcacaccgggaaaataagggcattatctc…	N.A.
TR67248_c2_g1	1338	p2	(AC)6	432	443	tctccttgcttggcgcagatggttctacgtcagctgaattcggataggtcagcctggtagtttctctctgacacaaagtggagaaaaccccatcagctcggcaaactcgtgaccctgatcatgccaagcacaacgtgccctctgagccctgccttatgtcaaatgcgtgtatgaacagacccgcttgttgtataatcagtcgggctgagatgagcgtgagatgcggtatgctgttgtttttatgtctgtacaccttgtgtaagcattcatgtatctgtgtgctcccatgtgccagggcggACACACACACACatatgcgcgctctctcctccagacacacaaagccccccggggcggcccgctctcctgatttcggtccagctagaggcgtgtgtgtca…	N.A.
TR71101_c0_g2	2162	p2	(CA)6	1	12	CACACACACACAcgtcacgcatgtgcgacaatctgtattttcgcctgagtgatccagtcacatcactgcaaaatacatttttcagaacaatgtttgaaaaatgaagtttagtacagcctttaatatgcatgatattaaaaataatttagccagtcagcgaaacatcaactaatatgtgtaatgtaacatattctaccactattacagctccatggctcgtcatacactggagtgtgtgaattcagagtgaattctctgatgtctctttaagttgcatttctgggtaaaccttttcccgcagtctgtgcagat	N.A.
TR33054_c2_g2	8353	p2	(TG)6	3687	3698	ttgctgaaaggtgtttggtgacgctgtggtgttcgatgtgcaattagtttggcttttatgacctctgctctcaagaaggtgtttttttttctgtgatgtgctgtgagaggctgataactgaatgatgatttaactgtctgctcttaagtgtttgttagtgataacaacagtatgaagaaatgtgatttttttttcacagggcattttgatgcatttttaatcctgccaacaggttaaatggtatagtgttattgttggaaacttggtgcccttttgcaggatgcaatatctgaagattttTGTGTGTGTGTGcacaggagggtgtgtgtgtacatttgtgtgcgtgcaaatatgtttaatactcccgaaacttgattccaacacactgacaacagaatt…	N.A.
TR17617_c0_g1	2003	p2	(CA)12	73	96	ctttaatgctcagtttaaggaagtgatagggacattatcacccttcaaatgctcacacacacaatcgatgatCACACACACACACACACACACACAgatcacaacgagcaattagacccagctgtgaatgagagtgtacatttgtacaaaactaatatacatcttcagaaatgccactcttttaccacagccttcatatacatatgcacgcatgcatatacatatatatattatatatatgtatataaaatgtaagagcactcagaaatattgagggctgtgtttgaaaaataaaaagggagaaagatcagtgaaagtaatagatgaaataaatgacaggaaatacatataaaaggaaacaaacaggaacaatggaacaataccagtttccacaga	N.A.
TR27502_c8_g1	1219	p2	(AC)17	206	239	agccgcccaccctcggacaggagatcatggaggagccgctgctgcagtccagtgagatcgcagatgagccgccgactctgatcaaagaagatcttcttcctctcacggctcaggtgcaggaggacgaggacagttgtggagctccaccactgaaaagaatctgtaccgagcaggtctcggtcatccaggcggcccctctgagctaACACACACACACACACACACACACACACACACACtgtacactgggcattgataatcagccagactgatcactgaccttcctagaactgctgcagaagacacaacgtggaccagacatcgagaaagcactatatttattatcacatgatagctttgcaacatttacaaatcttcgccttccctgtttatctcttg…	N.A.
TR58902_c0_g1	1042	p3	(ATG)6	404	421	gtggagacggtcaacatcagcaacgagctcgtgtcctacaaccaggacacgctgttccacaaggagatggcgagcgcgtacgtcaacatcatcccgaacgtggtggaggacacgttcgaccggatctcgcagctctcgcgcgacgaagacgacgacgatgtctgcacggactcggtgtgcgacctggagtgcgaggcggacggtgcgttcacgccgaacggcatccgctgaccgtgagcgcgcgctgctgctctttcggaaagttgtacgaaatgctctcagtggcgcgccgctcctcatATGATGATGATGATGATGatcagggcatttactgctgttagtgcctaaaacaccttcagctggagacttcaggtattaagactattgtgttatggaaat…	PREDICTED: Danio rerio dopamine receptor D5 (drd5), partial mRNA
TR10086_c0_g2	1139	p2	(TG)11	1117	1138	gataatgaccgtttaatgttgccttaatggtctgaaaatgtttgtcattcgtgtcaaaaaggtgccttaaaaagtgacaagacaaacaatctttaacctgtcattatgcatacagctgaatggacataattaatcgcttttcaggatattaggtgttataacatatgcgaccttgattgtggcattatgtgcatgatatagggctgcacttatagcttacaaataaaaaatatgtccccaactagtgtacccactgtgaatcttggccatttccactgtgtgggtgtgtgcgtgtgtgtcTGTGTGTGTGTGTGTGTGTGTGt	N.A.
TR16575_c10_g2	4115	p3	(TGT)5	89	103	agcagcgctgtgttcttgagaacgctacctggttgtgccctttaggctcaaaggtcttcattgcactgattggtctccagttcgctgcTGTTGTTGTTGTTGTaatacagaattgtcattttagatccatcacttcaagcttagtcatccaagtgaacatcaggaactcgacaacttccattttaactccagattgttcccggcaaatgtcactgtttgttaggacggagttcagttgaagtctttgtgttggtattccaaagagcaagctgaccttgaaatgggacattggaagagattttctcttcttaaataccagaacctttccataattgttttcacttgctaaatgaagtcttgttccactatgtaacctcaattaaattattatcttcctca…	N.A.
TR70296_c0_g1	1665	c	(A)10ttatccgtcccaattgagtgcatacctttttatgcacattttaagactttacgcatcttgccgttttccaaccacca(T)11	1265	1362	tgtgcatcagagcatgcagacgaaacgcaataaccaacgctctcatgttgtcttgtgctcggatgtctgacgtttgggaatgtaatcgtgcgagacagttctgggaggtaattataccaaatcattttgatggcagactttgactcaggtatttcagaatgattaaaagaatattttagatggtgtgcaatgagactaatccaccagttaatcacatgatctggtcatatcatgaagtcatgtggaattttagtacatttgttttcatcagcgcttattatgcacgttttcttatcaaatAAAAAAAAAAttatccgtcccaattgagtgcatacctttttatgcacattttaagactttacgcatcttgccgttttccaaccaccaTTTTTTTTTTTa…	Cyprinus carpio genome assembly common carp genome ,scaffold 000000943
TR23047_c0_g1	6352	p2	(CT)7	5373	5386	gtaacccgaactgacatcggtgtcgtgcagatccccactaagaaaccaccgtgagtctgcctgacaacaacccctgcagcctgacctacaaatctgacaactctctcttcctctagagctgctcatgggagcttaaaaccatccgattccccattgtgtacccacagacccactttaaaacacaattagtctacccagccagtctttctcttgttcttcgggcagacaggcgtgcctgtgtctcccgtcttgccttccatgccactccatttggcttttaaaacaaaaagctcatgctccCTCTCTCTCTCTCTttcttactgccagagatgactccttttctccagtaagtgaattcaacatgagcatctttctgcctgagcaagcacagccatctct…	N.A.
TR19028_c0_g3	1093	c	(T)11cccggtgctataaagaaacttatccaggtgtataaactc(T)11	379	439	ttttggttcgttatatctgtacatgttcatatacatctgtaaataatatagataaaagtaaaagtttttattattcgtgtttgcttgtcttcagtttaactgtaatttctgtcagatatagcctatgattgtccattgaacgcgggaccaatgacacaaaatcgttttcagcaattatcttctcaaccgaagaactgtttggttaagaaaatgtgtctaaaataagagtttcaaaaagaatatgttgcctaaatatatggagcatacacagtagtattgcacatccgtgttcagtgtgaaTTTTTTTTTTTcccggtgctataaagaaacttatccaggtgtataaactcTTTTTTTTTTTgacgcgtcaacatgttgacttgtaatattcatagataa…	N.A.
TR72550_c0_g1	1226	p2	(AC)6	454	465	tatttgatcactttgcaaatatctgtttttagtttgaccttaaacagtctttttctggtcacaagtggcaaaagagccaaattaaggcgactttaatgtgataaaacaacaaaaggaggatgaacacaacacataagcgctgtatctgtgtgtgtacacacacatttcatgcttcttcttgacgtcagagcggttacattaaagtgaaagaggtcaggatggtgttcacagagcagaagtaacgtgtttatttagttagccctgctttcactgaggttgtgttcactgcaggaacacaaaACACACACACACatgccaatgagaaggtttttaaaagaccagcggacattcacaaagtgtttttttcccctggtttatcgtattccagcattaggggaa…	N.A.
TR53159_c2_g2	7800	p4	(GAGT)16	1	64	GAGTGAGTGAGTGAGTGAGTGAGTGAGTGAGTGAGTGAGTGAGTGAGTGAGTGAGTGAGTGAGTgaggtgtggtgtggtgaagaggaaatagaaagaaaagaagatacattcgcagggaatgatataaagaagtgaactgaagctcgcttgtaagctgtttcagggttagaaaaacacgagagaaagaggcatagaaagaaacgggtgggggaaaagagtgaagaattgaaacagctggcaggaattgtgacagttgagggaaattcactctacaagcaggagcttcgattagaggagtcttcttaccatggggaagtcagcctccaggcttttttgtgaggaagtgctgaagactcataatga	PREDICTED: Danio rerio NAC alpha domain containing (nacad), transcript variant X2, mRNA
TR53159_c2_g2	7800	p2	(AG)6	7709	7720	aaggactggaggcactgtctgttggagttgaggctgaagagctagatgtttgaccagagagatctggtcctggcagctctaattgtgggtctccagagtctagagggccctgcatggggccgctccgatgtgcagtctcaccgggcatatccgtggggcacagcctctgacgcactgcctaaaaaacaggagccagcaaactgaggacagagaaaacgagtataggatgttgcctccgcagtgcaaagatacagatccgtgttttctgcgtgtgcatttatgtcagtgtgcatgtgagaaAGAGAGAGAGAGgggctgcagagacacaccggtaacagcatggggaatctgagcatgagctgcagtattctctctgattacgagagtgcccg	PREDICTED: Danio rerio NAC alpha domain containing (nacad), transcript variant X2, mRNA
TR37938_c0_g1	1371	p2	(TG)12	1348	1371	agaaccgagtcctgttgaggcttgtctgtgttttgaggtgtggcgttggtcgcatgcaggtgtctgttaatgagttttgagggctgtgaggcttgcagaggtggttcagagaggggaattgccatagtaacatcaatattcttcccccctccttctcctcttccttacttcctctgttaagatggcagacagaagaagccagaggatccgactgtagctctctggtggcagcttatttgtcatgtttctgtactgactcaacttcacctctagagggggcaacaggctcagagctggctcTGTGTGTGTGTGTGTGTGTGTGTG	N.A.
TR55751_c0_g1	2795	p2	(TG)11	44	65	gttctttttttccatcctgcccattttgcacaaccaaaatgtaTGTGTGTGTGTGTGTGTGTGTGtttatataagatatgatgcataacagaaatgacccctgaggtgcatatgttgtctaaatgaaccacagtcaagttttatccggtcataaaatataattattcctaaaccagttgtacgaaagggaattgtgaaatagatcgctatagatactgattctaaaagcgtcagacggaggtagaggcctcagctagaggactcatctcctgtacatctctgcgcggtggtctctgtgtccagcgcttactgaacgtgtgcaggagtccacgctgactgggctctgtaacaaatatatatgatat	N.A.
TR70339_c0_g2	1198	p2	(AC)6	138	149	attatagtttttccaaatggttttgcttaacaatctaaagaggaactgtgtaatgacaagtagtttggcaaaaatagttttaatcctagatttttaatgattcctctaactaaagaaaaatgttcacacattgttttACACACACACACattttagtgagcctttgtgtcctcttcctcttatgctgaatatggaccttcctgttttcatggacaatgaccaggaagcccaatgtctccctaggagagataaacagagcaaagtttgtggcagggtagtctatacctgcgattgcgaagtccattattaaccacaaatatagatttgcatgttctttagcacatgttgcacttaaaatgattgactctgaatcttccaatctcattattcaggcattca…	Cyprinus carpio genome assembly common carp genome ,scaffold LG23
TR60357_c2_g1	1185	c	(A)19gaagaaaaaggg(A)13	1142	1185	cattgaggtgggaaaaactaatgctttcaaaggtgacttgtgtggaaacattggtgcatttcttcaaaataataataccctgtactgggttttacactactgacgcccattcgccattacgatgtctttcacactggccagagtgctgtatcatccttacctcgcaagataaactctacatcgattctacgtgtcatgctaatgtgcacattgacttaaaatagagctatgcaaagtcagtctcctaattagtgtagcttaatataccgacaggattgttgcaataattattcaagaattAAAAAAAAAAAAAAAAAAAgaagaaaaagggAAAAAAAAAAAAA	Cyprinus carpio genome assembly common carp genome ,scaffold LG44
TR70549_c0_g1	3879	p2	(TC)20	3839	3878	gtttttaatgacagaagtataaaacgttatttatttaaacgagactcctacggacgaaagctgttgcgttgaacacctgaataatgatcgaaataaaagcggaaaataaaaggcggggaaaggatttagagcgctgtttaatatttcaagaaatatatccacccgttgcgttaattagcctcctgtgaagaaaagcgctttaaagtagcgtctggatatgagtaaaggtgaaagtagcgatattctgatattgtgtagaaatggatgcatgtcctccagctctcactctgacagcacgtaTCTCTCTCTCTCTCTCTCTCTCTCTCTCTCTCTCTCTCTCt	N.A.
TR30574_c0_g1	2821	p3	(ATC)5	1	15	ATCATCATCATCATCactgcactggatccgggcaccgagatgaacatgtaaatacagcctcgatgggaaacatcctaaccgatgagatgctcgtttccttctgcggatgaccgcacacatctctactcgaccaccatccatcatcttaaacatgcatatgtggatattggccatttggtcctttgccacgtttttctgcttaatcgagatgttcgacatttacggggatatatgtagaggcctgtgtgtctgtgaggagagagacgggatctttactgccggctgtgaaaacagaggaattaacagtctgtcgga	N.A.
TR24165_c0_g1	4331	p3	(GAT)7	2110	2130	ctcgtaatgcaacagcagcaccagcacttccttgagaaacagaaacactaccagctaaataaggtagagggtgctctgatgatcctctccaaaggggcggagcttccaagacagcctcccactcacccggaggagacggaggaggagcttacagaaaacacagaaatgcaagatgagcaaggggagggggctgatcatgtaagggaggggctacagaaggagagctccggtgagaccacacccccttcggaacgtctggtcccattgaagggagaaagcacagaaagtgacttggaggaaGATGATGATGATGATGATGATgaagccattgaactgagggaatgtgatgaagagagtgccccctatggccagtatttggaccagcagcatgtgcagcaa…	PREDICTED: Danio rerio histone deacetylase 5 (hdac5), transcript variant X4, mRNA
TR33096_c0_g1	6656	p2	(TA)6	5764	5775	tgagactgaaagatgtcaagcaatgtcttactatggtataaaactcttaagttatggtgtaatgactgtaatctgaagatagacattgatctctgtctgttgagttgatggttggcacgtctgttgacacgtgtatcggtgcacacaggggaatctaacaaagggtgccaagaacataactgggtcacatttctccacaaaataaaaaaatacaaatataaaaatctaattaataataaaaagaaatcataattttatatatacacacacattaataattaaaaatcatatataaatgtgTATATATATATAttttatacattttatatgacttttaattattaatgtgtatatagtatgactttttttggaacaaaaagtatgaccattgtaggatta…	N.A.
TR32043_c0_g5	2900	p3	(ATG)5	652	666	ttgaataatcattttgtctgcatctattgcatatcgcgccgttttacttccttatccgggtcagaaggtcttgggctgtttcaccagtgtatactgtaaatgcaaatatcggatacgggttgcttttaaaagatgatgtaagcggatataaccaccaaatcggaattgtgcatcaagacctgcagtgtaaatgcggcctatgtgtgtgtcttaaaagtagtaaatctttttcttactgcattgccttgaacagtcttgcaagattaccctcataaaccataataaaacaaatgatgtaaaATGATGATGATGATGatattacaacaaaagcgagtcaataaagcatcataattgagtttgtgtgtgatcattacatcaggaataataaatattaattta…	Danio rerio Bardet-Biedl syndrome 1 (bbs1), mRNA >gi|141796323|gb|BC139697.1| Danio rerio Bardet-Biedl syndrome 1, mRNA (cDNA clone MGC:163029 IMAGE:5914987), complete cds
TR34609_c0_g1	1244	p4	(ATGG)16	1178	1241	acatttgtggatttaagattcttagctaggttaagttaagatttaattacactgacttcaatcaaactgattgcattctgggagacaggatgtgacttcataaatattaacagcagagctgtttcagagctgattgattattggtcattgattatactgtgtgaatgactgaataaacaaatgaacaaaatagaatgaagaaaaactgcactttcttatcaggtaacactttacaataaggttgtgttaacatcagtgaatggattgaattaattatgaatatttctaaagcatttgttaATGGATGGATGGATGGATGGATGGATGGATGGATGGATGGATGGATGGATGGATGGATGGATGGatg	N.A.
TR3205_c0_g1	1846	p2	(AC)8	1784	1799	tgtttcaagaaaatagttttagtcatatatacactcttcaaacatgcatcattagcgattataattaaaaatatctggatctaatagaggtaaaaaaattttttttataataatcagtcctgatgtcagtttctaatcaaactatcaagcacagcacaacatccaattttaatgctattattattattgctgttgtcattttacatattacagaaatgccttgtgagtctttgctttggcagtgtgacatcatttttctacaggcagagcagagcctttgtctatctctctcacacacaaACACACACACACACACcagctgggaggtggatgctcagttctcgggttcctgatgagttggcg	Danio rerio ATP synthase, H+ transporting, mitochondrial F0 complex, subunit s (atp5s), mRNA >gi|28279244|gb|BC046029.1| Danio rerio ATP synthase, H+ transporting, mitochondrial F0 complex, subunit s, mRNA (cDNA clone MGC:56257 IMAGE:5601899), complete cds
TR35714_c7_g1	1162	p2	(GT)6	717	728	atatggctctgctcttcgtcttactattggatgatgggaggcccactctgtttgaaaaatgtatgtcattaccaagtgattagcataagagcagtgggcacatgttgggaattgccttgctgtgagtctttgacgatcaaaggtcattgctagtgtttcaaacccagaatcatcaaagacaggtccattatttcagatttgcttccacccagacagtattcagagagacttaacaaaaactgtggaattagccagcgatgctacacgtttgatgtgctcgtgagtgtgcttcatgattgcGTGTGTGTGTGTtggcatggcagcatgcgtccctgtcctacacggtgcctctcattggttggctttcagctctgatctgcgtttggtggctcctgtacg…	N.A.
TR46220_c4_g2	7295	p3	(TAT)10	7264	7293	gctgaactccctaaagggcactgatgaaggtacaaagcaatatgaacgttttagagacactattttcttaaattattgggccatagtgtttgtaaaggtgtagaatttttttgtttgttttaaattttgttatggttttatttgtctttttgtgatttttctctttttctcagtgtttaaatcgtttgttgtttgctttattttttcaccataggatatttttagcgttcttgttttaacaaagacaaaaagaaaacatttttcaaagcgccgggatccatgtatttgtagaaataatgaTATTATTATTATTATTATTATTATTATTATta	N.A.
TR47030_c1_g1	1355	c	(T)15c(T)16	1280	1311	aacaacagctgaaagagaactccagacaatgggggaaagagaaacaggagatgttgactagactcagtgaatatcaacatggattcgctcgaacatcaaccatgattcttcttgatctgcccgtgaaaagcgtgactgattctgtattgggacattcccgacacaggaaactggaacctctgaagtgatcacgtctaatcagtgttagtgttagtaaaaaacatcataacatttatatatgccatttttcttttatttatattaattcaaaacccttcagaatatttggatggattaatgTTTTTTTTTTTTTTTcTTTTTTTTTTTTTTTTcttttttaagaaaactgaagaccgttgtatgtagcataaatgag	N.A.
TR6780_c6_g1	2013	c	(T)11gtctttttttgataaaacac(TGT)6tggtggtggg(T)75	1880	2013	gctgatttctcatgagcgtcgcgtgatattgaatcgtgagcattgcatcttgagtgaacctctccagctgctggttaacctctgccaaagactaccaggttagaaacatttcaaagcaggagaggttttgggagatgcaagagatgcactgatttttgaccctgtttactagatgtgtgtgtctatatatgtgcatgtgtatatatgggactatttgctcacatatatactatgtcttggagaacatttgctggtaacaaaaagcaacaaaacaaaagtgcattccatcattcggtatacTTTTTTTTTTTgtctttttttgataaaacacTGTTGTTGTTGTTGTTGTtggtggtgggTTTTTTTTTTTTTTTTTTTTTTTTTTTTTTTTTTTTTTTT…	Cyprinus carpio genome assembly common carp genome ,scaffold 000000169
TR50358_c0_g1	1926	p3	(TCT)8	1883	1906	atctgaactcttgaaagccatttggagcttagagtaaagactggagctgatgataaagggtagccagtaggtagttcaaaactcagaaccaaggggggtagaaaggatattccacactctacacatgcctcccccttgactagcagtctgaagttaggaggaagctcaaggcacagatggatcttgcccttctgtcttgattctgtcctgtgaaactcctcttcatcatatatgctcgctagagccagcagttcatctgtttgtgcttcctggttggctgacatttgaatattcctgagaTCTTCTTCTTCTTCTTCTTCTTCTtttaaagtgaagataataag	N.A.
TR40452_c0_g1	5271	p2	(CA)8	4284	4299	cgcgagggctggcggcgggctgcttttcgcggctgcatcatcctcggactcgtcccgcggctccgccgctctcctggcagccgtcgagctcttgctggtttttgctggcatgatccacggcacctgaagagcacatacgaacaccgggtcaagcgcgcgcactcctcctttgttcacacttctcgattaaaacagtaacagacgccgagtggctatagacaacagaccacatcgctgcttaagtgtcagaaccgcttggaaaagtgtgttttagcgctcacacagagacaacgagctgacCACACACACACACACAcgcgcgccgtgtttgtgacgagctcgtgcatgacaacactgagcacgtcacgagcgccgctgacagctttcactaatgctcgc…	N.A.
TR49983_c0_g3	1025	p2	(GT)8	978	993	cagatcagatcctctctgaagaaccaaagacgactcacaggttgaattatacacccagttattcacaggacacacgtgctgattggaaagtgccatcgcatatatgatccagatcccaggcagtgtgagcacaggcaggctgatgggaagcagaatccacagggacatcttccctcttctgcaggagtttctctggatcatcagctcatctccattcactccacacatccagagccacagctggaggactgaagggtttcctgtcagtgtcgtctgaggtctgctgggttcatgtctgcaGTGTGTGTGTGTGTGTgctcctcctcctcttcatcatcatcatctcag	N.A.
TR70335_c1_g1	5800	c	(T)23cacaata(T)14atgctcatacagaccccctgttgtaggtgaggtcaggtctttttgtatttatttatctttttttattttgaaaatatatttcagtactttttgtttgagg(T)23g(T)11	1	179	TTTTTTTTTTTTTTTTTTTTTTTcacaataTTTTTTTTTTTTTTatgctcatacagaccccctgttgtaggtgaggtcaggtctttttgtatttatttatctttttttattttgaaaatatatttcagtactttttgtttgaggTTTTTTTTTTTTTTTTTTTTTTTgTTTTTTTTTTTgttgttgttgtcatctttattacctcgatgcatgctgtcattcctgtttcatggaccttgatcaatattacaggtaaaccgagcaaccagaggaccactggagtactgaactctttttttgtgtacaattcatagcttcacgctgctgtggcttcttagtgccttgctaatgttttgaatggcacaattttgccttttacagagtggtttgtatcctttt…	Danio rerio squamous cell carcinoma antigen recognised by T cells (sart1), mRNA >gi|49903276|gb|BC076544.1| Danio rerio squamous cell carcinoma antigen recognised by T cells, mRNA (cDNA clone MGC:91927 IMAGE:7040489), complete cds
TR43003_c0_g2	1385	c	(T)12aagtttacag(T)11	1259	1291	cataggtttcagctgctttatggtcatttacttttctgtttataaatacctcaccatttctcctactgtattgaaacctttaagtagaagtttagatttttactactggaatgtttttgttgtttttccccaaaactgaacctgaaattttatatttccacccgggaccagtttctgaatttttagctattcgtatgaaaatacagtttgttaaattagttgcatttgtccagatgatttttacagctagttaggtgttgagtgaatttatgactgtattttttccctgagctaataaagTTTTTTTTTTTTaagtttacagTTTTTTTTTTTctatacatcaacataagcaggaaaaatgggcaagtgtaaggatttgagcgagtttgacaaaggcca…	Cyprinus carpio genome assembly common carp genome ,scaffold 000029035
TR16431_c1_g1	1103	p2	(AC)17	153	186	gtgagagagtgagtgagcgagtgagtgtgagtgtgtgtgagagtgagtaagtgtgtgtgtgagtgtgtgtcggtctgagagtgtctatgtgaaagactgatcctaaactctaatgaggggacagacatgatgatttacacttcagaccactaACACACACACACACACACACACACACACACACACtgaagccacattagtgatagttcagcgtaatttcacaacattataattctgaattgtccaaaacctgaagagtccagtcaacctttactgacccctgactgaccaatccagtgagtttaaatagaatatgaccaaagtaaatctctcagatataaaaactagaaaaatatataaactgcacaagtatactatggcactagcaacatgaaggtc…	Cyprinus carpio genome assembly common carp genome ,scaffold LG13
TR16431_c1_g1	1103	p3	(AAC)6	549	566	acctgaagagtccagtcaacctttactgacccctgactgaccaatccagtgagtttaaatagaatatgaccaaagtaaatctctcagatataaaaactagaaaaatatataaactgcacaagtatactatggcactagcaacatgaaggtcatggtttgattcccagagatcatgaataatgaagcatctaatcctacaacatcacatagcatcatcagatcaacacttgatttgactgattcgggcatctcgtctggctctgatactgactgaattgctgtaacaacagtatcagccgtAACAACAACAACAACAACaaaaatgatcagatttagtcataacccgacagctgctgatatatgagtgcataaaaatatcaaataataaaccctgctctt…	Cyprinus carpio genome assembly common carp genome ,scaffold LG13
TR22088_c0_g1	7529	c	(TC)6actggactgacgcaccagatcaccgaccccataaatcgattggatcacattaataaacatcacatagagagatatgaatatctatatataaatgtatac(TA)6tgaatagacacaatagttttggactgttctgcgcaggctttatttatttacattttatttgacattttcacgtgaagaataacggttcaaaagag(TC)8	6924	7157	cacgcccccctccaaccctgagcctgctgggaagggccctgaggacgggatgaaggtgagccacccactgtgatcataggcgaaggctctgcgtgatgcgcgtcaggccgccggcgacgccacgagctcttcagcgattcccagcaagcttcaggagcagctgccgtcagcacaggtcaaagctgctcgaaccggagccatcaaaccacagtcggtcaaagtggaggaaggcaaagcctgataatggacctcatgatcacatgacacggctgtctgtcggacttcctccctctctctcttTCTCTCTCTCTCactggactgacgcaccagatcaccgaccccataaatcgattggatcacattaataaacatcacatagagagatatgaatatctatat…	N.A.
TR22088_c0_g1	7529	p2	(GT)16	7497	7528	cctccacgccccgcccacattgccaaaccgagccagctgattggactccaggttttgattgacatgcgctcccagtgtgaggcatttttactgggtaccatggagttttaacttcttttagtaatcatgcccatttgctctattattaaagaacaccttttattcaataaaaacagtttaaacccagatctgaggatttattcaatccaaacatggagcatctttgccgaactctgttattttacagctgtgtttcatgtgttgtgtaaagaggtgttgcatgacggcgctggagtgacgGTGTGTGTGTGTGTGTGTGTGTGTGTGTGTGTg	N.A.
TR35805_c2_g11	1277	c	(GT)14(GAGT)6	617	668	gttttttaaaatgttcaaaaaacattgttcatttagtttctgttaatatgtattttcccccaatcaaataatgaacattgtatttaatgattacagtatgatctttattaatcggtttgaaaaagatgggatttgttggagtctctttgggtagagctaggaagaaaaatgtaaattgtggcattgggtattagtgatatgttcaggctatttgtaaatacatttcataaagcttttggattctgtagctgttttatttctgatctttttcacatcttttgtgtatgtttcctagggagaGTGTGTGTGTGTGTGTGTGTGTGTGTGTGAGTGAGTGAGTGAGTGAGTGAGTaacatggagcatattacagtagtaccacagtatggatttaccatgta…	N.A.
TR14640_c0_g1	1753	p3	(GAT)7	1464	1484	gtagggggattggtgtatgataaggatgccgtctacatcgatatgccttgtggacatgccagccagcagcaggaggaggtgcggcccaccactgaacttgttcagtctcttattggaacacaagccactttggatgcaaaaatggctgccagcaaagtgtcactgttcacaggaactgctgcactaacaccggaggaggtgcaggaaaatgggaagcagaaccctatggaaaaacttgaatgggatgaaaaagcacagagagagagaaggagagctgtctttgctgatcaagatgaggaaGATGATGATGATGATGATGATgaggaggaagagcgtgatgaagaggaggaggatgaagaagaagagggtgaggaaaatgaagatgaggtggcaacactg…	Danio rerio BMS1 ribosome biogenesis factor (bms1), mRNA
TR19596_c1_g2	1416	c	(A)14g(A)13	1	28	AAAAAAAAAAAAAAgAAAAAAAAAAAAAgtagaatgtagaatctcttggcatattaaagtcaccttgagaaagtaaacattgtggtgccatctagtgttctgtagtggttgtacagatgagagaaatacagctgcattgcttttcctgcaacatttcaaagaatgactggacaaagacagtgtgtgatgtgctttattatgcatcggacatagaaagcaacaaatgtttatattaaagtagttctagtctttcaggatgctaattataaatcaacaacagcattaaatatgactgctacccaaaataaagtccattagagacattcag	Cyprinus carpio genome assembly common carp genome ,scaffold LG33
TR23607_c0_g2	2928	p2	(AC)8	1894	1909	ctgatgaaagctcaattctgtgttgctacttcagacttgcattggtgcatgaggcatgaaccagcctgcaaaatttatatagaacctctctagatgttgtgaggggaatgcacacaataagggaggtaccgtcttcctttatggatcctcttcgacttgcatcttgtcctgtcctttcattttcagcctgcttcttgtccattatgttaaaggaaaagttaaaacaaaaatgacaattatttcataatttactctacctcatgttgttccaacccagtatgactttctttgttatgcagaACACACACACACACACaaatgaagccacttagatttcttgcaaaagcagcacgacagtctgaagaatactacatctgaagaaaccacagatatttgccc…	N.A.
TR89509_c1_g1	1016	p4	(AAAT)5	21	40	aagaaatgaacggaaggaaaAAATAAATAAATAAATAAATaaagcagcacaggagggggggactggaggatggaaattaagaaggtgaaaagaaagtagggaaataagaaaggaagaaataaaaataaaggaaagatgcaagcaaagaaagagaggaagcaaatgaatgaaataaagaaatgaaggaatgaagcgaaggatggatggaaggaaggaaagaaggaagagggaaaataaagaaggaaggatgccagcaaagaaagacaggaagaaaaggaatggagaaagaaaacaagcaaggaaacgaaagaaagaaaggaaggacggatttaagcaaaga	Cyprinus carpio genome assembly common carp genome ,scaffold 000002685
TR61317_c0_g1	1803	c	(ATA)5atgcactaacatacgaaaaattattttcatagcgc(AT)16	1721	1802	aattaggcgaacctctaaggaaggaacgacagacagtaccatgaccagagtcacgtaataacattttggttgtagtttgcacttttgtcagacatttgtagccgttcgcattgcactcgcaatgagtaactgtgccacagagggtttgagctgaattttcactggtgtgcatttttgaggaacgagaaatacggcgaaaagatgcattgtaggcaactgtgagccattttagcacagtgccagcaatccatcagaccggtgtgacccatgttcttcagcttcaacttcagcattcattacATAATAATAATAATAatgcactaacatacgaaaaattattttcatagcgcATATATATATATATATATATATATATATATATa	N.A.
TR28457_c0_g1	1827	p2	(AC)9	1763	1780	cagtaacatggcggtttggattgcagggcagggcttcaaaagagctagagctgcttttggagtaaaaatgtccaaactaatgtccacctgttgcaatttcaaattagcgagatggtgttgtaatttgtttaatgtttctctgtgaagcagataaagccaataacttaatgcatctcttcactcttttgtttcaccagacctgcagcgcggtgttcggctatgcagggagactgaccttctgcatgtccctgatgttgcgtctctccgctctgaagatcgcatctcaatctagtgacatatACACACACACACACACACattcagacatgcacatctagaatcccagctcaggtcacatgtgacag	Cyprinus carpio genome assembly common carp genome ,scaffold 000000182
TR77977_c0_g1	2584	c	(AT)6gtgtgtgtcctcatata(AT)6	610	650	ttgtattattcttactccacagttaagtattccaaatgtttggatagatttccactgagaacaggtgtggccccctgtactgggctgaaggatgactttaagagggaggtaaatccctgtaaaagggcatagtttacttactgcccagagagatattaacaaacccatttaggacataaaccacattttatgccacatttcatccaaggcagagtactttgtgtgcgttccgcttccttacatccactttatgtaatgactttaagataggatgttgagcaagtatccatttgtccaataATATATATATATgtgtgtgtcctcatataATATATATATATgtcctcatacgttggattcattgtggaacatctttttctttatagacctcaggctgta…	N.A.
TR35121_c0_g1	1387	p2	(GT)6	61	72	acttgtagcagagctcaggtgtttcaataccagttcacaattgtccccagatgcctgtgcGTGTGTGTGTGTgcgcgcgtgcatttgctgatcggaaatacccttgacactgtaacttccagagtaatctaaactgagctgataagtgtgtgattggcatgctgccgttgtgttgccagcgatatctgagcgcttgagagctgatatgtttggtgcattgaggcagtaaattgaaaatatattcacagacactcttgatgtttttaaagttgatttgttgtgttgaagcgagatttggggggctgtgtgcgtatgtgtgaaaatgcgagcgtcgctctacctcagtcagtactgtagtgtatccatcacaga	Cyprinus carpio genome assembly common carp genome ,scaffold LG8
TR35121_c0_g1	1387	p2	(GT)7	1077	1090	ctaatttaacatggaaaaatgacaatctggccgcctatcactaagacaccagcaccatccgaaacgtgccttggcggagcatttgccaagcatgtctgttcgagtgcctgttagagattgttagtcttaagtcaggtgattgggcagctgctgtctgctcacatctcatctctctaatccacaggcaaagtttaggcctgggcctctggctgctagctgaataagacacacatgctaatgtagcattaagagcccatgtcggtaaggcagtggatatgaagagagggagggagggaaggaGTGTGTGTGTGTGTgacgaaggtatagagagttgagtgttgtctttctgctcctcagggggggatgtatctgctgaaagcctccaagagtgcaaatgag…	Cyprinus carpio genome assembly common carp genome ,scaffold LG8
TR32930_c0_g1	4731	c	(A)10cctcaactcctaa(T)10	918	950	ggggaaaagtgtgtaaataagactactgacccaacaccccattagcagtcttttggtcaaaatgaaagactttcaccttggagaaatttgtttttaggtaataattagccactaaactctgtatttcattggaaccagtatttgtatgtcatttgaccaagtgataaaattatccatatacattaatgatcattattcagcaaatatcaacacgacaaaccattaaaaacagtatagtgacagtcaaaatcccatgcaaaaaattacaattgggctgttacctaaagcaacgtgtacttgAAAAAAAAAAcctcaactcctaaTTTTTTTTTTacaaaagacaccaaaaactttaacgcagttatggtcatattgggcattataaaatgtttttccaaa…	PREDICTED: Danio rerio ribosome binding protein 1 homolog a (dog) (rrbp1a), transcript variant X1, mRNA
TR6417_c1_g1	3792	p4	(CATT)6	1008	1031	ctttgagtggacataggatttaccgttaagtatgtattaactagaatcatggaagagaaatcatctgtcaacacaaacctgagtgaactgtagaaaacaatgaggcagaactcataagtgttttaatgcgttggtgagaagggatgtgtgcagtctcacaaagcacactaatttcattgactaaacaaaaacactaggatctgattaaacacttttcttaaatatgaaagtacaatcattgtcattcgtccaattgtccatgcattccataaatatttttcttagtttggaggataagtaCATTCATTCATTCATTCATTCATTgacatccatcgaattaaaactacatgagtcagtatatcacggtgtgctcgtgactatgtaagctactgtgctgtg…	N.A.
TR6417_c1_g1	3792	p2	(CA)9	1365	1382	atatcacggtgtgctcgtgactatgtaagctactgtgctgtgattaaatgctgagcaccatacctgatttcattatcgttcaaagaaaccttgcccattaaagtgaaacacagctaccgttcagtgaactcgagttggcatgtagatcacgtaattgcatacggtgtgagatactcatgcatgctgttatatctcttgaaacgtatacgtcttacaaatgctactaaaatgtcgggttaatacagtatacactgaacacacaagcgctcgtagaccgaaaaacacacacacgcacgcacgCACACACACACACACACAtattatgacagctctacgctctaaaaagtgtacaatatgcacactttgaagacatctaaaaagcagtccttgtctttgcaa…	N.A.
TR33776_c0_g2	2314	p3	(GAA)5	1616	1630	ctttgtcatatcaaattgacatttgtttgaaatgattggctcacatattggtaattggcgctattttcctttgtgggaaaatttagacaccgtttccaccctacagtttccacaaatgcatactatattggttgtattgatactacaatttaaaaggaaaaaattacaggaaaatactgtcatagatttgccaaagatatgctatgagagattgacgccactgctattagaaaatgcattatttcttagtgaattgtccagttgataattttttatttggataaatgacttttcttttttGAAGAAGAAGAAGAAtaataatagatgtattgtgttagtctgaatgccttttcctgtaggtgatcaggtgaactgtttgaattacacccttttaattga…	N.A.
TR63323_c6_g2	5823	c	(T)20g(T)14	1	35	TTTTTTTTTTTTTTTTTTTTgTTTTTTTTTTTTTTacaccaaggattttgtaccttataaagtcacttgagggataacaatgtaacaatgagatattttacactggcattgtcccacaaccagacagaaaataaggtatcaaggtctctagagtcctatttgccttctccctacgcttaccatacgcttaagtgtgcttcaaatcacagaacttggaaatgggttaattttgactcagtgagtttgagtttttaaaggactttttgtgtaaaatcactgtttctgttcaagtttttttcagatgtagttctgtctttgtgttttgttgtttggat	N.A.
TR44774_c0_g1	2901	p2	(CA)12	43	66	accctcactactgggccaaaagagtgaaacgctgaatatccgCACACACACACACACACACACACActctctctcacacactcactcaaacgaggggaacgatgttctacacatcactgcctgtgtaaaaggcacacgacccatcattcttttatgcctcacatgttgcgatactctactgctttcaatactaatgagtttgctgctttggtcctgatttcagttttagacgacactactaacaatctgcacagtgtgttttgcgaagggtgtccaatctgttgacggatggaccacgcaaacacacaccttaacacaacacacaccctggattttaatttcatgctctgtttaggttgaggattt	N.A.
TR6498_c0_g3	2206	c	(T)13ctgtcaggagcaataaactgcattttcgattctttgccact(A)12	1018	1083	ctgaatttatgtaatgagtgttttgaataatcgcttcattggattatattgctgagttttgaaaagtcttgatttaaaagcagtccgccgcctgtacataaatgaagtaggtgctgaacagtctgtacctctaagtcaaaatctgtccagtgtagaaaagcaatgtctgttgtcatatcatgtacttgttgtcaaaactgcagtctagctctaaatgtgtgttttgatcactggttttaatatgtttggggacaaggcaagcaaagctgcttaaagccatcagattttgaacttttaatcTTTTTTTTTTTTTctgtcaggagcaataaactgcattttcgattctttgccactAAAAAAAAAAAAgaaaagcagaatagatactttttattattgcgg…	Ctenopharyngodon idella clone Marker172f microsatellite sequence
TR3296_c0_g1	1663	p2	(AT)15	1559	1588	aaaacgcagagttttctctctctcactcatttattaaatccctgtgaaacagtgtccctgatgaatggcgcattgtcagaattgaacctaatttctgcagacatatttgacctgttcgagctgatcgcctcccacgcgtactcatttgagataagcgctcgtttcacaacactttgaagtctctccgtgacaaatttcgttatgctgacatgtagaaacagtgtcagcaatatttgcgataaaataaaattggccggggatttgtgtcgagcgggggggaaataaaataaaataaaataaATATATATATATATATATATATATATATATaccattcattcataccagggtcagtatgtgtatgtttttggaaggaattcctttgatggtaaagctgaa…	N.A.
TR24210_c3_g2	1142	p2	(TG)6	55	66	tgtgtgagtgagtgggtgagtgtgatgtgtgtctgctttgtcgttcataactccTGTGTGTGTGTGactgcaggacgatccatgggctgatctataatgcgctgaagctcttcatggagatgaaccagaagctgtttgatgactgcacacaacaattcagagccgagaagaacaaagagaaggccaagctgaaggagcgagaggaggcttggatgaagattgagagtctggccaagtccaacccgcagatgtcgagggagcagaggaaggagcggccgctcgtcaggcgtaaatctgatctgcctcaggactcgtacaccgcgaaagccttggagacgcaccggcgcgccgaagacccgctcaaca	N.A.
TR24210_c3_g2	1142	p2	(TG)11	1120	1141	cgtgtgtgtgacgccatcggctgtctgaatgtcaccatcgttccccgattcatccgacacggagccgcagttacaccggagctcccgccgcgctgcacggactgtgactctcatccgtcaggcttttccggaaggatctctgtgcctttgagctgcggcgagagtcgattcactggagccttcggtccgctcggatgaaccggtccaaacacagacgcttcgattgttcatctccatctggatgttttcatgttattttattgaactacctagaagcacttcctgaaaacttgaaaacacTGTGTGTGTGTGTGTGTGTGTGt	N.A.
TR42629_c0_g1	1998	p2	(GT)11	1	22	GTGTGTGTGTGTGTGTGTGTGTggttagctggtttgggtcagtctaactatgagcatgtggggcagagacagcgagggggggcgttacagtccactttcatctgtctgcgaacacaaagtctctttcacacacacactctctcccatgtatttattttatcgtgggctggcgatgtctgtttcccagcattcagagccccaaaactaacacagtccgactcagaagtaaaacactcactaatgagctcagaaagcagcagaaaacgcttccacggcgagtgtgtctgaacacgacgagtcctcacacacacacatgctttct	N.A.
TR42629_c0_g1	1998	p2	(CA)6	303	314	gtgtgtgtgtgtgtgtgtgtggttagctggtttgggtcagtctaactatgagcatgtggggcagagacagcgagggggggcgttacagtccactttcatctgtctgcgaacacaaagtctctttcacacacacactctctcccatgtatttattttatcgtgggctggcgatgtctgtttcccagcattcagagccccaaaactaacacagtccgactcagaagtaaaacactcactaatgagctcagaaagcagcagaaaacgcttccacggcgagtgtgtctgaacacgacgagtcctCACACACACACAtgctttcttctgctccggtggctgaggtcaagaccctcatcactctctgtctaaatgatcaagcgtctcagtgacatcacttcctgc…	N.A.
TR42629_c0_g1	1998	c	(GA)6c(TG)17	970	1016	cttctgaatactttggatcccagagccgagtaaagtcagatcttgatggagggcatattatagcgtgcgcatgcgccagacagtcgtttttggcagttgcgttgcgtattgtgttgtttttccagcatctttcagcacttcacacaacaccaatggaagacacacactgaaataataacacacacttttcctacactcaagaaaacaactaaaggtcccatatagaactttaaagggttccgtcaggcactacgtgtatagaacctttttgacaaagggtttttaaaattgagtgtgtgtGAGAGAGAGAGAcTGTGTGTGTGTGTGTGTGTGTGTGTGTGTGTGTGgttagctggtttgggtcagtctaactatgagcatgtggggcagagacagcga…	N.A.
TR42629_c0_g1	1998	p2	(CA)6	1296	1307	gtgtgtgtgtgtgtgtgtgtggttagctggtttgggtcagtctaactatgagcatgtggggcagagacagcgagggggggcgttacagtccactttcatctgtctgcgaacacaaagtctctttcacacacacactctctcccatgtatttattttatcgtgggctggcgatgtctgtttcccagcattcagagccccaaaactaacacagtccgactcagaagtaaaacactcactaatgagctcagaaagcagcagaaaacgcttccacggcgagtgtgtctgaacacgacgagtcctCACACACACACAtgctttcttctgctccggtggctgaggtcaagaccctcatcactctctgtctaaatgatcaagcgtctcagtgacatcacttcctgc…	N.A.
TR42629_c0_g1	1998	c	(GA)6c(TG)11	1963	1997	cttctgaatactttggatcccagagccgagtaaagtcagatcttgatggagggcatattatagcgtgcgcatgcgccagacagtcgtttttggcagttgcgttgcgtattgtgttgtttttccagcatctttcagcacttcacacaacaccaatggaagacacacactgaaataataacacacacttttcctacactcaagaaaacaactaaaggtcccatatagaactttaaagggttccgtcaggcactacgtgtatagaacctttttgacaaagggtttttaaaattgagtgtgtgtGAGAGAGAGAGAcTGTGTGTGTGTGTGTGTGTGTGt	N.A.
TR64552_c0_g1	1472	p2	(AC)6	263	274	gaaaatatagacttggttactgtaactgtaatataaaattatgcttacatagtttgagcggggaggtgccaaaatgaaagagagagttatttagattttgacaaaaaatacaaagacaaacttttttttcccttttggataatgagcacaaaaaaaaaaatttgatttcatgtcatgtcagccttgataaatgtatacactcatgtgtgttttttatgtgcctttccttcattgccatttgattattgattattttatacagACACACACACACaatccaactcgtctgtctctctcagacaagagcagttgtgtgcgcgtaacgcctcctctgtccctctattaagcactagatcatcaattattcagcaccatcgtgagccattattcaacaggatg…	Cyprinus carpio genome assembly common carp genome ,scaffold LG22
TR19877_c2_g2	2111	p2	(AG)6	220	231	ggacaacaacacttacgcgttcttacgcttcaaccaaaatacacgacagcagcttaaaactagaatacagatattgaacagagcatttaatctcgtaatatcgttacgtagagcgcatcgcgcgcgcgagatctgtcctcgcgcgcacttcctcatggagccgcatcacgcgagtggaaacaccttcaacacgtccacacgcaactacacagtagaggaAGAGAGAGAGAGggagaaagggggcggtgaatcgtttgccacccgcatactttctttctatacgtcctcttctctccctgaatctctagttttctcctctaacatggctgcgctctcagcctggttctggaacgagcgcttctggcttccgcacaatgtcacctgggcggatctggccga…	Danio rerio ceramide synthase 5 (cers5), mRNA >gi|31418771|gb|BC053143.1| Danio rerio LAG1 homolog, ceramide synthase 5 (S. cerevisiae), mRNA (cDNA clone MGC:63908 IMAGE:6790306), complete cds
TR3784_c4_g1	9251	p3	(TTC)5	3717	3731	agtctgatatcagtcagcttcagctccttctctctcagctcgttcttcagctgaaggataatctcggcctcagcctctgtacattcacatagttctgtggtggatggtgatgagcgcagtggttggggggtgctggtctgtctgttggtgtgttgtagtttgggtgaagaagggagggacgagtctgtcatctcttcgatctcatcatgagacgattggggcttgttggtctttttcttgctgaaggcctgcttaaaggagctacgcaactgggcggggatggaatcagccacccagcttTTCTTCTTCTTCTTCttgtcgtctgcgtctttagcgctacccatactggaatggctggctgcactgttaatactagacatactttcagacgagtgctgt…	PREDICTED: Danio rerio neuron navigator 3 (nav3), transcript variant X4, mRNA
TR1551_c13_g1	5338	p2	(TA)8	265	280	aaaaaaaaaaaaaaaaaaaaaaagaaagtcatctgagctttgacctctagaggtgtttggattaaaatccggtaccattctacccagcaaaccccgtttacatggaccgaaccatttgacatggttaccagctctgacggtgccatctccttaccctctgaaacaagggatgacacttcagaaaattattatatcggaggtctaacgtatctgttaggaatccacacctaataataattatgataatagtaataattatatatgTATATATATATATATAtttatatactatttacagactcaaaaatgccatgctgcagcttttcttaacattatgaaaacctcctacaatgtattaaaataaacattgaatttaagatagcacttttcagatataat…	PREDICTED: Danio rerio arginine-glutamic acid dipeptide (RE) repeats a (rerea), transcript variant X6, mRNA
TR47066_c0_g2	1436	c	(CA)6ctctctcgtgcacgcg(CA)13	1380	1433	acacttcccctgaagaagaggagggcggaaaatctcctggtaaaagaggaggaagatgaggagatgaaggaggcggcagggtcgttgcttcacctggctggtgtgcgcaccggtttgaataaaaacgctcagcgtgcgtgtaaagttcagaaggagctgaaagaggaagccagtgattagcaatgaacgaaaatcccgttaacacagatctaaatacttctgttccaggatatcaggtgaattctagtcagttgttgcaatatcaataaaatcactgttgtccctcttcgcacatacatgCACACACACACActctctcgtgcacgcgCACACACACACACACACACACACACAaaa	N.A.
TR53482_c1_g1	6598	p2	(AT)6	1211	1222	ctgcgtgacccaggagagggaaatacttcagatcagtcgccacaagcattcataacagtacaaaagtattgaaaatggtcattactccagcatatcttcaactatggacatatcattgaaacaattcagtccaccataatccgcctgattttttaatcgcaccaaccataaaaaaaactcatataacagaaaggtttggattttaacccctagtcttatttaagaccttttatgaaagataaatattgattaaatagatcataatgctgaacatttccttcagtcggtcaacccccccaaATATATATATATaaaagcaaatacacctacaggaacgaaatgaaatgaattcacaatcctgctgtgaatcaatgccattagataacgttgaaacccatc…	PREDICTED: Danio rerio calmodulin regulated spectrin-associated protein family, member 2a (camsap2a), transcript variant X2, mRNA
TR26632_c0_g1	8542	p3	(CTC)8	2312	2335	caaggctcagagaagacagaaagagacagtcacaggcagtagcgggaacaccaaggccataaccagggctgcagccctccaggaagcccaccagaaggtccacttcacccggcgactgcagcagattagtggaggtccaggttccaaccccctgccacccaggatgcgcatcaagccccaaaggtaccgtaatgaagaaaacgattcttcctcatgtaagccgccttgcttggagaaagtgccgggagggggccgtttaccactgcctaagccagccgtgccccgctgcacctccacacgCTCCTCCTCCTCCTCCTCCTCCTCctgctctgctagccaagtcgccacagctgtagagccccagaggccagacaaaccgattgagtctcttctcagcca…	Cyprinus carpio genome assembly common carp genome ,scaffold 000029040
TR26632_c0_g1	8542	c	(T)10acttttatttctatctgtttgcaggtcagagaatgctgtaaaaccattg(A)11	5195	5264	tgctgagaaccaacgattttatttgtgtggatgagcattatctttttttcttgtctgtaatcatggttctgtccttgcattgcatacccattggcatcttaaactgtccagttttatttacacatctgagaagggaaatatactttgatatctgggtctttccacatatgacttaacaggtagagatcgaagacttgaggaaaaaacaatgcttggtagaccacactgactgactgatggaggtttgtgtaaaggagtaaaaacggtatttattttggtggttggctttttgtttcagcaTTTTTTTTTTacttttatttctatctgtttgcaggtcagagaatgctgtaaaaccattgAAAAAAAAAAAgtaacagttgaagatattgtgtacatgtt…	Cyprinus carpio genome assembly common carp genome ,scaffold 000029040
TR1174_c0_g3	4651	p4	(CCAT)5	2562	2581	gatctgaagtgacgaggacaatggatggatccatttaaaaatcaatatgctttggaaggcaaggctcatcaaggtttaaagattctggcattttaaaatactatcaatctatctacattgtataaactttaaaaaagtaagtgttgcgctgccttcaagttcagtcagcttgaaatgcgaagtgacctagtgacaacttggatattttagttgactaaacttaaaagtttaaaggcagaatgaacgctttaagttgaaacaacatctatttatctatctaccttccagccacccacccacCCATCCATCCATCCATCCATtcatccacttacctatcatccatctatctatctttctatgaacatcttaactgatttgtctgatttgtctgccattcca…	N.A.
TR6721_c0_g1	4077	c*	(TGAG)5(GT)7*	1778	1810	tttacactactttatgggtctctttacagtacctacatgtggacaggtaacaaatcatcaaacactcacttacagtaaacaatacttgatggataaggatttttttcattgtgtaatttttagattgtgatacatctcctttgtgttgtgcagttttagcggtgtttagcagttatgtagatattgtgttataggtcttttggcattcgctcttactttattgggcagaaatgaaaacttgaaagtgaaacccgtagttttcatcatctttggatgggggtgagtatatatgcctgtgcaTGAGTGAGTGAGTGAGTGAGGTGTGTGTGTGTGTgcatgcatgctagtgtgtttattattccaaaataaatcagtgtttttattttcttaattaaatta…	N.A.
TR66524_c4_g1	3892	c	(TG)9taccgggtga(GT)6tgctgtggttctgata(TG)9	3819	3892	ctgtctagtcctcgagctgtcctcatcctcggtctggctctccccgtcatcctgcacgggtcgtccgtccagagagatgttgctgaggaatgagagtgcagcttgtctccgtcgtggatctattacgcgcttccgtgtgtgctccaaactggagtgcttcagctgcagcgcgctcgccattacgcgtgggagaatgcgtgtttgtcaacggagagggttcatggtgattgtttggatgtggggtgaaattggtggtcaaaacgccatggcgttggcttttaagtgcctgctgtgttttacTGTGTGTGTGTGTGTGTGtaccgggtgaGTGTGTGTGTGTtgctgtggttctgataTGTGTGTGTGTGTGTGTG	PREDICTED: Danio rerio Cdk5 and Abl enzyme substrate 1 (cables1), transcript variant X1, misc_RNA
TR6786_c4_g1	2227	p3	(TCA)10	1635	1664	tgattctcaatggtgactgtttttttaacgtgatcctggctgatgtcttcatacatctgatccaccgttagaggctgtctgtcctcatcatatccaaaaagccatagtcttggtgtctggtaatatttgtcatatgtgatgtaaagatcgtaagttcttgtctgtagaatggcatcttccccaccagcctctgctttggttttacttaaatcagccattttacttgtgtcaagagtggcatcgtctgtctccaaaagtccactttcttcatattcttccatgtctgctggctctccttccTCATCATCATCATCATCATCATCATCATCAccaccaccatttccagatgcagccgtctgcacgttcatattcatattgtccttattatccaaggagatt…	N.A.
TR49095_c0_g1	5286	p2	(GT)6	4654	4665	acatgaaggaaaaccgttttgttttgttacaaattagtggcaactacctgatgagtagagacaagggattttaaagttacgtttgcagctgtggtctgtgtatctcatatcttcatattgtaaccgtcctatttttgtatttttatatgtttctttacactattatgaatgacgttatcatattatacatgtctgtaatgtttccttctctttatgattgtggatgttgtcgtattattgacatgttcatgtgaaagtgtcagttgttttatacgatgaagctggactctgtgtgtgtgcGTGTGTGTGTGTgagcgtgtggtgtgcatccactctatgatttgccacacatctttttgtatgtatgtttgtttgtttttaattctacattaatttgcc…	N.A.
TR49095_c0_g1	5286	c	(A)18c(A)18	5250	5286	gcctcaaccagtgttgaatatctcatttgatcaatttgctcagctctttggtctttgtctttttcatttgtagtggtataagtagttgtcaggttttttgtttttttacattttgtttatactttttttaatggtgaaagctggtaaccattgagatgtgtgtgaatgtttggcaacgtccggtttgtcctttgaggagatgtagctggagctgtctagcacctgtttgactaagaatggattaattttggtttcataaatactgaacggttgtgcacaataaaaggcatcatcagtgatAAAAAAAAAAAAAAAAAAcAAAAAAAAAAAAAAAAAA	N.A.
TR16978_c2_g1	5280	p3	(TAA)5	111	125	gggggggggaagtaaaaattcagattctgtcacattattatattgtgatcctatagacatgattctattcttagtctgcatcacacgattaatctagaatttatcaatatTAATAATAATAATAAaaaaagtcacaccaaaacaaagacatacaaacacatcatacacaattctaaacatcatctcatctagtagccagggacaaaatacagtatcatgattaaaaaaagaaaacaactttctgtacatggttatcttgctcagaccaaaaggaaaaaaacagcagataaaacaagttcagagaacaaaaacaatgtacaattcacaggtttattcatgtgttatgattactttgacttccttcgttttgcctgggtgggactggctccagtgtttgat…	PREDICTED: Danio rerio nuclear receptor coactivator 6 (ncoa6), transcript variant X3, mRNA
TR16978_c2_g1	5280	p3	(TTG)5	5010	5024	ttgttgttgcttttgctgaagctgttgttgtactaaatggtgatttcctggaagtcgcatttgaggcccatgaattcctaatggctggttggggttgccatttattggaatttgttgagactgttgttgtaccatttgctgatggggttgctgctgtagctggggttgctgctgaagctgttgttgttgcatttgtgactgttgtggctgttggtgttgcagttgtagttgctgctgttgtaactgttgttgctgtagctgctgttgctgtaattgctgctgttgttgcaaatgagccaaTTGTTGTTGTTGTTGtggagtcatctgttgctgacccatctgagattgaaactgttgcaaattaccttgaatgttgggtgaaggacctctcatcatttg…	PREDICTED: Danio rerio nuclear receptor coactivator 6 (ncoa6), transcript variant X3, mRNA
TR16978_c2_g1	5280	p3	(TGC)7	5224	5244	tgttgcagttgtagttgctgctgttgtaactgttgttgctgtagctgctgttgctgtaattgctgctgttgttgcaaatgagccaattgttgttgttgttgtggagtcatctgttgctgacccatctgagattgaaactgttgcaaattaccttgaatgttgggtgaaggacctctcatcatttggcctggcattaccccaggctgaccttttggcctctgtatctgactagcgacaatgtgttccatcatagcattttgttgctgttgttgttgctgttgttgttgctgctgctgttgtTGCTGCTGCTGCTGCTGCTGCtgttgttgaagcaataatgcctgatgattctgtcct	PREDICTED: Danio rerio nuclear receptor coactivator 6 (ncoa6), transcript variant X3, mRNA
TR33066_c1_g2	3210	p3	(AGG)7	1340	1360	tgaaatcacagagcttcgacgcacccttcatggcctggagattgagttacaatctgaactcagtaaaaaagcgtctcttgaggcaactcttagggatacagaatcacggtactccatgcagctgactcaactgcaggctcacgtaacaagtctggaggagcagattgttaatctcagagccgacacggagagacagtgtcaggattacaaaatgctgctggacatcaaggcccggctagagatggaaatcgctgagtataggagactgatggatggagaagcaagcagcagtttcagtgtAGGAGGAGGAGGAGGAGGAGGagtaagcgctaccaaaaccgtcaaggtgaagaccattgttgaagacattgttgatggggaagtggtgtcaactactac…	N.A.
TR36530_c2_g3	1134	p2	(CA)7	30	43	aaaagccccggggtgctgagggggagaccCACACACACACACActctcttgcaactctccaatgccctttcatttatcgccggataatatatttttttaattattagcgtattttacgttgtgtttttaaatcaaggtgtttataatatagcctttgcgtaagtagatatgcagaagggagtgaagatgaagattacagctgatcagaacacggagggttttattccaggcgatatagtgtttgctaagatgaagggttatcctttctggcctgccagaattggtgaaggaaaagccccgagaaataagatccccatcttcttttatggaacacactccacaa	N.A.
TR34999_c7_g2	3025	c	(TG)16ggtgtgta(TG)11	2963	3024	tgcacaaatgttgtcagctgagaagcaatcatactacctgttcaagtcctcctactgaaccaaacgctctcagcccaacttcaagggaatgtttccaatgggtaggttagtgtcctgttcaagacaatcatttctgggtgcatttttttcttggcacccatctcagggacttctcttttaatgttttcaatagaaagagagtactattttaaaagtaatatggacatttttagggaattaaatacaatcacagcggtttcttcacatacaaaacctacccagacaaggctttggtgtgttTGTGTGTGTGTGTGTGTGTGTGTGTGTGTGTGggtgtgtaTGTGTGTGTGTGTGTGTGTGTGt	Cyprinus carpio genome assembly common carp genome ,scaffold 000000944
TR62162_c0_g1	1337	p2	(GA)6	261	272	tttccattttttacaatgcagtttattaacatgcaggttcgcaaaatcatctatttcagcagaagatccgtcggtgaatccggtcctagttttcgcagtagccggtggagggcagaggcgggcagctggatgcgggttaaaccgagaaacgggactcaggctgctcatattcggcgagcgccgagcgcacatgaatgcagctggatgctggaacccgaaacccccgatctccagctcctctgaacacatccagagaaaggGAGAGAGAGAGAaacagcacaaacacgtcattatacagtgaatgagtgcgcgctctgaactaatgaccaactcatgcagaggactgtgagcgcgtctgtggagagcgcgcgtagatgagagctagagggcggcggcgca…	Cyprinus carpio genome assembly common carp genome ,scaffold LG18
TR56475_c1_g1	2879	c	(A)10gttcat(A)22	1	38	AAAAAAAAAAgttcatAAAAAAAAAAAAAAAAAAAAAAtgacactaaatagcttagggccgtctccaaagcgccagcgtcagtaagaatgttttactttattgaggtcgatagccgttctgctgtggcatgtaacatacgccggaggtgggcgaatcctctacggcaggagacatgtcttcctcctgcactggacagaaagtaagagagattccattcggctcgtcgcaatcctgagtgagggcgcccggctcaagttctctgccccgtctgaagtaagagttcctggagtggccaccactctcgttgagaaggtctgtatgttcctcgcagtccaga	N.A.
TR71023_c3_g6	6153	c	(T)10c(T)10	5904	5924	attcaaacctggtagtggcactttgcagaccagtttgaaatgaagtttttcatgtgcacaactaatgtggactgcaactgttggtattcttaaacagtcctgagcttgtaatatacatggcatgatgtatttttttcaattttcagataaatcaattgtacataatttctcaatgactggctgtaataaaatttgtttcttggatattttttccccttcttgtacaatattcggacatttaacagtatttgtctttttctttgtcctgtatagtagtatccaatgttaaaacaaagcttcTTTTTTTTTTcTTTTTTTTTTgtgcaataaatccgatcagtcatatttctgcagctacgagaaatctcatacaaatatgttttggtatatttacacatt…	N.A.
TR19893_c2_g1	1588	p3	(CAC)5	827	841	acagaatgagactctggaatgccacgcgttcctctgtgccaaacggaaagtggcccaggcggtcacgctcacggtggctcaggccttcagagtggcctttgagttctgggaggttgccaaagaagagagagagcatcatgtgaaatgggattcagctggagagacgtccgacagttcacattcagagagatcggtcagcctgaaaagaggagctgtagctgcagagaaccttttggacatcgatgattactcatctgctgtggaaaatgtggacaaccccaccgaacccaacaacaacaaCACCACCACCACCACcctatgggagacggatgatggtctggaagaggctttttcaagctgcagtttggatagctatgagtactctccagactcgctgag…	N.A.
TR20982_c0_g1	3364	p2	(TG)6	2691	2702	cttcgcgggtgaacacacgattagaaactaccccgctacggtgcacggcgctttgctgagtgggctgagggaggcaggaaggatcgctgatcagttcctgggagccatgtacactatgccacgccaagccacagccaatccaaacccacagccgtcccccagcatccaataaacctctcaaccaagcacatgatgcagccagagagagaacaagttgggggttgtcagtaaaagaatgtcttggtagataaagagagggagggtcatgtaaggacactgtgtgactctttagactgggaaTGTGTGTGTGTGtatttatgggagtttgtctgcgtgtaagaacatgcctttagggaaatcattcactaatctgagagctgcagccaggatttaaaggaa…	PREDICTED: Danio rerio lysine (K)-specific demethylase 1a (kdm1a), transcript variant X3, mRNA
TR37841_c1_g1	1126	p2	(TA)11	1068	1089	cttatacttttttacacaagtaataaaacagattagcaccatgtaaagaagaaaaatattcagtaattaaagccatatgtaataatatttgatattattatagtctttattatgtttattaacggtaccgttactttggcacatagatttttttttccttgtagcaaaatattgcaggtagatctatagtagtttattataaaggaaataaaatatttaaaaaagttacaattgcccccagtctctttagccagcatgtttttggctttaattttgctggtgacaggtgctgatgggtttTATATATATATATATATATATAtctcagtgtctattaggaaagaaggattaggccaaca	N.A.
TR59723_c0_g1	1095	p2	(AC)14	25	52	gaactgcttctcaaaatgtagcctACACACACACACACACACACACACACACtttgcaaggaatataagctctgtacttcacactggaagcgaaaaagcattaaactaacttttttcctcctttattttggctttgacatcacagcacaggacagtagataataaagggcttgggactgtatatgttcttttggggccttcagccaaacagctcaaatcatgatgtcataatgtaatttatatgcagctcaggtgattggctcaaaaaataaaaacataaaaaatgagcaaagatggcagacttcaaatcacatatgccaatcgatcacctggtattacagatctaattgtg	N.A.
TR27538_c0_g1	1911	p2	(AC)8	1895	1910	acctcttcatcttcagagagctcggcctcctcgtccagaaacttgcgcccctcgcgacgcagaaccttatgaggcttcctgcggtgacggggcttcacgccactgggctgatgaagcgtgacgtcctgaaaatcacagtcactgtcctccgactgaaacagacaaacacttcatgaaaacacagcgtctcgtgcagcgtgagccgctgggccgcagtcgtaccgtgtttaatgcagcgatgcgtttcctgcgtgcttgaacgggagactccatgtcactgcagatctttgactgctgcgaACACACACACACACACa	N.A.
TR63279_c8_g1	5633	p2	(TA)20	1	40	TATATATATATATATATATATATATATATATATATATATAtgtacgtatgcacaacaaatgagcatacaaagaggccagagttaaggaatacaacacgttctctatgacaacatacaaacaaataattccttgcaaaccaacatccatccactagggggaactacctcactcttacttctcagctgcgctcagccgtttggacttaatgaaggccattccgtgtgtccgcatgtgtgtgtttaaggctccctccgtttcaaaagttttggaacatactttacattgagtatccgggataccgtcgttggcctctgggttgggagtgttctcctgctggcc	N.A.
TR63279_c8_g1	5633	p2	(CT)6	5077	5088	catgcacaccagaggctcagagctggtttatgtagacagacggatggatgatggatggatgagagaaggaaaaatgaaaagccgaacagcagatgcacattccaaaggaaaaccacaagcactgtgtaaaccaaaaccacaagatgagcaccgtttcctgacagaagaaaacaagacacagagacagcaagtagaatttaaacaggctcggtacctgacctctttttgattgtgcctctcgcttttaccccattctgcagcactggactgtttctacttccttctctgcctcccctctccCTCTCTCTCTCTtcctcactctctccatggtccctgttcctctcttctagccagtgtccctgcttcctcctcacgttttttccccagaaaaccagtgag…	N.A.
TR3800_c5_g1	11479	p2	(TA)8	2423	2438	tcagcggagagtgggtgaacttctctaagagctccttcagcgaagctccgtctggagatctgcagtgcagacgtatgcatgagccggtggatgacgagcagtggaactgttctcctggcagcgtgattcatggctgtgcctgaaaccattgctttaaagtgttgttcatttgaactgttcgtttcactacctttcatttttttttaatcatgtcatgtttgtaatcttttaataatgaacatttcagagccatttcccacttctggactggtcaaaagtttcaataaagtttttgtatttTATATATATATATATAttttaaccatctcatttacaaagccaggcaacatctagaagattctttacagaatcaaggttcttgtggttcgttctttcttt…	PREDICTED: Danio rerio ubiquitin carboxyl-terminal hydrolase 34-like (LOC103909318), partial mRNA
TR8732_c0_g1	1121	p2	(AC)7	316	329	tttaccccgggttttaagtaataagatgactgaaaaaatagtgtacttaatatgcatttatggtgaaattacaaaaattgtcaatccatgttcattttgaccacgaaccaagcactatataactttaattcagcacgtgaagcacaacaaaaacagtgcggaaacacttgatgcactgttggatagcatcaatcctgcaacgtgctgcatgtgcagtgtgaatgctctaacctgtcaacatggcaaacggaggttgtgtgaaatgggcattagttaacagataaatacagaccttttaaaACACACACACACACatctatcttctctcaagcggaggacttgtctcacctggttctgtgtgcttgaggacaaagttctcatcctcaaacttgcctccat…	N.A.
TR40051_c4_g1	1069	p4	(GATT)6	656	679	tccaactatttttaaagtacgttttatgtaatttaagttgaaatggcttaaacatccaagttgattgtacttaaacatttaaagaagcagctttttttttacagtgtatgttccatttccttgaatcaaataaaaaagtaattacttattattactattttgtattgaagtacaataaaacttcaactgcagtgttcctcacatggcttactgtaaaaaagcaaaattgataactgtaatctgttggtacatatacatctatcgaagctgtatttatagaaatctatagatgtgtcaaacGATTGATTGATTGATTGATTGATTaacctttaagatcagtgggattaaatgatggacaaatgtatgaaactgattgagaatagataaaatgtttgatag…	Hypophthalmichthys molitrix microsatellite Hysd233-1 sequence
TR13363_c1_g1	2198	p4	(TTCT)5	1510	1529	tgacatcattaatcgactcatgaagcgcagttccccgaacaactccagacatcagcaggaaaacggaaagattgggagagctaaggaaatcgtaaaagatggggaagtcgaagcaagacctacagactgatgattcctgttgctatagagatgaacaatcacaaaggtagagcttcgactctggaaggagagagaccgatcaaagtagaagagacagcgggataccaggctctgcatttctcaactcaaaaagaattcaagatgtaactgtagcaaaagagattttagtagcaaaagagaTTCTTTCTTTCTTTCTTTCTccaatccattctgaagtcaaactactgtaaagctgcaatccacgagagctgctagttagccaacattcaaagagaatcc…	N.A.
TR3356_c0_g1	2140	p2	(TG)12	1601	1624	tttgggtggtctataggaaacgaatccaggctgagatgccatagctcacaacttcagatgctatgtgatgtgggagaacctaaatgtggtttcccaaagcagtatttgaagcactcaaaagtgccttccatcggagaatggattaaaatcaattttctgaagctagaaatgaaacgtgaatgatctcagacctaacctgcttacgatcttctggccacattgccagtttagaggtctgcacaaatgctgctgcttcatggatcatatgttaccttttatgttgtgtaaatttaattttatTGTGTGTGTGTGTGTGTGTGTGTGcacgtgtgtgcacgcttgttctgaattttggcgttaatgtggtccaatgccaacccagtggtgctaagtctgctt…	N.A.
TR71030_c1_g1	3390	p3	(CAA)6	415	432	gtggtggattctaccgctttcccgcaataaggtggatatttaacttgcatttgaatttcgcgtgaactgtcagtgatatataagtaggcgaaacctttttgggaagcagtcccagaaaagaaagagttacattgacttagccaacagtttcctttggattactaaaggtcaacggcatacatgttcaaccacggaaacctaggcagaggaatcgatcggaccttcccagatagccgctctggatcaggatcgagcgcttcatctcttgctacgacaactgtcacaactcaacagcagcagCAACAACAACAACAACAAcagaagcagcagcaaacgagtggtgagaagtcccccaagagcacggaaaaggaggcagacacgcaggtgtctgtatcagtg…	PREDICTED: Danio rerio forkhead box P1a (foxp1a), transcript variant X1, mRNA
TR51507_c5_g1	1611	p3	(GAG)5	1595	1609	agaaagcagaacctgacacgtcttttccagcgaatgcagtcttatcaatttgagcagatctcagctgaccctgacaagccactagccgactcgactcgtcccctagacactgctgatatggagagactgaaagatgttcagtctcttgatgagctgggagatgtctacaaccacttcctgctctactatggccgagacattcctaagatgcagaatgcaaccaagtccagcaaaaagaaactgaagaagatcaaggaagtgtcagaggaagatggggaagaagcagaagtggaagaggaaGAGGAGGAGGAGGAGca	PREDICTED: Danio rerio suppressor of Ty 6 homolog (supt6h), transcript variant X1, mRNA
TR58999_c0_g1	1045	p2	(AT)6	965	976	gaaatgaaatgtttcaagggagacaagccacgtggaatttaaaaacaaggactgagctggattttgtaaataaatacaatgtatgtgcatttgtcatatatctggtcctggatgtatgatttcctactgttgttttttttagacgacaattgttttttcagaggttcatgaatgcattcaggataatgataattttgtactaatcactggaattctaatataaaatgtctctatgtttagtaaatattatattttgtttctctgattctgttaaaggagattgaatcttgaataaagtgaATATATATATATaaatttattgttcatttgtcatattgattcaaatgccgtttctgttttggggattaactgtgattaaaa	Cyprinus carpio genome assembly common carp genome ,scaffold 000029029
TR16980_c7_g1	1028	p3	(GAT)5	981	995	ctctttgtggatgattacatggtcaaacgtatcaacggtaagatgtgttatgtgcaaaggccgcctccacctacaccaaatcccacacaccaaccccaaacaccggtatctcagcctgcaccccaacgtaccaacaagcacagacggcaagtgggcccaactgttaaacacggccaaccaaacaagaagatctcaggccctaaaatggatcactgctcctctccctccagctcagaagactctggaattaatgcattgggtctgcactacatggaatcatgcgatgaggactcctgcatgGATGATGATGATGATgaggaagaagaggatggttctgaagaaaagagc	Danio rerio si:dkey-22o12.2 (si:dkey-22o12.2), mRNA
TR36466_c0_g1	1048	p2	(GA)13	3	28	ggGAGAGAGAGAGAGAGAGAGAGAGAGAtattccatactttggtcgtgtagagaggacattaccataatgcatttgtattttgaacggattcattctcagtaaattcatattataactggtattaatttatttaaattattaatttaattacaatttaagtgaagcaagcttattaaaaaaaattatgcaatgcataaaattccatttatattggtctgcaaagtaattttaagcatctaataagtaactgatagatcaaatggtgctcagttgagcaggtctaaactttgatggacagtgcgtctctgatcctcctctttgtcttca	Cyprinus carpio genome assembly common carp genome ,scaffold 000009055
TR60410_c0_g1	1932	c	(CA)12t(AC)8	57	97	gacagacgcccgtcaagacttgagacagcagctcataaacggcagaacagcccgtcCACACACACACACACACACACACAtACACACACACACACACtcactccggagatgttatttaacccgacgggtttgactgagtgtttacaggaatgggaggatctggagaaagactatcaacaggttcaggagacacaccgcctttacaaacagaagctggaggaggtttccaaactacaggacagctgttcgtcttccatcgcacggcagaggaagaagctgaaggacctctccgaatccctgctggagttagtcaggaatcagatcagcttcagttcaacataaacgtcattgacctgtaccaaatatccagcctttctcctttcatagatgcagagct	N.A.
TR21009_c0_g1	3182	p3	(TGT)6	1948	1965	caagcgggtgctctgccgtgccgttggcttggtgcaggggtggggacaacctgggctggctgctgttggcccggcgttggcctgccagcagcccattggcattcgtggaagcattggcgggaaaaacgggcgatgaggcagaggtgccgttggtggtgcgctcgtactgtgaccacatcaggcccggcggcgcaggagtggggtcgaatcccggcgaggactcgaaggtcaggtcagtgcaatcgggcgagatcacctcgccgctgtagacaaatccattggcgttggcgttcatgttgaTGTTGTTGTTGTTGTTGTtgccattgctggaggcagtgtagctgagggcggggctgggcgggctgtaatcggccagccgggagctgctgttgttgccgc…	N.A.
TR16471_c3_g1	2015	p3	(ATG)5	1189	1203	acaccagtgtattgccaaggagatggagtgactctccaatcaaattgagagtgcgctgatcttcctcacgttcttgagtattgttattgtagtcagcagaactggccgctccaaggatggaatgtgttctctccatgaaaggacggagacgctcctccacccttcgcacctctgacagaacctccaccaactctaaagggcttgggtgattgggtccagaatgagttgttccttctgtctgtgaagcagaggacgacgaggagggtggaggtgaggagctatccattggttgtgctgaaaATGATGATGATGATGgctgagaaggtggtgtctcctgctgagatgacagttgacttgattgaccctcaagcctgaggattaaagcctgagtctctcgca…	N.A.
TR74087_c1_g1	1343	c	(A)12cactttgggcagtgatatacccggtactctggttttttgcttagtgcacaaataaataaactgtacttttt(A)15	1235	1332	gtgcaactaccaagaattgttatacttgtttcagattaatgtcgttgcaaacaggtttgttttggattttcattgcacaaaatacggattgtatcaggtggtcacactgtcataattacaaggtactccaaaatatcattacattaccatggtgcatctacaaaaacatgctaacaccatgatacttttatgtagcattttactatagcatacaacagactattggccaacttcatgtaactacatgaagaacatgttccaattaaacatgttttacactgacttggtgccctggaaaagAAAAAAAAAAAAcactttgggcagtgatatacccggtactctggttttttgcttagtgcacaaataaataaactgtactttttAAAAAAAAAAAAAAAc…	Cyprinus carpio genome assembly common carp genome ,scaffold LG7
TR935_c4_g1	8215	p2	(GA)11	8035	8056	gcagattttggcatacagtggacagatcctccgatgcacagcaggagcagaagcttctttactgggatacgggtcatttccacccgttacagagaacagttttgtgtgtatgtgtgtcaatgtgcagtatttttcttttgcgcactgaagaggaaggcgaggaaaggttcgcagaggctggttgtctttgcgcacgtttgtttttcagctgccttcccctgattgtactgaacctccgccgtcaagctgatgtgggacgagttctcttttaaagggggattttatccagcccagtgtgggGAGAGAGAGAGAGAGAGAGAGAgtttgggggcttgaggggagggatctctcaccctctccagtctgcgtgcgtcagtgtcgggaaatctgacacaacac…	N.A.
TR43518_c0_g1	2742	p3	(ACG)6	330	347	gatctgtatcacacagtaagaataaacagctgaaatgttgcctatcaaaaaccagcgttcatggcgtccaaaacatgagcatcagataaccgggcaaccaatgaaactggaagggcaggatggcatcctttcagccgcgcccaattgcatcattttaaacgaaatcagaggcttagacacgccaaaaattaaatcactcgacgcgagaacctgcctgctcgcatcaatcaaattgcgataattctttatggttgtatcgcaaacaaggaggctgtaacgagcatgaaagcaatggccgaaACGACGACGACGACGACGacagaggatgtttatgatgatgcttacgaggagaaacagggcccgataccactacagatcgtatggagaaacgttttatta…	PREDICTED: Danio rerio stearoyl-CoA desaturase b (scdb), transcript variant X1, mRNA
TR59835_c4_g1	4462	p2	(AT)9	194	211	tttttttttttttttttttgataactttgcactgagctctttaattaagtaaacttgtgggcaatgcttttgttatggcagaacacctgataataaatataatatgatggttttattttttgttaaacatgatacttattcattacccatttctatttcctgtttacctgtctatcatatttgtaaaatctaaATATATATATATATATATagataatttatacagtaatttatagcgagttgtttcctatatatcacagaaaatattccagacatcacaaaccaggcaacgagggtcagagataaacagataaacatgtaacacagctactaataactacatctatatatggtctctttttccttgtatgttatcccctgatattctttcacacaaac…	N.A.
TR19899_c3_g3	2345	c	(T)11atattcc(T)12	655	684	aaaatgaaaataataaataaggggattttatttattacctttcaaaattaaaataccacaaaataaatcattttattttgaaaggaaataatatttatgggtatttttaagtagtatattgaagtagaattcatacagtgtatgaatttatttattctatggaaccattcaataataaaattacacaaaatcaaataaaatcccctgaattaaattatttcatcattttaaactttcctttttattttatttttgtgttatttaagaaaggtaatagggggttttatttccattccataaTTTTTTTTTTTatattccTTTTTTTTTTTTataaaataaataaaaatccccttaaatatcaccacctttcaaaaatagaagaaaataaaataatatggg…	N.A.
TR18983_c2_g1	2102	p2	(TG)10	727	746	ataatgtgctcttgcaaaacattatgctgaagtgcatatgcaggtgtttcagaagtttacttatttggtttgcagctgcgtgtagttgcaaatctacaggatagatcactgcgaaaactaataggaccaaacaccctcataagagccagttcttcaaacagggtaatgctgcatgtgttgttatatatgacttgctgctatgaatatgcattaggctctgatatttcattaaatgcagtgtttaatcaaatgtagatcccaactgcaacaatctaatgcaatcatttcaattcccgtgttTGTGTGTGTGTGTGTGTGTGcattggagaattcctcattacccagggaggaaaacaaggaggggcaatgggtcagtgttgggttttgttaagctttctc…	N.A.
TR40045_c0_g1	8842	p2	(AT)7	199	212	ttattttccacgaaatgatttattgtggcctgatttaccttctttttaattgtagttccctttacatcaaacaccccatagttgagaagatatatcgcacacaaacatcaggaaaaagcacaaggtaatactttcacttgagactatcctctagatatgggattaggaatgaaaaaagaaaagatgcaagttcacaagATATATATATATATttcatacacaactgcagacatattcttactagcacccgaaggtcagcgaggaaaaccagagggattgtgaagttttgagagaaagtgaggtgttactgtgggtcagaggaaaggggagtgatagactggatgtgtgtgttgtatttactcttgtaggtctctagcgtataattaacaatgtattttg…	N.A.
TR4100_c0_g1	1951	p2	(CT)9	923	940	tgaaaagtccatatgcttcggttgcattgcagtcgacccctttgaaagattctctgcatgactagatgtttaatggtcacagcgaaggcacttttgtgtatataaacagtgacattttgtaagtgattgattcagcaacacctttaagacctttccttatgtgaaatgtttgagagggcctcctcacccctattacagtgcagttaatttcaggctaatgtgacggctttaaccctgtggtgcctcacgcacacacatagagccgttaatgtgacaaccatctgaacacgaggagcagggCTCTCTCTCTCTCTCTCTgatactgtgagcgcagatagcagcagctggtccactcagggtaagccctgtgaaatctcagattttcgaagactatccgcg…	N.A.
TR51517_c1_g1	1246	c	(T)10gttaattctgatgatgcatatgatact(A)13	717	766	aaactgtgtttatacttatacttttaattgctgcattttggagtagaattatttgccatgaacagatgcaaatatatgcatgtctggtttccagcggatggtaaaaaatatgctctccatggaggctgtcactgcgttttgctcaacaataaggacggcctgatggtgtgtgatggtttcaggccagttacagaaggtgttgcttgctgggatgacactttgttttacttttgttgcttgtgtgtgtacatgttttaatgttgtgcaaacttatttgcttttctttgatatattgaatacTTTTTTTTTTgttaattctgatgatgcatatgatactAAAAAAAAAAAAAcaatatactttttatctacaaatattcacccttctccagctctgcgacg…	Cyprinus carpio genome assembly common carp genome ,scaffold 000028815
TR37817_c0_g1	2398	c	(GT)8gcgtgggtgtgtgtgtgagtgtgtgcgtgagtga(GT)10	36	105	gggttagtgtgtgtgttagggttaggttagtgtgaGTGTGTGTGTGTGTGTgcgtgggtgtgtgtgtgagtgtgtgcgtgagtgaGTGTGTGTGTGTGTGTGTGTttgtgtgcgtgagagctgtgtgtcgatactgcgcggaaccgaaacagctcgagctcaaactcggagtaagagcgccatgatccagcggagacaccatgaacacactccgctgtgtgttactgctgattaacctgacaacggctgtcggcgatctgagtcctcctcagaacctctctcttcagactttgaacacacagtatgttctgctctgggactgggccgccgatcaccggacctccatgaacgggacgcccaccttcactgctcaatatctcccgggctttcagtcccgta…	Ctenopharyngodon idella cytokine receptor family member B5 (CRFB5) mRNA, complete cds
TR63724_c0_g1	1180	p2	(GC)6	346	357	gctcctcagctcgttttgtgacacggctgttaacttttgccgttttctgacagacaggctgaacaaaaagacgggcgagacagacgaggagcggcaacaccagaaaggagggccaaagaggagagagattacagtctccatgttccagctgcccatcttgaatttcagcccccagcaggtcgcgggggtctgcgagacgctcgaggagagcggcgacgtggagaggctcggccggttcctctggtcactcccggtggcgccgtccgcctgcgaagtcctcgggaagaacgagtctgtcctGCGCGCGCGCGCggtcgtggcctttcacgcgggcaacttccgcgagctctaccacatactggagaaccacaaattcaccaaggactcacacgcgaagct…	Danio rerio SIX homeobox 6a (six6a), mRNA >gi|31418746|gb|BC053123.1| Danio rerio sine oculis-related homeobox 6a, mRNA (cDNA clone MGC:63871 IMAGE:6789414), complete cds
TR4485_c0_g2	2983	p3	(TGA)15	2937	2981	ccctcaagtggttccaaaccggagtttgttgaacacaaaagaagagattttgaagaatatgggaaccaaacggtcattggggagcagagactgttaggtgactgacgttcttcaggattcatccctttcatactcctgtcatttactgtatattcagattacagcgaaagcacaatcagatgttaaaggactttcagacatcatgtgactttccaaacagctggcggtgtttttctaaagtcattgtgttagcgttgaaaatatcattcttcacacactctactgatgcatttgagagctTGATGATGATGATGATGATGATGATGATGATGATGATGATGATGAtg	N.A.
TR15281_c0_g1	1805	p2	(GT)20	64	103	ctattgtaaattaactcccagtgtaaaatataaggtcgcactggttaaaaagccactctgtgcGTGTGTGTGTGTGTGTGTGTGTGTGTGTGTGTGTGTGTGTtttggaaacctctcagcatttaaagagagattgattcacgttgtgtcaagcaaacacattaccggggtgtgttttcataatctaaggccagaactgtggtttactgaggttgcggggagctggatccccaggaaaagagactgggaaggcggaaggcagagtctcttcgtgctgggtcgggaagagtcagggtctccggagctgacttcttccttggtctgtccttgggcacagataggaagtctggagcttcagtggagaggggtgtagagggagcgctggatggcccgctgcga…	N.A.
TR15281_c0_g1	1805	p2	(GC)6	1367	1378	cgttctgcaccacctccactccctctcctctctcgctctgctcgtggctgtgcttgctgatcatgtacagctggccaatcctgtactcttccacagttagtggcatgcatatccggtattccttcatcaacattgtcctctccttatgattcccacgctagaacgagtgccagtgatcatctaaatcaattcagccatctggtgatgcatgcaatcacgagttgtcatgtagaaagatgggaaatgtcagtgcacttcagtagaaacgctcgtgccgttgtgcttgcggtgaacgttcgaGCGCGCGCGCGCggttcgtgatgttgtgatgaattcactcttggaatttgccgatgctcgtgcgtttttacgcgcagaaacgcacaagaaatccagtgg…	N.A.
TR15281_c0_g1	1805	p2	(TG)7	1754	1767	gaaatccagtggagaagacgattgtcgcagcgtcctggtgtttttaaactttcaaatgaaggggctctgtgctctcgtcttctttaatgagcccctgcttcccgtgcacctgtcccgtcccgctccacacagatgatatagcgatgatttgagtaaatttcagagtaaacacggcgctcctggagtcagtggcatggtcttcctcttctagtcaaatgacagatgttgtgcagctgtcgtttactccgcggctctgacgcgggatggtaagttttcaaggagaaagacactcactgtggcTGTGTGTGTGTGTGgcgcaacgcatcaccctcgtcttctttaatgagcccct	N.A.
TR22224_c0_g1	2265	p2	(TG)10	57	76	agcaaacaggcgagagagaaagagggagggagagagacaggggagaaaatcattatTGTGTGTGTGTGTGTGTGTGgcagcagttggaggctctgagttgaggcagggagcggaggcagcagcaggaagaggagtaagagatccacagcaacgcctggcagccggagagaccccgctcaggtgggacgccacacgcgctgctggcctcaatacaaactagggaaaggtcatgcgtcccaggtccagattactggctaaacggggcctccccaccatcagggagggctatgaggagctggtgcaggacctgaaccagaccaacagccaacacaccaccacacaagactacttcctctccatctgccatctggcccgg	N.A.
TR28938_c1_g1	2127	c	(A)19ttcagaagagctcactcaccagtagtttaattgatgtaagcgcagcttcacc(A)14	732	816	agtactttaaaaatgaacttcagttacaaatgatttatgaatatcgctgacaagccattttttctgatggaagtttacatgatcactgtgcaagtcaaacatgggaaaggggaatcgaatgtctctgaataacacatttcaatataatgtgaaacaatactggcgtttgctttaatacactggcagaattatagtgaatggtacaaaatagcaaaagattaaaatgctagaataatattacagtatttcaaataaataaaaaatcaaaaacacactatagggataattgctttgatgtttAAAAAAAAAAAAAAAAAAAttcagaagagctcactcaccagtagtttaattgatgtaagcgcagcttcaccAAAAAAAAAAAAAAttgatctagtgact…	Cyprinus carpio genome assembly common carp genome ,scaffold 000028923
TR23676_c0_g1	1033	p2	(AC)6	931	942	gaaacgcacatgcagaaaatgtaaacatgcactgaagagacacacacaccctgcagcgtacagtgaagtgcatgagggaacgttcatcacatcgacacacatctcctgaaggttttacagcatcacttgagtttcagatgaggactgtgggctgatctggaatgctaaacgaaacctataaacggataattgcagcgagatgtctaataaaacctgtcacagggtcacttcacttttactcccttcaagtggctataaagtctccagatttgataaatcctgacagctaagatttccattACACACACACACcacttctctcagatgcaacatgcacaaaacagcaataaaatgttgaatctccaacaaatggatgaatctcctgaaacatgcatgtca…	Cyprinus carpio genome assembly common carp genome ,scaffold 000028926
TR46030_c0_g1	2839	c	(A)24ggcaccatttcttaactttaaattttaaaacaaaa(C)12	32	102	gctggtatggtgctggaggaccactaaggatAAAAAAAAAAAAAAAAAAAAAAAAggcaccatttcttaactttaaattttaaaacaaaaCCCCCCCCCCCCaatgaaattcacaaaacattccccacctttgcaccccacttaccaacacaggaggtttcattgttttattgcaaaacacaacaggcatatcatattaaaactgagatgatttacatggaaatgactatagtttagtctcaaaactacatgagatacaggagatacaggagctggaatgaccaatattacccgactaaaaacaaaccgttaatttacaagagtggcaaaacaaaaaggaaaaaaaatatatatatacttgactttggagccggtctgcgatctagcttaaacactcaa…	N.A.
TR19572_c0_g1	1729	p4	(TCTA)18	1	72	TCTATCTATCTATCTATCTATCTATCTATCTATCTATCTATCTATCTATCTATCTATCTATCTATCTATCTAtctgcttcatattacagttacttgttgctgaagcctccctgaattacaggtaaactattttcacactggaacctttattcgttgatagtcacagacatgggattgtcatatgcagcagtctctaggttatccactttctttcggcggagttcaggaggaggtcgaggtggagggttttgaggaggttctttgatgctctccccaatgcgctttggtggctctgtccggggcagtattggctcccaatgctctccatgaatagctgccgaaaggtagattacactggcaattgctagacac	Cyprinus carpio p22phox mRNA for cytochrome b245 alpha polypeptide, complete cds
TR19572_c0_g1	1729	p3	(AAT)6	830	847	cccgtttgctccgcggatattcaagcaaacacacaaacacaccggcagcaatgccgaacgctgcaaactgccagcctctgaactgaccggccactccgacgattccaccagtcgcataaactgcaacaggaataacagtttaacgtcctcatgtttctttatatattcacacaagcctgcattagctgaaatatgtttaaaaaaacaaattaaaatagtatataatcatttaaacatcgatatttcacatttaaccattagctctgaaaatcaacttcttggttttaaaactatataataAATAATAATAATAATAATaaaaacattacggaatcaacgaccacttagtttcgtacgttaaaaccatgtagttaaggagtattcaaacattaatgtagc…	Cyprinus carpio p22phox mRNA for cytochrome b245 alpha polypeptide, complete cds
TR38302_c0_g2	1057	c	(GT)6(GA)11ggccagcgagaaagactttgtcagagaaaggcataaaggcatcggagggaaaaggaagctcatctccatc(TG)7	13	130	gtgtgtgtgtggGTGTGTGTGTGTGAGAGAGAGAGAGAGAGAGAGAggccagcgagaaagactttgtcagagaaaggcataaaggcatcggagggaaaaggaagctcatctccatcTGTGTGTGTGTGTGtatgtgaagacagctgcaaaaggaagtaagattatggaaatgttgtttggcacaatattgcaacagattgttctttgttgctgtaaatgcatgctgtaaatatgtgagttatggtttatgtgtgaatcctttcttgcagtaacatgtcgtgtttatgtaactttatgcatgatccagctcaaccaatattgctcacacttcaatatttattcataagcaagatggtgatggaaatcttgacacatcccgcacacagcatgcaaacgtgt…	N.A.
TR38302_c0_g2	1057	p2	(AT)6	871	882	tggccgcttaagaaagacacttctgtctttcagtctgtctgcttcttttagggtttgtattttcagctgcaggtctgcacagcgataccatctttaattaaagcacgctttgacagcacacaggctccttctgtcaccgctgtgtgtcactatgtgccttcagtggatcgtgcttggagttctttatgagcgactcattgtgtctgcacagaaagccggagctgaagttcttattctgagctttattaataggaatgtattaggatcaacgatagcactgtaatatcttctgcacatggcATATATATATATaattctgtcagcgtttattcaccctcatttcattttaaacctgtataactttctttcagtggagcacaaagaagatatttaaaaaaa…	N.A.
TR59703_c4_g3	1370	p2	(TG)10	439	458	catttctccctgctgctgggcctgggcctcatcctcctggctgctcacagtgaggcgctgcggtgctacacctgcatgggctctacagatgaagactgtaatcgccagggctccaaaacgtgtccgagctactcggatgcatgtgctgttgttcggggacatgggagtaagtttaatgggtacagagttaatagttaatcttcctccatggatagaaagagggcgagaatttttttttatttccttggatgtaggtgatgaatcacagagggataaatctttagaaaagtcattaacgacTGTGTGTGTGTGTGTGTGTGttttaaggggaggcattggatcaggttggtgtttaaggaagacagactgctctgtctggcaccagcttagaaatagcag…	N.A.
TR6738_c1_g3	1367	p2	(GT)6	102	113	ctcgtttataaagctcgtttccgcatgagtttctcatcctttaatgccttcatcccgcgcgcaggagagagaagctgtgcgctcacggagggctcttaccgGTGTGTGTGTGTggacggaactgagccgcgggagacgcaaatgcacgagagctcgtggagagaaacgctgtccatccgccccgcgtcatctagagtggcgggcgacaggttgcgcgtggactggagcccgaggagttcctactccgacctcgcgctgctgggcaacacacggaccagtttggcgcgcggcctgggcgaggcatttgggtactcggaccgttacctcaaggtagatgttgaggacagcaacgacatgttacctaaatccagacgagctctcaccattcatgagatcgca…	Danio rerio zgc:165508 (zgc:165508), mRNA >gi|148921670|gb|BC146734.1| Danio rerio zgc:165508, mRNA (cDNA clone MGC:165508 IMAGE:7894329), complete cds
TR16273_c0_g1	2189	p2	(AC)10	306	325	atgaccaaaacactcactcactcacttttccattttatttgataaatccaagtaacattattacacaaatctacatgacgggatgtcaaacacacagtacggttaaaaaaaacgagatgatattcaaccccaaaagtgcgaaaaaccacataaagcggacagttcgattatacgcgtaacatacatctgcggtaaaaacacaacgtgattaaaagctcattatatatgcgcatcagacgttcgttcccgctgataaaagagcctcacatctgggcggacgttcaatgtggctgatcattaACACACACACACACACACACgctagactttgaccccggcgacatccacacaccctcagaagagctgtgaaacgccacagcaacgagtctctagagcgtc…	N.A.
TR16273_c0_g1	2189	c	(CG)8ctcgctctcacacacactcacgct(CA)11	2127	2188	agccggactcggcgcggatgagacgacattagcttctgagggtttcaggaagcgtcagagcaggaaaaaaaacaccaatcctgaggcctttgccgccaaaacaagctggtttgagaatagttgtggcttaaagtccgtgtgtatcggtcataaatgcgatagagccctcacacactcgccgtgtgtccgtgaggaagtgtgtgaagcgcgtttcgtgtgtgtttgaatctctgctcgagagtttcaccgcctgccgaaactcaggtagagcggtgacgtcacgcgcatttctgtgaatcaCGCGCGCGCGCGCGCGctcgctctcacacacactcacgctCACACACACACACACACACACAc	N.A.
TR3722_c0_g2	1114	p2	(AT)7	170	183	actctgaggacaaaatgttcacttgctgcctaatataccccactcactaacaggagctgtgaggaagagatcatcagtgctattcacttcacttgtcagtggtcataatattatgcctgatcggtgtatattagtgctgtcatatatataggcatttttaggtattttaATATATATATATATgcactgcagtagtcatacaactttcagatcagtcacagtttacacagacatctgtctcatgttatccagtccagatcacctgagatggatgttaatacaaacgacacattataacaaggaaatgctgtggatacgaggagcaaaagcagtttattcgggagagggaatgggagatgttgttgatgctcctgtgggctcgagaagaaccatgttctc…	N.A.
TR63273_c0_g1	2545	p2	(GA)8	351	366	ttttggtcccaaatctttatcaattttactggtagtccactgtatgaagaatttttgggtatatatgtcacagtttactttattttgctatattaacactggaccaaatataattttgaactacttaactactgtccaccaagaccaccactggtgggctgtaagaggttagctgaactacctaaccatgaaagcaagccaaggtcatggttaaggtgagagcaaagcagagaaaataaaagttaagtgaaacaggcgaaacaaacaaagtgtgcttgaggagagggagaaagagagagtGAGAGAGAGAGAGAGAgcgagagaaagaggactctgctatcaatactgatagcaaggaaaggaagggaaatagaaaagcagctagggtagttggacaga…	N.A.
TR63273_c0_g1	2545	p2	(AG)6	1991	2002	tttctgaaggatcatgtgacactaatgatgctgacaattcagctttgacatcagacgaatacattacattttaaaatatattaaattagaaaatagttattttgaattgtaatattatttcacaatattactattactgcctaatgcagcataagagtacactacatgtgctcataaagcttttgaactgaccattcaggcagttttatacaacctggtagttgtagagtgaaaagatcttgacagcagagagagaaattgaaagagctacacatctgatgtattaatgacagcagcagaAGAGAGAGAGAGgattattgaagcacttgaagctcaaaaggtcattaaactgcagcagagtcattagtgtgattaagagagctaaacagcagctagatg…	N.A.
TR1526_c4_g2	6457	p2	(CA)6	747	758	agaagcaccagctcaggagtcgcagctgtctgacgtgccggacggaagcagcgcgtcacagacggaggacgggggctccacagcacctcctgcagacggattcctcagacgcctgggcagcttgttccaattcagccgggcagaaccggcccgagtgcacagagagagacaggccgacacggacagcagcggcagcacagagtgtgttacagcacagagagagacgcacaccagcgcaaacacacagaggagcggaggaagggaggagccggtggagccgtcggtgtgtcattcagagccCACACACACACAatctcaggaacagaccgaggaagatagaagtgatgccgtaaacatcaacgccaaagagcgctcggaggagaagagacgtcatgacct…	N.A.
TR1526_c4_g2	6457	c	(TCA)13g(CAT)7	6395	6455	acagttgttcacagacatacagacatgaagcaacgtctcattgcgatgtttagcagacgcacagcagcccttcgctccagagtcccagcatcagccccagtttatcctcatcctgcgggagctgcagctgcgcagccgggacgcgttcagagcacagcagctgcttcagcgcagacacatgcgtcagggggaaccgcagaccctgaaacacaacaaccccggcgtgagaacggacatctacacacaggaacatcactactctgaagcgacgtggactgacgaacctgtgagacgacctctTCATCATCATCATCATCATCATCATCATCATCATCATCAgCATCATCATCATCATCATCATca	N.A.
TR50545_c0_g1	1259	p2	(CA)6	445	456	aagaaacaggctgagacagaaagagaagaagagagggagacagagggcttggcagtgtctccagccccggatgtcctgagtgttcgtccctgcgagatgattggcttgttttctagaggaatcaaatctgattggacatccatggctggcaggggtgggatttcctttagactgtaggagtctctattgcggtcacccaaagccccgcccacaccacctctttctgttgctgcagtccaatcagtggctgaatactgaagggggcgggctgtgggcgggtcggtgtgtgtttgaggagcgCACACACACACActataggaagcacacaggtccgacttctaggtgaaagcgagatgagggcgttgtcttcggtaggttgcgtacacgtacgacaggaag…	Danio rerio collagen, type XXVII, alpha 1a (col27a1a), mRNA >gi|253326823|gb|GQ229459.1| Danio rerio procollagen type XXVII alpha I a (col27a1a) mRNA, complete cds
TR33206_c12_g1	1416	c	(GA)6aaaaaacattttcagcatttcactaaacgcttgttattgaggtagcctagctatagggaaataagca(ATT)6	656	752	gctgactgcggctcggatcagcaaggggacatctggtcagcggcatgacaggacccccccttcatccccctcagtgagcctaagactgactttaacccaaccatgagaccggtccataaagctcagggtttagggactgctctgacagggcgactgaatgggaaattaacgagcagacaaaagaccttaatagcttttaattgaacgtcgataacgtgtgatcagtcgggctcctgcagcaaactttcgcatagcacatgtcattctgcggggcctctgcccatgcatgaatcactaaagGAGAGAGAGAGAaaaaaacattttcagcatttcactaaacgcttgttattgaggtagcctagctatagggaaataagcaATTATTATTATTATTATTaa…	Cyprinus carpio genome assembly common carp genome ,scaffold 000028863
TR5813_c1_g1	1406	c	(T)20gcgaaaccatattt(A)18	1355	1406	acccacatcttttctgctgccagctcacggtgtgtctgaacacatgctccacttatatgtagatggacgggttttttttagggccagtgtgccactgacgagtctggttaggcgtgttgacagggttggcataggtggaggcatacacgagtcattaattattagtattggtgaagattacaaaagagatacatacatgtcaagggcagatacaggtctagccgatataacttcgcatcaagtttcatctcttgacgtagtttgacgtctgatttacaagatgtcataaaaaagatgccaTTTTTTTTTTTTTTTTTTTTgcgaaaccatatttAAAAAAAAAAAAAAAAAA	N.A.
TR73725_c2_g1	2502	p2	(TA)8	69	84	tggtgtataattattatgtaaacaaacttattttggatgcgattaatcgctttgacagcattaatgtgTATATATATATATATAtggaaaatatgtatgtagatcgtacatagaatctagaagcaactttacattaattgttgcatcaattcaataggataatttatgtgcaaatggatttttgaatgatattgcattaaaaaggcccattattaatactgtcaacaccttattaaatagctaaataggaaacaggagacgaaatactgaaaaacagcttagaccaagtcatgtgacaccaacgcacacaccatttacagcacaatccagtcatagtgctggtgtgcgaaagctatgaactgaaatcagtgttagattgtgact	N.A.
TR73725_c2_g1	2502	p2	(AC)6	1693	1704	aggggaggattgtgggatagaactgtgggtaggcacgaacagccacctccccatgtttctcataaagtctgtacagatgtgagaggagcagaggtgtgttccagggctgaagttctctcagactgcgcagagacttcagcaggtcgcccttctgaatcacttccaccaccttgctggcctgagtgaactccagcatgccagcgatgtatgacttcagcacctcgcggtgctctctgtatctcagcatacacattttcctcactctctcctggtccaacaggaagaagtacctcctcaggaACACACACACACtttcgacccctcctctaccggggcagcccatctccagataaagacaggccagctgtgacaggtcagcctggaggtcagggggcagag…	N.A.
TR81604_c0_g1	2201	p2	(GT)25	2151	2200	tcgggcatcagatttattcataaaaaaagaattaggaataaaacattctcttctactgagtgcatggattatttctgtcttgatcaagcttaaacggtctcatctaacacccagagaccttaagaataaaaccatgtatttaacatgacattgaaacctttttctaatcaggaagtgattcgagctcagatgaatgctctagttcccctaattcactccatcacaggcctctctttcagacgtggtgcggctccctacagagataacgcagccaataactctgtgcgcgtgcacgtgtacGTGTGTGTGTGTGTGTGTGTGTGTGTGTGTGTGTGTGTGTGTGTGTGTGTg	Cyprinus carpio genome assembly common carp genome ,scaffold LG38
TR21419_c10_g15	1118	p3	(TAT)5	867	881	ttattctaaatgaggtaaaataatgttaacaataatcttggcatttatatcataatgtatcaatatgttgcaatgtatcaataatgtgttatacaattataatttagagcagcagaaagatggaattcagtgcctgttcatattagagggtgtacatcatttagtatttttaaaactgcacttaaattatggcgtaagaaaaatcaatcatatgatcattaatttggatttttttattttccttttttttctatgtgatttgatatttgtgatattataatttgtgatattgtgatgtgaTATTATTATTATTATtctcttcttttttctgaattgtaatggagagctgttattgtatgcaacaacatcctgcagggaccacagatgcaaattagttat…	Cyprinus carpio genome assembly common carp genome ,scaffold 000000488
TR65795_c0_g10	6736	p3	(GAG)6	2366	2383	agagaggttccacctccctttactttggtttgctgcagacgcctcgctgaagagggcagcgaataccaccctgaatctgaagagtggcactcatccagcccctcagccagcttacaggagcagattgagaataatctctccatgttggccaaagatacaagtctacgcaacagcttgagggaagagttacaggaccgtcagacattggcaatagatgatgaaggagagcttctagagtcacgcggctctgagagaaagcatttggaagaggagaaggatgacgaagaagaaaaagaagaaGAGGAGGAGGAGGAGGAGgatgaaggggaactggctctatggtctccgaatgtgcaggtgctagaactagagaaaggagagcgaggtctaggcttcagc…	N.A.
TR70270_c1_g1	1662	c	(A)14gattttccaac(A)19	7	50	aaaaatAAAAAAAAAAAAAAgattttccaacAAAAAAAAAAAAAAAAAAAtgttttaatggtcccaagaagactattaaaggtgacgtgtgtaatttttgtaccactattgtcaccaaatggaagtggggaaaaaaggagagagaagactttttaatcagttttcctgaaaactccccctgtctgaatacagagttagccccgccccaaactcacacctcattggttgagctagtgtcagactggtataatatttcccccttaattttttattgagaaaaaaaaatgacatgcatcacttaaccatcatttgttaatttcataaagagcattatattttgaaccagaaag	Cyprinus carpio genome assembly common carp genome ,scaffold LG42
TR6786_c3_g1	1938	c	(A)11c(A)13	322	346	agttgttgttgtgaggaggatgagctaagagtgaggatttggctacctgctgcgcaaaggtaatactttaatgctatagatgataaagagaaaagcaatgggcttccagagaggagtaccggagcaggaagttggtttaggactgacagcttttacaggaggagtttggatggtggagatggtagtgatgaaagagacaggacagagacagtgacaccaaatttaaagagagctcgaaaactacatgaaaatccgagggcaaaggagaatgaagcgtaaggaaaagctacaggaaacgttAAAAAAAAAAAcAAAAAAAAAAAAAgatctaccacaggctggtcacattctctacaggcgatcctctattatgggccctaatgtttgacagggagaaag…	N.A.
TR6786_c3_g1	1938	p2	(TG)6	1172	1183	cattgacagaagaaagagaagtgggaaaaggattttttttttcttgtgcaaaacagttacattgtacgaaaatgaccgtcgtagtgccttaacgccacccaaggattacatgtgtgttgttacgcgtgtgtgcatatctgtgtgtaagcgaaaaaagagagacagagagctggtcccaagaggaaagggtccctaagagagcggcatccacagagctgagggactcggaggactaaagtccttcaggccttccaaacactgctgcacacgcacatttgggtgtgtatttgagcgtttgtcTGTGTGTGTGTGggtgtgcatgattatgtgaatatacagtatgcatgtgtatgcgtttagctgcgtcccaatttgtatacttatgcactattctatgcc…	N.A.
TR24179_c0_g1	3025	p3	(TCC)5	2408	2422	tcgtcctcgcgggacaggtccgagagggaggcacgtgcacgtctctgcgtcgctgggctcgcctccagtatgtcgtcatgaggctccaggttgaggagggaaactgatgcagtctctctatgttcctgattggttgtccctgagctatcgctgcgactgagagcttctccctgagacgcggctacggacagcgccgactgctgggaggaggagcgcgctgtggaagcgggcggtgtggagagagagcgcggaagtgacggtagactgtctgtgtccgcttccgcttccacctcctctactTCCTCCTCCTCCTCCtcatcttccccgatctccagctcggcacccagatggcagagcaccaggtccaccaggtcctctttctccctgcaggtgtccgtg…	N.A.
TR4283_c0_g1	3588	c	(T)12g(T)11	3123	3146	cagtcacacatgatttagtaatgttgatgtgcgtttataatttaaggtttaacaataattacagtgatccatttgacatgaactcttaatatctgtgtaaggaccaaatgctaattagggcatgtctgtgttataattacattcattataaaaaataattggatctttcaaatggattaacatttgaaaactaagttgcttgttttcttctgcagcttaatgggtttcaaatgaaaccttcattttatagggcatcactgacatttttagtggaggttggttaccttttaattgggtgggTTTTTTTTTTTTgTTTTTTTTTTTgtttttttgcggtatgaaatcctagactattcatcttgagagagactgtgaatttgtgggtttagggaattcact…	N.A.
TR42745_c3_g1	3978	c	(TG)9tttatgtg(TC)8(TG)9tttatgtg(TC)8(TG)11	5	110	tctcTGTGTGTGTGTGTGTGTGtttatgtgTCTCTCTCTCTCTCTCTGTGTGTGTGTGTGTGTGtttatgtgTCTCTCTCTCTCTCTCTGTGTGTGTGTGTGTGTGTGTGttgtcttttccctctctatagcagtttattgtatatatctcactctcatgcgtttttctcacactccataatctaacagtaattgtctcttctgttgaacataaagcctgaaatactaactctaataaaacactgggatgtttgggtagtttttaacccaagggctgggtaaatataggacagaacacatgttgggtggatttaacccagtatagttgactcatttctactataatactagcttttgttttgcttcatacatgaattaatgtctatggattaacttaaa…	N.A.
TR20843_c0_g1	3050	p2	(TG)11	3000	3021	aaaccgcccgcactaggccgcagcgccagcggcctcgatttcactctcacacccgggagggctcgcctgagccgcgcagccaccgctctttctcccgcggaccgctgaagctcatagttccagtgtggcgcgatctgtcagaaaaatgccgctaaaatccgaagcgaggcagtttttccgctgtcacgaagaaaaacctctaagatttaaaataaatagtgtgatagcgaatgacatgagagagactcgccgacactgaatcacagacccgctgtttacatgtgcgcgcgcgtctctctcTGTGTGTGTGTGTGTGTGTGTGtttgcagagaaataaacacaaattcatac	Cyprinus carpio genome assembly common carp genome ,scaffold 000000887
TR49663_c13_g1	2373	p3	(ATT)5	44	58	aaacgctttgagtacccagaaaagcgctatataaatgtaacaaATTATTATTATTATTataagcaactagttaatagtgagaatcggaccctaaactaaattgttacctatattttaaagtttaatatattcctgcatgtgattcctgtgatgatgtcaaagtgaaaagcattacttctgtcttcattgtcacatgattcttcagaaaatcctttttttttctctctctctaagattcattgatagaaagttcaaaagaacagcatttatttgaaatagaaatcttttgtaacataaaataaatgtatttacttcatcttttgactcaattaaatgtgtccttgaataagacttaatt	Danio rerio bloodthirsty-related gene family, member 12 (btr12), mRNA >gi|115313594|gb|BC124441.1| Danio rerio zgc:153732, mRNA (cDNA clone MGC:153732 IMAGE:8147163), complete cds
TR49663_c13_g1	2373	p2	(AC)6	1758	1769	tctggcctgctgctccccttgtttctgccgcgccgtgatgagttccagcagctcagcctgcgactgctccaacagccgctgcagctctgcgtaaaccgcccagctctcctcgatctctctttgactgttctctttcaggactttgatagactgcttgatctcctcgagtttcttttctcgctccttgatcagatgttttaactctgaccgtttctttcccagttgactcgtttttttcttccactctcgttcagtggagacaacatcatgccctttgtgcgaggagtccgtacactccttACACACACACACatgttcgttccggcagtaggcatccaggagacgtttgtgtaccttgcacatcttgtcctctaggttgtgtatgggctccaccagcct…	Danio rerio bloodthirsty-related gene family, member 12 (btr12), mRNA >gi|115313594|gb|BC124441.1| Danio rerio zgc:153732, mRNA (cDNA clone MGC:153732 IMAGE:8147163), complete cds
TR62426_c0_g1	4721	c	(GA)9(G)10	1	28	GAGAGAGAGAGAGAGAGAGGGGGGGGGGaaggaaggagggagaggagacgagaggacggcacgcagtaaacgacagataatacacagcgagtaacggagacgcaagctgtcagtgtcctgagctgcacacagatctcattaaaggatgtctcgaccgtcgcagcacagtgtgtgtggagcctgacattcctcgcaggactgtgtgtgattgtccctcctgttttctgaccatttccactgcgcctgcttcattgccgagcttgtgtttggacatttaacccccatccaacccccagcccccccacttcctgaggcctgtcgccacgac	N.A.
TR70310_c4_g1	1551	c	(AC)7gccggtgcctctgtgtgcgtttcagacatcagcctcacagacacag(AC)13	1465	1550	ttgttgtgtttactttataaaaacaggattttcagcagatttgatcattgagatgtttgtgtatcagatgtgagactgtaggctttacagggttaaagaagcgcttcctcttcctctctggcaaggtcatctcaggctgtagagccacaggacgccacacacacgccaccagaggacgtgcctctgtgggatcatgggaaacggatcttttcagggaatcgtagctcagagtgagagttgatatatctggtgatgacagactgcagtcacacacactgatgcctctgtgcgtttcagacaACACACACACACACgccggtgcctctgtgtgcgtttcagacatcagcctcacagacacagACACACACACACACACACACACACACa	N.A.
TR1914_c0_g1	1677	p2	(GT)14	68	95	aaacatgtatgactttttcctcctgtataacacagaatgggattttcagcagaatgttcacacttaaGTGTGTGTGTGTGTGTGTGTGTGTGTGTttttggggtgaacttcctttaaccctctatgggactgattctgaaacgcagcttgaaaataaaagacttttaacatattttacatatatttaagactaaaataattttccaaaattagttttgtacatctgacctttgatctttttagggttttgtcatttataactgacttgttcctatcagtataaattatttttggaaaattgtctgaaacttcacactcattcaaatacattttcaccatctgaaaagtagtgaaaagatcttagtgcttcaaaaaaaaacattaaaagggtttat	N.A.
TR48093_c0_g1	3802	p2	(AC)6	2967	2978	aaagttacatgacaagaccaagtctgaactaaaggctggggaacaggtctataagggttatgtcgatgacagcaggaacactgataatgcctgggttgagaccaccatcatcacactccactgtgacaaacacgctccgctgatggcagatctaaaccacatagttgagagctcggcgtcatctcatcatccgctcaagtggcgggaagtgagcagcaccgcgtgtgtgtgtccataccagcgagaggctctacgtcatgtagcacagcttcacaacacacacttttgaccctcaggaaaACACACACACACatgctacaacacacactgcgtgtctttaaaggtgtgtcatttccgtgctactaacaccaccgaacagaactgcatgaatcatgactg…	N.A.
TR1389_c0_g1	5030	p2	(AG)6	4687	4698	atcccagagcaacttgtaaaaggtttcttattaacaatatgcaaccaaataagtgtgcattaacgtgatatgattctggatagtacaaacggcattgtgcaaatgaagtactaattcactgtaatttattggatttgttgagaggattgtgttttatcgacacaactgtgagacctaactcgccttatgaaaggctacagaattggtcagaatcatatcacttttcatgtgcaatattattatgctcaatcatattagcttgaaatctttattttgtttgtcggttcaaatgaatattacAGAGAGAGAGAGcttaattttttaaaagaaaaggcttaatttcattcagtctttatttaaaatattaagttaatgattgtttaaaatagaatgtaccat…	N.A.
TR24192_c1_g4	2522	p2	(AT)7	940	953	gtttatcaaagtaacattaaaaaaggtcaaattaactaatcttaaaaggaagtgttgtaaacaaacaaataaaatgtagaaatttcaaaccagttagtagtaaatatgcaagtacttggctgaaagtaaagccagcaaagcgttaaaaaatataattttctattatacgcagtaaatattgcttgaacattttcatcataacaatataaataatgagttctcgcaatgaaacaactccgaaacatccctttggtacggtaagtgactataaaatgactattcactccacactccaaaaacATATATATATATATgtgcacttgcatgctctgaatgcagagtctaataacacatctatcacattaataaatgtcacatgatttacctttacggcagcgg…	PREDICTED: Danio rerio transcription factor binding to IGHM enhancer 3b (tfe3b), transcript variant X4, mRNA
TR35070_c0_g1	1042	c	(T)11g(T)16	1	28	TTTTTTTTTTTgTTTTTTTTTTTTTTTTctcctttcttcacttacttgctcacttcgctgctctgtggctgtggacagtctgttatcgtcccttgatccatccactgtgtgtgttagtggtgctgactggcatttttctccatctgttaatcgcttgtcgttacactccttatctgaacacagaacagacgcacacacatttccactcaccaatataccctttctctctctctttgccccttttccttcctctttttttatttccttggcctctttttttttttttttttttttttcttcacaattaatattaattaaatctgaagcc	Cyprinus carpio genome assembly common carp genome ,scaffold LG13
TR30072_c0_g1	6226	c	(CACT)6ct(CA)9	5765	5808	ccggcccatctgaggagggagactcgcagccggcagcagcagctctccccgtgagatcttctcctccagcgctcgggtagatcatcatgtcagaatccgtgatccgcgctcgcgcgggtttgctgtaaagaggaaagtgggtcgagtcggggcctctgctgccgtccgatcccctgtcctcgcccctcacctccatgcagaaatctagaagacagcctgagcttcttctcaaagtctgtcaaagcttcttctgcttccagtcttttaaagcgacgggagaaagtttcctggagaagagcaCACTCACTCACTCACTCACTCACTctCACACACACACACACACActcagcggctagcacatgagtttaggtcttcattgtttcctgagtttcacaaaga…	N.A.
TR936_c1_g2	3236	p2	(CA)17	3147	3180	tggatttagaacgagcgcattcgtccttccagagccgagagcgagacgagggcagtgcattcatcctgacctcatagacggccttcagagtttgaccaacaactcgaactgtacaatccaattatgcaatgtttttgaatcaaactcgagttattgatgaatgtctgtggaaatatttttatgtatttgtactttcaagtgtttttaatctcgatgatctggggtgaatttttacccagacgtccgactgtagcttctgatatcagtctgcatggcaatacactaaataacacgcgcacgCACACACACACACACACACACACACACACACACAtacaaacaaacatactcacaaacaaacacactcactcactcacaaacaaactcaca	PREDICTED: Danio rerio rasGAP-activating-like protein 1 (LOC101885701), mRNA
TR31130_c0_g1	1582	p3	(TGA)11	1548	1580	ctgtgctctagggtctccagcttcagctttctccaggagctcctcaaagggcagatcttcatccatatcatcaaattcttcagctatggcctgctcctcaacctttcttattttctcctgcattatcacctttttggctgcagccaaaaagctccgttgaccggggagtttactggaggccgatgcaggtgttttggtggtggacaatgaactcacctcgggaggagtaggatcagcagaaatggtgatgttgggtgtggatgtgtcattgggagaagataatattaatggtgttgatttTGATGATGATGATGATGATGATGATGATGATGAtg	N.A.
TR3806_c5_g2	1411	p2	(CT)6	154	165	ctgcatcaccctcatcttgactgtaaacaaagatggacagagcaagactcaagacacatgtagagatgcgagtaccaatacaaagtcctacatcatttaggaaggaaaaatgtaaacagagacatgctgttctttctctttagctccccccccCTCTCTCTCTCTcactgcagatgtcctgtgctgcagtgttgttacagtccaaatctactgcagaggcacaaaatcaacataagcacacacagataaacacagacttacaggactgtagggccgaagagcttgatgaagcagaccgagtagaagaatctgagaccagtgctgctaaaagatgtggaggacatggccttcatcttcatcctcactaacagcttttatctttcccttcaatgtcttcct…	N.A.
TR32764_c3_g1	3250	p2	(CT)8	2552	2567	gattgccaagcagataatgacgatgagttgacctttgtggagggggaggttataattgttacaggagaggaagaccaggagtggtgggtaagtaaatctgtgccgtgcgcttgctactgctattgttaatgcagttttagggcatattgtcacattcatcaacctgcctttttacagatcgggcacatagaggggcaacctgaaaggaaaggggtcttcccaatgtcctttgtgcacattctgtcagactgacagtgtataagcggcggccgagaggctttctaactagcacaagctccgCTCTCTCTCTCTCTCTggcctcacactggactgtgggcattgcctctgtacatagctgctgaaacccaaacggtctccaaacaaacaaaacatgaagaa…	PREDICTED: Danio rerio ArfGAP with SH3 domain, ankyrin repeat and PH domain 1a (asap1a), transcript variant X3, mRNA
TR32764_c3_g1	3250	p2	(CA)23	3204	3249	atatttatgtacgtatgtataatgtacaagtgtgcaaatgtatgttaaccctgcttgcttatggagccagagtgactctagacattttagtgtactgttttaaaaaagaaaaagaaaaaagatcatctcttgaatttttggatggcataaatgataagtgagaatacaataatataccagtgttttaattcccagcatagtggcatgctggtcagggatcaaaaccaaaatgttacggtttaaacatctcatctgctatacatggacgatcaaaaccggcattcattcagttttgcatctCACACACACACACACACACACACACACACACACACACACACACACAc	PREDICTED: Danio rerio ArfGAP with SH3 domain, ankyrin repeat and PH domain 1a (asap1a), transcript variant X3, mRNA
TR69274_c0_g1	1111	p2	(TG)11	1089	1110	tcatctcagtttaaagtgtcattctcaatgtgtccattaagttcatgtacatcaattgtctgatcatcgcctaattatacaaattagcagggtatggagtaactgcttagattaagatgtttacaggaaatggacaaaaaaagtatcatttcacagcaacacaagatgtttcaaaagcagtaacctttgttgctgtcggctggtatcttttatttgactgcataaaatgcaaactgcacaaagttaaagagttaaataagctaaaatatattgttaaagcaggtaagcttggttcagttcTGTGTGTGTGTGTGTGTGTGTGt	N.A.
TR2972_c0_g1	1581	p2	(AC)20	1541	1580	gaaacacacactcacacacacaggcgctgagcaaaagggcttctgagtgcagtatttttgcagctttaagcaattcccagtcctctgtcatgcttaaatactttttccatgtacctactccctcatcctccaggcacttctagaagaaggacaaaataaaatgacagaacattcagatccaatgtgctattttaggccgctaatccaaagtgttagtgtggtgtagtacaccgtcctttgcccagtgtgcctgtgtatgtgtacaaaacttattatacttatatatatacacacacacaaACACACACACACACACACACACACACACACACACACACACa	Cyprinus carpio genome assembly common carp genome ,scaffold LG29
TR30643_c0_g1	1139	c	(AT)11ac(AT)7	1101	1138	gatcctaacatacatccgattctggaatcacaatctggaatgtaaatagcgctcaaatgagctaaagcacttgttttgtagcatgtttaaagcacaatggtgtgatcaaatccagagattaaactaaaataacaaacataacacatgctcaactgaattaacagaaaccaaataattcaatttgcggatttcattcccgatggtttgtgcgcacaaaatattctgagtgaaagtgtacgtgcaatagtcgaattttattagtgcagattcaccgtctaactgactgtaggaatccaaataATATATATATATATATATATATacATATATATATATATa	N.A.
TR27446_c0_g2	2819	p2	(GA)9	32	49	atgaagaaggaacacaaggacgcgagagaggGAGAGAGAGAGAGAGAGAggctgcgccgtacgggtgagcggcgggatccgttagcagggcttttctttgcgttcggagatcttggctcacagcccaactgccgtttttgtaatcaaggcatgatccgggactccatgcgcttcttccccgagccgcgtcggctgcctgccgtttggaaggatcccagatttccctgctgacatgaacagagctatcccgacagagatgatgatgatgatgatgaagaaggaacacaaggacgcagagctggataaaaagatcgaggccttgcggaagaaaaatgaagcacttatgaaa	PREDICTED: Danio rerio chromosome 17 open reading frame, human C15orf52 (c17h15orf52), transcript variant X2, mRNA
TR27446_c0_g2	2819	p3	(GAT)6	256	273	atgaagaaggaacacaaggacgcgagagagggagagagagagagagagaggctgcgccgtacgggtgagcggcgggatccgttagcagggcttttctttgcgttcggagatcttggctcacagcccaactgccgtttttgtaatcaaggcatgatccgggactccatgcgcttcttccccgagccgcgtcggctgcctgccgtttggaaggatcccagatttccctgctgacatgaacagagctatcccgacagaGATGATGATGATGATGATgaagaaggaacacaaggacgcagagctggataaaaagatcgaggccttgcggaagaaaaatgaagcacttatgaaacgctaccaggaagtggaggaggataaaaagcgggcggagcaggatgggat…	PREDICTED: Danio rerio chromosome 17 open reading frame, human C15orf52 (c17h15orf52), transcript variant X2, mRNA
TR30214_c0_g1	2613	c	(A)12ttattatttctacttgttttctt(A)10	2569	2613	gcaccctggctgagagggaattttaagttggcttgttcagaataggaagagggggtggggatcgtgttggaagtacggaattaatcagctgatttttgaaatctgcttttctttcttttcttttttcacacagagcaagtttgactctggttgatagacatgcacctcggacctaaagggatctatctatgcatgaaaactgtttgcagcattacgacttcccttgggcaattgatattccaggattttccagattcaatacaagttcagcagcatttgtggtataatgttgattaccacAAAAAAAAAAAAttattatttctacttgttttcttAAAAAAAAAA	N.A.
TR21472_c4_g2	1173	p2	(TG)6	1118	1129	caggctgtgatcagtgagatggcactgactcagatccagttcagtcagtccttcagaatattccagaatcagcaccagacctctacagacctgcggctccagatgagtctgactgaggtcgacctcgccacccagagctcgagaaagagactcagcttcctcaggcctcacatgagccagaaactgaagcagcagagatttatcacagcagagtttaacagaatgtaacactgggaacagctggtccattccagctgtgttaatgtcacagtcctgaagaatcagccgtgtgtttgtgtcTGTGTGTGTGTGagctctctgaatgactgtgctcgtcacacggcagtcctcagtgg	PREDICTED: Danio rerio uncharacterized LOC101884073 (LOC101884073), transcript variant X2, mRNA
TR22966_c0_g1	1134	c	(A)11cgag(CT)7	968	996	gatcaaaatacaggatccaatcagcttcatccaaaggaaatgtatttcttcttaacaagtattaatcaaaggccttatttacatgaacaatttacataatcattgaacaaattatcatgtcatttttatgaaagaattaaaatggaatctagtggttagaaatggtaaacgcattcaaacccataactgcttatgaggtaatttacataaacttcatgtgagcaaaaacatcttgtatccacatcaatttaaagtttataactttattagattatttattattataaggtttaaaaaaagAAAAAAAAAAAcgagCTCTCTCTCTCTCTtagtcgttagaaagtggacagatttaatgcaagcgcacagtaataatgtactcatatttaaataatatat…	N.A.
TR4205_c0_g1	5040	p4	(TGTT)5	3365	3384	ctttagttaaggacaaataaagtggccaccctattccacctgggaaacatgtgctccacaaaaaaagagagaaaacaccaaaacacaccccagcgtcacattaatgggatgtaggtagagcttccacaaactaaaacacctggtgctgctccgtaacaatatttctaatccgtataattttgattagctgctatgagttaggctgcttgagacctgaaggaattcattgctaatgggctaatgtttacagtattagtgagacgatcagtggcctcttggccagtggaatgagtgcacagcTGTTTGTTTGTTTGTTTGTTtgggtatgtgtaaggttaaaggtggcataaaaatatgcttaaaaagatattctttacaaccactaaattacatttttag…	N.A.
TR40456_c3_g3	3597	p2	(TA)19	3559	3596	aacctcagccatatttaagccatgtgtttaagcctgtgggcaaaatttgtacttgttggttcttcagttttaatcagttttaacagatgtatagtgtgaaaaaaaacaaaacaaaagaaaactctattgatggtatgtgcactgacttagcaagagtgaatgagagagcgaaagagaatgatttttaaagggatacagttcagcagcatctgttggattggttagctgtttacgtattaagacttttaaaccaagagtgacaaactctaacaacattcaccattaatggtggagagatttTATATATATATATATATATATATATATATATATATATAt	PREDICTED: Danio rerio extended synaptotagmin-2-A-like (LOC570012), transcript variant X1, mRNA
TR14043_c0_g1	2927	p2	(AC)6	464	475	tgctgcttcattccctttgtctttttctgtcctcactccctctctaacgttccataatgtctgcatcctctctctgcttcctttcatacccatgttgtcatgtcttccctcgctctcgtgctctctctcgcgctctctctcaaatgttttacttgtttgattgggctcttcagaaggagagctcattatttgcagctagagggagcggaatgcgggattatgggaaacatttgaggacttatttctgctgcctgtttaaaaggcagccatcactgcgctaaaagtcacacaaatacatttACACACACACACatagacaagtactcaacaacctggcagccctcagcaaaagccttccagctcgactcttgcgttctaacacactaatccacgcctcac…	N.A.
TR14043_c0_g1	2927	p2	(GT)8	2349	2364	ccactgcgtctctctgtttctcttaccctgaagaaactaggccactgcatatgaagagacttttgggagagcgctgtcacggccaaccttgactctgaccggaaaatgcattctgatgtgaaggaggaaaaatacaagatccacacaagtgttcatgcctacttttcttcccttttactcccattctctcatcaaacagatcggttatataagaatgcaggagtgtttgctgtggggactatgatgatagagtaatgagagaaagataaatgtgtgtattatactgggttatagaatttgGTGTGTGTGTGTGTGTggaggctcagttaaagtttgcgcaagtaggcctgactgttttattgtagagcttgatctactgcaagctcgcaggcctctctg…	N.A.
TR61106_c5_g2	1421	p2	(TG)8	1	16	TGTGTGTGTGTGTGTGtccgatttcattggcacacattcatcaagaaccgtttagacttctttgattcagtttcagttatgaagattcatggatggatccgatcgtgacaaacaatatttaccaggatgtgctaccaatacgagcttagggtttagtatttgtatctgttgaccaatgaagtcttaaaaatcggttgcggggtgtgtttgcactttgggaaacaaaatcacgtcacacctctaaaccacatatctttaggcatgacgtgttggtcaacaggaggctaattagatgcagcgaagtccaaaaatgtat	Cyprinus carpio genome assembly common carp genome ,scaffold LG1
TR61106_c5_g2	1421	c	(A)11ctaaaatccgac(A)10	1136	1168	atgattggatctctatatgttggttagagtataagagcgcttgattaatgtcatctgaaaaagaaagttttcagttccgttcatacacaaaaatggagataattttgattccatcaagcacttttatgtgctttccaccccccccatatgagccatagattgggcaactttatctacgtttacatgcatccaaataattggattgatggcttaatcggactgaatccgattgaggtccttcccaattaaatttcaattgaattaaaaaagttggtgtagacctgaaataatgtgatcaacAAAAAAAAAAActaaaatccgacAAAAAAAAAAtaccttacgcatattagggatgtcacaagtaccggtattgaaatgtaaaggcggtactgaaatgta…	Cyprinus carpio genome assembly common carp genome ,scaffold LG1
TR2955_c0_g1	1424	p2	(TA)6	72	83	ggtatgtgtagcgcccgccactctgcggaatagaggatctttcctacagaggatcccaatgttagaaagttTATATATATATAatatgggatcttctgcgggaaagatcttctgttctgcagagtggtgggtgctctacacagccaggaatagcacaaggtttggcagactttcccacattttactcttatcattaggtattctggtgtttggaataatactatctatcctgcttcctctgtgttacctcaccatgactgagacggccaagtttcagaactctgaataggcattgttaacgtgcaaatgtgaggtcaactgaataataaactgctttttaaattatagagcacttactgtaaacattcattctcaatagttca	Cyprinus carpio genome assembly common carp genome ,scaffold 000009855
TR2955_c0_g1	1424	p2	(AC)6	1144	1155	gtttgtctgggtgtgtgttagagagacggggatgcaagtatgtgagccacatcagaacagagactaattgacatttaattacattcccattgtgcacagtctctgttctctttctaacaggttaaaatatgacaagggcaagcaggtctctacatttcactgccagttgtatattctgtatagaactgtgtatgtgacaaataaaactcttgaacttgaaggtcttcaaggtcaggatctgaatgaaacgtgctcctgtacatgttgaattctgggagatctggattactgccgttgagaACACACACACACtctgctttcccctctgcttcattagtcacaaaacgctttactcagaaatgcttttaatatagtctgaatataataggaataatggtt…	Cyprinus carpio genome assembly common carp genome ,scaffold 000009855
TR2955_c0_g1	1424	p4	(GAAA)15	1362	1421	aaggtcttcaaggtcaggatctgaatgaaacgtgctcctgtacatgttgaattctgggagatctggattactgccgttgagaacacacacacactctgctttcccctctgcttcattagtcacaaaacgctttactcagaaatgcttttaatatagtctgaatataataggaataatggtttgtgctggtgtttggaaatggtctaatttgcgagaacacagatagccatcttctaacagaatgtgctggtcattttcttcacttacaggtaatttgagtgaatgggtggcagtgtttacGAAAGAAAGAAAGAAAGAAAGAAAGAAAGAAAGAAAGAAAGAAAGAAAGAAAGAAAGAAAgaa	Cyprinus carpio genome assembly common carp genome ,scaffold 000009855
TR34270_c0_g1	1171	p2	(CT)6	59	70	tgttaatatcttgaaatagttttgatttttatattttccttcccaaggctctctctcgCTCTCTCTCTCTgtcatgaatgatgtaaagcacaagtgtttctgttcctgtgtaagatctgcagaagctctttgataacacacttcacatctcttgagcagttttaacacatttgcctgctaaagcctctgattgagagcggagagagatggaaaactctagcgattcacaaacctttacttcaccgtgtttgccttttaaaaggatttgtcgtgatcattcacatgttgaataataattatgtttttgccctttctgactgaacgtgtccaattaaaacctgcgctgataaaggctgacgcagacgacttc	N.A.
TR34270_c0_g1	1171	p2	(TG)24	1123	1170	gatcgattcttaaaagaaccacgtaatattttattaatctgaagaaccttctgtgcaacggaaagactgaaccgatgaagaagctttatttctaagagtgtatgaaggaacgtgtgggatatttctcactgtgaaagaatcaatcagtggttgttctcagagacctcaggacgctggtgggaaacagccaatagcctttcgcttgcatcacgtgattccagaagggaaattctcattttatttcgagagcttttgattggacaaaaatgttggcaattatgtataaagacccactttgttTGTGTGTGTGTGTGTGTGTGTGTGTGTGTGTGTGTGTGTGTGTGTGTGt	N.A.
TR59529_c0_g1	2079	c	(TGA)5gtacagcagcagcag(TGA)8	2026	2079	gtcacagacagcagctcatataaaagtgctccatcacatctcagcccagagactcaggggagcatcacatctgatgttattgacttaagggaagtggaagaaattgtggcaatggaagtggagagtattgtgccagtctcgtctgattcaggcccagaaagtcaaaatgacagaaaaggtttcaggctgcttaaatacaccagctagtggtatacatttttttctgaaactttgcaacttggcccaaatctttatctttgtcctttttatgttgccaggagatcagccatatgtgtccagTGATGATGATGATGAgtacagcagcagcagTGATGATGATGATGATGATGATGA	Cyprinus carpio genome assembly common carp genome ,scaffold LG3
TR36543_c3_g1	1494	p2	(TG)7	704	717	tgtgattacatgcacaattatcttatgatttatactgcgttattttgtggcctgcttgctattagatgtggctagggatctgcagttcatccacacgaatgaacaggagctgagaaaatattaaccagacgttttctagctcacagactgcatatcatgcgacttggctgctcaaacaccaaaacaaacttttcatacgatcgcattatacctctaaactgcactgtgctcttgtgtgtacagatgtgcttgtgtttttattagaatatcttaaaccatgtccttgatgctgcattggacTGTGTGTGTGTGTGgataattagcagcgtggtaaacaaacgtaatgatttttagtaattccagtgacgacgcgttgagcagatagtcagatgtgtgtag…	N.A.
TR36543_c3_g1	1494	p2	(AC)10	857	876	atcatgcgacttggctgctcaaacaccaaaacaaacttttcatacgatcgcattatacctctaaactgcactgtgctcttgtgtgtacagatgtgcttgtgtttttattagaatatcttaaaccatgtccttgatgctgcattggactgtgtgtgtgtgtggataattagcagcgtggtaaacaaacgtaatgatttttagtaattccagtgacgacgcgttgagcagatagtcagatgtgtgtagtggcacacgtgtgtgtagcgaagacctcgcagcgccccggattacagcctgctaACACACACACACACACACACttcatagatgagctggtgtgaagaagaggagctcgtttttgtggttgtttttcacactggcagactggcgctgcacatg…	N.A.
TR13753_c0_g1	1311	p4	(GAAA)17	1	68	GAAAGAAAGAAAGAAAGAAAGAAAGAAAGAAAGAAAGAAAGAAAGAAAGAAAGAAAGAAAGAAAGAAAgaatgcaagtgctaatggtgctcttgttatagcatgcgagtataaaatgatccaggccttctctgccctatcttattaatcattcccattaccttccagtgaatttgtaaaaccgttgtcatgacataagccttcatttttgaaatgtaatcttgtactttcccttgcctacaccaaatcatagatcaagccccagctggggactctctgtgcaaacagtgtagcgagaatcttactctacagttggatttatgcctctatggagtagtaacatatttaaaaagcatttcaaatgttatg	N.A.
TR47008_c1_g1	1185	p2	(GT)6	903	914	ccagcaggctccaccctccccagcgtgtccatggcgatgagcgcaagtcagccatttttcagctgggccatacggtgggacgccggacagcttggttacaccctgccgcgaacgagctggacgcgggccatggcgaggatactttgtgatcattaattgagatgcctccggtcctttacgcagaggcagagggaagatggcttcatcttgtgctaacggttttataagagccaaacattatcgctactaccgtcgtattaaggaacagattcgctttcttcaatgtaatacaaagaaagaGTGTGTGTGTGTgcgtatgtgtgtttgcacaaaagaataagccttttggcagaagctgtaaaagtgtcatccttaaagagccaatacgctctttggttg…	N.A.
TR47008_c1_g1	1185	p2	(AC)22	1141	1184	tatcgctactaccgtcgtattaaggaacagattcgctttcttcaatgtaatacaaagaaagagtgtgtgtgtgtgcgtatgtgtgtttgcacaaaagaataagccttttggcagaagctgtaaaagtgtcatccttaaagagccaatacgctctttggttgccatggtgaaattcattgtagccaattaggtgcaacaccttgggtatatctgcgtgatgaattgtgtgtgttgctcacatagaataacaataaaccatgagtctgattaacttacaggcaatgtagaggcttattcattACACACACACACACACACACACACACACACACACACACACACACa	N.A.
TR21764_c0_g2	1820	p2	(TG)16	1045	1076	cagacgtgcggctctgtgtccggcgggtggaggagctcagtcagcatctgctggagttcccagagacgcggtccgtggccgtcaaggagcaggtgatcccgtgtctgctgcgtctgcgtcaggccgctgacgggtctctgaaggccgcggtccggcaggctctggctctggtgggcttcatccagcccgtgaggaaccgcggcgtccggatcctgtccatcgacggagggggaaccaggtgatccggccacgcccggactgtgtgctgtgattccatcaacacatgctgactttactgtaTGTGTGTGTGTGTGTGTGTGTGTGTGTGTGTGtcaggggtctgctggctcttcagacgctgcgccggttacaggagctgtcagggaaacccatccacca…	N.A.
TR50625_c5_g3	1161	p2	(GT)15	492	521	gaacgctcgggaccaggaccagtattgtacattactaaggtaggcagtgctggtgtgttgtttatattttagtttttctgcaaacaatgtcttttttaggtcacattaggtgtttatttttacccattggcactgtagcctacccaaaaagctccagttttatttgcacattaaggttgtctaagaaggtggtaaagcacgttattttaactgtgtgtgtggtgtcaacaggaggaagtggagactgagctcggctgttgtattacataacagtcaggggaagggagggctctcagctccGTGTGTGTGTGTGTGTGTGTGTGTGTGTGTtagtttatgtgcctaaataaataaccttcctcctggcagaataagtcatgccacagaccaaagcaagaa…	N.A.
TR59750_c0_g1	1200	p2	(TA)9	1117	1134	tgacctagatcaggggtttcaaacccgcgcaggggaccatcgaaaaaactgtaaataaataattaaaataagatgaaactaaataaaaaaaacacattttgaataaaaaagtacatcaaaataaaataaataatattaaatgcataattaatatgcaatacatttttaattgaataaattgtgtctcttctaaggctgcacaatatatcaggaaatatatatattgcaaattcgcaatatggctttgtgagattgtcaaatcatgcaagttgcgattaaattaagtaaatatacgcaggtTATATATATATATATATAcagacgcggacaaaattgttggtacccctcggtcaatgaaagaaaaactcacaatggtcacagaaa	N.A.
TR59842_c0_g1	1096	p3	(CAA)5	1005	1019	tgttagccaggcaacagacaaacaacctatcctgagtggcaaggttactgcacgcattctaccagcatggtttaacagtgttggccaatcgtgctgagaattccagggcaagaatggtttgtaattgtgccgtgccgaagctcaatataactgaaaccattccttttctttcttagaactgttctcattcagctcaagggtggaaaagtgactaaagcccatgttatggtactgcaggttttacagtatgtgtgtgaagaaaaaatgttttggtatgggtattcaataaatcaccttcatCAACAACAACAACAAaaaagtatttcaccagaccgtttctttgcaaagggacttccttcccacagtaaattcgaaggaggttttgcagctga	Cyprinus carpio genome assembly common carp genome ,scaffold LG28
TR53504_c0_g3	1623	p2	(CA)8	1151	1166	actacaaaaccaccatatcaaaacatctctacagaaaacaccagcacattcacatccacaaacgtgtgaaagttctcagtctgcgttcctcgtggatctgctctcatccgttgggaaaataaaatcagagcatttagctgtaaaatacatgaggatatggactcttcagttctacaccgcttccctgatccactaataaacttctggaacagtgtcaacttctgtttaggatggtccaatagaagctcagaatggaggtggaaaccacaaagacttatgataatttagccaacacgcgcgCACACACACACACACAgctgcccaaacagggacatgggcaacatgaagagacttaatcattctgctcctcctctcctgggacacaggcaatgtaaaccc…	N.A.
TR9178_c1_g1	2731	p3	(GAG)7	1360	1380	tctcaaacaagtgctgagtccaacccctacatcagtttagacagcccacctctctctccaccctctcctcccgactaccctcctagtccacccattcgcaagaagcgctataccttctcgcgtccaccccgtaccccagacacagatctgttcatggaggctctgagtgaacagctaggacagcagttatctgtggatgacttcctgtcaccagagaatgactatgaagaggatcttgtccagatgacgttccaaaatgaggaagaggaggtagaggaggaagaggaagaggaggaagaaGAGGAGGAGGAGGAGGAGGAGgaagaagagggtccgtacatgcctcccgagctaagcagtccaagcgaagtgcatagtagcagcgaggatgccagttct…	PREDICTED: Danio rerio delphilin-like (LOC561017), transcript variant X2, misc_RNA
TR51279_c0_g1	1848	c	(TA)10ctctgca(AC)6	51	89	ataaaaatatacatattcaaactatgtatgtcttatatacttaatagagcTATATATATATATATATATActctgcaACACACACACACatagatatatttctgtttatatggggatgagcttatttggttactaaattttgctttacttgtactgtatctagattcattgtcccacaatatggagtggattccatttgataaaatatcaataacttttggaaagaaatgttcacaagagcgggataagattgagatccttgttgagacaggaccccccacttcaattttccgataattcagcagctgacaaggaaaccagagctaaacctggaagtgttggtagccttaagggtgtgggtgggggtctcaattttcaacgccatttac	N.A.
TR45652_c0_g2	1436	p2	(TG)8	63	78	ttaaagttcatgtccatgtaaaggcaggcgtcccaaaacttttcggcaatatagtatatataTGTGTGTGTGTGTGTGcgtgtgtgtatataaacctttttaaatttagaaatgtagtattgaacaacactacagttgaaatttaaataaggttcaagataaatatttcaaacatgcatggttatttatgcattggagccataacctagcagttagcatacatgtaacagacacgttgagctttggttctcatgtggaagatgcaggttcagttctggcctgtaattgtcctgatctctactagagtggcagagcatcaatattaacaattgataggcagaacagacctatctttaattctctgtattatctttgccc	N.A.
TR43717_c0_g2	4687	c	(T)21ggtttgtttatttatttattttttgtggaaagtacagtcttgaacag(TAT)5	1	83	TTTTTTTTTTTTTTTTTTTTTggtttgtttatttatttattttttgtggaaagtacagtcttgaacagTATTATTATTATTATttatttttctgtgggcaggtttttctgcacggatcaatatcagagcagcatgcgctgagaaggaaacgccatccaagcaccgcaggacgctgacctttcactctccctacaggtcacaccaccctcccctaaacaggtcaacacaccaacacacaactatgtcaaagtatgccttaacagagaatatttatgtccagcggataattaacacaagccaaagagtgagcgattaaatcaacgaccgacaacacaagaaaagattgtacccagcagcccataggcagctgcacattaataatc	N.A.
TR6773_c9_g1	1492	c	(T)11aagcattgcttatgtatttcctttgaatatgtccattataatgaaatatatattttttagcactttt(A)23	1392	1492	aacacattcattattgagagggacttaacaacgtgacataagagtaacagatgtgaaccggctgctctgattctagtgtatttcatgtcaatgttcaagctaattacaatttatcatattatacgagggacattgtgtttctttgttattgtaagttgatcttgctgcatattgtaatattttatgattaatatctttattattgcactctctgaaacatgcccacctagagttatatacttccctgtatgtgactttaagcctttagatttgtaatgtattgtatgttgtacatgcacaTTTTTTTTTTTaagcattgcttatgtatttcctttgaatatgtccattataatgaaatatatattttttagcacttttAAAAAAAAAAAAAAAAAAAAA…	Cyprinus carpio genome assembly common carp genome ,scaffold 000028874
TR1975_c0_g8	2447	p2	(AG)21	1065	1106	tagttggtttccagggtatgcgtggacaattgctcagtgcagaacctgtggttctcatatgggctggaagttctcagcagtaaaaaaggatctgagtccacctcggttctggggtttgactcgttctgccttgttaccgacaatcccgcaaggcgaggagggtgtcgaggggtcacgcttgctgtgcctgtgatgtgatctgacgattacttgtgacctttaaccctacagcccacaagcatatgctccccaaggggtctcctctatcaccccaaaaacatgagactccaaacctcacccAGAGAGAGAGAGAGAGAGAGAGAGAGAGAGAGAGAGAGAGAGcaagtgtgtttgtgagtttatatgtgtagatgtgtgcatgaacagggagaggaaaga…	Danio rerio cereblon (crbn), mRNA >gi|51330678|gb|BC080253.1| Danio rerio cereblon, mRNA (cDNA clone MGC:92404 IMAGE:7037986), complete cds
TR23687_c0_g1	2211	p2	(AT)7	240	253	aatgtataaaaactacagctttgcctacattaatttacagtgttattttatttcttgcatgatttcaagaatcaaggtcaattattaacagtaactcaatccacagagcgctgaacatttctttaatttacaaattcacaaatgaaatgttcctggaactaattattcacagtacagtcatgtcaaatctgaacaagagggggaactgcacattaacaacttacagctgtagcttgttaATATATATATATATtcacatcatgtttaaggtatatgtttttcctaaacccgttatttttgaccattacatttacatttgatttctgaatttatgattatcttttgtaagaaaatttgtgaaatagcaaaaaagaacaaaaaggaatatcaaaacatcaa…	N.A.
TR7459_c0_g2	1493	c	(AG)20atgcc(AG)6	1	57	AGAGAGAGAGAGAGAGAGAGAGAGAGAGAGAGAGAGAGAGatgccAGAGAGAGAGAGaaagagagagaccaaaacagaaaaacatcacaaaaaccatacaggcattacagtgctcaactaagcaggcacaactgtacatcaaaacgtgtaactgctcagtgttgggggacaggaagggccaaaaagtagtacatttacaatagagtcctcagggaccaatagggcttttactgtaaaaagtattgcaggcaagcagacagatgctcttctctctgagtgcagcagaacatccatcgcacagaagcgtgtgtttgtgtgtgtggactgaggagctgccgctgccatcgtttcattggc	N.A.
TR58190_c0_g4	1142	c	(CA)18ctcactctct(CA)6	1	58	CACACACACACACACACACACACACACACACACACActcactctctCACACACACACAccggtggtcttgcctgatgcggtgtggtctgcatgaggacactggtctaaacacagatggtgtgtgaaggtaacgccgctgatttcctcggcagacaccgcctacgcccagaacaaggaggatcagaagtggtacaacttcgacgacagcagtgtgtcggccaccagcgaggaccagatcgtgtccaaagcagcgtacgtgctcttctaccagcggcaggacacggtcaagggcacgggctacttcgccctggaccgcgaggctcccgacgagacggaggcgccgcaggacgacagcgcc	N.A.
TR58190_c0_g4	1142	p2	(GT)6	1081	1092	gtcactctgtgagtgcacatttgataaatctatttatttatatgaagatgtgttgaatgtggctgagcatccattgagcggtcggtgggacgtcctgcatgacgaacgctgcactcgagctcactctggtgtacatgcatgagtatttatatacagacttaataaatttgggtaaagtgtccagttgcgtgggctctttctcggtgggctgcactatcagaggcacttcctgttagcggtatgttgtgttttatgggcgaagaggaaccagtggaacacgttatgatggggggggatataGTGTGTGTGTGTtctgatccgtggcggtactgcagaagaagaacaggtgtgtgttgacgcat	N.A.
TR1074_c0_g1	1404	p2	(AT)6	1172	1183	ctgatataaaatatttactttggaaaacgtgttaaaaaaaatatgaattatactgtaaattggctgcctaaagagactggcaggaaaacaacaaaacaaataatttcccactctctcatctcttaagcccttatgctcttacagagttgctctctgacaagacaagtttcattacaatctgtttatcatgatgttgctgtcgtgctgttgagagaaatgacgtaccaggggcataaataatgcacacaagcaagatttgcagcctaaaataaggatgaggcattcatgtatctatcacaaATATATATATATagtctccttcagctgttttgatagttgtcacccaaagaattatctataacagagcaaaactcttgtactttgtgtaaggtgatatgt…	Danio rerio ADP-ribosylation factor-like 3, like 1 (arl3l1), mRNA >gi|37589640|gb|BC059431.1| Danio rerio ADP-ribosylation factor-like 3, like 1, mRNA (cDNA clone MGC:73049 IMAGE:4143859), complete cds
TR36547_c2_g1	1118	c	(GT)6ttcctcgtgagattcctccctcagtggcagcccatcatgctctggggcaaatcctcactgaatgcagatgtttgtgctaatga(TG)18	987	1117	aaggtttagtttgagtttcataaagttgagttgagtttcttcctgtttttgtgaagcagaaagtgatgtgttcgtcaggggtgatttatctaaaatgaattatgtccttccaaaccagttttgttttcccagttgatctgttcctttaaaagctcatatttcctgaatgcgatgcagaattcgtcatattaatcagtaaatgcaaattgatccgttttataaggctgttatctgactgcctttcttcctcatgttgaactaaatcatcatctgaatgttgttgaaggcttttttcatggcGTGTGTGTGTGTttcctcgtgagattcctccctcagtggcagcccatcatgctctggggcaaatcctcactgaatgcagatgtttgtgctaatgaTGTG…	Cyprinus carpio genome assembly common carp genome ,scaffold LG2
TR16514_c0_g1	1740	c	(CT)6ttctctgtctctc(CT)28	1633	1713	taacccgagatgtctttgctttgactttagtgaagacaatatctacatcagtgctggtgacattcttgccatcaacgactttgcagtctttgcacagcttagcccagtttttcccattcatctccttcccagtggctttggtgtcaccatgaacagcaaacttcttaaaggagtccagaagcttgtccatgtcgctttctgccatattgggtattctgctgtgctactgacttcaagctgctggcaatccacacacatgcacacacactcccaggtctgcacaacttctgtcctgtcctgCTCTCTCTCTCTttctctgtctctcCTCTCTCTCTCTCTCTCTCTCTCTCTCTCTCTCTCTCTCTCTCTCTCTCTCTCTCTgtctctgtctgtctctgt…	N.A.
TR19596_c1_g4	1416	c	(A)14g(A)13	1	28	AAAAAAAAAAAAAAgAAAAAAAAAAAAAgtagaatgtagaatctcttggcatattaaagtcaccttgagaaagtaaacattgtggtgccatctagtgttctgtagtggttgtacagatgagagaaatacagctgcattgcttttcctgcaacatttcaaagaatgactggacaaagacagtgtgtgatgtgctttattatgcatcggacatagaaagcaacaaatgtttatattaaagtagttctagtctttcaggatgctaattataaatcaacaacagcattaaatatgactgctacccaaaataaagtccattagagacattcag	Cyprinus carpio genome assembly common carp genome ,scaffold LG33
TR6346_c0_g3	1827	p2	(CT)21	1785	1826	accttgaatgcaatgtaagtcgcttaagataaaagcgtctgccaaatgtaaatgtaggaaaggtttaatcttgtgtctattttttgtgctatggttaggtcaagattgttgattgattttagtttttataaagctacttcatgtgttgcaatgtttgaggatgtttggtgttatggaggggcattgtagatgacaatctttatttttcccaatttatgtaatatcttttttttaaatatctttctttaatttttttaggtggaaataatttgtaataaaggtttcaaattcaaaattcaaCTCTCTCTCTCTCTCTCTCTCTCTCTCTCTCTCTCTCTCTCTc	Cyprinus carpio genome assembly common carp genome ,scaffold LG23
TR27582_c3_g3	1024	p2	(GT)10	273	292	tttttctggaatcaaaatatttaataagtacataacaagtattataccatgtataaaatttggaatcacaattcgaagcgatgtctctgctgggaccgcaggtcagatttacactgaaagagcgaacggagagagtcggacagcaatgacaggaggaaataaacgccatcagaatctcagtaagtgcaagaaaacataaaacaccacagtaaagctgaagcaggagagagagaaaacagccaagatcacagacacagagaggaaaccaaacaGTGTGTGTGTGTGTGTGTGTaatcattaaacattttacagttgcatttcctgaaaaacaaaagtgtaaggacgtcaccacaaaaagaggacaaacaggccaagcaacgaacaacaaacggtgaacag…	Cyprinus carpio genome assembly common carp genome ,scaffold 000000887
TR27582_c3_g3	1024	p2	(TG)11	1002	1023	tcgataatctaacggaaatcacgaatgagaaaaaacatctggacacatcaataagaattcgtgtttttttgtgcatgatatattttttgggggtgaaatatgaggcgacgtgtttctaacaggattcacaaggagcgctcgcttcttacgcagcgcttactgattctgatctgaactcttgatcgcagtcgatccagatgtgatcttcggcagggccgggatggagacatgatcgagtcccagcatctgttgggtttgccgtcatgcgacacaaatgtcaggctggtgctgatgggagatTGTGTGTGTGTGTGTGTGTGTGt	Cyprinus carpio genome assembly common carp genome ,scaffold 000000887
TR60191_c0_g1	1140	p2	(TG)9	35	52	caaagagtagagagcgaggaggatagcgatcatcTGTGTGTGTGTGTGTGTGgttgaggaaatggcagtctgcaccagcagggattgtgaggataacaagacaaccgcctcatgattgattgacaccgggagagagcaatgtgttacagccgctggggaagtgaccgggccaagtgtgcccacactgagagaggactgcttaacacgttcacgctgggttcctttttgggtagacgggtacctctgaactcagcctgccgggcttgagcatgacagtaacagatctccctgtctgagcaatgaaagacgacagcttggagcgatttactgccgcccagggtcctgctgttag	N.A.
TR14524_c9_g1	1291	p2	(CA)7	543	556	acagtgtagacagatttgcattttaatacaaaggcatatattttctttagaacataaaataatgatattaactgcacagcagtaagaagaaaaggtcgtgtacagattgtttgttcatacacaccattgaaacacaatttcgagtcggtacaataataaaaacatttgtgctaatcaataattccttttgcataaagaccaaacgtaatggcagctgtccggagggaatgttttgacattctcctccgcacatttattcagctcaagcgtttttcccactgcagtaaaactcctaaaaagCACACACACACACActcaccacaaacacccaaaagatctgcacggtattaaaaacggcgcttttgctctatacatacagcatgttcaaatatattggca…	Cyprinus carpio genome assembly common carp genome ,scaffold LG21
TR32757_c4_g2	5125	p4	(AAGC)5	923	942	tctcaaggatgcacgtcctccaataatcaaaccctccaaggtggtttgcaggcaccctgtcatactaaaagtcctcgtattgtaaatcatatctgccgaccaggcccttaggctattgcaggaaagtttaggttgtgccatgcgaccccaggacttttggtaagtcagcgtgcatcaaacagaggtagtgtacactttacctagtcacttcactagttgttcaatatccatcaccaaaacctctttatcctgtttgagggccagcagcctgtgcattcggactgtcccaatcaaaatcaaAAGCAAGCAAGCAAGCAAGCaatattgtcctttcttttagttatggatgtgttcagaattttcacagctctgttcaatgggcaatatggcacctgtaat…	Danio rerio testis expressed 2 (tex2), mRNA >gi|146218438|gb|BC139885.1| Danio rerio zgc:162874, mRNA (cDNA clone MGC:162874 IMAGE:3819805), complete cds
TR32757_c4_g2	5125	p3	(TCC)6	3655	3672	tgatatgtttcagggtcatagctgtagatctcattcatccaacccttgtagatggcaggttctgtgatatccagaggaaccctgttccattgctctcttttgatccagctgctgtggcggccccatgacggtctgcgtcttgctgacagccacaccatcagaatcgccagcatgaaacctgccaccactcccgtcaacacccaacacacataggtaggcagtggcaacacaaagtaaccgtaaactatagctatgagaagaatcaatttgttgtggggtactcctggaggctcatcttctTCCTCCTCCTCCTCCTCCcctccttcagttggttcctcactgcatccccccgtactccctcgtcggacttgggatgaatgaggtccttctccatctaac…	Danio rerio testis expressed 2 (tex2), mRNA >gi|146218438|gb|BC139885.1| Danio rerio zgc:162874, mRNA (cDNA clone MGC:162874 IMAGE:3819805), complete cds
TR63308_c1_g1	1299	p3	(GAG)5	703	717	ggcaaggaagaagactgcactaaagctaaagaatacattgtgtcgctgatcagtcctgtacataaacaccgtgagcgtttgactctttggctgcagcggcgactgcatgctctacgtgcagctattgagtacgagagctgcgccgtggtacaggtgagggaccatgcactggagcttcagggaggtcatgcgcaggtaacagctgcatgcgctatgctgcagcgcctgaagatggagcaccgcggctgccgcgacccccagccctcgcccgctactgctggccatgactctccagaagaaGAGGAGGAGGAGGAGgatgaagaagaagaagctggggaagaggggaccagttcggagagcgaaggagaggtgtgttcgcggagcggaagttctggagga…	PREDICTED: Danio rerio zinc finger CCCH-type containing 12B (zc3h12b), transcript variant X2, mRNA
TR6546_c0_g1	2808	p2	(AT)7	574	587	aggaacagaaggacatgaggacaacgagtaaatgatgacagaattattaatttctggttttaaagaacactgggaatgccatttaaccctgctgaatgcccagaattgtttctgtttagagatttatgaagagctcatgtttaacttgtgccaggaacctggaaatcagatttttcccaattagcacacagatgtatggaagaaccaaggggatttgggacggaaaaactttgattgctctctcaaattccaccccaaaatactatatatataaacctccatcatataatgaaaaaactgATATATATATATATagaaaagacagcaacaaatatctgacaactgcctggaatcacatctaagactagagaggaaagtctccagtgttctggtctgcat…	N.A.
TR16569_c0_g1	1407	p2	(AG)10	628	647	gttgcagagaagctttcccacacatcgagccacccctacacgtcatgcttgcacagaaatagcccctcttatgacagtctgggtgaccgttgaagctgaggcagggcagctgagcgggggaggtctggggaggcatcacagccatgcagtctgcccaggggagagtgggtgctacaggctgtgggtgtgtgggaggtccccggctcttaccgatttgcctggatctccgtctccggagccaacaggaggaggagacgcagaaagcaagacagagagagacgaaaataaagcgagcgcacaAGAGAGAGAGAGAGAGAGAGgctgcaaaacgtgcacactaaatatttcatctcgcagatgcggcacgggtggagggtggggtcctgcagcagagtggcc…	Cyprinus carpio genome assembly common carp genome ,scaffold LG42
TR71098_c4_g4	3905	p3	(TGC)6	3519	3536	ccatggtcagcggcaggttagatatgtacaggttagtggggtcctgctcttgttgctttgccatctgagcctgaacgccgctggtcttcagagcgctgacggctttctgagcagcagcagggctgtcaaagtccacaaagccataccctttgcatttgtttgtggttttgtctaagatggccttggttgagacgatttttccatacggctgacagagcttgaccaggtcatggtcggtggtggttggcggtaacccacgaatgtagaggttagttttactaagctgctcccagcccgccgTGCTGCTGCTGCTGCTGCtgtgattggtgctgctgttggttccaggactgggtggagccattgggtgggaggtgtggccaacagggggctgtttacgat…	N.A.
TR10863_c0_g1	1376	c	(T)10cttttc(T)10	346	371	tttacacagtggaaaaccaaacaaaagcgagtcgagctggtactgtgtagtggaaaagcaccattaagcacaaagaatttacaatgctctattaaaatagtgttctcatataatgttatgattggtattgcacatcttgcacttaactattttcatgatcaaaataatttcaggcattactatgtgctttcaaattcagttgcactttatttcgcccgtttgaacggttcacagccaacctatcagacatcaggtaccacccaaaatgcagtcaatagataaccaatcagaaaaagattcTTTTTTTTTTcttttcTTTTTTTTTTaagtcactacgattactgttttcatgatcgatcattgttgtcacgtctgagtactcatgcacatctcgggtaa…	N.A.
TR20899_c0_g1	9495	p3	(CAG)5	885	899	caggggcagggaccgtaccaagtcaacggcagtattggactgtcccggcagtccccaggtgctgggccgcagtactggggtaggagtaatcctgggcagcagcagccggggggatcttcgatgtccttgggatttaactctcacagcatgtacgggacttatcccaaccaggggcatcctggcatcccaccatcccagcatcaccagcagcctccagccgtgccgcaccagtctccaacggcacatcatctccaacatcattcgcaccacgcttcacctcaacaccagcagccgcaacaaCAGCAGCAGCAGCAGcattatggcatgatgcctaatggaatgccatattaccagcatccttcacaccagtcccaaccgcaggcccagactcagtctcaa…	N.A.
TR73781_c3_g1	5693	p2	(AC)7	9	22	gtcaacagACACACACACACACagtcggtccggactggagcttcaacggggccaatatttctctctttttctgctgtctgtgcgttttgacgatgtgaaaaacatcgtacatacacggcggccggaatagagtgtttacacggagctaacgagtcggttcgtggcggttttaggggatgagcgcgcgctccggagtgtgacgcctgtgtttattcgcgttcactgcgacacggaaagtgacagtgcaggattcctcgtcttgacatcttaaaaacacgataaacactcagattattggcctctggagtccgttttagcactt	N.A.
TR73781_c3_g1	5693	p2	(TC)35	4719	4788	gaagtgcttcattgcatttgcgttgcgtttgtcattattattgtctcaattcacacaaaagaagacttgtaccaaagtgatacacatctgctttccgtttgttcctgctgctgctcaggaatcggtcaaaacatccacgtctgatctcaccatcaaccagcacctgtgaagcctcgaaagcgcttgaaacctgcgtgactatgcggagcaatcggatggctcggctgggtaattgtcgatcttaagcgaatcatcggaacagaaacaggcgaatgaattgtacaattttcactctctcttTCTCTCTCTCTCTCTCTCTCTCTCTCTCTCTCTCTCTCTCTCTCTCTCTCTCTCTCTCTCTCTCTCTCTCacacacaaatacacataaactcattccgt…	N.A.
TR53064_c0_g1	1975	c	(AT)6ttgggggtttcttcatctatgggcacttcttgctttgtggacaacgcctaactgcagacatacatgatcacaggag(T)16	1331	1434	acctggatccacctttcaggatgagcggcgtgttggtgctggtgatagttggcttgttgccccatttggggaaaagccttcagcgacaagcgtgaggcaccgccatcgtttttttcacgaaactgacaccttaacggacagaaatctcacacttgatcctgcactgttatatcaaatgtcctttcccacgatgcagcatggcattttacatgatacagtggcatacaagagtcaagacgtgaagttttattgtgtcattcccagctgaacctggacactacaacaattcgtatatgtttaATATATATATATttgggggtttcttcatctatgggcacttcttgctttgtggacaacgcctaactgcagacatacatgatcacaggagTTTTTTTTTTT…	Cyprinus carpio genome assembly common carp genome ,scaffold LG9
TR71027_c6_g2	1677	c	(T)16cttcctccccacgtctgagtcttgcagattttgaatgcatggggaaaatgaaagga(T)12aatccatgc(T)10	1520	1622	actggaaatgttattggatgttgcacagtcactcaccgcctctgggtttgaggatgaatatgatggggtctagcttactcaaactggaacagccaataaatcatgttttgttacacctggcttgcattagtactgcattttaagcctttttgactttctgacgattgttgattaatcagaaatcatcatttggttttaaaatagtttcagctcagccaaggcacttatcagttccaatgttacttgatggtttattatgaaggttgaatgttgtttagatgatgtgtgtgcaatttactaTTTTTTTTTTTTTTTTcttcctccccacgtctgagtcttgcagattttgaatgcatggggaaaatgaaaggaTTTTTTTTTTTTaatccatgcTTTTTT…	Cyprinus carpio genome assembly common carp genome ,scaffold LG38
TR28870_c0_g1	3037	p2	(TG)15	1159	1188	tcaaaatgaaacattctttaaagtcacggccgatcgatcatcggtcacacccctatcgtcttacagactctgagctccagctcgggaatgatgggctatgattgtgttgaaaagccatagtttaacagcaactacattacccataattctgtgcaaaattccaccaatcagagggctgcggtaagctctttagctccgcccacgtctcgctgcgctctgaaaatactcatttgtatttatgcatattttgtgataaacttttgcttctatagatataatcagtgtgtttatgcgattaacTGTGTGTGTGTGTGTGTGTGTGTGTGTGTGcgcgagcgagcggcacaatctggcggcggagcggcacggggagggcgcgagcgaccagagcgacccgga…	Cyprinus carpio genome assembly common carp genome ,scaffold 000000126
TR28870_c0_g1	3037	p2	(GT)15	3007	3036	agtggcggccgccgcactggtcaacaggccaggtgtgacgatggcctatgtgaaccccagcctgtcgggacacaagatgtcgtcagcggtggagcggcaccgagagtatctgctcgacatgatcccgtcccggaccgcaaactcctggaagtgacggagtggatgcagacgctcccgccggagaacggatccactcatccaagggctttcactgaccgcagcagaaccggaccggaccgatgaccgttgctccggactctcagaatgactgagaacatcaaacgagctgcttcaggacgcGTGTGTGTGTGTGTGTGTGTGTGTGTGTGTg	Cyprinus carpio genome assembly common carp genome ,scaffold 000000126
TR41448_c1_g1	2557	p3	(TCA)9	406	432	aattttgcattgtatattaaaaacaagaaacatcgcacaaatatatcgtcaggtttattttatatggcgcttaatacagattcactgtaaaacatattgttgcaaatagtatcaagttattaattattaatattactgagaaaatattattattaatgttctcgagggagggaggtgtctgtctccatgttttgctgatgaaatgattctgatgtgttgtttctgtactcgcatgtggcgcgcggacgcgttgaatgacgcgcgtgaaccggaggcgttgaatgagcggcgtgcggagggTCATCATCATCATCATCATCATCATCActgatgtcggaagaagacgagcactgatatggcgatgggttctgaatctgaatctccccacgactgtctgcg…	Danio rerio transmembrane protein 117 (tmem117), mRNA >gi|28279564|gb|BC045388.1| Danio rerio zgc:55574, mRNA (cDNA clone MGC:55574 IMAGE:2643214), complete cds
TR33171_c12_g8	2158	c	(A)11taataatgaaa(AG)6	1140	1173	ggttacatgcttgctaaataaaactatctttttacgcacttgtgcttaaaggccttaacgcttgaaccccaatagttgctgctcacagctatatttattaatgaatttcttaaataaccaaacttcagcaacataagggcaggtcccttgaacgcagctgatgacactcgtgatcaagaatattccaatttgagaaggtttcatttgattccatttcctcttctttcattgtgtcattcccttgaatactaagggggggtggagttgagacacgaggaaaggaagggaggatgcacagatAAAAAAAAAAAtaataatgaaaAGAGAGAGAGAGaaagagagagagaagcacccatagccttgtagattcagaacaacagcatgattgcaagtgtgatt…	N.A.
TR16489_c3_g1	2580	p2	(TC)6	167	178	aaaaaaaaaaaaaaaaagagagaaaattacaaacatgattaaaatagaggagatgataaaggcctcactgtttatccctggaggtcttctctggactcttccgctggtttctctgctgtttaacaggaggaaggatcggttttaagattcatgcactttttctcctTCTCTCTCTCTCtttctctccacctatatccctctctctctgatttctatcgtttcttgctctagaactcggcaaattcttttgcgcacttctccgtgaacgacacacggatctcctcttcctcgtagtcgtcgaagttgctggtgtccccaggacctctgcatttaggcacaaatggggcctccacctgcgaaaacacacacggacacagagatatttacctgagcttaaac…	N.A.
TR16489_c3_g1	2580	p3	(TGC)5	2009	2023	ctgcttcagcttcaccaccttctgtttgttgaggatcttcatggcgtagtgctggccggtctctctgtgtctgaccagcatcacgcgaccgaacgagccagtgcccagagttttcaaccgctcaaagtcctccaggcatgctgtgttctgtgcagggttctcccatttcctgaggaaatcttctttggcgaaggccagaaactctttgacgctttccatctcgttgccccgtttggcggccggcgtgttgcccatgactctgggcctgtcaggcgctggagagccgcaggtagggagggaTGCTGCTGCTGCTGCcgcgcctgtcgcgcctcggctctcacggtccgtccgtgcgattgacgtctgccgatcggctttgaatgtgaaaacaggggacgt…	N.A.
TR6541_c1_g1	2176	c	(T)12gctgattcccttataca(T)10	356	394	caactacagtgtttgagggcgggtcaaagtagacgttgttcatggacagccaatgaagaccatagacttgcattatgcaaaatcgttacattgttgcataggtatgtaacaggaagtgggactggaattgctgaagactcgttttcggtagttcagaatcggatctttcttttgggagacagtgactttatttgttgtgcactttgatcctttgcagaccttttacattcataaacagttctattacaaactacatgaaacgtaatatttgaaaaagcataataggtgcacttctttttcTTTTTTTTTTTTgctgattcccttatacaTTTTTTTTTTaatatagatgaggatttacagtagcatacagtttagtgctttaaagctaaaaaaaatgct…	N.A.
TR3798_c3_g1	3182	p2	(CA)9	1004	1021	catcaagctgctctttaaatgcgaaaagtgtgtaaatctatgtcattttaatatgcagccaaatatatgtaagccattcatagtttaaaaatgagtaacactatggcgctgtgaacacagattcttaattttctcttggtaggtgataacacaagtaaaaaatcccatatacttgcattaaaggaggcacccaagccatatcgctttcagctttgacctagcaaccacccagtgcttaactcattcagaataccttagcaagcactagaggcacataaatgacacacttcagctttaaacCACACACACACACACACAtacacacacacaaaagtgatttgtgagattttgtggtttgtgtgtagttttgtggcctgttcagtactaatttgatttgta…	N.A.
TR32953_c0_g2	2588	p3	(GTG)5	1045	1059	ttccacgacggctggtctctgggggaaacccagtgtaaagtcagcggcttcctaatgggcttgagcgtgatcggctccgttttcaacatcaccggcatcgccatcaaccgttactgctacatctgtcacagttttgcctacggccgtctctacagcttccgtaacacgctgctgttagtggccctgatctgggtgctcactgtgctggccattcttcccaacttctttgtgggctcgctgagttacgacccccgcgtttactcctgcaccttcacacagactgccagcagctcctacactGTGGTGGTGGTGGTGgttcacttcctggtgcccatcggcgtggtgaccttctgctacctgaggatttgggttctggtgatacaggtgaggcggaaggtc…	Carassius auratus MT2 G2.6 type1 mRNA for MT2 melatonin receptor G2.6 type1, complete cds
TR36742_c0_g1	2085	p2	(TA)6	1583	1594	gtttcagaaccggagagccaagtggaaacgtgtcaaagcgggcaacgtgaactccaaaaccggagagccctccaggaacccgaaaattgtggtgcccattccggtgcatgttagtcggtttgcaatacgcagccaacaccaacagttagaacaggccagaccttgatacactatagaggaccgagactattctagcgagaggacacaaatcagcgaatcctaaatatgaccaaactgttcttgaggctgatgtttctgaggaacccaggacacgcaacctatccagccgatagtttgtgcTATATATATATAgttttcgtctaaactacaaagttcttcaaacggagaaaaagccgcaacagactcagctcaaactgcagttttatttacgaccttgga…	N.A.
TR49062_c0_g1	1064	p2	(CT)6	622	633	ttatgcattcgcatctggaggtgaaggatcatagcggcctgtggaacagctgggtaccaaacgtaaccgacagagtgaataaacaacgacagaggaaatggtggcagccttgaacatctgtcacatcccagcaggaacttccactaattaaaagagaaactccgacaacagatatttgattaactaaaaaccgctaacttattctccaaagccccgacgttccccgcggggagatggtttcgataaaacttcatgagaatctgactgttcgcctcagtcacgcagctgccgtctcgctcgCTCTCTCTCTCTtttaagagtcactttgaaagctcttctgaaagtgccattggaaacatctgttctgtgggcatcagccgtgagacgcagggccagttc…	Cyprinus carpio genome assembly common carp genome ,scaffold LG29
TR14595_c1_g2	1468	c	(CT)6gcacaagaaagaaggtcatatgggtttgaaacagcatgagagagttaat(A)14	110	184	aattttcatttttgggctaactatccctttaaagtggatggggtacaaagactgtatggaaatgagcagcttggacattctgctaatttctctctttctctttctctcgCTCTCTCTCTCTgcacaagaaagaaggtcatatgggtttgaaacagcatgagagagttaatAAAAAAAAAAAAAAtgagttgggggtgaactatccctttaagaaccaaagatatttaacaaccacatagctggtatggtctaaatgcttaatatttttctcttattgaggagtaaaaaagtttaagattatcatgcatgtcaggatttactgacagatgtaaattaagtatatttttgaagtttagaagtttattaaaaccgtccattcgattcacaagctctagtaca…	N.A.
TR73210_c0_g1	2238	c	(T)10gttgttg(T)31	2191	2238	ctgaaaagcactctgatttcaactttctctcttccgtgaaacacacctccattcatccctcaacgacgaatctgtggattaagacaggtgggacccgactggctgcttttttctttatcttttgttcaagcagtgctaactttaaatggtggtttcccaaacactatgtcctaaccaggcacgatgcggtaaaatgtatccactatctttctcacaacaagtgacattttgctgcagaaattagtcctaaaacctagaaacgagttttggccttttggttccatcattctaaagtcaatgTTTTTTTTTTgttgttgTTTTTTTTTTTTTTTTTTTTTTTTTTTTTTT	Cyprinus carpio genome assembly common carp genome ,scaffold 000004860
TR35797_c0_g1	10735	p2	(AC)11	74	95	cacagagacacacacacagacctacagacacacacacagacctacacacacacagacacacacacatagacagACACACACACACACACACACACaaacacaaaagcctcaaaacctatttagacgtttaagccacacgcttctggcaatattacgtgtgaaatataactgtgtcatccccttaggatgttttacacttaatattttactggtacacaggcaggtttttactgtatttctgagggtattgtaaatgtttccctcacaagtagagtaaaacaagtaacgttacacataccaaaatgtaataaaatatttaatgaggcacaagctctactgaaatcctaatgattattttcttttagtttgtgttgtgtgtttatgtggggaaaaaa	Cyprinus carpio genome assembly common carp genome ,scaffold LG33
TR46288_c0_g1	1452	p4	(AAGA)5	48	67	aggaggtgacgtcagcaagccgctttcccccttgtttactcaacaacAAGAAAGAAAGAAAGAAAGAaggaaagaaactgacctgagagaaatgctttatcttatgccccatcgctcaacttcaatacgacttcaacagctcgagcggtgcgatctatcagtctgctgtgcggatttctttgtcttctggctggtgaagttatatggaaaacctgtttaagtcgaatttcccgaggatttgtgttccgcaaaggatcctatgacgactcttctggttttcaaacgtagtaaacatgtttgtctttatgaagagcagcagtaatatgagtgattttgtgaacccggagtaccagggctgtgtggacgg	N.A.
TR21433_c7_g2	2103	p2	(TA)9	1881	1898	tacatctaaaatggataagtaaaaaaatgctgtaccatgaaaggtaatgcattcaggttattgtttactttattatttcctttatagcaagttacttacaatcctttcacctaacatagggtatgactggtttacatttgctgtttagcatgtaacaagttttactgttctgcattgcccaagctaatctagaactacatgttgcagaaatcgtattgaaaattgatgtcaatggtgtgtgcattatgtgtattctgaaaaactgttcagttgaatgtctgtgttccaaactagatctttTATATATATATATATATAtctatatataatattgtaaatgttgattttttttgctctcaacttaatagtcttcattgataaaatccatttatcaacatg…	Cyprinus carpio genome assembly common carp genome ,scaffold LG12
TR21433_c7_g2	2103	p3	(ATA)8	2035	2058	acaagttttactgttctgcattgcccaagctaatctagaactacatgttgcagaaatcgtattgaaaattgatgtcaatggtgtgtgcattatgtgtattctgaaaaactgttcagttgaatgtctgtgttccaaactagatcttttatatatatatatatatatctatatataatattgtaaatgttgattttttttgctctcaacttaatagtcttcattgataaaatccatttatcaacatgtttatgaagatatgtttatgttgaatttgcccagaaaatcactacattgtctattATAATAATAATAATAATAATAATAaaaagaactctaattgtttatcaccactgaggcttcttcttttga	Cyprinus carpio genome assembly common carp genome ,scaffold LG12
TR88056_c0_g1	2258	p2	(CT)16	2226	2257	taccgagttattgagattctaaatattaatagatgttttcacaattgcaaactatttcttctgttttggatgtttaaatgatttgttcttatttattcacatttctccaatctgaaaaggtacagatttttgtttcatctgcattgacatgtcatgatttccattgatttttattttatttttttacaatcgggatgtgagacgcatacaaaggccgatttggtttcatgggctacatttgctctttctaaacgctgcttgttggactatgaagagaacatcttcagccagaagggtttaCTCTCTCTCTCTCTCTCTCTCTCTCTCTCTCTc	PREDICTED: Danio rerio family with sequence similarity 163, member B (fam163b), transcript variant X1, mRNA
TR74111_c1_g1	2325	p2	(TG)14	1	28	TGTGTGTGTGTGTGTGTGTGTGTGTGTGtatgtgtgtgtttttggtattattcatcctcagcgtatacatcatgaggcgcacatcttgagttccattgatttccagctctgacagagtctttatgtttctcattctcagcgttctgcaccctgtagagggcgatggcgagcatctggccctcatggcgccgctgctggtgaagcaggagtatctcaggaggcggcggagctcagcagggtggcgaggagcgggcagagcagaagtgccaggctcagagtgagagcgctggcacggttgcactttttgcctccttcgcagcgcgaatct	PREDICTED: Danio rerio netrin-G2-like (LOC101885039), transcript variant X8, mRNA
TR6343_c4_g1	2941	c	(AAG)5(A)10	134	158	ggaaaactatatatagaggcggatgacagcagtaggggacgaaattgtaaaacacccagatagagggggtggaaatgagcttattgggaaggtgaaactgcaaaaaaaccttacagaaaattgggagcaagatAAGAAGAAGAAGAAGAAAAAAAAAAccatttcaaaagtctaccaactggaatacctttatgttaacttaatgtgaagaaagtatttatatctgaattttttctatttgcactagttaaggctactgcaactactgaaaaccatcattttgtaaactcaagaagtgaatcggccgctagactgagacgttccctctgcaaccagcactttgttttgaagcgttttcctccaagtttctgtttatttgcctggctccagctgagcctt…	Danio rerio transducer of ERBB2, 1a (tob1a), mRNA >gi|33604073|gb|BC056290.1| Danio rerio transducer of ERBB2, 1a, mRNA (cDNA clone MGC:65805 IMAGE:6792096), complete cds
TR39987_c11_g1	3019	p2	(TA)6	1819	1830	atggggcctacacaccttcagtgcttggcccctaataatgtatgcatcgttatttaattttcacttgccttttatgctgaaaaaaaaagagagtgtattccctataattggtcactgattttggggtgaaaggtgacctggacatgttttggtgagattcactcagtgattaaggtgacctattgatgctaatcggaaaattctgcccgtacgacaaactgtagtaacaaaacaaagaattaaaacagtttcctaaacagaaactggaggaattgaaatgcaaataaaacactatgcattTATATATATATAttttaaacgacctaacagtgtccgttatgggttcaaaaaagaaatagagcttataacttgaaacacatcttcacaaattgataatag…	N.A.
TR74133_c1_g6	1389	p4	(AAAT)5	41	60	cacgggcatttctataaacaagagtttttcctctgtttaaAAATAAATAAATAAATAAATcgcgtccacatgaaaacgcaaaaacatgctatgaagagctgtcaagagcatgccaaaacaacaggtggcaatagcctataaccctaaccttaaagccatgttggccaatcagaagcctggaaaaaaggttattgccggttctggttttgacgtaacaaaccaaaatctctggtttcactgtccacacgacaacactataaccggagtttctaaaaatcttcaccctggcaggagttttcaaaaaagtttggtttcagtgactggatactgcgtttgcgtgtggacaaactgccaaaccgc	N.A.
TR67738_c0_g2	2538	c	(TCC)6tcatcttct(TCA)6	1279	1323	ctggaaaaggctttcctcaacagggcatcagtgctctcgaaaacagcttgctttatttctggttcatcttcatatactgaagagatcttgagaaaaacgtctgacaccttactagcatctgaaacatcaacctgctcaacaagctggatccttttggctccaagggacatcagtttctcagccgatggggagatgaggaaggctgtaagttcagaactgcagtgaggctcctccttttcttcaattatatcttttgttccattgacaccattaaatccattctcctcctcctcatcatcaTCCTCCTCCTCCTCCTCCtcatcttctTCATCATCATCATCATCAggctctccttcatcatcactgagcgagcccagcagctcttccatgttcatgctc…	N.A.
TR28526_c0_g1	2532	p2	(CT)6	1812	1823	acagacgaaggagcagggggtgaagaggagaaaccaaaggatggcaaaaccgaagccaaccggtgacgaaacattaccgggtagcccacagaacatagccaaacaggagatgaggttaaagagcaaagtgcacgctgtgaacatccagtagtagtacatggtggtgacagtgcgcttgaagctttggctgatctccagattaatgtcctgataaaaacacggcttcaccgggcagaaggagggcaatgggggccaattattctgacgagaggctccagacccaagtgcatgggcatccagCTCTCTCTCTCTtttctccagctcctttgcttttctttctagttcctcctgcttcctcaacagatctgctgtggtggcatttactgcagactgtgttcc…	Danio rerio secretory carrier membrane protein 3 (scamp3), mRNA >gi|55250856|gb|BC085533.1| Danio rerio zgc:103488, mRNA (cDNA clone MGC:103488 IMAGE:7238181), complete cds
TR29019_c7_g5	5067	p2	(GT)6	3775	3786	tcagttgatgaagctcagatgtgctctgggttgaaattaggccccttaatctggaaggaaagcagtagacgtgggttagcaagcataccagatgagaacgagcacaggctaaatgtagtaaattgcatgaaatgggatctttcaggctcaaattgtgggaggtttctagaggggaaaaaacacattatgatcgatggaggtcacaagtggatttagcatgcattttagagaggaagtcaccgagcagaggccagcgtatcccataacccgcagctcccagcggatttcggaactctttgcGTGTGTGTGTGTtatcatttgtgcgaaccccttcgtgagcaatgccagcctgcagacagttatcttcatttgtttcttacattgaaattgaaatcgttc…	N.A.
TR29019_c7_g5	5067	p3	(TTA)7	4168	4188	tcgttcaccaaacatggactatgagagttgataatgtccacagtcgcacattaactgttcatcattttgttttcacttgttcatggaggttcttgaatctcaccgagaagccaagccttgtgtgatcggagctttgtgcctctgtaagaggccacaaaatctgcaaatatgcaatttttatttatttttataacaattgagaaaaaaagatgatatacgttcacctatggaaaagtgttcttaaccactgaaaattaaatgaaacaatacagcataagaaaacactacaaccccggtgtgTTATTATTATTATTATTATTAatttcttttttttactttgtgctgtaggttcgaggtaaactgtgaaacatgaacacttacacatacacacacacatac…	N.A.
TR63277_c3_g1	4073	p3	(TCA)8	2929	2952	ataatttattgaatagacttgtagtcttcagaagtctagaactgcaaataatcagtatccaacaccaatttggagcgcttgtactattgaatataatcgaccacattaattatgttatttataaaggtgatattttgtatgcttatttctctgggactgatgtttaatttgatgtgatttgtttggcgaaatccaatgaatggatgaatagtgcaagacattatctgcttgtagaggggaaccagttatcacgctcttctcgcagtcagttacagtcatttcttgtgctgtagggttcctTCATCATCATCATCATCATCATCAtctgtctagaatattaagcagggttcataaacttttactaactctactgttatcagagctgtacggcgcactttg…	N.A.
TR72336_c1_g1	1176	p2	(GT)12	1	24	GTGTGTGTGTGTGTGTGTGTGTGTtggcggatacggaacgttatatcggatcgtgaggaatgcctgcagattgcagctgccgatttgagattcttcccagtggtaaaagtccaaagcagagcagaggtttcaaactccagcttaaatctacaaaaaaattacagctctacatattgaatagccggtttctatatatacacacatataaaatatatgcatataaatacatatatgggttttgggattaatatcgtatgtatccatatatatgctgtacaagtgcataaatatgaatacatattgctatagccgtctgctatacat	Cyprinus carpio genome assembly common carp genome ,scaffold 000000401
TR72336_c1_g1	1176	c	(T)10cttttctctctctc(T)12	734	769	gcattatggaacaacccttcccatgcaccctttctctcaccacagagaaaaactagaagagaaataaaaataaatattcttcattttgagcagtaattgtaaactagcgaagtgaacggcctcgacggaccatcggaaatagttctgccagtattcaaaagcatatcagcaatctatatgtatgcatttatgcatatagtcatatatgttctttttatacatatatcttttttaaatacaactctaaccgattggcacagcaagagatgcagtggtccgattatgttacaggtatgagtcTTTTTTTTTTcttttctctctctcTTTTTTTTTTTTcatttgtgataaaaaggtttggtcatttggtccctacacaactaaggaatgacaggtaagtct…	Cyprinus carpio genome assembly common carp genome ,scaffold 000000401
TR53145_c0_g1	1789	p2	(AC)8	1726	1741	ggctcgtcctcatcggtccggaagtaaaacaggaaattaacgatcagtttcactagacgcttcttcacaacgtctcctttcttcgggcctctcatgcccagctcggccgctctctctgacggctggcgactcaggaacaccagctccttctcgttaaatcgcatttttagctctttgacagcagtttcgtctcactaaagcgcatttcaggactctaaacagatcagatactcctcatccggactgtcagtcatactgctgcagtgttcagttgctgattcgcaaattaactgaatctgaACACACACACACACACatagatgtcaatacgtagagaccacattcgactgatccagacacgtcg	Danio rerio pleckstrin homology domain containing, family J member 1 (plekhj1), mRNA >gi|41350989|gb|BC065626.1| Danio rerio zgc:77177, mRNA (cDNA clone MGC:77177 IMAGE:6961711), complete cds
TR61098_c0_g1	2743	p2	(GC)7	5	18	aactGCGCGCGCGCGCGCgtgcacgggggacagcggacatccctccctcacgcctcgacgcccactggctgatcaccacgcgatagagtgcgcgaggatgagagatggacagcgcgagacaggagcgacagcaataacaggaaactcggtggcgcttttgacgctgatgctcccggtgaccaacggacacctcgacgagaccgaaatataacacgacagtaaagtgaccgaccgggggatgctttctaactgactgttttatcctgaaaccagatcagaacggaaaagggggctatggattccccttcggatcgattt	N.A.
TR53048_c0_g1	1376	p3	(TGA)5	1030	1044	ttcgccctcggtcagcgcgcggaagagcgacgggatgggccggtacagctcctccactgtgctcttggccgtcgccggcgtgtcgctgtagttcttggggttacacatgcccacacagtcgcagcactcctcccacagagttcccagacacatcatacactccttacaacacgagcagttcccatcggacggccggcactgacacaactcctgaatgagacacttgctgacgtcactggcgcacagagctttattacaggccaaagcgagagaaaaacttgacagaagaagaagaaacacTGATGATGATGATGAagatgaaggctgcattacgacccgaaccgaaccgaccgcgagacaatggagctgttcgtgtcttcccggaggtttgaacacaca…	N.A.
TR53048_c0_g1	1376	c	(AC)7atgctccggtacactgatgt(CA)10tgctcaggtacactgatgt(CA)10	1255	1347	gctgacgtcactggcgcacagagctttattacaggccaaagcgagagaaaaacttgacagaagaagaagaaacactgatgatgatgatgaagatgaaggctgcattacgacccgaaccgaaccgaccgcgagacaatggagctgttcgtgtcttcccggaggtttgaacacacacggatccgccgcggatgatttaagacatgatcagaactcagaacagacccgaactgaaccggactggactagactgctgctgctgtgagtctctcgcacacacaaagacacacaggcgccttaaagACACACACACACACatgctccggtacactgatgtCACACACACACACACACACAtgctcaggtacactgatgtCACACACACACACACACACAtgctca…	N.A.
TR35077_c3_g1	5463	p2	(GT)17	5429	5462	caagggtctggtgatgctgttgcaggatccagatcctcttgtgcgtgttaaagccgctgaagccatgggtcgttttcactgacgttaccttcactctacagccaatcagattgggctttgattttaagtttgttgttttgaataaggaggaagccttgaattgttgttctattataagcctggaaaggtttttatttttgaccaaagactgttcactagttctgtaagaaaagagaagaataaaaagaagacatgtattgacgttacagcacttttactgtaagtactctcagatatacgGTGTGTGTGTGTGTGTGTGTGTGTGTGTGTGTGTg	PREDICTED: Danio rerio maestro heat-like repeat family member 1 (mroh1), transcript variant X2, mRNA
TR36123_c0_g1	1891	p3	(TGC)5	1624	1638	cagattttaaaaggaaagagagtgagagcgagggagatacgcattcattaattgcgttccagaacgctgcgtcacatgaggccgatgtgctaaatgacggcccgggtgcgagtacagtaaagaaatgtgtgttatgggtgagagtagaaacccatgctgacagcagtagcctgagaaaagaaaaaaggagagaaagcgcagctcctactggcagcctgcacattgttcagcgacgctaaattgaattaataaagcctttaaacacgctgtaacataacaggaaattaacagccccggttgTGCTGCTGCTGCTGCcacctcgccctttctctccctccatctctctcttgttcattctcttattgtcttgtcttcttctgatttagttattgctgtgct…	N.A.
TR15155_c0_g1	1041	p2	(GT)12	1018	1041	cttccagcacaacaagagggccgactccaacgtttcattggcacaatcagaaatcaagcacaaagtcatttgtggttagcaaagggaccagagtcgacgatgacaacacctacattcttcaattacgatgttttttttgtttctttttttaatcaaacgagggaaacgaacgccattataagaactacgacagttaacagctaacaaacgcttcactactcaggggtgtaaggcacaaatttacaggtggaaggagaaaaacaggcttgtttaaaaacgaaatgattcaacaaaaggcccGTGTGTGTGTGTGTGTGTGTGTGT	Cyprinus carpio genome assembly common carp genome ,scaffold LG16
TR20994_c0_g3	2309	p2	(AG)6	1205	1216	aactgatatcgttttttccatcagtattttcattttgtatgctcatccctaataattatttcccaataaaattaccattgtcaccaacaccaatttttatgtcaaagccaattttaacttgcatttaacacttgaatttacacactgaatgttaattctggaccctgaacacaaacacatttcagtttttggggtgcattttcagtatcggagcttgtagtggtgagaccacactaaagcctctctctccctgagcctgatcacacagaaagctggaagtaggtctgggaagaaggagatAGAGAGAGAGAGgaagtgatgatgttcccaacagattgctgaaattggagcagtggacctcagggagcagacctgctggatggatgggactgcgtttct…	Cyprinus carpio genome assembly common carp genome ,scaffold LG31
TR52971_c0_g1	1396	p3	(TAC)5	1347	1361	gggactcatgcgagaggttttcaacctgctgtttaaaaggaaccgcacagaggctgctgccgacactgaacgcgactgcttttgatcgggaaacctccgtcaggcgcaggagacgctgatgaacggggctgctgcagaacacattggccttgtccttgagaatttgaacgcacgcagcgctcagtcgcagcactgacatgtttctccgggcaaccaggaagtcggtccggcctttaagaagattcccactagcacacaaaccagagtttctaaaagcctgcatattaccttacagccgttTACTACTACTACTACtaataaaaaataacaacctatctatattctataaa	N.A.
TR23422_c1_g2	1104	p2	(AG)8	773	788	catgcaagacattgaacttgactaacatcttaccttgaaatgctatttgtgatcctatactccacaggctggctgaagcaaagcaatgcacgacccaaatctcttcagtttagccctcgcaacacaacaaaaacaggagcaacctgacaattcttttttgtccttgcttcagatttccctttattactccctgcttttataatcccatccttttcttctccattatttgattttccttgtacgtcttcagttctcagtgttaaggggatgctgcctatctctgcaagacagagaaaggaaAGAGAGAGAGAGAGAGacaggaacggaggcagctctcctcctcgtgcgcagggtcctcccgtcagtggctggaggcagcagctgcgctccaacctcgaa…	N.A.
TR27534_c0_g2	1211	p3	(TTG)8	1187	1210	ctctaagcattaaagaaaaccaaacaaactgatcaatgctgttagtgacttaggacacaaagtacattacagagacttcagctattctggggttgtccaatagagctaataagcactgttggtcagcaaaggctgttcaagcaaatcatttttggttagcaacgactcaatacaccactctaatgtctggaaaatacattgcttgattcgttgcttgatctcaaacagacttatcaggagcagtttggtgtgactgctcttggcccctgacagcaaaagggaagagagcataaggattttTTGTTGTTGTTGTTGTTGTTGTTGg	Cyprinus carpio genome assembly common carp genome ,scaffold LG1
TR70292_c8_g1	1016	p3	(ATT)8	315	338	gaggagagggttggagactgatggcatttacagagtcagcgggaatcttgccgtcattcagaaactgcgctttgctgtcaatcatggtgagagtcaatatcacatcagtataataaccataagtgtcgtgatgatgttctgttattcactgcaaataaatcaaaacttattgctaataattcacaggtcatgcattatttgggacatatctaaatgcagagaatttgtatttcctagtaacaaacattaaagaaacattgaaattatgctgatttgaaaaatgcaagagatgcttgtgaaATTATTATTATTATTATTATTATTagcaataaacactatatataaacatcaaaattaaattattttaaatgaagttgaaaaatgcaagagatgctgttg…	Cyprinus carpio genome assembly common carp genome ,scaffold 000000575
TR11030_c0_g1	3320	p3	(TGC)5	3265	3279	tttgccagaaagcatcggaaccgcagattgagggtcttcaggacgcttatatttgatcccaggtcgttcctcaatgccatggctgtaggtggaggaggttgggaccagtggagggatggactgaagtgcaggtaagaagatgccgtaaggtcaagtgcggtttgggagacgccagcagggccgggttgttctccaaggaaaaaagaggaagggtcaggagctccgaggacagcagcctcagggagtaaaccggagggagaatcgggatgaccgggtccttctggattctgatgctgttggTGCTGCTGCTGCTGCtgatgatgatgatggaggggagaattcatgctacggtacgg	N.A.
TR16469_c0_g1	5076	p3	(GCT)5	161	175	agaagaccctctgaataatgtcactagtagcttaataaccagataaagtgaatgtgttgtaagtgcctgagtgtcatttgcgatcaagagcacgcgctcctgcgcgctcgcccgcgcacttcagtgtcactggcgctccgcgcgctgacagcctgctgccGCTGCTGCTGCTGCTggacgggaactatggaggagaaacacgaggaggatgagagcgccaaagacccgcaatcagcgtcctaccagagaaggatgtggaggaatttccaagagaagaccaaaccgtttttgagccccaaactggggtcagaacgacgcagcggggatagtaaaaaagaaagcgggctatggatgtttaaaagaaagaaaaaacagatcctggaccgggtcttctcgtcc…	N.A.
TR16469_c0_g1	5076	p2	(TA)6	5024	5035	gaaaaaggataaaggcactttcatttataccagattttttaaataatttatttgacataaatcgttgttctttgtaaatattcttgtaaaaaaaaaaaaaaaaaattctgaacatatgtggtcagatgtttatgaaattgtaatgcgtgtctgtggaaattgaaaacctgttgcctgtgatgtcatactgcctgtgactggctgaaacagttggcagaattgacaaaattaaaacaaaaatatggactaataactacaataatttatgtctattgcttttaaagacattttgtttcatttTATATATATATAattattgcttgctttcatcaataaaaaaagttattctctaa	N.A.
TR4498_c8_g1	2553	c	(A)11g(A)13	1819	1843	gtaatgcagatatgacatcatcgacaggcgacggaatgacccggttaaaaatcgctgattctctgaatttaaacattgctggaaacgtttgggataagtacacaagtcaacaaaatatttaacattgttctagtggtttttggctattttaatctaaaaatcctacatattgtgcctttaactgtgtgacattatcccccatgaaaactaagcaaattttctttccaaattctcattactgtaaaaacagctgtacatttctgcaattaacacgtctttccattttaagcacaatactgtAAAAAAAAAAAgAAAAAAAAAAAAAgaaaagttgtttgtttgcaatgatcatctgtggtaaatcgacatgaaccatgcaccagctgaccttctgaaaca…	Cyprinus carpio genome assembly common carp genome ,scaffold LG38
TR2496_c0_g1	1189	c*	(CT)14(T)13*	291	330	tttttttgtctattgaccgtttattcatcttttatttgaaaacattttacagagagtatctcaaaccagtttgtggacttttacatttgtctgagattcagttcttgtagagttttcctaaccttctagcacaaagcaccacttgtttattgctatggatatctgccaccgttaagggtcatgtttaattcagcaattttaaaagaacacacttgaatcttaaaatgctacaaaggagattaaaaaaaggcgaagggttacaactcaaatctctcgtccccatttgctccCTCTCTCTCTCTCTCTCTCTCTCTCTCTTTTTTTTTTTTTTaagatattcaaccaattaaataacaagactcaaagacaatacacacctataccttagtaaccaaatac…	N.A.
TR33208_c7_g1	4732	p4	(TTAT)5	1438	1457	tttttcattgaaacatgaagtgtgtacactactgttctaatgtttgaggttagtaaatgtttaaagaaattactatttttcagcaagggctgcattaaatgaatcaagtggcagttaagacttacattgttacaagaaaattgtatttaaaaatgcattagtttaaaaagaatattaagtagcacatctgtttataacatttaagcaccaaatcagcatattaacttttttaaacattaaaatagaaaacttatattcatttgcaaaaatatttaggattattacttttttttattgtaaTTATTTATTTATTTATTTATtttatcaaataaatgcagtcttgatgagaataagagatgactttcaacaatgtactgccccaaactttttttaacagta…	N.A.
TR62013_c0_g1	2095	c	(A)18ttccggacaaataatttattataaatacagcaat(A)10	9	70	gaacatttAAAAAAAAAAAAAAAAAAttccggacaaataatttattataaatacagcaatAAAAAAAAAAcagacttgtccatttttatttcatgttaacttatagaataccaatacaaacaaaaacaaaaaatcttagaaatgcactaaaccttgacaacagtgacatttacagatatacaaggacgcaatcttgttgttgctcttgtatattccccataatccatgttttggtccagggtttaatccatcctttcattccgaagtgttttttgtacatccacttttcagttcatctattcattcatatttgggaatggaggctatggttgcatctcgtactggccctcagtagcaatgaaaaagtcat	Danio rerio BLK proto-oncogene, Src family tyrosine kinase (blk), mRNA
TR62013_c0_g1	2095	p2	(CA)11	2034	2055	tgcatgccctttactctttgagtctttgcgatgtttctggtcactacaagcacaacccatcctatattcgctgctatcagtcttcacaggtctctactcggagttcagtaatagtccagaagaaatccaaaaaggtccagaaaggcatcatcatgggtgccttgtgatatgaaaacagattccatttgacgaaaatattaaattttttatggcctataatatatttaataatccaacttcagattcttaatttctgaactaaatacaacgcatacaaagacatactcagaccatctaccgCACACACACACACACACACACAtacacacataatctgcatttgaggcccgtcatgtgccctg	Danio rerio BLK proto-oncogene, Src family tyrosine kinase (blk), mRNA
TR33668_c0_g1	9330	c	(A)11ctaacttttattttagaattcacattgcttgacaagttttatgagcttcacttttgtttagttctataaaatgtgattac(A)18	29	137	aaatatgaccatgactataatgttaattAAAAAAAAAAActaacttttattttagaattcacattgcttgacaagttttatgagcttcacttttgtttagttctataaaatgtgattacAAAAAAAAAAAAAAAAAAtttatttgaatgtttgacttttgtaaactaacggctttaaaaagacaacaaagggcaaaggttactgcaaacagagtttattgatttccatactctcaaaatgagtcataccttgttttcaacgtattatatgtgattttgcattgaacatacagatataaaaggagaatagagaatgggggcatattagttgaaggagttcattctaaagtagactgcagtgtgtttaaagcaataacacggaaagatctggaggtccggg…	N.A.
TR33668_c0_g1	9330	p3	(AAG)5	415	429	attacaaaaaaaaaaaaaaaaaatttatttgaatgtttgacttttgtaaactaacggctttaaaaagacaacaaagggcaaaggttactgcaaacagagtttattgatttccatactctcaaaatgagtcataccttgttttcaacgtattatatgtgattttgcattgaacatacagatataaaaggagaatagagaatgggggcatattagttgaaggagttcattctaaagtagactgcagtgtgtttaaagcaataacacggaaagatctggaggtccgggatgtagtggccaaaaAAGAAGAAGAAGAAGaaaacaccttaataaagcaccacactgaccctcataacacatgactctgtaaacatattcatattcaaaacccaacagtgagat…	N.A.
TR16374_c0_g1	1056	p2	(GT)9	30	47	agagagagagtgagtgtgtgtgtgagagaGTGTGTGTGTGTGTGTGTtatgaaagacagtacctttatagaaggccattctgaacacatttcaatacaaataactcttgatggagaatcatttgactcagtatttcgctctttttcatgctgtagtttttatacgatcatacggcgactccagagcgtgcgcggacgtgttcacggctgatatctgatgtttacgggcatcatattggagcagtgatctgcagtaaagcgggagtcacacagagacgtcctgtgttgaatattcgcccgcctgcctgtaaactccgtttgagtgatttgttggtttgcgcgcgagcg	Cyprinus carpio genome assembly common carp genome ,scaffold 000029007
TR14436_c0_g2	1701	p4	(AAAT)8	1	32	AAATAAATAAATAAATAAATAAATAAATAAATaaaatattcgctatttcaccctagatccagaactggaactgaggatcgagacaggggggctccaactgatcgatataactcccctcgacacgaccctccgtgagctggctcaactccccagccttaccggctcacccgtagtccaggcttggactgctgctgacaccgcactgtgcttctccatgataataggatacgccttgaccttgggcctggcctacatcctgttcagaagggtcgaggctacacgggagtccatggacaagtgcactgccgctcttccccgaggtttcagacgac	N.A.
TR14436_c0_g2	1701	p2	(CT)6	1663	1674	tgctttcttcctgaagttttccgtccacggactttcctttcaaaaggaccttacattcagaggactctaatttgtacttcccggggctttcaacggacccgccctgcaagctttcagccatgaaacgaatcgcggaactcttcacacgaactcgcaaccagcaactaagaaacaaagtgcaagtatccattgactatctttagattaagttttgagtttatgccaaaggacgtggtttgatttcttgtttgttctccaggggttcctgtatgtaatttgccttgcttgctctctctctaaCTCTCTCTCTCTcccccttactctatcgtctaccctctt	N.A.
TR14445_c13_g1	2742	p3	(CTC)8	230	253	gagaggagccgcaacaatggagagtatggggaataatgcatgtaaacctgttctagactgtaaaagtgcataatatggcctctttacactagttgggaaatcagtgacactaaaatacaatgtttcaggaagcgtagaacggatcagtgtgctgggcggcacacgtctcatccgatcacatgatgaaggtgttttaccagatgtatccaccatcatcactctctcccggCTCCTCCTCCTCCTCCTCCTCCTCttcctctccgttctcctccgtgtctttctcctcctcgtcctcccagccgacgccgctgctgaaatctccagagctgagcagctcgtcgcagtctgggtttccatggatacgtgacccagtggcctccgatccgtgagggtcgacgc…	Danio rerio activating signal cointegrator 1 complex subunit 1 (ascc1), mRNA >gi|62202767|gb|BC093287.1| Danio rerio zgc:112403, mRNA (cDNA clone MGC:112403 IMAGE:7399838), complete cds
TR84296_c0_g2	1167	p2	(TC)26	1115	1166	cagtctggtccagacgttctgaagaattcccatcatgtcctctgaagcgcccattctgaccttatacagtgggaagccggtaatgtgtggccttgataactctttgttccagtttgtagttcacgtctcctgtaactttccttgtgtctagttctgacggtccgttagagcgctctgtcccgtcctacagttgctgtgagctgctaagtgtctctcagctgtgtttggcctgcggtctttgagttttccagtataacgagtcttttgggctgggctgtgtaagcgttctggcagtttggaTCTCTCTCTCTCTCTCTCTCTCTCTCTCTCTCTCTCTCTCTCTCTCTCTCTCt	Cyprinus carpio genome assembly common carp genome ,scaffold 000001047
TR16484_c2_g1	3760	p2	(TA)9	908	925	cactatgccagatgttttaactagccaaccagtcatgtagagcagcagtcagagaagtttaagccaaaaatgccaaatggcactggtattaaacctaagcctaatttgcaaaatggatttctgccatttgtaaggtgaaatggcactgcttgttgaagccaatctctcttttctagggggtagtaaaagttttaaaccaaaacacaggtacacaatcccaatacattttctttatgatgtcacaatcagtagaccataaaaatatatcatgctgtagatctaagtatacacatatatattTATATATATATATATATAtttatatagtatgagagctcccagtattaacacttgtaaaaatcttaacaggcacaatagtgttaccctggataggaatgt…	Danio rerio CD2-associated protein (cd2ap), mRNA
TR71067_c0_g1	1065	p2	(AT)6	111	122	aatatacgtaaaatgttatttattcttgtaatggcaaagccgtattttttggaagtttaaggtttattttctgaatagatagttcaaaacaagaacagcatttatttgaaATATATATATATctatgaaatatatcttttgtaacataataaatgttttactgccattgatgatcaacttaatatcaatgtagtgtaaataaatgtaaaaatgtattaaaaattggtagtgtatgtatgggtggtgggaaaagcgcaaaacttttttttttgtgtgagtctataacaatgaatagaatgtaaatagaatcaaattagaattgtattgaatttgaagaaacaaataatatataaaaagccgtttttatggcattatacttgtaatattgtgcatatgaac…	N.A.
TR6848_c0_g1	2958	p2	(TC)7	2608	2621	tccagggtgcctgtgggagcaccagtggagaggacacactaacacttagcctgctgcttattttgaccccaaaactcacaacctccatctcactactcctggtgttcatgcttatgtatgcaagatgagaagaaagactgaaattttcacacaacaggggaaaagaactacagctaaacaagatcaataggtgcatgttctgagctcatgtgcgctaagtaacttaaacatcatttaaactcacactaacaggagttatgtgagtaaatggatgtgtgtatggtgactacgagagatgatTCTCTCTCTCTCTCttgctagctaactgcattattgtgtgttttaggctaatgatgacatatgatcttgcacatctaaagcgattagcccgcatgaggc…	Danio rerio BRF1, RNA polymerase III transcription initiation factor a (brf1a), mRNA >gi|28422473|gb|BC046877.1| Danio rerio BRF1 homolog, subunit of RNA polymerase III transcription initiation factor IIIB, mRNA (cDNA clone MGC:55543 IMAGE:2642616), complete cds
TR44726_c0_g2	1749	p2	(CA)12	1726	1749	gcgttttctgtgctttcagtctcattcttcatgcaaattgagtcctgatgcactttgtacacatttgaaattactttaggcagatgcatttgcacttatgttcttgtttcgtttctcatctagaacactgcttatgtttttaagcattactctatggctcatgaacagatcatgtgacataataaaatgttttaacacggatggaaagttttatgaagtagtcgtcaaaagtttggaaacattaagagtttttaatgtttctgtaagagtctcttctgctcattaatctgctcataactcCACACACACACACACACACACACA	N.A.
TR24847_c0_g1	1599	p2	(TG)22	1	44	TGTGTGTGTGTGTGTGTGTGTGTGTGTGTGTGTGTGTGTGTGTGtatatattttcattcacactcgtgcatttcattgacctaaacacaactgaaagtacttctattggtagctaaatgcaagattcaattagacaaaaattagtaatgaacactcaagggttgtggaatatgaaaaacttgtgcattatgagtattgtgaatctgcagagagtctgtgtgggtctggccatcaatcttgaacacctgcccactaatcatctgtaaaagtgctgtgtgggtgttcactctgctcatatctaaattcagttgtattaacagtattataaatgtgaagcactgaat	Cyprinus carpio genome assembly common carp genome ,scaffold LG32
TR15681_c10_g1	1153	c	(A)12tcatttccacattcctcagacttgaa(T)13	202	252	catcagtgtttatcagggttggatccaaactctacgggacacttccaggaccgaagctgcccatccctggcttgtcattctcatacaaactatctgacaattatcaatcactatgtagttataattataccatttctgtcataatgctgtgtatacatacaaaatatagcaaactaaataaatagagcttcaatttacaagAAAAAAAAAAAAtcatttccacattcctcagacttgaaTTTTTTTTTTTTTaccctttcttgtttctatgatggtgtacaaaagatttgagaactatacatctattgtgtgtcaaatcagcctttaaaattgtgcatttggcacaattacaacctctcaaaatcatcccatgaacacatacaaagactgcgtgatgtg…	Cyprinus carpio genome assembly common carp genome ,scaffold 000001722
TR15681_c10_g1	1153	p3	(ATA)11	413	445	atgtagttataattataccatttctgtcataatgctgtgtatacatacaaaatatagcaaactaaataaatagagcttcaatttacaagaaaaaaaaaaaatcatttccacattcctcagacttgaatttttttttttttaccctttcttgtttctatgatggtgtacaaaagatttgagaactatacatctattgtgtgtcaaatcagcctttaaaattgtgcatttggcacaattacaacctctcaaaatcatcccatgaacacatacaaagactgcgtgatgtgtttcatgtcacagATAATAATAATAATAATAATAATAATAATAATAcaccggtattatcaaagaagaaccacacctatgcacaatttgagccaatagggaaaacatcaagtg…	Cyprinus carpio genome assembly common carp genome ,scaffold 000001722
TR15681_c10_g1	1153	p3	(AAT)5	999	1013	tatcacggcccatatcaaatctatcaatattcaatccaacaaaaggatagtgttataaaaaaaaacaaaaaaacaatggaacttggattattggataaatttacatctatttacgaaggcctgatttcttaactataaaaatatacttaaattttcatattttctctcagcctttggctcctcatgtttgcggtgcaggaaaagtttgtcctacaaaaaagtgcatcaagcaactatagctacatcttttccttttttatgttttggacaatcaatgaccaaatatacatacatacaaaaAATAATAATAATAATactgaagattttaatactctgtggatctggaaagacagaacaccaaggtgtctgcaataccactcctctcaagacaagaacaat…	Cyprinus carpio genome assembly common carp genome ,scaffold 000001722
TR16513_c6_g3	1481	c	(A)11g(A)11	1232	1254	caacaaatctttatagcctttacaatacggacttctgtgtaaatgtcatactgattctaccccgtgtttttacccgatacggactgggagcgcagacaggacccgccaaggtgtaaaggctgccggagtagaattttgtagctgtagatttagttctgtttaaaagcctacttgcaagtcttgcttctttgggatataaaaaatgtattttgtgatgtaataaggaaaatgttcctaaagtcaaccaaatattatggtgcattttagcctaattcattatctgtatgaagtcaaaacaagAAAAAAAAAAAgAAAAAAAAAAAgaaaaacaagctgtagattattagaaatgatgtcatttatatgagacccacactcatttccagttctgtggtacat…	N.A.
TR12072_c0_g1	1688	p2	(TA)11	1666	1687	gagaggagacgctggtttgtgcgtttgcgtattgaaagcgtccgcggcgcctcctgctggctgagaggatgaagcgcagcctctgctctgaccacacgccgcacatgcggcacagagggattccacctcataaacgcatcaccggagcgctgactcaacatttatcactgtgcgaacgaatgtcgtgcctatggaagcttgttccaccacggaattaaaaacgtaaccgctcacaatacgtacactcagaattgaaggaaataaaaagatttgcaattgcgagagtaaagtcaaattttgTATATATATATATATATATATAt	N.A.
TR73108_c0_g2	1573	p2	(GT)8	1161	1176	ttttccaataaataatgaatttacctgaactgaacaaacagtcctcactggtctcttttacgtttgtttgccagtgaagactggacagcacaggagattacgttggctgtgatatctgtttacaaattcctaatgatgagagaaatgacttggtaaataacaaagacatccagtagattggctttcaggggatactctcccctgttctcctgcgtaactgctggtctcaattaagacaccgattgttttcactggattgaggcgcatgattagtcagcctatcagtgaatgaaaagaaggGTGTGTGTGTGTGTGTaggggggagtgggagtgggagtggaagtggaagctgatttgaaacaggaagctaatggaggtcacgttggagactctaaagtg…	Cyprinus carpio genome assembly common carp genome ,scaffold LG36
TR42443_c5_g7	1009	p2	(TG)7	512	525	tcaacccctcaaagtcttggtcttgtcttggtctcaacacacattggtcttggtctcgacccggtctcggattaggtggtcttgactacaacactactgttgagcaacaagtaattgacccattgtttaaattttgtccattttgaccaaaaaatagttacgtagtgtatgtttaagttccattttgaatagagaccaacttcagcatttatttgccttatcttcaccttacaaaacttaaaagtcagaaccatgtttatggctgcgtgagaatgtaccaaaaatgtcctattttcatatTGTGTGTGTGTGTGtatatatatatcatataaataaactatttaaaatatatattttaattataaaaaaaaattcattaacttccaccaaaatgtaatg…	N.A.
TR23002_c1_g1	1588	p2	(AC)6	623	634	gttcttccctctttctttgccctcatgtctcattttcccggtatcccgtccgctcaagtcttgacttttgaccttcagcgacccgagggcgcgcggaggcggtgtgtgcgacccgtcgaacctgtaaatgaggtctttaacgcttcctgatcgcgtgagattgaacccggcgttcagcgccgccttcttatgggccgcccggttccagtcctcgtcctccagggtgacgctccttcctttgggcgctcgtttcggagcgtttgtgttgtgtgttgagtctttcctctctgttccctataaACACACACACACtccattcttctactgttctaaggaaacattcccacccgagttgtgcaacggttatattcccgagggaaaagacatgccatctaatgg…	Cyprinus carpio genome assembly common carp genome ,scaffold LG7
TR23002_c1_g1	1588	p2	(AC)6	1214	1225	ttattcacatgctaacacaaacggtgaggatatcaataataccatgattttcaaaccaacaaaaacagtgtaacacccgtgcacctgtgacatgttttatctatgcctacactatgtaatctcttaatctacgactgcactaagtgagcgagatttgcacatcttctgcacaatgccatgctcttgacaataacacaccaacaccgcactatgacatgctgctctgaacgacagcagctcttcatcctcatcctcacgctgtctgaatgaaatgcaacatctcaaatcttaattagacaaACACACACACACtgacgtgagacgtccactgatcacgccacagcgccggcacctccgacacgctgcgtcccagatcatcacatgacattagcatcacct…	Cyprinus carpio genome assembly common carp genome ,scaffold LG7
TR50397_c0_g2	3638	p2	(CT)11	573	594	atctcattctcaattttgttacttcaaattgtaaagttatattaagattatatagtggctgagcctttcaagagaatttttttttttaagtcataaaagcttttatcaagacagtgttaagttttcactcttatataccgcagtagtgcagcatatcagttcagctgctactaccccaaaggcatatttaacataactggctctgttttatagcaatataatcaaaagcattaattagacttaagtaaatcttttacatctagtaaatcttttagatacttttttttcccctctctctccCTCTCTCTCTCTCTCTCTCTCTattcttcaactgttctcttttcgtggactgttgtcctttactccttcattcttggtgctcagtctcttcaaaacctt…	PREDICTED: Danio rerio MICAL-like 1a (micall1a), transcript variant X1, mRNA
TR2305_c0_g1	2466	p3	(TCA)8	1691	1714	ctgagtttcttgctcgggggagcgttgggtacgtcttgctggtcggagtaaggggatggggctgcgtagttatgctgttgctggtggatagaggctgccgccgtcctcttcagaatgagctcctgtggagctttgctcacccctgagcccaaccgccctactgtggacgcctgagagttagaaacggcagacaggccagtgccggttatcttgctggtgatagaacgccttttctctacagtaacgacatcgatctcctcctcgtcttcatcgtcttcgtcatcatcatcgtcgtcatctTCATCATCATCATCATCATCATCAgaatcgcttggagtctcgtctgcactgactggaggcagttgttggctcctcagctgtgtcacattttggctgctg…	N.A.
TR71050_c0_g1	1927	p2	(AC)6	1333	1344	aaataacaactgctctaaaactgaggcatttctgaatctcaacacacattttttttttttttttttttttttcttcattgcgttcgagtgattctatggagctgtgatgctggaatgttcactgctccaaggcctcttaactaagagtgtattttttgcacagcactgcagtttacaacaggctccacgattgcaccattaactggctactgtgctcattagcttgacaaaataaggggccttgacattttccagcccacacagtaatgtctacgcctcgtaaacacgcgcaaacaaacaACACACACACACcacggccgccacttaatctggccatcttatttccgagggcagtggtctgagattataacgctggtatgaggaacattaaggctgtga…	N.A.
TR29210_c0_g1	1395	p2	(AC)7	1356	1369	gtgacacataaaatgtaccacccacaatgttttgttttaagtgatgtttaggggcgagagtatctgaaattggttatacgactggaaatcacaggagagaaaatggtagtaatcctatttctatctgttgaaaagtaataagtagattatttgtgagatataaacctcaagcaaagtaatatacatctctgttcatgcagcttgtaactaactcataaagatttgatgttactaatggttgttatagttccagacagtgttatcttactgtaaaaattattaactaaaaaaacaaaaaaaACACACACACACACttgtgattgtttgccttttagtggaa	N.A.
TR62493_c0_g3	1190	p3	(GAT)5	39	53	ttaggccaaacacttctggacatgacgatgataatgacGATGATGATGATGATattaagacctgctctattaacgttttgcaaaagcaatgccacaatcaaaacgcaaacctacaggagactagggaaaatgctcttttaccaatcagcaacgagtccaactgtacaagagattcaaccgcttatgacaaggtgtcgagtgggtcaactgatgtgaaatctgaccaaagcaaaccaagctgggacggcccgtcagagaatccgctttattgcagatcaatagcaactggagatgtgtttgtgctgtcggtctgtgttgcttttactgtccgtctccagaaacaggaccggcat	Zebrafish DNA sequence from clone ZFOS-1714F5 in linkage group 17, complete sequence
TR62493_c0_g3	1190	p2	(GT)7	1116	1129	ataagtcgtactgggtcaaatttgcattgttgagagagagaaaaaattaaataaattgcatcaattcagaaataaataccaccaaataaaacaaacgtttataaaaactataaacatctctcactcagtaacaaatgctttaaatctaacagcattcaggaaagaacaggaatgaaaagcataaaagaaacatgaattatagtggcattcgttaaacttttacttacgatttacactcccaacttgtaccaaggctacttgtgtgtgtgtctgtgtgagagtgtgtgtgagagtgtgagaGTGTGTGTGTGTGTctgtgtgagtgtctatgtgagagtgtgagtgtgagtgtgtgtatgtgagtgtgtgtctgtg	Zebrafish DNA sequence from clone ZFOS-1714F5 in linkage group 17, complete sequence
TR47064_c0_g1	3877	p3	(AGG)6	1611	1628	gaaattctctcccagcagctcctggcagcttttgtagtactggacagcaggtattataccctgtctaaactggcctgaataatttttgaactcattgaacttggtttcatcattttgaaggaaattcttaatagactgaataaggtccatgtttctttgctggaaattttcaggtacgaggtaggatccaatagcaggtgttggtctgttaactgcagactctgatgattctaccacattactgttgagcgggatgccggtgaatcctgggggaggtttgctcacaacaagtccgaggccAGGAGGAGGAGGAGGAGGcagtgcactctgagtgctcttcaatggaaatgcacttttaaagccaggtggaggttttttggagataagagctgggaattc…	Danio rerio zinc finger protein 598, mRNA (cDNA clone MGC:198165 IMAGE:9039154), complete cds
TR67454_c1_g2	1459	p2	(CT)7	424	437	aaaaaaagttgggttacccaagcagtgcacctctcagactttatcaggaccctgcttctgttggataagcagaatacattaagaagtttctattgtattgtagtgctgtatagtatagtgttttatgatgaatcattgtgtacattttgtcctctcattagctgacaccttattaggcggagacttcagaggacggtatgacacctgcactcagagaaggagggaagggggttataacagacagagggatggttaggtgaaaaagagtgatgctttgttttgggcacgggtctgtgtgtgCTCTCTCTCTCTCTcacagtatattaatgtatagccttggagtttttccagatgttatagtttttcatattgtgtggtggggatggtacaactgtcttc…	N.A.
TR47124_c1_g1	2961	p3	(TGA)5	1409	1423	agatatctgtgacaatgatattgatggagatggcatccctaatgtgttggataactgtcctaagatacccaatcccatgcagacagaccgagacggagatggtgtgggtgacgcgtgtgacagctgtcctgaggtcaacgatcctttgcagtcagatatggacaatgatttggtgggagatgtgtgtgatacaaacaaggacatggatggtgatggatatcaggacacgagggataactgtcctaaagtgcccaacagttctcagctggactcagataatgatggcattggggatgagtgTGATGATGATGATGAtaatgatggaattccagatatcctccctcctggcccagataactgcaggcttgttcccaaccccagtcaaaaagacgctgatgc…	PREDICTED: Danio rerio thrombospondin 3b (thbs3b), transcript variant X1, mRNA
TR6361_c0_g2	1403	c	(AAT)7acgaacagcaatatcaaagacaccaatacatttgctttcattccaactacacgagaatacaagaccaaagg(A)13cattgacctcatacacacaaacaaatccg(T)11	1035	1179	agaaaactttggtgcgatgggaaacgaaacgcccgacccaaagaagaaaaccgaactttccgaagttcgagtgaaggaataagtaacacgcagatgccggacagcagcgcagggcagtgcagttggatttggtggcaggctttgattctgtattttgggagaaggagaaatcaaacaaaaccctgacaaggcattggaaaaagtgtttgaacttctacacgtgattataataaagtctacctctactaataatgtcccttggatataaatagcaacaataataataatagtattaataacAATAATAATAATAATAATAATacgaacagcaatatcaaagacaccaatacatttgctttcattccaactacacgagaatacaagaccaaaggAAAAAAA…	N.A.
TR74129_c0_g1	2560	p2	(AT)6	1039	1050	tgatttgaccacatacagtagtagcgagtttatattcttcttttcggcagttggcaacattgacttcttaaatagccaaccacatttctctcaaattacataacattcagtttgcaccaggcaacaagcataaatatgggcaaagtaagcaaaaaggtcaattaaggtcatgaatttgttcagtaattcaattattcaattattatatcaataattaaaagtcaaattttcattgtaccattgggtttttgtttgattacataattaaaaaaaactataaaaataaaaaaagtaccttccATATATATATATacagtctataagtatgtaattcaccttgaagctagttggttgggtttgtatcataacttttctgaagataaatggacaaaatgattg…	Cyprinus carpio genome assembly common carp genome ,scaffold LG13
TR67390_c0_g1	1593	p2	(CA)10	40	59	gctggcttcactgagcagcttcacgtgttccatctctctCACACACACACACACACACActcgaatatggcgcatcaagacgggatcgtgaaagccaagacgaggcgctccaagcgcttcctgcagagccgagagccgaagctgacggagaacctgaagaacagcatgatcattaaaggaggaaacaccagcgagacgctcacgcaggccctgaaggacgtgtacgcgctgaagaaacccaacgcggtgatgtacaagaagaagaacatgctgcggccctttgaggactccacggctctggagttcttctccaagaaatccgactgctccctgtttctgttcggctcgcataacaagaa	N.A.
TR67390_c0_g1	1593	p2	(CA)15	1116	1145	gaagaagaacatctcccatgatgccttcggcacaaggttgggccgcttacacatgcagaagcaggacctggacaaactgaagacacgaaagatgaagggcctgaggaagaggagaggagcagagccggccgagagcgtggcggccaaaacaccccggacagacgagtgacggacacacactgtcacacacacttcctccctcacacacaccgtcacatgaccagctgccgctcaacaggaaataaactgattctccagatcctgtgtgagagtgcacaacacattcatcttctgttttacCACACACACACACACACACACACACACACAattcccatatggaaaatcacaatggtcttgagtgactgtaaagcttctcagggtgcctaagtgtgttga…	N.A.
TR62008_c0_g1	1550	p2	(TG)10	52	71	gatgcgattaaatcgataaatcatgattaatcgcatctaacataagttataTGTGTGTGTGTGTGTGTGTGttatacatttacaatatatattatatatttacaaacttttatgttagatgcgatcaatcaatctaacagcactagaatataattttttttccagttatgtcaagttcttaaatattttattaggcagaaattgctgagaaattgctattagagggtattaaaaaaattaccacaaacaaccataaatatcatgtaaattaattggtaatgagtagaaatgctaaagaacattcagttattggatgtttaaacttctggaatttatattaatataatttctgtaaatacaaatgtttgaaa	N.A.
TR36806_c1_g1	1220	c	(AC)12gcacacg(CA)8	1	47	ACACACACACACACACACACACACgcacacgCACACACACACACACAtacattgtcctcttgctccaagtctcgttgagactggacaatgtctccattgttttctgggctttcacaggcagcaggggacggctggagtgttaactatttccccacgaggccccacagcagtgtgcgtatgcatgcaacactgtgtgcaagtgaaccaacagcaggaaaacgcgggaacagttagaacgcagggaaagggaggggtggcgcttggaagaatagctggaggagtcctggtctgttcctgtatggtaattagtatttaggaagtgatggaatgtgttgcgttttgacaga	N.A.
TR6766_c5_g1	1090	p2	(CT)23	1044	1089	acagtctttctcatgtcgctacataaaaaaaaaacgctggaatgttttatgagaaagaggaaagactgcattgcagccgaattgaatggagacttgcacttcactttatgttttcccctttctctttcttgtctcccctctaaaagaccctaagtgaaaagaagcaagagtgaaaattatgcttaggtgagaattttctctgttttggcttcttcaaacccaaacggagctcagtgccatagaatgtctggcagttgcatttgttaattagattggttgactgtaacataaactccattcCTCTCTCTCTCTCTCTCTCTCTCTCTCTCTCTCTCTCTCTCTCTCTc	Cyprinus carpio genome assembly common carp genome ,scaffold LG8
TR580_c10_g1	1279	p2	(TA)10	1195	1214	ctccaccatcattttgtatcttttatccatgtaatttattttcaggcagtgaaatcttaccatctttattgtatgctaggtactttgcttgattccaaattgatcacaattttcttcccagttttattgcattaacactcttgataaccctgtgcaccaaaaccatgcaactctgtcctgtctttgtctgagcagaacttttgaatatcctgttaacagcaaactattaaaaagtatgagctacaaagtttcagctgcagcctgcttgcgcatgtaatgaagatctctggcactctggttTATATATATATATATATATAattttttttaatataaaatgtatgaacttgtatcttgccattgactatttaaagatttgattttt	N.A.
TR4455_c5_g1	2365	c	(AT)7aataa(T)10	1986	2014	ttgttctattgtgatttattattagcatcttaatgtgcttaattttgtcaaagatgaggagcaatgatgagctctttagatgtcaaatttgttatcaaattcaaaagtggctctgaattgctacctgtatagtattgcaatggcttgactttgtgtcaaattctgttaataatgttacaagtatttatatgctgccctctggttgtgaggtcaccagtgctgaggattgtgggaaatgtagttcagctggtctggacatggaacacacaatgcactgctaaatatctggtggtcattttaATATATATATATATaataaTTTTTTTTTTcttctatgggcgaatttttgtattatgctaaagtgaacagacacgttcaaacgatcatgcgttttaatga…	Cyprinus carpio genome assembly common carp genome ,scaffold LG34
TR25125_c0_g2	1855	p2	(TG)16	1823	1854	ctcagaatccttcggcctccatcagcagcatccggatcacatgagcgccgtcgcagggctcctcgagggccacggcattcccatgcctggtgtcccgctgctggccgccgcccggatgcccttcccggagctgctgtggcgggcggtcgcggggccggtggggaaatccctggataaagccgaaggaggctcgtctccgcacgggagcggctcggtcacacatagaacgtgggacgaggaagatgaggagcaggaagctgctggcgaggaggaagagtgacggatatgtgtgtgtctctcTGTGTGTGTGTGTGTGTGTGTGTGTGTGTGTGt	N.A.
TR82559_c0_g1	1329	p3	(TCA)8	1266	1289	aggtagcgtagctgtcctctggtgtcctctgatttagctgctaaatctgctgtggtggcggtggtattagttgcaccactgacagtgtgctgatgaccagaggaaaatataaacgtgtgggaattttctgtaccatcactgtcctctgtgccgtccacgacccttgggctgagatttgcgaggtcaggctttgcaacagtagtatgctgaaactggagctttttgttggtttggtgatcatttttctgcatgtgcgttttctgtttggttccacaactgagataatgtatctgatcatctTCATCATCATCATCATCATCATCAtctccctcgtcttgatgctcagctattggtggatagcact	Cyprinus carpio genome assembly common carp genome ,scaffold LG3
TR22673_c0_g1	3039	p2	(GT)7	2534	2547	tgaagtttctgcagcatggaactctggtgggtttgctgccggttcctcatcccatcctcatccgcaagtaccaggctaatgagggcacggctctgtggttccgcacgtacatgtggggcatcatcttcttgcgtaacgtggatcctcctgtttggtacgacactgatgtcaagctgtttgagatccagagaatttaatgacatcaagagaatcgactcggtttcaccaaactgaacactcccaaagatgaatttaacttcatattatcgctccaaaattgagtctaagatttagttttccGTGTGTGTGTGTGTgagagactgaatgaaatgatactgctcagtcaaactgttctgttattttcattgtttcatttcccgctgtgagtcgatccatgag…	Danio rerio HID1 domain containing b (hid1b), mRNA >gi|49903973|gb|BC076413.1| Danio rerio zgc:100980, mRNA (cDNA clone MGC:100980 IMAGE:7148320), complete cds
TR15166_c0_g1	1502	p2	(AC)8	349	364	gctggaaaaatccttctgtaagtgattatatttaaggtgtgatctctgctattcttttatatttagaacgattctgagcatctttattagttggtgccaacaggcctttacacgttttcacattgaggctagtatgttttaataaaagttacaataaagtatattagccaaaacaaagtaaacaacacgcagttcaagccatctgaaaaggcagtttcacttttctctggagaactgcttgtttccatggatacggctgaatttcccaggacaaactttcctgccaactttaaactgaagACACACACACACACACcacgtgcgtagaggttatgaacttattattttccctttctgagctctgatttggcttttgagaggattttttggatggagcaa…	N.A.
TR72328_c1_g2	1159	p2	(CT)6	948	959	atggcggatgaaccttgggaaggggagagcgttgagcctcgcagggctctcgatagcacttgtatctcaactttggtgaactttgagtgcctctaggggcaccgtaatcgcgcgaattcgttcgatttcgtacgttttggactgtagagacgttaacgcgtacgttttgtgactgtttcgtcgaaaaacgccgtggtgtgtgcgtagagtggccagtcgttgttttccctgcctcgcactggcagccatggcggtcctccatttttagtgcgctctgctgggctcttctactctctctccCTCTCTCTCTCTcccacagagcgctgcagtaaacactcctgtgcgcacttaaaacgatgggcacaaaactaactgctgcctcgttttccctgccctgtt…	Cyprinus carpio genome assembly common carp genome ,scaffold LG36
TR66530_c0_g1	3153	p2	(TA)9	34	51	aaaattaatagcattcaattcacatacgatattTATATATATATATATATAaaaattcagatgaacaatagaaataaagtggctgcagtaatgtgtcaaaaacagaaggtgcatcgcaacacacttccagtgcaaacagctccagtgattataataggagcacatccagtgtagatacagtgccaatactcagagcatgtaagatgtgtacatgtatgattgtttaaacatatatatttttattaggtttttttgtattacgttcaacactttggtattactctgcaatgcatacctctgcaagccaatcaataagtgacagctgaatctcagatctcctgtttggcagat	PREDICTED: Danio rerio ras and Rab interactor 2-like (LOC101882011), mRNA
TR32079_c2_g2	1944	p2	(AT)6	127	138	atattagccataaaatacaggaatgtactagtacaaatgcaatcatgactctgaaaatgtgctatatataaatatatagatctttatttatgcttggttaatattaaaatacagttataatacaaaATATATATATATgtagaaaatatcagtgcatacaattttacttcacaaatatcagtaaacataacattattgaaagcatcatttggcagtatatacatttcattatttggaagacagttcatcagctatgaacgtaatactgggacttaaaaacaataattgtcagcaataatggatctaaccacttttacagctgtcaatataatctggtttaaccaatacaatgatttcccacccattccatcccacagtgttggtttacttgcatacagt…	N.A.
TR63298_c0_g1	2035	p4	(ATAA)9	1	36	ATAAATAAATAAATAAATAAATAAATAAATAAATAAataggaaaaagtgctgtaatggaagatcacaattacagacataaagcagatgaaattcaatggtgtaatttactaaataatgcaatgtgttgatgggacgctggtagacagatagatgttttgtactgtatatacagtatggtttactgcacattcacattgttgtcatcagaagatactggttgttgcaatatttctatactggccagtctcaaactaaaatgggtggaagatgcccccaccttgagaacatgtgcattaacttttaaattgtaacctatttagatataagtttaacgt	N.A.
TR21757_c0_g1	4886	p3	(CAT)8	4331	4354	caatgcctttcttccaggataagttatatgctgtgccacatccagcactattcctgctggataactatctggaggtgtatttatggcaaagttgtgaagtttcagtctcacagcacccccactgggacaaagagaagaagtgcgccatggagactgccttacagtactgcaaagagagaaatcccagacggcctcccatgacgtaccttattgatgaaggggcagagcctctcacctttactaatatattcccttcatgggagatgagactgacacaaggaatacaggtgagtgaggacaCATCATCATCATCATCATCATCATatacatgaaacatttgtttgtgttttcttccaggactgcacagtgtgcaaaaagctgactttggtgcaggatgct…	N.A.
TR33114_c2_g2	1162	p2	(CA)11	79	100	gtaagagctgcaccgcatgcttcctattgcctgccagcctggaacaggctcactcacacttaaacatatacacacactCACACACACACACACACACACAcgcacacacatgcacacaacacttaccactactcactcacatgcacacacaagggcctgggcttctgctacagacaacagatactaaaacagaagtcttaaattctgagctacatgctatgataaaacgttaaatgtaatttgtcttttttctgtaacaatatttcattttaacaacttgtaagttgtttaaacgtaagtatttcttaagtatgctaatatctcctttacacacaactttacatcattagcacatgctagctagatgtttagctcttgacaaccaataaaaaaaaattgg	Cyprinus carpio genome assembly common carp genome ,scaffold 000001302
TR43235_c3_g15	1634	p2	(AT)7	1213	1226	aaaataccacaaatgcgttgtctggattaatatgcaagctaagagcaatgctattcccaaaaccaaatacaatttcaaacagattgtgttgctattagatttgtgtgaaggacggattatccacaaatatgcaatgcaggataagtagttttgttgtatttacactagctagtatggtaaaatagtatgggatttgattttacatttgtccatatagtctgtaacacatatatattatgttagtacgttagtatctgtgatgtttgcaatatgttatacacaaaacaaaagacaacctaaATATATATATATATctatacatttttcttgtttctgaactatactaataaaaaaacatcacaaataaagccaaaatgtgtcagcctacctgcactgatt…	N.A.
TR43235_c3_g15	1634	p4	(TATC)5	1612	1631	taacaaaattcacattagtctgatatgtcagtctgaacccacaaaacacattatgcgcatgaaacaagcaatctaacacagaaagagatgcaatattatgcagtttgccgtagaccactgacataccaaggttttgtgtacatgtgtgtgctgcttttatgctgttcgctaatatgatttaccaaattagcgaccatatacagccaacagtttagtgtcattacaatctattcatcatgtcagtggcaaattagtactagcaactatgttaaacatcatttcactatctatctatctattTATCTATCTATCTATCTATCtat	N.A.
TR52412_c0_g1	2078	p3	(GAT)8	48	71	agcagttaacagtgccaaatgtgtttctcaattgtgacgacgacgacGATGATGATGATGATGATGATGATgagactgaggagaaaaatagcagcccaccgtctaagaggaaagccttgaatgcatcacagaaatccctagattgttgtagtttcttctccggtgactggaactcttttctcacactcatgcgaaataaaacctcgtcgtcaaaatatgacattatcttcacatcagaaaccatatacaacacagactactactcttctcttcatagtgtgttttgtgacctgcttgctgaggatggaattgtttatttggcaaccaagtctcactattttggagtaggaggtggccttcatctgtttgag	Danio rerio phosphoglycerate mutase 1a, mRNA (cDNA clone IMAGE:5604254), partial cds
TR49710_c3_g1	1731	p3	(GAA)5	1432	1446	caagagtcgacagcttcgatgatctgcgaggatacagccattgcggctaacatagcatcctctattatctgtgaaaagagtgttgagactcctaaacgagaggtaccaagcgttcctggtccagaagctgcgaccctgagggcggtgccaaacaaactccacttccctgcagcttccagcagtgaaaccagtgcccttggatccgacacttccgccgctgacaaaaagaaggaggaagagcacaactactcattattcttaaccagggccagactggcagggaaggccattgctgacatgGAAGAAGAAGAAGAAgaggaggaggaggaaggcgaaggcgaaggtgaagaagaggaggaggaggaagaggcagagggactggacctagatgatgaagac…	PREDICTED: Danio rerio creb3 regulatory factor (crebrf), transcript variant X1, mRNA
TR43216_c4_g5	3706	c	(A)37gacaacaacaagtaaactttcttagaacatttcacttatacagctacattttcttggaagac(T)11	1	110	AAAAAAAAAAAAAAAAAAAAAAAAAAAAAAAAAAAAAgacaacaacaagtaaactttcttagaacatttcacttatacagctacattttcttggaagacTTTTTTTTTTTgggtttagtttttttttaaatcctttttttcctggaatgctttttccttttttttattttttacattttatgttacttgaaaatctctccctcccctcttaatatttatatagttcgcttttggtggcattcacaagctgatagtttgacatttccgtaccataatcatccccccttaaagtggggaacaagttcaaagcctctactccctgataccgaccatcgtcattcatctagtcatctagttgaaaaaggtgtgcttgtgcaaccacctggttgcttctcagca…	Hypophthalmichthys molitrix microsatellite HysdE325-1 sequence
TR43216_c4_g5	3706	p2	(CA)11	946	967	ctggctaagtgatgcaagtcagtactgaaaggacacactctggaagtgcttgagtaatggaggaaaaaagctagctatttctattgggaaggagattttcttcttggaattaaaaggctgtggggatggacagtgatgcattaagtaaggtgaggcactattatcagagcttcgctccacttatacaagatctctgctaaagtaatgcaagttaaaatggccttcatcagagttgcataagcacataccagtattttcagtatctgctgaaggggagggggatatatgcgcacgcacacgCACACACACACACACACACACActcactcacaggaagaacgttcctgaaaaacaaatgcagttgtatctctcacagagaaaattcacagtggatccagt…	Hypophthalmichthys molitrix microsatellite HysdE325-1 sequence
[truncated: 11,567 more rows]
