# Supplementary material for: De novo assembly, characterization and annotation for the transcriptome of Sarcocheilichthys sinensis
Source: PLoS One. 2017 Feb 14;12(2):e0171966. doi: 10.1371/journal.pone.0171966 (PMC5308828; doi:10.1371/journal.pone.0171966)
Supplement: S7 Table — (XLSX) [file pone.0171966.s010.xlsx]

## Sheet: Sheet1
S7 Table. Frequency of different SSR types in transcriptome of Sarcocheilichthys sinensis.
Motif	Number	5 repeats	6 repeats	7 repeats	8 repeats	9 repeats	10 repeats	11 repeats	12 repeats	13 repeats	14 repeats	15 repeats	More than 15 repeats
A/T	17565	0	0	0	0	0	4485	2892	1848	1299	932	730	5379
C/G	442	0	0	0	0	0	181	111	57	34	12	11	36
AC/GT	5591	0	1308	892	573	494	405	462	423	119	138	91	686
AG/CT	2292	0	788	370	220	135	103	130	85	27	42	34	358
AT/AT	1354	0	430	281	164	126	110	77	34	20	26	18	68
CG/CG	58	0	43	11	3	1	0	0	0	0	0	0	0
AAC/GTT	284	145	72	31	22	2	4	4	1	2	0	1	0
AAG/CTT	174	106	34	22	9	2	0	1	0	0	0	0	0
AAT/ATT	646	257	139	97	81	7	15	21	11	5	3	2	8
ACC/GGT	114	73	19	18	2	0	0	2	0	0	0	0	0
ACG/CGT	12	9	2	1	0	0	0	0	0	0	0	0	0
ACT/AGT	13	9	3	0	0	0	0	0	0	0	0	0	0
AGC/CTG	341	196	99	30	10	3	1	0	0	2	0	0	0
AGG/CCT	430	227	83	62	38	7	6	5	1	1	0	0	0
ATC/ATG	568	232	134	68	90	6	17	4	3	4	1	1	8
CCG/CGG	51	32	7	1	11	0	0	0	0	0	0	0	0
AAAC/GTTT	88	54	24	7	1	1	0	0	1	0	0	0	0
AAAG/CTTT	83	22	18	5	4	3	1	1	2	5	2	3	17
AAAT/ATTT	73	43	23	2	2	2	0	0	0	0	0	0	1
AACC/GGTT	5	3	1	0	1	0	0	0	0	0	0	0	0
AACG/CGTT	2	2	0	0	0	0	0	0	0	0	0	0	0
AACT/AGTT	4	3	0	0	0	0	0	0	0	0	0	0	1
AAGC/CTTG	2	2	0	0	0	0	0	0	0	0	0	0	0
AAGG/CCTT	13	2	2	2	1	0	1	1	1	0	0	1	2
AATC/ATTG	13	7	4	1	1	0	0	0	0	0	0	0	0
AATG/ATTC	15	8	4	0	0	0	0	0	0	1	0	0	2
AATT/AATT	1	0	1	0	0	0	0	0	0	0	0	0	0
ACAG/CTGT	45	16	16	4	2	2	0	1	1	0	0	1	2
ACAT/ATGT	27	13	10	0	0	0	0	1	1	1	0	0	1
ACCT/AGGT	1	1	0	0	0	0	0	0	0	0	0	0	0
ACGC/CGTG	11	6	2	1	1	1	0	0	0	0	0	0	0
ACGG/CCGT	4	1	3	0	0	0	0	0	0	0	0	0	0
ACTC/AGTG	79	27	34	2	3	3	1	1	1	0	2	1	4
ACTG/AGTC	5	3	1	0	0	0	0	1	0	0	0	0	0
AGAT/ATCT	98	22	24	5	5	5	5	3	5	5	1	3	15
AGCC/CTGG	1	0	1	0	0	0	0	0	0	0	0	0	0
AGCG/CGCT	2	1	1	0	0	0	0	0	0	0	0	0	0
AGGG/CCCT	6	3	2	1	0	0	0	0	0	0	0	0	0
ATCC/ATGG	76	32	24	3	2	2	3	2	1	1	1	3	2
ATGC/ATGC	2	0	2	0	0	0	0	0	0	0	0	0	0
AAAAC/GTTTT	5	3	0	1	0	0	1	0	0	0	0	0	0
AAAAG/CTTTT	4	1	0	1	0	1	0	0	0	0	1	0	0
AAAAT/ATTTT	7	4	1	0	2	0	0	0	0	0	0	0	0
AAACT/AGTTT	1	1	0	0	0	0	0	0	0	0	0	0	0
AAAGC/CTTTG	1	1	0	0	0	0	0	0	0	0	0	0	0
AAAGG/CCTTT	6	1	0	0	0	1	0	0	1	2	1	0	0
AAATT/AATTT	3	1	0	0	1	0	0	0	0	1	0	0	0
AACAC/GTGTT	1	0	0	0	0	0	0	0	0	1	0	0	0
AACGT/ACGTT	1	1	0	0	0	0	0	0	0	0	0	0	0
AAGAG/CTCTT	8	0	0	0	0	2	1	1	0	2	1	0	1
AATAG/ATTCT	3	1	1	0	0	1	0	0	0	0	0	0	0
AATAT/ATATT	1	0	1	0	0	0	0	0	0	0	0	0	0
AATTC/AATTG	1	1	0	0	0	0	0	0	0	0	0	0	0
ACACT/AGTGT	2	1	0	1	0	0	0	0	0	0	0	0	0
ACAGG/CCTGT	2	1	0	0	0	0	0	0	0	0	0	0	1
ACAGT/ACTGT	2	0	1	1	0	0	0	0	0	0	0	0	0
ACCTC/AGGTG	1	1	0	0	0	0	0	0	0	0	0	0	0
AGAGG/CCTCT	3	2	0	1	0	0	0	0	0	0	0	0	0
AGCGC/CGCTG	1	1	0	0	0	0	0	0	0	0	0	0	0
AGCTC/AGCTG	1	1	0	0	0	0	0	0	0	0	0	0	0
CCCGG/CCGGG	1	0	0	1	0	0	0	0	0	0	0	0	0
AAAAAG/CTTTTT	1	1	0	0	0	0	0	0	0	0	0	0	0
AAAGAC/CTTTGT	2	0	0	1	1	0	0	0	0	0	0	0	0
AAATGT/ACATTT	1	1	0	0	0	0	0	0	0	0	0	0	0
AAGCAG/CTGCTT	1	0	0	1	0	0	0	0	0	0	0	0	0
ACACAG/CTGTGT	1	0	0	0	0	0	0	1	0	0	0	0	0
ACACTC/AGTGTG	6	2	0	1	0	0	2	0	1	0	0	0	0
ACAGAT/ATCTGT	1	1	0	0	0	0	0	0	0	0	0	0	0
ACCAGG/CCTGGT	1	0	0	0	0	1	0	0	0	0	0	0	0
AGAGCC/CTCTGG	3	0	2	0	0	0	0	1	0	0	0	0	0
AGATGC/ATCTGC	2	0	0	2	0	0	0	0	0	0	0	0	0
AGCTCC/AGCTGG	1	0	0	1	0	0	0	0	0	0	0	0	0
Total	30666	1584	3364	1929	1250	808	5342	3723	2478	1532	1163	900	6592
