# Supplementary material for: De novo assembly, characterization and annotation for the transcriptome of Sarcocheilichthys sinensis
Source: PLoS One. 2017 Feb 14;12(2):e0171966. doi: 10.1371/journal.pone.0171966 (PMC5308828; doi:10.1371/journal.pone.0171966)
Supplement: S8 Table — (XLSX) [file pone.0171966.s011.xlsx]

## Sheet: Sheet1
S8 Table. Information of primers designed for SSRs developed from the transcriptome of Sarcocheilichthys sinensis.
Unigene ID	Forward Primer 1 (5'-3')	Tm (°C)	Size (bp)	Reverse Primer 1 (5'-3')	Tm (°C)	Size (bp)	Product Size (bp)	Start position	End position	Forward Primer 2 (5'-3')	Tm (°C)	Size (bp)	Reverse Primer 2 (5'-3')	Tm (°C)	Size (bp)	Product Size (bp)	Start position	End position	Forward Primer 3 (5'-3')	Tm (°C)	Size (bp)	Reverse Primer 3 (5'-3')	Tm (°C)	Size (bp)	Product Size (bp)	Start position	End position
TR34374_c0_g1	GGCTCCTTCTGTGCACTTTC	59.997	20	TTGGTAGCATAATTTGTCACACG	59.939	23	226	2917	3142	ATTGATCCCGCTCATTCAAG	60.036	20	TTGGTAGCATAATTTGTCACACG	59.939	23	154	2989	3142	TAACCATTGATCCCGCTCAT	60.296	20	TTGGTAGCATAATTTGTCACACG	59.939	23	159	2984	3142
TR60666_c2_g1	GATACCACCGGGATAGGGAT	59.866	20	AGCGGAGAGCAGAAGTCAAC	59.751	20	178	2076	2253	GATAGGGATGACCGTGATGG	60.158	20	AGCGGAGAGCAGAAGTCAAC	59.751	20	167	2087	2253	GGATAGGGATGACCGTGATG	60.158	20	AGCGGAGAGCAGAAGTCAAC	59.751	20	168	2086	2253
TR8388_c0_g1	ATAACCCATCCTCCCACCTC	60.015	20	AGATGGCTGCATCTCTTGCT	60.127	20	162	809	970	GATAACCCATCCTCCCACCT	60.015	20	AGATGGCTGCATCTCTTGCT	60.127	20	163	808	970	TTCCGATCCACTTAGGGTTG	59.926	20	AGATGGCTGCATCTCTTGCT	60.127	20	131	840	970
TR8388_c0_g1	AACAAGCTGCTCTTCCTCCA	60.134	20	TATGTTTTCAGTTGGCGGTG	59.585	20	205	1293	1497	ACAAGCTGCTCTTCCTCCAA	60.134	20	TATGTTTTCAGTTGGCGGTG	59.585	20	204	1294	1497	CATTGCAAAACAAGCTGCTC	59.614	20	TATGTTTTCAGTTGGCGGTG	59.585	20	213	1285	1497
TR8388_c0_g1	AGCCATGCATGTGTCTGTGT	60.196	20	TTCTTTTCCTTTCCCCAGGT	59.912	20	164	1894	2057	TCTCAGCTGGAAGGGAAAGA	60.065	20	CTTTTCCTTTCCCCAGGTCT	59.548	20	249	1807	2055	AGCCATGCATGTGTCTGTGT	60.196	20	CCTTTCTTTTCCTTTCCCCA	60.395	20	167	1894	2060
TR30220_c0_g1	GGAGATGATGAGCAACGACA	59.794	20	TCTCAACATCCGCATTGGTA	60.073	20	277	783	1059	GTGGAGATGATGAGCAACGA	59.794	20	TCTCAACATCCGCATTGGTA	60.073	20	279	781	1059	TGGAGATGATGAGCAACGAC	59.794	20	TCTCAACATCCGCATTGGTA	60.073	20	278	782	1059
TR4442_c10_g1	GAGGGACAACACCGACATCT	59.969	20	TTCTGCTGTGCTGTCTGCTT	59.929	20	229	956	1184	AGATGAGGGACAACACCGAC	59.969	20	TTCTGCTGTGCTGTCTGCTT	59.929	20	233	952	1184	GAGGGACAACACCGACATCT	59.969	20	TTTCTGCTGTGCTGTCTGCT	59.929	20	230	956	1185
TR14495_c12_g5	TTTTGGCATGGCTAAAATCC	59.907	20	AAAATTTTCTGGCGCAACCT	60.958	20	218	2664	2881	TTTTGGCATGGCTAAAATCC	59.907	20	CGCAACCTCATATGCTCCAT	61.023	20	206	2664	2869	TTTTGGCATGGCTAAAATCC	59.907	20	AAAATTTTCTGGCGCAACC	60.067	19	218	2664	2881
TR67312_c0_g2	CAAGACGCAATTAAGCGACA	60.014	20	GACTGACAAACTGTCCTGTTCCT	59.699	23	235	2054	2288	CAAGACGCAATTAAGCGACA	60.014	20	GACTGACAAACTGTCCTGTTCC	58.697	22	235	2054	2288	AAGGCTCTTCCTAACCAGCC	59.848	20	GACTGACAAACTGTCCTGTTCCT	59.699	23	215	2074	2288
TR604_c0_g2	CGGTCACTCCTCAGCATACA	59.855	20	TAGTTTCAGGGAGCCAGCTT	59.077	20	280	2734	3013	CGGTCACTCCTCAGCATACAT	60.149	21	TAGTTTCAGGGAGCCAGCTT	59.077	20	280	2734	3013	CGGTCACTCCTCAGCATACA	59.855	20	AGTTTCAGGGAGCCAGCTT	59.029	19	279	2734	3012
TR604_c0_g2	ACAACGGGTTGGGATGAATA	60.051	20	AGCTTGAGGGGACAGGATTT	60.074	20	267	3299	3565	TACAACGGGTTGGGATGAAT	60.051	20	AGCTTGAGGGGACAGGATTT	60.074	20	268	3298	3565	ACAACGGGTTGGGATGAATA	60.051	20	AAGCTTGAGGGGACAGGATT	60.074	20	268	3299	3566
TR51482_c2_g1	TATGACTGCAGAAACAGCGG	60.011	20	TTTTCCCACCCTATGGGATT	60.37	20	201	738	938	TATGACTGCAGAAACAGCGG	60.011	20	CCACCCTATGGGATTGAACA	60.572	20	196	738	933	CAGTCTGAACTGCAGCAGGA	60.333	20	TTTTCCCACCCTATGGGATT	60.37	20	278	661	938
TR63384_c0_g1	ATGCACGCTAGGCTTTTGAT	59.873	20	TGTTTTGGCGTCTGTGTAGC	59.911	20	193	388	580	ATGCACGCTAGGCTTTTGAT	59.873	20	AAGGTGCGAGTTTGTTTTGG	60.147	20	205	388	592	ATGCACGCTAGGCTTTTGAT	59.873	20	CAGGGGAGTAAAGCAGGTCA	60.246	20	171	388	558
TR18630_c1_g1	CCCACTTGGTTTGTTCTTTG	58.105	20	GGAGAGCAGCAGTAACAGGG	60.012	20	266	68	333	CCCACTTGGTTTGTTCTTTG	58.105	20	TCTGCAGTAGGAGAGCAGCA	60.032	20	275	68	342	CCTCCTACGCTAACCTTACCC	59.165	21	AGGTCACCGTGATGAAGAGG	60.112	20	227	50	276
TR5474_c1_g1	AAGAGGAAAGTGCTTCGCAA	60.132	20	GCAGCTCATCAAACGCAATA	59.983	20	240	749	988	AAGAGGAAAGTGCTTCGCAA	60.132	20	TCGATGGGGTTTTTGAAGTC	59.91	20	265	749	1013	AAGAGGAAAGTGCTTCGCAA	60.132	20	ATGAGTGCAGCGCATAACAC	59.902	20	199	749	947
TR1956_c0_g1	CCATCGTTCAGGTGACTTCC	60.51	20	CATCCTTTTGACTGATCCCG	60.452	20	213	302	514	TCGTTCAGGTGACTTCCTCA	59.388	20	CATCCTTTTGACTGATCCCG	60.452	20	210	305	514	TCGGGTTCACATCATTGTTC	59.348	20	CATCCTTTTGACTGATCCCG	60.452	20	119	396	514
TR1956_c0_g1	TGAGACTCGCGCATCATATC	59.939	20	ACGTGACCAACAAAACGTCA	60.049	20	255	1817	2071	TGAGACTCGCGCATCATATC	59.939	20	CACGTGACCAACAAAACGTC	60.049	20	256	1817	2072	GCGCATCATATCTGGGTCTT	60.066	20	ACGTGACCAACAAAACGTCA	60.049	20	247	1825	2071
TR33648_c0_g3	AATCAGTGGACGAACCATCC	59.786	20	GCAGGTCTCTGAGTCGGTTC	59.993	20	197	1857	2053	AATCAGTGGACGAACCATCC	59.786	20	GACGCCAGCACCGTTATTAT	59.988	20	268	1857	2124	TCAGTCGGTCAATCAGTGGA	60.246	20	GCAGGTCTCTGAGTCGGTTC	59.993	20	207	1847	2053
TR63340_c12_g1	TGAAATGAGCTGATGCCAAG	59.948	20	TTACAAGATGGGCAGAGCCT	59.836	20	158	3110	3267	TGAAATGAGCTGATGCCAAG	59.948	20	TTTACAAGATGGGCAGAGCC	60.214	20	159	3110	3268	TGAAATGAGCTGATGCCAAG	59.948	20	TCTGGTGTGTGAAAGAGCCA	60.44	20	245	3110	3354
TR63340_c12_g1	GAAGTTGACGAGGAGGCTTG	59.989	20	CTATGCAAAGTTCTTCCCGC	59.845	20	262	4132	4393	GGAGGCTTGTAAAAGATGCG	59.845	20	CTATGCAAAGTTCTTCCCGC	59.845	20	251	4143	4393	GAAGTTGACGAGGAGGCTTG	59.989	20	CCTCCTGTATTTCGCTCCAC	59.694	20	243	4132	4374
TR33141_c14_g2	GCTCACAAATGTAATTTTGTTCC	57.751	23	CTTGTGCTCTGAGTTGCCTG	59.77	20	279	11	289	GCTCACAAATGTAATTTTGTTCCT	58.677	24	CTTGTGCTCTGAGTTGCCTG	59.77	20	279	11	289	GCTCACAAATGTAATTTTGTTCC	57.751	23	TGTGCTCTGAGTTGCCTGAG	60.333	20	277	11	287
TR49655_c0_g2	TCCTTGCTGAATTTAATTATTCATGT	59.389	26	AGGGAACAAACACTGCATTT	57.173	20	163	10	172	TCCTTGCTGAATTTAATTATTCATGT	59.389	26	TGAATTAGGGAACAAACACTGC	59.134	22	169	10	178	TCCTTGCTGAATTTAATTATTCATGT	59.389	26	GTGAATTAGGGAACAAACACTGC	59.926	23	170	10	179
TR49655_c0_g2	CAAATGCAGTGTTTGTTCCC	59.024	20	TGTGGCCACTGTTTCAGAGT	59.31	20	265	152	416	CAAATGCAGTGTTTGTTCCC	59.024	20	AGTGTGGCCACTGTTTCAGA	59.31	20	267	152	418	CAAATGCAGTGTTTGTTCCC	59.024	20	GTGTGGCCACTGTTTCAGAG	59.31	20	266	152	417
TR20856_c12_g1	CCCAAGACAATCCTTTGGAA	59.903	20	GTCATTTTGCATCTCCAGCA	59.805	20	161	1594	1754	CCCAAGACAATCCTTTGGAA	59.903	20	TGTCATTTTGCATCTCCAGC	59.805	20	162	1594	1755	CCCAAGACAATCCTTTGGAA	59.903	20	CAGCAAAGGCATCCTGATTT	60.214	20	146	1594	1739
TR46194_c9_g2	TTGACTGCGTATGTGCATGA	59.859	20	TGCGGAAGCACAAAACATAG	59.872	20	112	3520	3631	TTGACTGCGTATGTGCATGA	59.859	20	TGGACATAATGCCCCTTGTT	60.192	20	252	3520	3771	TTGACTGCGTATGTGCATGA	59.859	20	GTGCGGAAGCACAAAACATA	59.735	20	113	3520	3632
TR46194_c9_g2	TGGAGAGGGGAAATCAGTTT	58.568	20	AGGGTTCAAGTCACAAGACGA	59.754	21	272	8243	8514	TGGAGAGGGGAAATCAGTTT	58.568	20	GGGTTCAAGTCACAAGACGA	58.697	20	271	8243	8513	TGGAGAGGGGAAATCAGTTT	58.568	20	GGGTTCAAGTCACAAGACGAC	59.613	21	271	8243	8513
TR10597_c0_g4	CATCCTTTGGCAGGTAGCTC	59.836	20	CGGTTTTGTCCACGTCTGTA	59.609	20	187	2980	3166	CATCCTTTGGCAGGTAGCTC	59.836	20	ACGGTTTTGTCCACGTCTGT	60.466	20	188	2980	3167	GACTCAAAGGGGGTCCAGAT	60.314	20	ACGGTTTTGTCCACGTCTGT	60.466	20	100	3068	3167
TR17028_c5_g1	CGCTTTAACCCTGGAGTGAG	59.869	20	CAGGTGTGTAAAGTGCACGG	60.213	20	212	6287	6498	CCCTGGAGTGAGTGAGAAGG	59.828	20	CAGGTGTGTAAAGTGCACGG	60.213	20	204	6295	6498	CGCTTTAACCCTGGAGTGAG	59.869	20	GGACACACCAGTGCAACAGT	59.63	20	194	6287	6480
TR56308_c0_g6	TATGGGGTGTCTGGAGAAGC	60.073	20	GTGTGTGCGCGTGTGTGT	61.571	18	195	1237	1431	TATGGGGTGTCTGGAGAAGC	60.073	20	GTGTGTGTGCGCGTGTGT	61.571	18	197	1237	1433	TATGGGGTGTCTGGAGAAGC	60.073	20	GTGTGCGCGTGTGTGTGT	61.571	18	207	1237	1443
TR29821_c0_g2	GTACTCCTTGATAGCTCTCTCCAT	57.303	24	AAGGATGGTTTTGAACGACG	59.971	20	112	0	111	GTACTCCTTGATAGCTCTCTCCAT	57.303	24	GACCGAAGGATGGTTTTGAA	59.91	20	117	0	116	GTACTCCTTGATAGCTCTCTCCAT	57.303	24	GATGGTTTTGAACGACGGTT	59.836	20	109	0	108
TR9093_c2_g3	TTCTGAGCCAACTGACGATG	59.984	20	GGAGCACTTCTCTCATTCGC	60.104	20	280	1747	2026	TGTCGACGAAGATGGTTTCA	60.24	20	GCCTGGCCTCACAATTACAT	59.962	20	274	1816	2089	TGTCGACGAAGATGGTTTCA	60.24	20	TTACAGACACGACGACGGAG	59.897	20	227	1816	2042
TR70297_c4_g1	GAAGCATGGATCATAGCAGGA	60.192	21	AAACCTCCCCCTCTCTCTCA	60.186	20	269	439	707	GAAGCATGGATCATAGCAGGA	60.192	21	TGCAGAGGATGAGGGGTTAG	60.21	20	202	439	640	GAAGCATGGATCATAGCAGGA	60.192	21	AGTGATGCAGAGGATGAGGG	60.223	20	207	439	645
TR30161_c0_g2	TCGCGTTTTTCTGTCTGATG	59.988	20	CATGTGTGTCTGCATGCGT	60.35	19	130	1705	1834	TGCCGACACAAAAATACTGG	59.585	20	CATGTGTGTCTGCATGCGT	60.35	19	182	1653	1834	CCGACACAAAAATACTGGCA	59.585	20	CATGTGTGTCTGCATGCGT	60.35	19	180	1655	1834
TR46303_c0_g1	ATTGTCCAAGAGCATCCAGG	60.073	20	ACTTGCTCTCACTGCCACCT	60.057	20	260	1265	1524	AGAGCATCCAGGTCCCTCTT	60.216	20	ACTTGCTCTCACTGCCACCT	60.057	20	252	1273	1524	AGCCTGTGTCCTGTGTGATG	59.738	20	ACTTGCTCTCACTGCCACCT	60.057	20	226	1299	1524
TR51780_c0_g1	GACCAGCAGTTGTTCCACCT	60.159	20	GTTGAGCTCCTGTCTCAGGG	59.986	20	146	1025	1170	GGTATCTCCTGCCGACTCTG	59.827	20	GTTGAGCTCCTGTCTCAGGG	59.986	20	165	1006	1170	ACCCCATTAACGCAGATGTC	59.82	20	GTTGAGCTCCTGTCTCAGGG	59.986	20	124	1047	1170
TR50023_c0_g2	TGGCAACACTATCAACACCAA	60.019	21	CCCGATGCTATGCATCTTTT	60.06	20	270	755	1024	TGGCAACACTATCAACACCAA	60.019	21	ACCCGATGCTATGCATCTTT	59.556	20	271	755	1025	TGGCAACACTATCAACACCA	58.543	20	CCCGATGCTATGCATCTTTT	60.06	20	270	755	1024
TR52937_c0_g1	TCATAAGTGAGCTACCCAGCA	58.541	21	TGGGATATAAGAGGAAGCCTCA	60.055	22	192	65	256	TCATAAGTGAGCTACCCAGCAC	59.406	22	TGGGATATAAGAGGAAGCCTCA	60.055	22	192	65	256	TCATAAGTGAGCTACCCAGCA	58.541	21	GAGGAAGCCTCATTTGTGATTT	59.598	22	182	65	246
TR52937_c0_g1	TGAGGCTTCCTCTTATATCCCA	60.055	22	AAACGGCTAAAAATCAAATCAAA	59.109	23	279	235	513	TGAGGCTTCCTCTTATATCCCA	60.055	22	AAAACGGCTAAAAATCAAATCAA	59.109	23	280	235	514	TGAGGCTTCCTCTTATATCCCA	60.055	22	AACGGCTAAAAATCAAATCAAA	57.894	22	278	235	512
TR56029_c0_g1	ATATCTCGGCAGCCATTGAC	60.066	20	GACTGTACCAAAAGTGCCCC	59.454	20	265	22	286	ATATCTCGGCAGCCATTGAC	60.066	20	GGACTGTACCAAAAGTGCCC	59.454	20	266	22	287	AACCAAGCATATCTCGGCAG	60.235	20	GACTGTACCAAAAGTGCCCC	59.454	20	273	14	286
TR42709_c7_g5	ACGTCGCTCTTCTCTGTGGT	60.057	20	AACCGGAAGGCGAAAGTTAT	59.966	20	194	516	709	CTCCCCTTACCCTCTCAACC	59.928	20	AACCGGAAGGCGAAAGTTAT	59.966	20	275	435	709	ACGTCGCTCTTCTCTGTGGT	60.057	20	GGCGAAAGTTATGGAGGTGA	60.074	20	186	516	701
TR65193_c3_g1	TGCATCGGCTGTTACTGTTC	59.871	20	CACGTTGATTCAAAGAGGGG	60.486	20	270	125	394	AGCACGGGCTACAAATTCAC	60.14	20	CACGTTGATTCAAAGAGGGG	60.486	20	247	148	394	CATGCATCGGCTGTTACTGT	59.746	20	CACGTTGATTCAAAGAGGGG	60.486	20	272	123	394
TR65193_c3_g1	TGAAGCTCCTCTTCTCTGGC	59.827	20	GGGAGAATCGAACACAATGG	60.317	20	265	581	845	TGTTGGAGCAATTACGTGGA	60.111	20	ACACAGAGAGAGCCTCGTGC	60.768	20	168	527	694	TGTCGTAACGGTGGAACTGA	60.152	20	ACACAGAGAGAGCCTCGTGC	60.768	20	273	422	694
TR8894_c0_g1	GTGTGTGTGCGTGTGTGTG	59.128	19	GGTCGTTCATTGTGACATGC	59.975	20	192	24	215	GTGTGTGTGCGTGTGTGTG	59.128	19	GGTCGTTCATTGTGACATGC	59.975	20	202	14	215	GTGTGTGTGCGTGTGTGTG	59.128	19	GGTCGTTCATTGTGACATGC	59.975	20	212	4	215
TR8894_c0_g1	CCACAAGCTGCTTAAATCCA	58.917	20	GTCATTCAGGGTTTGCCATC	60.326	20	273	1185	1457	CCACAAGCTGCTTAAATCCA	58.917	20	GTTGTCATTCAGGGTTTGCC	60.362	20	276	1185	1460	CCACAAGCTGCTTAAATCCA	58.917	20	TCGTTGTCATTCAGGGTTTG	59.541	20	278	1185	1462
TR8894_c0_g1	ATCGACTCTGATGGCAAACC	60.081	20	GCAAGTGATTAGAAACACAGTGG	58.827	23	267	1429	1695	CCTGAATGACAACGATGCAC	60.12	20	GCAAGTGATTAGAAACACAGTGG	58.827	23	248	1448	1695	GATGGCAAACCCTGAATGAC	60.326	20	GCAAGTGATTAGAAACACAGTGG	58.827	23	258	1438	1695
TR62071_c0_g1	CACATTTTTCCAATGAGCCC	60.309	20	AGTGTCACCATTCCGTAGCC	59.997	20	218	250	467	TTTTCCAATGAGCCCATGTT	60.309	20	AGTGTCACCATTCCGTAGCC	59.997	20	213	255	467	CACATTTTTCCAATGAGCCC	60.309	20	GTGTCACCATTCCGTAGCCT	59.997	20	217	250	466
TR62071_c0_g1	ACACAGCAGCAACTGTCCAC	59.948	20	GCCATGTTTATGGGAGGAAA	59.762	20	242	630	871	ACACAGCAGCAACTGTCCAC	59.948	20	TGGGAGGAAATGTAGCACAA	59.123	20	232	630	861	ACACAGCAGCAACTGTCCAC	59.948	20	GTGCATTGCAGAACTGGCT	60.008	19	273	630	902
TR50712_c6_g3	TGGTGCATTTAACTGGCTTG	59.729	20	GAGCCACCTGACAAAAGAGC	59.997	20	157	1652	1808	TGGTGCATTTAACTGGCTTG	59.729	20	CCACCTGACAAAAGAGCCAT	60.111	20	154	1652	1805	AATGCTAGCACTGAGGACGG	60.419	20	GAGCCACCTGACAAAAGAGC	59.997	20	256	1553	1808
TR70267_c0_g1	GCGTTTGAAAACAAAGGCAT	60.117	20	CCAAGACATTTAAGCCGCAT	60.096	20	251	44	294	AGTCACGCAGCACAATCATC	59.87	20	CCAAGACATTTAAGCCGCAT	60.096	20	188	107	294	GAGTCACGCAGCACAATCAT	59.87	20	CCAAGACATTTAAGCCGCAT	60.096	20	189	106	294
TR70267_c0_g1	TGAGGTCAGCTTCAACATGC	59.992	20	AACAGCGCTCACCTGAACTT	60.058	20	206	963	1168	ACAGCCACTGAGGTCAGCTT	60.057	20	AACAGCGCTCACCTGAACTT	60.058	20	214	955	1168	TGAGGTCAGCTTCAACATGC	59.992	20	TCCCCACTCAACAGCTTCTT	59.844	20	179	963	1141
TR52106_c0_g2	AGACCGGTGACCACACCTAC	59.883	20	TCCACGCTTTGACTGTCTTG	60.025	20	227	793	1019	TTATCACATGCCCATCCCTT	60.155	20	TCCACGCTTTGACTGTCTTG	60.025	20	150	870	1019	TTATCACATGCCCATCCCTT	60.155	20	AATGACTTCCTCTCTGGCGA	59.95	20	254	870	1123
TR42689_c9_g1	ATGCATTCCGAGTCCACTTT	59.556	20	TCTTCACTCCCCTCTCAGGA	59.913	20	274	898	1171	TACATGCATTCCGAGTCCAC	59.527	20	TCTTCACTCCCCTCTCAGGA	59.913	20	277	895	1171	ATGCATTCCGAGTCCACTTT	59.556	20	CTCAGGAACGGAAGAAATCG	59.807	20	261	898	1158
TR41990_c0_g1	ACGGCATTTCTGCTTTGTTT	59.752	20	CCCCAAAGTGCTGATCTAGG	59.688	20	185	635	819	GACGGCATTTCTGCTTTGTT	60.257	20	CCCCAAAGTGCTGATCTAGG	59.688	20	186	634	819	ACGGCATTTCTGCTTTGTTT	59.752	20	ATTTGGAAGGACCCCAAAGT	59.668	20	196	635	830
TR63598_c0_g1	ACCTGCTGCAAAACACCATT	60.559	20	TCAAAGCCCACCAGTTTAGC	60.249	20	210	322	531	AACCTGCTGCAAAACACCAT	60.559	20	TCAAAGCCCACCAGTTTAGC	60.249	20	211	321	531	GACAACCTGCTGCAAAACAC	59.344	20	TCAAAGCCCACCAGTTTAGC	60.249	20	214	318	531
TR50714_c1_g2	CACCCTGCTCAAGACTGTCA	60.022	20	ACAGAGCAGCCTGTGGAGAT	60.017	20	248	1590	1837	AGACTGTCATCCTCTGCCGT	59.866	20	ACAGAGCAGCCTGTGGAGAT	60.017	20	237	1601	1837	TCTTAACCGCTGAACCGAAC	60.249	20	ACAGAGCAGCCTGTGGAGAT	60.017	20	129	1709	1837
TR4473_c3_g1	TCACTGCTTCGGGTTAAACG	61.184	20	TGCGATATAGTTGTGGACGG	59.566	20	280	4264	4543	TCACTGCTTCGGGTTAAACG	61.184	20	TGTGGACGGACATAAAGTCG	59.566	20	269	4264	4532	TGATAAATCACTGCTTCGGG	58.721	20	TGTGGACGGACATAAAGTCG	59.566	20	276	4257	4532
TR16436_c9_g5	TCATTTCATCAAGTCAGCGTG	59.856	21	ACGGCCTGATGCAGTAATTC	60.103	20	256	608	863	TTTTTCCCCCTGTATTGAACA	59.302	21	ACGGCCTGATGCAGTAATTC	60.103	20	185	679	863	TCTCATTTCATCAAGTCAGCG	59.013	21	ACGGCCTGATGCAGTAATTC	60.103	20	258	606	863
TR8754_c0_g2	TACCATTTCATCCCCGACAT	60.014	20	GTCGTCCCATTGTGCTTTTT	59.978	20	119	2686	2804	TACCATTTCATCCCCGACAT	60.014	20	CGTAGCAGTCGAGAGCACAG	59.946	20	269	2686	2954	AGCGTGGTGAGCTTTCTGAT	60.02	20	TGGCTTCTTCCTCGATCTGT	59.95	20	279	2717	2995
TR8754_c0_g2	AATCCAGGTCAAATCCATGC	59.756	20	CTGGTTTAGCTGCATAGCCC	59.867	20	194	4373	4566	AATCCAGGTCAAATCCATGC	59.756	20	CCTGGTTTAGCTGCATAGCC	59.867	20	195	4373	4567	AATCCAGGTCAAATCCATGC	59.756	20	GTTTAGCTGCATAGCCCCAA	60.23	20	191	4373	4563
TR22097_c0_g1	TTTGTGATGCGTGGTCTCTC	59.837	20	GTTCTGTTCACATCCCCCAC	60.223	20	260	203	462	ACCCTGTGTTCTCCAAGCAG	60.298	20	GTTCTGTTCACATCCCCCAC	60.223	20	178	285	462	TTTTTGTGATGCGTGGTCTC	59.697	20	GTTCTGTTCACATCCCCCAC	60.223	20	262	201	462
TR6364_c3_g4	ATGAAACTAAAGCCGCCAGC	61.612	20	CGAATCGTTGGTGAAAGTCA	59.691	20	152	25	176	ATGAAACTAAAGCCGCCAGC	61.612	20	AGTTCCTCTGAACGCCACAG	60.444	20	222	25	246	ATGAAACTAAAGCCGCCAGC	61.612	20	TAGTTCCTCTGAACGCCACA	59.44	20	223	25	247
TR63292_c14_g2	GGTTGCAAAATAAACAGTGCC	59.51	21	TATGGGGCTTTAGCTTGTGG	60.089	20	223	30	252	GGTTGCAAAATAAACAGTGCC	59.51	21	TTGAACCCCTTCATTTCCAG	59.903	20	126	30	155	GCAAAATAAACAGTGCCATGAA	60.006	22	TATGGGGCTTTAGCTTGTGG	60.089	20	219	34	252
TR63292_c14_g2	GTGGTTATCCAGGATGGTCG	60.195	20	CGACCCTGCCAAACTAAAAC	59.609	20	260	844	1103	GTGGTTATCCAGGATGGTCG	60.195	20	GCTAAGCTAAGCTAACGGCG	59.45	20	278	844	1121	ATCCAGGATGGTCGAGTGAA	60.475	20	CGACCCTGCCAAACTAAAAC	59.609	20	254	850	1103
TR11054_c2_g1	TCGCCTGGACTTATATGGGA	60.427	20	TGATGTCATCCTGAGAGGGC	61.201	20	269	1670	1938	TCGCCTGGACTTATATGGGA	60.427	20	GATGTCATCCTGAGAGGGCA	61.201	20	268	1670	1937	GTGAGGACTGCTGCGCTAAT	60.569	20	TCTCTTTTGCTGGATTCCTGA	59.94	21	219	1738	1956
TR11054_c2_g1	CCTGACACACAGAGAAAAGGG	59.748	21	AAAAGGGAGTCAAAAAGGGG	59.433	20	201	2450	2650	CCTGACACACAGAGAAAAGGG	59.748	21	GTCAAAAAGGGGTACTGGGG	60.581	20	193	2450	2642	CCTGACACACAGAGAAAAGGG	59.748	21	CTGGGGCAGTACCCTTAAAA	59.084	20	179	2450	2628
TR11054_c2_g1	CCCCTTTTTGACTCCCTTTT	59.433	20	TCATGAAATGATGTGCTTCAG	57.263	21	209	2631	2839	CCCCTTTTTGACTCCCTTTT	59.433	20	AGTCATGAAATGATGTGCTTCAG	59.256	23	211	2631	2841	CCCCAGTACCCCTTTTTGAC	60.581	20	TCATGAAATGATGTGCTTCAG	57.263	21	217	2623	2839
TR59143_c4_g1	TGAAGGCCATTCACAACAAA	60.088	20	CATGGATACAAACGCCCTCT	59.955	20	277	625	901	TGAAGGCCATTCACAACAAA	60.088	20	CCTCAATCTGCTGGTTGGAT	60.073	20	240	625	864	AAAGCAGATACGCTGACGCT	60.183	20	CATGGATACAAACGCCCTCT	59.955	20	233	669	901
TR59143_c4_g1	GATGCCGATTTGTGATTTCC	60.282	20	TGGTTACTGGAACAGGAAACATT	59.791	23	247	1237	1483	CTGTGAGATACACGATGCCG	60.287	20	TGGTTACTGGAACAGGAAACATT	59.791	23	260	1224	1483	GCCGATTTGTGATTTCCAAC	60.318	20	TGGTTACTGGAACAGGAAACATT	59.791	23	244	1240	1483
TR33754_c0_g1	TAGAGCGTCTCTCGGCTTTC	59.859	20	ACATATCCGGTAACCGTGGA	60.074	20	246	254	499	TTCGTTCTGCCTTAGAGCGT	60.154	20	ACATATCCGGTAACCGTGGA	60.074	20	258	242	499	TAGAGCGTCTCTCGGCTTTC	59.859	20	TCCGGTAACCGTGGATAAAA	60.181	20	241	254	494
TR33754_c0_g1	GTGTGTTGGCGTGTAACTGG	60.072	20	CCGTATTTGCTTCACAAAAGG	59.634	21	226	2322	2547	GGTGTGTTGGCGTGTAACTG	60.072	20	CCGTATTTGCTTCACAAAAGG	59.634	21	227	2321	2547	TCCAAGCTTTTGACTGGTTGT	59.766	21	TTTCCTGTCCCAGCAAAAGT	59.711	20	128	2276	2403
TR1501_c0_g1	AAAGGATCCCTGCTCCACTT	60.074	20	TCGATGAAGGAATAATGGGC	59.862	20	238	268	505	AAAGGATCCCTGCTCCACTT	60.074	20	GCCTGGTGTCGTTTTGAGTT	60.156	20	173	268	440	AAAGGATCCCTGCTCCACTT	60.074	20	CTTCATTGATAGCGCCTGGT	60.235	20	186	268	453
TR70881_c0_g1	CAGTGTGTGACGGTGTAGCA	59.343	20	GCCATATGGGCAAAACTGAC	60.339	20	228	229	456	CAGTGTGTGACGGTGTAGCA	59.343	20	GGGCAAAACTGACTTTCCAC	59.574	20	221	229	449	CAGTGTGTGACGGTGTAGCA	59.343	20	AAAGAGGCAGCAGTGAGACG	60.733	20	254	229	482
TR23450_c6_g4	TTCAGTGTCACATGATCCTTCA	59.139	22	GCACGCAGAAACAGTTGTCA	61.066	20	231	35	265	TTCAGTGTCACATGATCCTTCAG	60.164	23	GCACGCAGAAACAGTTGTCA	61.066	20	231	35	265	CTTCAGTGTCACATGATCCTTCA	60.164	23	GCACGCAGAAACAGTTGTCA	61.066	20	232	34	265
TR42717_c4_g1	CAATGTTTGGAAGCACCCTT	59.971	20	CAAATGCTTCAGACCACACG	60.301	20	246	2686	2931	GAAATGACCCTACGCCAAAA	59.938	20	CACATACCCTGAGAAACGCA	59.716	20	256	2720	2975	GAAATGACCCTACGCCAAAA	59.938	20	CAAATGCTTCAGACCACACG	60.301	20	212	2720	2931
TR52913_c0_g1	AGCGCTTCAGTCTCTTCAGC	60.043	20	ACAACTTTGGAAGCCGATTG	60.11	20	242	7535	7776	AGCGCTTCAGTCTCTTCAGC	60.043	20	CGTCTTCATGAGCATTGCAT	59.83	20	197	7535	7731	AGCGCTTCAGTCTCTTCAGC	60.043	20	ACCGATTTTTCCTTTCCGTT	59.814	20	267	7535	7801
TR23442_c12_g1	GAAAGAGGCAGAGAGCGAGA	59.973	20	GCTTTAACTCGCCAGGATTG	59.845	20	231	1685	1915	GAGAAAGAGGCAGAGAGCGA	59.973	20	GCTTTAACTCGCCAGGATTG	59.845	20	233	1683	1915	GATGCAGAGAAAGGTGCCTC	59.957	20	GCTTTAACTCGCCAGGATTG	59.845	20	152	1764	1915
TR45740_c0_g1	AATGAGCGCAGATGGAGTCT	59.981	20	TGGAAAGCAAATGCTGACTG	59.988	20	130	998	1127	AATGAGCGCAGATGGAGTCT	59.981	20	CTGACTGGAAACAGATCGCA	59.984	20	117	998	1114	AATGAGCGCAGATGGAGTCT	59.981	20	TGCTGACTGGAAACAGATCG	59.984	20	119	998	1116
TR44340_c0_g1	TCGCCGTGATCTTTATGTGA	60.22	20	ACAAAGCAGTGGAAAATGCC	60.118	20	208	187	394	TCGCCGTGATCTTTATGTGA	60.22	20	CAAAGCAGTGGAAAATGCCT	60.249	20	207	187	393	CCTTCCTCTTTATGGGGAGC	60.032	20	CGATGATGAGCACAAATCCA	60.631	20	269	46	314
TR44340_c0_g1	CTGCTGCTTCTGGCTTCTTT	59.898	20	TTTTTCCACAGCCCAGATGT	60.495	20	210	1438	1647	TGCTGCTTCTGGCTTCTTTT	60.27	20	TTTTTCCACAGCCCAGATGT	60.495	20	209	1439	1647	CTGCTGCTTCTGGCTTCTTT	59.898	20	TTTTCCACAGCCCAGATGTA	59.123	20	209	1438	1646
TR19888_c12_g1	GCTGACCAATAAATCGAGGC	59.674	20	CATGTTCGGATTGCTGCTAA	59.833	20	280	771	1050	TTTTCTGAAGCAGGAGGGTT	58.909	20	TTCCTGCCTCTCATTTTGCT	59.955	20	245	947	1191	TTTTCTGAAGCAGGAGGGTT	58.909	20	TCCTGCCTCTCATTTTGCTT	59.955	20	244	947	1190
TR19888_c12_g1	CCTTCCAACAGAAACATGTGG	60.395	21	AATGCTTCCCTGTTGTTCGT	59.598	20	278	1292	1569	CCTTCCAACAGAAACATGTGG	60.395	21	ATGCTTCCCTGTTGTTCGTT	59.598	20	277	1292	1568	AGCAAAATGAGAGGCAGGAA	59.955	20	AACCCTCTTTGTTTTGGACAGA	60.012	22	262	1172	1433
TR19888_c12_g1	CAGCAAGATTTGGCTTAGCA	59.206	20	CCAAAATGCTTCCCTGTTGT	59.971	20	223	1351	1573	CAGCAAGATTTGGCTTAGCA	59.206	20	ACCAAAATGCTTCCCTGTTG	59.971	20	224	1351	1574	ACAGCAAGATTTGGCTTAGCA	60.032	21	CCAAAATGCTTCCCTGTTGT	59.971	20	224	1350	1573
TR58116_c2_g7	CGCTCAGAACACGCTAACAG	59.805	20	TGTTCGCATCTTCGTCTTGT	59.445	20	259	760	1018	CGCTCAGAACACGCTAACAG	59.805	20	GTGTTCGCATCTTCGTCTTG	59.445	20	260	760	1019	CGCTCAGAACACGCTAACAG	59.805	20	TGTGTTCGCATCTTCGTCTT	59.445	20	261	760	1020
TR58116_c2_g7	CGAAGATGCGAACACACACT	59.905	20	TTATGTGGAGAGGGGTCCTG	59.92	20	236	1005	1240	CAGTTCACACTGACACCGCT	59.94	20	GGAGAGGGGTCCTGGTATGT	60.194	20	191	1044	1234	CAGTTCACACTGACACCGCT	59.94	20	GTGGAGAGGGGTCCTGGTAT	60.194	20	193	1044	1236
TR46982_c0_g3	CAAGTCTGCAACACGAGGAA	60.025	20	TGTGAATAACTGCCCATCTGTC	60	22	242	1457	1698	CAAGTCTGCAACACGAGGAA	60.025	20	AGACCAATGCACTCATCTCTCA	59.874	22	267	1457	1723	CAAGTCTGCAACACGAGGAA	60.025	20	TCTCCACAGTAGACCAATGCAC	60.179	22	277	1457	1733
TR37526_c0_g1	TTGTTCCACTGCATTTTCCA	60.088	20	AGCTTTTGAGGAGGGGTGAT	60.074	20	246	221	466	TTGTTCCACTGCATTTTCCA	60.088	20	GGACCGAGAGTTTGGTTTCA	60.088	20	265	221	485	TTGTTCCACTGCATTTTCCA	60.088	20	TGGACCGAGAGTTTGGTTTC	60.088	20	266	221	486
TR47451_c0_g1	TGCTGCTAGGTCTCCTCCAT	59.973	20	GTACGTCTGTGTGTGGGTGG	59.915	20	264	264	527	GCCATTGCGCTTTTTAGAAC	59.859	20	GTACGTCTGTGTGTGGGTGG	59.915	20	213	315	527	TGCTGCTAGGTCTCCTCCAT	59.973	20	GTTGTGCGAGTGTGCAATTT	59.77	20	241	264	504
TR47451_c0_g1	CATTCCCATCTGCCACTTTT	59.933	20	TGATTATTGTTTGGACTCAGACTGT	59.123	25	188	1104	1291	CCCATCTGCCACTTTTCACT	60.111	20	TGATTATTGTTTGGACTCAGACTGT	59.123	25	184	1108	1291	TGGTGAATGGGGACTCGTAT	60.195	20	TGATTATTGTTTGGACTCAGACTGT	59.123	25	250	1042	1291
TR30642_c0_g1	ATCATATGAAATGGCGTGGC	60.7	20	TTTCTCCTCCTCCTCGTGAA	59.92	20	280	514	793	ATCATATGAAATGGCGTGGC	60.7	20	CTCCTCCTCGTGAACACACA	59.864	20	274	514	787	ATCATATGAAATGGCGTGGC	60.7	20	TCCTCCTCGTGAACACACAC	59.712	20	273	514	786
TR30642_c0_g1	TGTGTGTTCACGAGGAGGAG	59.864	20	GTGAGAACCAGCTGAGAGGG	59.986	20	155	768	922	GTGTGTGTTCACGAGGAGGA	59.712	20	GTGAGAACCAGCTGAGAGGG	59.986	20	156	767	922	TGTGTGTTCACGAGGAGGAG	59.864	20	CACGTGAGAACCAGCTGAGA	60.178	20	158	768	925
TR1540_c5_g3	ATGTGCCATAGGTGTGCAAG	59.596	20	TTCACAATGGCTCCAGACAA	60.24	20	258	1236	1493	ATGTGCCATAGGTGTGCAAG	59.596	20	CATTTCACAATGGCTCCAGA	59.648	20	261	1236	1496	TGTTGACCAAACCGTCTGTG	60.606	20	TTCACAATGGCTCCAGACAA	60.24	20	175	1319	1493
TR15636_c0_g1	CCAAAGAACATAAAAGTGCCC	58.616	21	AACATCATGTCACACTGACAACC	59.807	23	254	218	471	ACCAAAGAACATAAAAGTGCCC	59.415	22	AACATCATGTCACACTGACAACC	59.807	23	255	217	471	CCAAAGAACATAAAAGTGCCC	58.616	21	CATCATGTCACACTGACAACCT	58.492	22	252	218	469
TR67902_c0_g1	CTGAGGTCCTCCTTCGACAC	59.835	20	TCATCGATTCCCCAGAAAAG	60.006	20	177	174	350	GAGGTCCTCCTTCGACACAA	60.238	20	TCATCGATTCCCCAGAAAAG	60.006	20	175	176	350	AGGTCCTCCTTCGACACAAA	59.697	20	TCATCGATTCCCCAGAAAAG	60.006	20	174	177	350
TR3495_c1_g1	ATTCAGCCACCCATCAGTCT	59.535	20	ATTGATCGGAGCAGGAACAC	60.081	20	276	377	652	ATTCAGCCACCCATCAGTCT	59.535	20	GATCGGAGCAGGAACACAGT	60.269	20	273	377	649	TCAGCCACCCATCAGTCTAA	59.241	20	ATTGATCGGAGCAGGAACAC	60.081	20	274	379	652
TR41295_c0_g1	GTGCTGATGAGTCTGTCGGA	59.988	20	CGCTGGGCAGATTTATGATT	60.06	20	225	723	947	GTGCTGATGAGTCTGTCGGA	59.988	20	TCGTGAGTAACGCCATCTGA	60.413	20	247	723	969	GTGCTGATGAGTCTGTCGGA	59.988	20	TGTAGATGTTTGCCTGGTGG	59.566	20	278	723	1000
TR16966_c8_g1	GTCTTTTATATGCGCGGGAA	60.061	20	AAAACGCTCTCCTCCAACCT	60.247	20	157	1877	2033	GTCTCGAATCCGGTGTCTGT	60.12	20	AAAACGCTCTCCTCCAACCT	60.247	20	211	1823	2033	TCTTTTATATGCGCGGGAAG	60.185	20	AAAACGCTCTCCTCCAACCT	60.247	20	156	1878	2033
TR21326_c0_g1	ACATCGGTGAGATCCTGGTC	59.928	20	TCACTGTTCCAGAGGGACAA	59.23	20	206	2900	3105	AATTGGCAGAAGAACATCGG	60.074	20	TCACTGTTCCAGAGGGACAA	59.23	20	219	2887	3105	CACAAATCGAGCATGTTTGG	60.111	20	TCACTGTTCCAGAGGGACAA	59.23	20	133	2973	3105
TR47133_c1_g3	GAGCGAGAGAAAGAACGACG	60.277	20	GTAGCTTCCGCTCCAGTTTG	60.015	20	262	73	334	GAGCGAGAGAAAGAACGACG	60.277	20	CTGCCTCCTTTTCACGTAGC	60.015	20	277	73	349	GAGCGAGAGAAAGAACGACG	60.277	20	AGCTGCCTCCTTTTCACGTA	60.015	20	279	73	351
TR26744_c3_g1	GCGTTTACTGCAGTCGATCA	60.019	20	CATATGTTCCTTTGAGGGGG	59.24	20	270	889	1158	TCAGTCTGAAGGAGCGTCAA	59.701	20	CATATGTTCCTTTGAGGGGG	59.24	20	118	1041	1158	ACAGGAGCACACCTGAGGAC	60.315	20	CATATGTTCCTTTGAGGGGG	59.24	20	240	919	1158
TR16466_c3_g3	TTCCAACTATATGACCAGCACC	58.976	22	GATAGCAAGGTTAGCTGCCG	60.003	20	137	5	141	TTCCAACTATATGACCAGCACC	58.976	22	ACGTGCTGCTTTCTAGGGAA	60.015	20	167	5	171	TTCCAACTATATGACCAGCACC	58.976	22	AGGTGCTCTCTGTCGTGGTT	59.907	20	220	5	224
TR16466_c3_g3	TCTTCGGTGATTGTTCTCCC	60.05	20	TTCGGTAGTAAACGGGTTGC	59.996	20	265	399	663	AATAAAACCCACCCTCTGGG	60.046	20	TGCTCCATTATTTGCTGCTG	59.976	20	270	280	549	TCTTCGGTGATTGTTCTCCC	60.05	20	TGCTCCATTATTTGCTGCTG	59.976	20	151	399	549
TR74164_c3_g2	CAGGCAATGACAACATTTGG	59.964	20	CCAGCTGCTTTTATGCAACA	60.014	20	249	175	423	GGAGAGTTGCAGGAGAGTGG	59.986	20	GTCGTCATTAATGTCCCGCT	59.962	20	181	82	262	GGAGAGTTGCAGGAGAGTGG	59.986	20	GCATCTTCTTTGCGCTTTCT	59.736	20	201	82	282
TR74164_c3_g2	GATGAGAGGAGAGCTTTGCG	60.24	20	CCCCAACACTGATGTCTTGA	59.52	20	133	1975	2107	TAGAGACGGGCTTGGTTCTG	60.388	20	CCCCAACACTGATGTCTTGA	59.52	20	166	1942	2107	GTCTGATGGGTAGAGACGGG	59.53	20	CCCCAACACTGATGTCTTGA	59.52	20	176	1932	2107
TR74164_c3_g2	TGCATTGTGCAAAGTCCCTA	60.257	20	TCAGCATAAACTTTACTTTTCAGCA	59.539	25	133	2271	2403	CATTGGGAAGTGGGATTTGT	59.647	20	TCAGCATAAACTTTACTTTTCAGCA	59.539	25	166	2238	2403	AGTAGCATTGGGAAGTGGGA	59.55	20	TCAGCATAAACTTTACTTTTCAGCA	59.539	25	171	2233	2403
TR70952_c0_g1	CTTTGCAGCATCTGCATTGT	60.019	20	CAGACAGCACTCAGGCTACG	59.794	20	263	4588	4850	TTGTGTGCAGGATTTGCATT	60.119	20	CAGACAGCACTCAGGCTACG	59.794	20	247	4604	4850	TGTGTGCAGGATTTGCATTT	60.119	20	CAGACAGCACTCAGGCTACG	59.794	20	246	4605	4850
TR70952_c0_g1	CCTCTTTCTCTCGCTCTCCA	59.82	20	ATGGATTTGGGCAACTTTGA	60.309	20	223	5061	5283	CCTCTTTCTCTCGCTCTCCA	59.82	20	GGATCCCCAATTTGCATTTA	59.599	20	256	5061	5316	CCTCTTTCTCTCGCTCTCCA	59.82	20	AGGATCCCCAATTTGCATTT	60.511	20	257	5061	5317
TR11726_c0_g1	AACGTCCACCCAAATGACTC	59.827	20	TACTCAGCGTGCTGTTCTCG	60.347	20	139	1642	1780	AAATTCGCCCCTTTTTCAAT	59.787	20	TACTCAGCGTGCTGTTCTCG	60.347	20	161	1620	1780	AACGTCCACCCAAATGACTC	59.827	20	GTGGTACTTTCGCGAGGAGA	60.397	20	120	1642	1761
TR17142_c0_g1	CTGTCGTCCTCTTCCACCAT	60.112	20	TCAATGATGGCCTCAGTCAG	59.787	20	253	359	611	CTGTCGTCCTCTTCCACCAT	60.112	20	CAATGATGGCCTCAGTCAGA	59.787	20	252	359	610	CTTCCACCATCCATCACTCC	60.326	20	CAATGATGGCCTCAGTCAGA	59.787	20	242	369	610
TR31111_c0_g1	TAAGGAAGCCTTGGTGGATG	60.066	20	GCTCCACCATCCTCTGGTAA	60.073	20	251	721	971	CTCACCTGGAGATGCTGGAT	60.223	20	ATGTGAGCTGCAGAGGGTCT	60.017	20	214	813	1026	TAAGGAAGCCTTGGTGGATG	60.066	20	AGTGACTTCATCCAAAGCCG	60.255	20	220	721	940
TR46209_c0_g1	CTGCACTTACCTGCCTGTGA	60.049	20	TGACGACCTACCCATGACAA	59.96	20	234	3417	3650	CTGCACTTACCTGCCTGTGA	60.049	20	TCGGATATCCAGTGGTCCAT	60.158	20	185	3417	3601	CTGCACTTACCTGCCTGTGA	60.049	20	CGGATATCCAGTGGTCCATC	60.158	20	184	3417	3600
TR26563_c0_g1	GCTTCACTCTCCGTCAGACC	59.993	20	CTGGACCAACACCAAGTGTG	60.039	20	221	1736	1956	GAGGAGGGCGAATGAACATA	60.036	20	CTGGACCAACACCAAGTGTG	60.039	20	114	1843	1956	TCCGTCAGACCATTTCCTTC	60.05	20	CTGGACCAACACCAAGTGTG	60.039	20	212	1745	1956
TR42297_c0_g1	ATGGCTTCCTGTTTTCCCTT	59.94	20	GCAGATCTCCCTGGATGAAG	59.761	20	193	1926	2118	CACATCATGTTTTGGCTTCG	60.111	20	GCAGATCTCCCTGGATGAAG	59.761	20	157	1962	2118	CCATCACCTGATCACCCTTT	59.779	20	GCAGATCTCCCTGGATGAAG	59.761	20	100	2019	2118
TR71022_c2_g1	TAAATCCATTGCTTTGGCCT	59.547	20	CCGGATGAAATCTACGCACT	60.096	20	160	229	388	TAAATCCATTGCTTTGGCCT	59.547	20	TGCTGGCAGTATGATCCAAG	59.823	20	130	229	358	TAAATCCATTGCTTTGGCCT	59.547	20	CCCAAATAACTGTCCGGATG	60.184	20	173	229	401
TR49590_c0_g1	TGGGGAACATGACAAGACTG	59.52	20	TCTTTACAAAATGATTTGCCTTAGTG	59.966	26	280	2111	2390	TGGGGAACATGACAAGACTG	59.52	20	TTTACAAAATGATTTGCCTTAGTG	57.572	24	278	2111	2388	TGGGGAACATGACAAGACTG	59.52	20	CTTTACAAAATGATTTGCCTTAGTG	58.452	25	279	2111	2389
TR4461_c0_g1	AAAACGCACACGACTAGCCT	59.943	20	TCCCACTGGATTGTTGTTCA	59.935	20	254	4932	5185	AAAACGCACACGACTAGCCT	59.943	20	GGTCCCACTGGATTGTTGTT	59.679	20	256	4932	5187	CGCACACGACTAGCCTACAG	59.682	20	TCCCACTGGATTGTTGTTCA	59.935	20	250	4936	5185
TR67464_c0_g1	CTGTGGAGCACAACAGATGC	60.473	20	TGTCCAGTCACACTGCATGA	59.858	20	214	188	401	CTGTGGAGCACAACAGATGC	60.473	20	CTTTTGGTCCCACCACTGAT	59.82	20	275	188	462	CTGTGGAGCACAACAGATGC	60.473	20	GCCAAAACCAACAACCAAAC	60.249	20	155	188	342
TR30110_c0_g1	ATGATCTGGGGGTGTTTTGA	60.173	20	TCCCTGCTGAAAGCTCATTT	59.955	20	267	334	600	TTGCTCACCTCCAAATAGGG	60.066	20	CGTACCGAAGGTCTGAGGTC	59.721	20	264	291	554	AATGATCTGGGGGTGTTTTG	59.647	20	TCCCTGCTGAAAGCTCATTT	59.955	20	268	333	600
TR16245_c0_g2	TCTGGAGCTCAGTTCCGTTT	59.989	20	AACGCCGTCTCTCCAATCT	59.818	19	166	4511	4676	TTCTGGAGCTCAGTTCCGTT	59.989	20	AACGCCGTCTCTCCAATCT	59.818	19	167	4510	4676	GTTCGATTTGTCCCACTGCT	60.119	20	AACGCCGTCTCTCCAATCT	59.818	19	135	4542	4676
TR46017_c0_g1	GTGTTCCCGTGTGCGTGTAT	61.848	20	GAAGCATCTTCTCGTCTCCG	60.096	20	226	12	237	GTTCCCGTGTGCGTGTATG	61.018	19	GAAGCATCTTCTCGTCTCCG	60.096	20	224	14	237	TGTTCCCGTGTGCGTGTAT	61.018	19	GAAGCATCTTCTCGTCTCCG	60.096	20	225	13	237
TR56957_c0_g1	ATGCACTTTAACGGGACGAG	60.132	20	TTATGGTGGAGTGTCGTGGA	59.96	20	263	227	489	TAGGGTGAAACGATTCCGAG	60.066	20	TGAGAAATCCGAGAGTCCGT	59.803	20	233	166	398	TTTAGGGTGAAACGATTCCG	59.931	20	TGAGAAATCCGAGAGTCCGT	59.803	20	235	164	398
TR10975_c2_g3	CAAAGGGATCAAGGAGGACA	60.042	20	GCCAAGCCACACGCTATTAT	60.124	20	127	562	688	GAGACTCATTCTGCTTGGGC	59.957	20	GCCAAGCCACACGCTATTAT	60.124	20	165	524	688	GAGCTCAGTGAGGGATCTGC	60.104	20	GCCAAGCCACACGCTATTAT	60.124	20	258	431	688
TR65760_c1_g1	TCATTCTTCAAACCCCAACG	60.863	20	CGCTCAAAGTCAGCATTTCA	60.134	20	255	1922	2176	TCATTCTTCAAACCCCAACG	60.863	20	TTGTGTCGCTCAAAGTCAGC	60.183	20	261	1922	2182	TCTTCAAACCCCAACGTCAC	60.934	20	CGCTCAAAGTCAGCATTTCA	60.134	20	251	1926	2176
TR63000_c0_g1	CCAAACACGACAGAACCACA	60.606	20	TTGAGTTTTTCTTTGCAGCG	59.226	20	190	997	1186	CCAAACACGACAGAACCACA	60.606	20	TTGAGTTTTTCTTTGCAGCGT	60.046	21	190	997	1186	CACGACAGAACCACATCACA	59.097	20	TTGAGTTTTTCTTTGCAGCG	59.226	20	185	1002	1186
TR59150_c0_g1	CCTATTGAAGGATGCCAGGA	60.029	20	ATCTAAAGCTACGGACGCGA	60.003	20	237	2603	2839	TCCCTATTGAAGGATGCCAG	60.029	20	ATCTAAAGCTACGGACGCGA	60.003	20	239	2601	2839	ACGTGAAGGCCTTGTACCAC	60.035	20	ATCTAAAGCTACGGACGCGA	60.003	20	262	2578	2839
TR18679_c0_g1	CTGCAATCGCATACTTGCAT	59.862	20	CCACACGCATTAAACCAATG	59.849	20	250	299	548	TACATTGGCCAAGTCTGCAA	60.257	20	CCACACGCATTAAACCAATG	59.849	20	264	285	548	CTGCAATCGCATACTTGCAT	59.862	20	GATCCGATTTATCCACACGC	60.304	20	262	299	560
TR6003_c0_g1	CGCTGTGTTCATTCATCACC	60.12	20	TCTTGAGATCGTTCGCATTG	59.948	20	232	404	635	CGCTGTGTTCATTCATCACC	60.12	20	CTTGAGATCGTTCGCATTGT	58.877	20	231	404	634	CGCTGTGTTCATTCATCACC	60.12	20	ATCTTGAGATCGTTCGCATTG	60.228	21	233	404	636
TR73444_c0_g2	CATAAAACCACGAGGAAGCC	59.569	20	TGGCAAGCCTCTGTAATTGA	59.42	20	231	554	784	CATAAAACCACGAGGAAGCC	59.569	20	TGCATATATTTGGCAAGCCTC	60.075	21	241	554	794	CATAAAACCACGAGGAAGCC	59.569	20	TTGGCAAGCCTCTGTAATTG	58.917	20	232	554	785
TR73444_c0_g2	CATAAAACCACGAGGAAGCC	59.569	20	TGGCAAGCCTCTGTAATTGA	59.42	20	231	554	784	CATAAAACCACGAGGAAGCC	59.569	20	TGCATATATTTGGCAAGCCTC	60.075	21	241	554	794	CATAAAACCACGAGGAAGCC	59.569	20	TTGGCAAGCCTCTGTAATTG	58.917	20	232	554	785
TR33114_c2_g4	CTGGAACAGGCTCACTCACA	60.022	20	GTCTGTAGCAGAAGCCCAGG	60.012	20	137	38	174	TGGAACAGGCTCACTCACAC	59.872	20	GTCTGTAGCAGAAGCCCAGG	60.012	20	136	39	174	CTGGAACAGGCTCACTCACA	60.022	20	TTGTCTGTAGCAGAAGCCCA	59.591	20	139	38	176
TR38249_c0_g1	AGATTCATCCGTGAACTGGG	59.927	20	TGTCGTTGGTTCTGAAGGTG	59.72	20	217	22	238	ATTCATCCGTGAACTGGGAA	60.317	20	TGTCGTTGGTTCTGAAGGTG	59.72	20	215	24	238	CATCCGTGAACTGGGAAAAA	60.863	20	TGTCGTTGGTTCTGAAGGTG	59.72	20	212	27	238
TR60418_c0_g1	TGAAGACATCGTGCTCCATC	59.794	20	TTGACCAGAGCCGTTTCTCT	59.989	20	183	2063	2245	GAAGACATCGTGCTCCATCA	59.794	20	TTGACCAGAGCCGTTTCTCT	59.989	20	182	2064	2245	CATCGTGCTCCATCACAGTC	60.279	20	TTGACCAGAGCCGTTTCTCT	59.989	20	177	2069	2245
TR60418_c0_g1	GCACCCAAAGAAACAACCAA	60.904	20	AGTTCTGAAACGGTGCCAGT	59.769	20	276	4048	4323	TTGCACCCAAAGAAACAACC	60.904	20	AGTTCTGAAACGGTGCCAGT	59.769	20	278	4046	4323	TTGCACCCAAAGAAACAACC	60.904	20	GCGTCCTTGAAGCAAACATT	60.257	20	257	4046	4302
TR32115_c0_g2	TGAACTCATCATGGAACAAACTG	60.023	23	TCACTTGCAGCAAACTGATTC	59.065	21	213	811	1023	TCACTTGCAGCAAACTGATTC	59.065	21	TGAACTCATCATGGAACAAACTG	60.023	23	213	670	882	TGAACTCATCATGGAACAAACTG	60.023	23	TCACTTGCAGCAAACTGATTCT	60.059	22	213	811	1023
TR45208_c0_g9	ATGAGACGTACGGGAGCATC	60.104	20	CCATCATCAGCATCAGCATC	60.194	20	279	1575	1853	GATGAGACGTACGGGAGCAT	60.104	20	CCATCATCAGCATCAGCATC	60.194	20	280	1574	1853	ATGAGACGTACGGGAGCATC	60.104	20	CATCATCAGCATCAGCATCC	60.194	20	278	1575	1852
TR73674_c0_g1	ACTTTTTCTGCCCCTCAGGT	60.11	20	ATGGCAGGAAACAGAATTGG	59.933	20	261	448	708	ACTTTTTCTGCCCCTCAGGT	60.11	20	CCAATGGCAGGAAACAGAAT	59.933	20	264	448	711	AGTCACCATAGCAACCCAGC	60.142	20	GGGGGACTCTGAGTGCATTA	60.073	20	229	397	625
TR16562_c5_g1	TAAGCCCTGGAAAAAGCTCA	59.953	20	CCAAATGTTCAGCCAAAGGT	59.971	20	155	1290	1444	TAAGCCCTGGAAAAAGCTCA	59.953	20	ACCAAATGTTCAGCCAAAGG	59.971	20	156	1290	1445	CAAAGGTGGAGGAAGGTGAA	60.081	20	AAGCGCATCTCAGTTCCCTA	59.978	20	234	1151	1384
TR90988_c0_g1	GGGGTGTCGTTGAAGAAAGA	60.088	20	GTAGTCCGTGGGATGCACTT	59.997	20	269	1477	1745	GGGGTGTCGTTGAAGAAAGA	60.088	20	ATTTGTCGCCTGATTCCTTG	60.074	20	220	1477	1696	GGGGTGTCGTTGAAGAAAGA	60.088	20	GCCTGATTCCTTGTTGGCTA	60.214	20	213	1477	1689
TR90988_c0_g1	CTTATTTTCCGCTGAGCCTG	59.975	20	CACTCACACACTCACTCACTCAC	58.424	23	166	1849	2014	CTTATTTTCCGCTGAGCCTG	59.975	20	CACTCACACACTCACTCACTCA	57.393	22	166	1849	2014	TTATTTTCCGCTGAGCCTGT	59.845	20	CACTCACACACTCACTCACTCAC	58.424	23	165	1850	2014
TR33636_c3_g1	TTTTCGCATGTTGTTCCAAA	60.088	20	TCGCGTTGAAACAATTAAACC	59.992	21	151	6783	6933	TTTCGCATGTTGTTCCAAAC	59.566	20	TCGCGTTGAAACAATTAAACC	59.992	21	150	6784	6933	TCATTTTCGCATGTTGTTCC	59.523	20	TCGCGTTGAAACAATTAAACC	59.992	21	154	6780	6933
TR36903_c0_g1	TTATGCTTGGCTGAGAGCCT	60.118	20	CCTGCTGCTTTCTCTCCTTG	60.269	20	189	223	411	GCCGTTCTTGTACTGAGGGA	60.255	20	CCTGCTGCTTTCTCTCCTTG	60.269	20	276	136	411	TTATGCTTGGCTGAGAGCCT	60.118	20	CTGCTGCTTTCTCTCCTTGC	60.419	20	188	223	410
TR66749_c0_g1	AAGAGGGTCAGTAGCTGCCA	60.012	20	CCGGAAAAGTACCATGGAGA	59.926	20	128	995	1122	CCCACTGTAGCGTACGGAAT	60.015	20	CCGGAAAAGTACCATGGAGA	59.926	20	242	881	1122	AAGAGGGTCAGTAGCTGCCA	60.012	20	GCTACCTGTTCATCGACCGT	60.142	20	193	995	1187
TR43171_c14_g15	AACGGGTCATCCTGTTTCAG	59.966	20	TATTCGCGCTACCTGGAAAT	59.704	20	280	642	921	TCTGCATGTCGGTTACCTTG	59.716	20	TATTCGCGCTACCTGGAAAT	59.704	20	232	690	921	TCTGCATGTCGGTTACCTTG	59.716	20	CTATTCGCGCTACCTGGAAA	60.356	20	233	690	922
TR42663_c4_g1	AATGGGATTGTACGCAGCTC	60.103	20	GACTCGATCTTCAGGCCAAG	59.95	20	201	441	641	GGATTGTACGCAGCTCTTCC	59.843	20	GACTCGATCTTCAGGCCAAG	59.95	20	197	445	641	GGGATTGTACGCAGCTCTTC	59.843	20	GACTCGATCTTCAGGCCAAG	59.95	20	198	444	641
TR67332_c0_g4	GTGCGCATATACTGTGGCAG	60.31	20	AAGAAAGGCGAGGAAGAAGG	59.955	20	207	587	793	CAGTGCGCATATACTGTGGC	60.31	20	AAGAAAGGCGAGGAAGAAGG	59.955	20	209	585	793	GTGCGCATATACTGTGGCAG	60.31	20	CCATTGAGGAAGCCATGAAT	59.894	20	251	587	837
TR8723_c0_g1	GCAGCAATGCAAAAAGTCAC	59.474	20	ACGGCTGGTTGTCAAACTTC	60.156	20	250	447	696	TTCTACAGGTTGTCGCAGCA	60.596	20	ACGGCTGGTTGTCAAACTTC	60.156	20	264	433	696	GCAGCAATGCAAAAAGTCAC	59.474	20	CGGCTGGTTGTCAAACTTCT	60.291	20	249	447	695
TR67781_c0_g1	GCTCTGGGTATTAGAGGGGG	59.919	20	GTCACCCATGACAACACAGC	60.013	20	214	1186	1399	GCTCTGGGTATTAGAGGGGG	59.919	20	GCCCCTCGACCTTTAATCAT	60.286	20	240	1186	1425	GCATGCAGCATTTCAATGAG	60.375	20	GTCACCCATGACAACACAGC	60.013	20	189	1211	1399
TR9184_c0_g1	TGCAGAACTGCATGTGATGA	59.986	20	CCAAAACGAACTTTTGCCAT	59.975	20	261	498	758	TGCAGAACTGCATGTGATGA	59.986	20	GAGACCAGGATCCAAAACGA	60.05	20	272	498	769	TGCAGAACTGCATGTGATGA	59.986	20	CAATGGCGAGTGTTTGAGAA	59.84	20	234	498	731
TR9184_c0_g1	AGCGCGTTATATAGAGCCGA	59.992	20	CTCCAGCAAAGACTCGCAC	59.717	19	232	976	1207	GCGCGTTATATAGAGCCGAG	59.992	20	CTCCAGCAAAGACTCGCAC	59.717	19	231	977	1207	AGGGCAAAGGGATCTTCTGT	60.074	20	CTCCAGCAAAGACTCGCAC	59.717	19	201	1007	1207
TR23618_c0_g1	CGCCATCGAAAACATAGACA	59.688	20	GTAGAGGCAATCAAGCAGGC	59.985	20	225	234	458	CCGCCATCGAAAACATAGAC	60.469	20	GTAGAGGCAATCAAGCAGGC	59.985	20	226	233	458	CGCCATCGAAAACATAGACA	59.688	20	TGCATTCACAGCAGACACTG	59.595	20	244	234	477
TR23618_c0_g1	CCTCTCGTCCTTCCCTTTCT	59.811	20	CAGGCCTCACCAAAATCTGT	60.111	20	190	844	1033	CTCCTCTCGTCCTTCCCTTT	59.811	20	CAGGCCTCACCAAAATCTGT	60.111	20	192	842	1033	CCTCTCGTCCTTCCCTTTCT	59.811	20	CTGTCAGGCCTCACCAAAAT	60.111	20	194	844	1037
TR74123_c1_g3	GGAAAATCAGTTTCTTCCCAAA	59.459	22	TGCCAGATACACAGTAGCGG	59.888	20	200	714	913	GGAAAATCAGTTTCTTCCCAAA	59.459	22	GCTTTGTGTCTCGCTCTGTG	59.776	20	258	714	971	GGAAAATCAGTTTCTTCCCAAA	59.459	22	TGGAAGTGATCAAGTGGACG	59.676	20	228	714	941
TR74123_c1_g3	GAGGCATCTGACAGTCGTGA	59.988	20	TTGCTTTTCCCTCAGCAGTT	59.993	20	279	7787	8065	GAGGCATCTGACAGTCGTGA	59.988	20	CAGCTTCTGCCTCTGCTCTT	60.035	20	169	7787	7955	AACTGCAAGAACTCCGCACT	60.058	20	CAGCTTCTGCCTCTGCTCTT	60.035	20	276	7680	7955
TR74123_c1_g3	TTTTAATGGGGCTTGTCCAG	59.931	20	ACCATGATGTGTGTGTGGTGT	59.62	21	242	11191	11432	TTTTAATGGGGCTTGTCCAG	59.931	20	CCATGATGTGTGTGTGGTGT	58.617	20	241	11191	11431	TTTTAATGGGGCTTGTCCAG	59.931	20	ACCATGATGTGTGTGTGGTG	58.617	20	242	11191	11432
TR46144_c4_g2	TCTTGAGTTATGCACCGCAG	60.011	20	GGGAAAATCCCTATAAAACATGAA	59.506	24	224	975	1198	CTTGAGTTATGCACCGCAGA	60.011	20	GGGAAAATCCCTATAAAACATGAA	59.506	24	223	976	1198	GGACCAGAACTTCCCTGTCA	60.088	20	GGGAAAATCCCTATAAAACATGAA	59.506	24	147	1052	1198
TR11717_c1_g1	CTGCAATCAGTGTTTCGTCG	60.449	20	TGATGTCGTCAGCTCAAAATG	59.856	21	247	875	1121	TTCTGGTGACTGCAATCAGTG	59.889	21	TGATGTCGTCAGCTCAAAATG	59.856	21	256	866	1121	GCAATCAGTGTTTCGTCGCT	61.388	20	TGATGTCGTCAGCTCAAAATG	59.856	21	245	877	1121
TR24194_c0_g2	AGGAATCCCAGAGTGAGGGT	59.929	20	CCTTTCAGGAGGAGCTGTTG	59.982	20	248	530	777	AGGAATCCCAGAGTGAGGGT	59.929	20	GTTGTATTGGGGTGTGGAGG	60.088	20	232	530	761	AGGAATCCCAGAGTGAGGGT	59.929	20	GAGGAGCAGCGTGAGAGACT	59.89	20	165	530	694
TR24194_c0_g2	CAGCTCATAGCTCCACCACA	60.008	20	GGCTGGATGGGTTACACATAA	59.699	21	240	1561	1800	CCAGCATCAGACTGACTCCA	59.98	20	GGCTGGATGGGTTACACATAA	59.699	21	258	1543	1800	CTCCAGCTCATAGCTCCACC	59.973	20	GGCTGGATGGGTTACACATAA	59.699	21	243	1558	1800
TR80237_c0_g1	TTTCTGATTGAGTCGTTGGTTG	60.147	22	TCTGCCCTGGTCCTCAATAG	60.21	20	110	16	125	TTTCTGATTGAGTCGTTGGTTG	60.147	22	GCACTATTTCTGCCCTGGTC	59.7	20	118	16	133	TTCTGATTGAGTCGTTGGTTG	58.761	21	TCTGCCCTGGTCCTCAATAG	60.21	20	109	17	125
TR80237_c0_g1	ATGGCTTTGTGAACAGTCCC	59.973	20	CGGTCAGTCGCTTCATCATA	59.823	20	159	582	740	GCTTTGTGAACAGTCCCCAT	59.973	20	CGGTCAGTCGCTTCATCATA	59.823	20	156	585	740	ATGGCTTTGTGAACAGTCCC	59.973	20	CGTTTTACGGTCAGTCGCTT	60.305	20	166	582	747
TR64670_c0_g2	TGGCCATTTCAATGGGTATT	60.016	20	GCAAACAGTACAGAGCACCG	59.515	20	180	1627	1806	TGGCCATTTCAATGGGTATT	60.016	20	TGCATTGAATGAGCACACTG	59.409	20	272	1627	1898	TGGCCATTTCAATGGGTATT	60.016	20	TGTGCATTGAATGAGCACAC	59.253	20	274	1627	1900
TR64670_c0_g2	TCTTCCTGTTGGGAAGTGCT	59.844	20	CAGCAGACATGCAAGAATTG	57.997	20	134	1974	2107	TCTTCCTGTTGGGAAGTGCT	59.844	20	ACAGCAGACATGCAAGAATTG	58.94	21	135	1974	2108	TGGGAAGTGCTTGAGGAAAC	60.232	20	CAGCAGACATGCAAGAATTG	57.997	20	125	1983	2107
TR7829_c0_g2	AAGTCATAATGCCCCTGTGC	59.962	20	CTGTGACCATGTGAGTTCGC	60.319	20	201	3070	3270	TATTCATCGGCTGTGTTGGA	60.073	20	CTGTGACCATGTGAGTTCGC	60.319	20	129	3142	3270	CGCATTTCCACTGAGGTGTA	59.716	20	CTGTGACCATGTGAGTTCGC	60.319	20	147	3124	3270
TR8161_c0_g2	CTGGCAGTGATTATTGGTGTG	59.061	21	AGAGGCTGGTCAACAGGAGA	59.986	20	179	22	200	TGGCAGTGATTATTGGTGTG	57.968	20	AGAGGCTGGTCAACAGGAGA	59.986	20	178	23	200	CTGGCAGTGATTATTGGTGTG	59.061	21	AGTTGGATCTCCGGAGTGTG	60.112	20	243	22	264
TR16200_c0_g1	CTGTCAAGTCGTTGCCTGAA	60.025	20	ATGACACACGCGTCCAGTAA	60.183	20	208	13	220	TGTCAAGTCGTTGCCTGAAG	60.025	20	ATGACACACGCGTCCAGTAA	60.183	20	207	14	220	CTGTCAAGTCGTTGCCTGAA	60.025	20	CGCGAATGATACGCTTACCT	60.251	20	138	13	150
TR42660_c2_g1	TGCATCCATTCGCAGTTTTA	60.215	20	TCAAGGTCATATTTTGCCCTAA	58.629	22	245	316	560	ATGCATCCATTCGCAGTTTT	60.478	20	TCAAGGTCATATTTTGCCCTAA	58.629	22	246	315	560	AATGCATCCATTCGCAGTTT	60.478	20	TCAAGGTCATATTTTGCCCTAA	58.629	22	247	314	560
TR42660_c2_g1	ACATCCCACAATGCACTTCA	59.967	20	TTTTGCCATCATCCTCTTCC	60.014	20	216	698	913	ACATCCCACAATGCACTTCA	59.967	20	GACGGAAAGTTGGTTCCTCA	60.088	20	246	698	943	ACATCCCACAATGCACTTCA	59.967	20	TTGCCATCATCCTCTTCCTC	60.158	20	214	698	911
TR42660_c2_g1	CATGATCAGGTGTTTGGCAC	59.967	20	CAGGACGCCTATGGTACGTT	60.015	20	261	1105	1365	CATGATCAGGTGTTTGGCAC	59.967	20	GGGAGCAAAACGGAAACATA	59.938	20	174	1105	1278	CTCGATGGCACTTTGGATTT	60.074	20	GGGAGCAAAACGGAAACATA	59.938	20	261	1018	1278
TR42660_c2_g1	TCCGTCTGTCAGTCCATCAG	59.82	20	ACGATCGCGGATAAACAGTC	60.103	20	235	3843	4077	TCGTCTGAGGAGAATCCGTC	60.349	20	ACGATCGCGGATAAACAGTC	60.103	20	249	3829	4077	CGCTGTTCACAGATCTGCAT	60.016	20	ACGCGTTTATGGTCCACAGT	60.44	20	247	3730	3976
TR40009_c3_g4	TCCTCGTGCCAGTAAACACA	60.301	20	TCTTGGTGTGAGCAGGTCTT	58.435	20	169	32	200	TCCTCGTGCCAGTAAACACA	60.301	20	GGCAAATTAATGTTTGCACCA	60.725	21	266	32	297	CATCAGACAAGAGATGGGCA	59.787	20	GGCAAATTAATGTTTGCACC	58.017	20	245	53	297
TR40009_c3_g4	AATAAGATTTGCGCTTTGGC	59.349	20	AAAATTTCCCCAAGGACCTC	59.261	20	166	321	486	AATAAGATTTGCGCTTTGGC	59.349	20	GCCATCTTTGTCCCCATAAC	59.249	20	139	321	459	TAAGATTTGCGCTTTGGCAT	60.72	20	AAAATTTCCCCAAGGACCTC	59.261	20	164	323	486
TR32782_c1_g1	TGATGACCTTGAAGAAGGGG	60.042	20	GGAGGCAACTCTTCAACAGC	59.997	20	270	449	718	AGGTTAAGGACCCCATGGAC	60.052	20	GGAGGCAACTCTTCAACAGC	59.997	20	250	469	718	CCCATCTGCAGGTTTTTCAT	59.933	20	GGAGGCAACTCTTCAACAGC	59.997	20	212	507	718
TR17028_c6_g2	CAACACACAAACACACGCAC	59.669	20	CAGCCATTGCAGAACTTTCA	59.988	20	239	302	540	TTCCGCTTGCTATACGTGTG	59.895	20	GTCGTGTGCCACTGAACATT	59.603	20	274	152	425	GCGCAACTCTGAAGGAGAAG	60.277	20	TATGCAATTTGGTGGTCGTG	60.379	20	262	178	439
TR17028_c6_g2	TGGTCCTTACAGAGATGCCC	60.073	20	ACACAAATGCATCTGGACGA	60.12	20	184	647	830	TGGTCCTTACAGAGATGCCC	60.073	20	TATCATGATGAAATGCGGGA	59.851	20	148	647	794	TGGTCCTTACAGAGATGCCC	60.073	20	TGCATCTGGACGATTTTCTG	59.799	20	177	647	823
TR17028_c6_g2	GCTACGACAGCGCTAAATCC	60.01	20	GAGTGCTATGTGGGGCTGTT	60.142	20	219	3385	3603	GCTACGACAGCGCTAAATCC	60.01	20	CCGGAGAGGGAAAGAGAAAC	60.183	20	137	3385	3521	CTACGACAGCGCTAAATCCC	59.867	20	CCGGAGAGGGAAAGAGAAAC	60.183	20	136	3386	3521
TR60353_c0_g1	AAGCAAATGTTCGTGTTTTGAA	59.669	22	GTGAGGACAAGCTAAAGCCG	60.015	20	240	48	287	AAGCAAATGTTCGTGTTTTGAA	59.669	22	CGGGAAAACATCACTGTCCT	59.966	20	157	48	204	AAGCAAATGTTCGTGTTTTGAA	59.669	22	ATAAATCGCTGGAGGTGTGC	60.103	20	114	48	161
TR60353_c0_g1	GAGTACGAGGTGCTGAAGGC	60.02	20	TGGGAGAGGAAGGATGTGAC	60.048	20	234	648	881	GGAGTACGAGGTGCTGAAGG	59.867	20	TGGGAGAGGAAGGATGTGAC	60.048	20	235	647	881	GAGTACGAGGTGCTGAAGGC	60.02	20	AACATGGGAGACAAACTGGG	59.82	20	187	648	834
TR39982_c2_g3	GCTGGACGGAGTGTACCAAT	59.997	20	GCTGCTTCTGCCCTATTCAG	60.118	20	225	2759	2983	GCTGGACGGAGTGTACCAAT	59.997	20	CTGCTTCTGCCCTATTCAGC	60.118	20	224	2759	2982	GAGCTCAGCCTGTCCGATAC	59.981	20	CTGCTTCTGCCCTATTCAGC	60.118	20	256	2727	2982
TR39982_c2_g3	CTTTTGGGGGTCAAAAGTGA	59.942	20	CCATTGTATGCACACTTGCC	59.995	20	206	3248	3453	CTTTTGGGGGTCAAAAGTGA	59.942	20	TCTCCCGTGGTAAAGTGTCC	59.966	20	224	3248	3471	TCTTTTGGGGGTCAAAAGTG	59.942	20	TCTCCCGTGGTAAAGTGTCC	59.966	20	225	3247	3471
TR6788_c1_g1	TTGTACGTGTCCTCCAGTGC	59.751	20	TTCCGATATGTTAAAGGGTTGG	60.069	22	117	3030	3146	TTGTACGTGTCCTCCAGTGC	59.751	20	CCGATATGTTAAAGGGTTGGAA	60.069	22	115	3030	3144	TTGTACGTGTCCTCCAGTGC	59.751	20	TCCGATATGTTAAAGGGTTGG	58.818	21	116	3030	3145
TR49653_c4_g17	TGTGCAAGAGTCATTCACCC	59.682	20	GGAGTGCAGGTTGATGTGAA	59.682	20	129	224	352	TGCAAGAGTCATTCACCCAA	60.24	20	ATGGAGTGCAGGTTGATGTG	59.551	20	129	226	354	GTGCAAGAGTCATTCACCCA	59.682	20	ATGGAGTGCAGGTTGATGTG	59.551	20	130	225	354
TR49653_c4_g17	CACGTTCTACCGTTTCAGCA	59.904	20	TCTTGTCGTGAAAAATTCATCC	59.067	22	271	1051	1321	CACGTTCTACCGTTTCAGCA	59.904	20	GTCTTGTCGTGAAAAATTCATCC	59.87	23	272	1051	1322	CACGTTCTACCGTTTCAGCA	59.904	20	CTGGTCTTGTCGTGAAAAATTC	58.743	22	275	1051	1325
TR1520_c5_g2	GGACAGCACTGAATGACGAA	59.837	20	TCGAACAGCAACAGACCAAG	60.025	20	197	1510	1706	AACGCACCACTAGAGGGAGA	59.867	20	GCAACAGACCAAGCCAAAAT	60.118	20	279	1421	1699	GGACAGCACTGAATGACGAA	59.837	20	ATAGGCCATCGAACAGCAAC	60.103	20	205	1510	1714
TR1520_c5_g2	TTCAGTGCTCACGTACTCCG	60.049	20	ATGCATCTTTGAACTGCTCG	59.028	20	237	2115	2351	TGCACCTGTAGGACACCTGA	60.309	20	ATGCATCTTTGAACTGCTCG	59.028	20	271	2081	2351	GTAGGACACCTGATGGAGCC	59.535	20	ATGCATCTTTGAACTGCTCG	59.028	20	264	2088	2351
TR42703_c3_g2	CTGTTTGGACTGTGCATTGG	60.152	20	CCAGGCCAGTGTTGCTAGTT	60.312	20	203	3523	3725	GTGCTGTTTGGACTGTGCAT	59.758	20	CCAGGCCAGTGTTGCTAGTT	60.312	20	206	3520	3725	TGCTGTTTGGACTGTGCATT	60.31	20	CCAGGCCAGTGTTGCTAGTT	60.312	20	205	3521	3725
TR9310_c1_g1	AAAGCCAGAAAAACAGGCAA	59.861	20	CGTCTTTGCATTGCTTACGA	60.014	20	255	570	824	AAGCCAGAAAAACAGGCAAA	59.861	20	CGTCTTTGCATTGCTTACGA	60.014	20	254	571	824	AAAGCCAGAAAAACAGGCAA	59.861	20	TGCGTCTTTGCATTGCTTAC	60.021	20	257	570	826
TR72691_c1_g2	CATCCCTGGGGGTAGATTTT	60.011	20	TGTGCTTTTAATTCAGCCCA	59.301	20	131	230	360	ATCATAACACGGCATGCAAA	59.96	20	TGCTTTTAATTCAGCCCACA	59.301	20	163	196	358	ACGGCATGCAAATATGACAA	59.96	20	TGCTTTTAATTCAGCCCACA	59.301	20	155	204	358
TR61312_c0_g1	TGCCTGTTTAGCAATCATGTG	59.744	21	CCTGAATGAGCTGAAGGGTG	60.791	20	279	1188	1466	TGGGTTGGAATGTAACGATG	59.247	20	TGCAAAGCAACTTAAAGCACA	59.679	21	252	1116	1367	TGGGTTGGAATGTAACGATG	59.247	20	TCCTTCATGCAAAGCAACTT	58.502	20	259	1116	1374
TR61312_c0_g1	GTGCCTGCCACAGACTGTTA	59.905	20	ACACATTCACACAACGCTGC	60.801	20	146	1941	2086	AATGTTGTTTGCTGTGCCTG	59.764	20	ACACATTCACACAACGCTGC	60.801	20	191	1896	2086	GTGCCTGCCACAGACTGTTA	59.905	20	CACATTCACACAACGCTGC	59.885	19	145	1941	2085
TR544_c2_g3	CCAGAATACCTGGCACCACT	59.989	20	CATCACAGCCCACTTTCTCA	59.831	20	194	621	814	CGCTGCTCCTACAAAGATCC	59.978	20	AAAGAGATGTCTCGCCCCTT	60.212	20	219	748	966	CGCTGCTCCTACAAAGATCC	59.978	20	AAGAGATGTCTCGCCCCTTT	60.212	20	218	748	965
TR17345_c0_g1	CAACACAGATCCCAGGTGTG	59.997	20	ATGGCAGAGTTGGGTTTCAC	59.973	20	219	320	538	CAACACAGATCCCAGGTGTG	59.997	20	GTCCAAACAACTCGATGGCT	60.119	20	273	320	592	CAACACAGATCCCAGGTGTG	59.997	20	CCTGTTTCGGCTGTGTTTTT	60.147	20	116	320	435
TR25204_c0_g1	AGGGTGGGAACAGAAAACG	59.951	19	CGTCGCTCCATAGTTGAACA	59.864	20	247	1533	1779	AGGGTGGGAACAGAAAACG	59.951	19	ACTCGAAATGGGGAAAAAGG	60.291	20	124	1533	1656	AGGGTGGGAACAGAAAACG	59.951	19	CTCGAAATGGGGAAAAAGGT	60.291	20	123	1533	1655
TR9269_c0_g2	TACTGTAGATGCAGCGTGCG	61.172	20	GCTCTGCAGGGTCCCTAAAT	60.599	20	106	1913	2018	CCTCTGAGTTTGGGAACTGC	59.844	20	GAAGTTTCTTGTTGGCTCTGC	59.115	21	231	1802	2032	CAGCGTGCGTGTGTATTTTT	59.799	20	TCAAAAGTTTGTGCTTTGCTG	59.143	21	190	1924	2113
TR9269_c0_g2	TGCAGAGCCAACAAGAAACTT	60.045	21	AACCAATTTTCAGAGGTGAGAGA	59.268	23	199	2011	2209	TGGAGCCATACATCAAAGACA	59.138	21	CTGATTCTGGTTCGCTAGGT	57.018	20	194	2066	2259	CCTGCAGAGCCAACAAGAA	60.12	19	AACCAATTTTCAGAGGTGAGAGA	59.268	23	201	2009	2209
TR43156_c0_g1	TAACCCTGGACAGGCTGAAC	60.111	20	GGGCACTTCCACAAAAGAAA	60.088	20	196	695	890	TTCTGAGCCGTTTAACCCTG	60.241	20	GGGCACTTCCACAAAAGAAA	60.088	20	208	683	890	CTGGACAGGCTGAACAGGAT	60.261	20	GGGCACTTCCACAAAAGAAA	60.088	20	191	700	890
TR19858_c4_g2	TCCTTCGAGCTGGAACAGAT	59.95	20	TGCTCCTCAACCTCACAATG	59.831	20	261	704	964	TACAATAGAGCAGGGGTCGG	60.088	20	TGCTCCTCAACCTCACAATG	59.831	20	231	734	964	TCCTTCGAGCTGGAACAGAT	59.95	20	CACAATGAAAGCCCTTCACA	59.691	20	248	704	951
TR19858_c4_g2	GGTCGGGAACCTTATTGGAC	60.558	20	CCCACATATGCACACACACA	59.868	20	277	748	1024	GGTCGGGAACCTTATTGGAC	60.558	20	CACCCACATATGCACACACA	59.868	20	279	748	1026	GGTCGGGAACCTTATTGGAC	60.558	20	CATATGCACACACACACCCA	59.868	20	273	748	1020
TR59184_c1_g1	GCAAGCCAGACAAACAGACA	60.032	20	TCAGTGGAGGCCTAATGGAC	60.073	20	269	418	686	CCACGCATGCAGAGTTCTAA	60.011	20	GCATTGTGCAATAGAAGCCA	59.839	20	236	333	568	CCACGCATGCAGAGTTCTAA	60.011	20	TGCATTGTGCAATAGAAGCC	59.839	20	237	333	569
TR59184_c1_g1	TATGCTCTGGCCTATTCGCT	59.967	20	AAAGAGGCAGCCATCTGAAA	59.955	20	264	944	1207	TATGCTCTGGCCTATTCGCT	59.967	20	CTGAAAGTGATCCAGGCACA	59.831	20	250	944	1193	TATGCTCTGGCCTATTCGCT	59.967	20	GTGATCCAGGCACAGTGAGA	59.827	20	244	944	1187
TR59184_c1_g1	TTTGGCTGGACATTAGGGAG	60.066	20	ATCATCCAGGAACCAGCAAC	59.934	20	214	4200	4413	GGGTTCTGTATTTGGCTGGA	59.933	20	ATCATCCAGGAACCAGCAAC	59.934	20	224	4190	4413	TTGCTGCCATTGACATGATT	60.08	20	ATCATCCAGGAACCAGCAAC	59.934	20	121	4293	4413
TR29019_c7_g9	AGCGGATTTCGGAACTCTTT	60.208	20	AAAGCTCCGATCACACAAGG	60.255	20	250	104	353	AGCGGATTTCGGAACTCTTT	60.208	20	ATCACACAAGGCTTGGCTTC	60.263	20	241	104	344	AGCGGATTTCGGAACTCTTT	60.208	20	GGCTTCTCGGTGAGATTCAA	60.34	20	227	104	330
TR29019_c7_g9	GAATCTCACCGAGAAGCCAA	60.34	20	CCTCGAACCTACAGCACAAA	58.923	20	262	313	574	TTGAATCTCACCGAGAAGCC	60.34	20	CCTCGAACCTACAGCACAAA	58.923	20	264	311	574	GAATCTCACCGAGAAGCCAA	60.34	20	CCTCGAACCTACAGCACAAAG	59.921	21	262	313	574
TR29019_c7_g9	GTCTTCGGCCCACTGTAAAA	60.11	20	CGATTTATTGGGTTCGTCGT	59.823	20	278	875	1152	GTCTTCGGCCCACTGTAAAA	60.11	20	ACGATTTATTGGGTTCGTCG	59.823	20	279	875	1153	TGCTTGTATGGTCACCCTGA	60.112	20	CGATTTATTGGGTTCGTCGT	59.823	20	253	900	1152
TR29019_c7_g9	TTGCTGCATATTTGTGCCAT	60.103	20	CATCGGGAAACGATAGCAAC	60.469	20	211	1318	1528	TTGCTGCATATTTGTGCCAT	60.103	20	GGAAACTGAGAAGTTGGGGA	59.112	20	179	1318	1496	CCACTCAACCCTTTTGCACT	60.149	20	GGAAACTGAGAAGTTGGGGA	59.112	20	259	1238	1496
TR72402_c4_g3	TTTCCAAGAATTTGTGTAAAAAGA	57.184	24	TGCGCTTTTGTATCAAGTGG	59.872	20	175	20	194	CCTTCACATTTTATATTTTCCAAGAA	58.977	26	TGCGCTTTTGTATCAAGTGG	59.872	20	191	4	194	TTTCCAAGAATTTGTGTAAAAAGAC	57.965	25	TGCGCTTTTGTATCAAGTGG	59.872	20	175	20	194
TR72402_c4_g3	AAAATGCTGCTGGCAAATCT	59.851	20	AGTTTGGTGACGCTCGTCTT	59.914	20	208	318	525	AAAATGCTGCTGGCAAATCT	59.851	20	AGGGCTTTTGGAGTTGAACA	59.711	20	155	318	472	AAATGCTGCTGGCAAATCTC	60.361	20	AGTTTGGTGACGCTCGTCTT	59.914	20	207	319	525
TR11593_c0_g1	GAAGCAGGTCAGGCTACTGG	60.012	20	GCAGGAAAAGGGAAAAGAGG	60.18	20	100	314	413	GAAGCAGGTCAGGCTACTGG	60.012	20	TGAAGCAGGAAAAGGGAAAA	59.795	20	104	314	417	GAAGCAGGTCAGGCTACTGG	60.012	20	GTGTGAAGCAGGAAAAGGGA	60.232	20	107	314	420
TR11593_c0_g1	CTTCCGCTTCCTCTTCCTCT	60.088	20	GCCCCCTACCTGCTTAGTTC	60.096	20	184	1018	1201	CTCTTCCGCTTCCTCTTCCT	60.088	20	GCCCCCTACCTGCTTAGTTC	60.096	20	186	1016	1201	CCTTCTCTTCCGCTTCCTCT	60.088	20	GCCCCCTACCTGCTTAGTTC	60.096	20	190	1012	1201
TR65735_c5_g3	TTACCCCACTTCCAGTCAGG	59.959	20	GCAAATCCCTTTTCTGTCCA	60.051	20	247	4040	4286	TTACCCCACTTCCAGTCAGG	59.959	20	TCCCTTTTCTGTCCATACCG	59.926	20	242	4040	4281	CCTTCCATCATGACTCGGTT	59.927	20	GCAAATCCCTTTTCTGTCCA	60.051	20	202	4085	4286
TR31998_c5_g1	ACACTGCATCGCAAACTACG	59.935	20	TCTTTTTCTTTGCCGTCACC	60.227	20	182	1288	1469	CAACTTTGGCTCCCACCTTA	60.103	20	TCTTTTTCTTTGCCGTCACC	60.227	20	246	1224	1469	ACAGGAAGACATGGAGGTCG	60.112	20	TCTTTTTCTTTGCCGTCACC	60.227	20	102	1368	1469
TR33806_c1_g1	CAGGGACCTGGACAGAGACT	59.27	20	TCCCAAGCACATTCATTTCA	60.049	20	279	2379	2657	GGGTGCAAGTGTATCTGGCT	60.142	20	GGAGGCAAGAGAGATCAGCA	60.645	20	251	2533	2783	ACAGGGACCTGGACAGAGAC	59.117	20	TCCCAAGCACATTCATTTCA	60.049	20	280	2378	2657
TR3820_c0_g1	GCACATTCCCTTTGAGCAGT	60.263	20	TGCAGCTGTGAGTCCATTTC	59.992	20	197	3076	3272	GCACATTCCCTTTGAGCAGT	60.263	20	TTTGGGTACCAAACCAGAGC	59.971	20	120	3076	3195	GCACATTCCCTTTGAGCAGT	60.263	20	GCCAATCCCTTTAACAAGCA	60.074	20	157	3076	3232
TR3820_c0_g1	TGCTTGTTAAAGGGATTGGC	60.074	20	TTTTACATAATCAAACACATCAAACA	57.723	26	218	3213	3430	GCTTGTTAAAGGGATTGGCA	60.074	20	TTTTACATAATCAAACACATCAAACA	57.723	26	217	3214	3430	TGCTTGTTAAAGGGATTGGC	60.074	20	CTTTTACATAATCAAACACATCAAACA	58.592	27	219	3213	3431
TR24368_c3_g1	GCCTCAAGTTTCGCTGTTTC	60	20	TAGCTAGCGATGCCAACCTT	60.003	20	173	51	223	GCCCTACTTTGTGCCTCAAG	59.875	20	TAGCTAGCGATGCCAACCTT	60.003	20	185	39	223	CCTCAAGTTTCGCTGTTTCC	59.853	20	TAGCTAGCGATGCCAACCTT	60.003	20	172	52	223
TR24368_c3_g1	ACCAAAGCCAGCTGTTCAGT	59.914	20	TTGGCTGGATCCCTTAATGT	59.387	20	227	1824	2050	ACCAAAGCCAGCTGTTCAGT	59.914	20	TGGCTGGATCCCTTAATGTG	60.853	20	226	1824	2049	TAACCAAAGCCAGCTGTTCA	59.464	20	TTGGCTGGATCCCTTAATGT	59.387	20	229	1822	2050
TR24368_c3_g1	GGTTGCAGAACTTTTGGCAT	60.118	20	CGGTTTAAGCGCAATAAAGG	59.748	20	195	2142	2336	GGTTGCAGAACTTTTGGCAT	60.118	20	CTCAACGGTTTAAGCGCAAT	60.264	20	200	2142	2341	GAGGTTGCAGAACTTTTGGC	59.859	20	CGGTTTAAGCGCAATAAAGG	59.748	20	197	2140	2336
TR24368_c3_g1	TGGGTTGAGTGTGCATTGTT	60.008	20	TGCCTTTCACAGTCTCCTTTC	59.463	21	148	2754	2901	GGGTTGAGTGTGCATTGTTG	60.008	20	TGCCTTTCACAGTCTCCTTTC	59.463	21	147	2755	2901	TGGGTTGAGTGTGCATTGTT	60.008	20	GCCTTTCACAGTCTCCTTTCA	59.463	21	147	2754	2900
TR24368_c3_g1	ATAGGACAAGCCTGGACAGC	59.313	20	TGAATGTGCATGTGTTGTGG	60.003	20	234	3248	3481	CTTTCCAGCAGGTTAGGGTG	59.728	20	TGCATGTGTTGTGGATGAAA	59.516	20	275	3201	3475	CTTTCCAGCAGGTTAGGGTG	59.728	20	TGTGCATGTGTTGTGGATGA	60.609	20	277	3201	3477
TR24368_c3_g1	TGAGAACAGCCACCTCAGAA	59.545	20	CCATTCAGAGGGAATCATGC	60.426	20	163	4649	4811	TTGAGAACAGCCACCTCAGA	59.545	20	CCATTCAGAGGGAATCATGC	60.426	20	164	4648	4811	GCAGAATCACTGTGTGGCAG	60.473	20	CCATTCAGAGGGAATCATGC	60.426	20	189	4623	4811
TR17022_c5_g5	CCAGAGCACTGTCTGACCAA	60.022	20	CACAAGTTTTGGCTTGACGA	59.881	20	248	341	588	CCAGAGCACTGTCTGACCAA	60.022	20	TCACAAGTTTTGGCTTGACG	59.881	20	249	341	589	CCAGAGCACTGTCTGACCAA	60.022	20	TTAAAAATGGGACACCCTGC	59.801	20	195	341	535
TR17022_c5_g5	GCACGCAGACATTGACACTT	59.912	20	GGGACAACGACTCTACGGTG	60.567	20	253	1092	1344	GCACGCAGACATTGACACTT	59.912	20	GGACAACGACTCTACGGTGG	60.567	20	252	1092	1343	AACACATGCACGCAGACATT	60.192	20	GGGACAACGACTCTACGGTG	60.567	20	260	1085	1344
TR27493_c0_g1	TCCAGCAGGTTACAGCACAG	60.049	20	TGAGTCAGCCATAAACGCAG	60.011	20	204	1000	1203	CTCCAGCAGGTTACAGCACA	60.049	20	TGAGTCAGCCATAAACGCAG	60.011	20	205	999	1203	CTCCCTCCAGCAGGTTACAG	59.861	20	TGAGTCAGCCATAAACGCAG	60.011	20	209	995	1203
TR62149_c0_g1	GGTCAAGCCATGGTGAACTT	59.973	20	ACTGGCGCTCTTCATTCTGT	60.02	20	152	1952	2103	CCCCCTCGCTCTCTATCTCT	59.935	20	ACTGGCGCTCTTCATTCTGT	60.02	20	125	1979	2103	TATGGTCAAGCCATGGTGAA	59.924	20	ACTGGCGCTCTTCATTCTGT	60.02	20	155	1949	2103
TR65773_c3_g3	TGCAGGCATTAGTTGCAGTC	60.019	20	TTCACCAAGTTCACCAACCA	59.976	20	223	1755	1977	TCGACTTGAATGGTTTGCAG	59.84	20	TTCACCAAGTTCACCAACCA	59.976	20	205	1773	1977	CCCCAGCACTGACTACCTGT	60.174	20	TTCACCAAGTTCACCAACCA	59.976	20	270	1708	1977
TR555_c0_g2	GGCTCATGGTAACGGACTGT	59.997	20	ACTCGATAGTGGCATCAGGG	60.096	20	193	2232	2424	GAAGGCTGTTCACAGGAAGC	59.997	20	ACTCGATAGTGGCATCAGGG	60.096	20	279	2146	2424	CGGATGTCACAAGAAGCAGA	59.984	20	ACTCGATAGTGGCATCAGGG	60.096	20	213	2212	2424
TR555_c0_g2	GTCTGCTGGCAAGATGAACA	59.992	20	TGCATGTTTTAACACACAGCCT	60.595	22	190	2958	3147	CTGCTGGCAAGATGAACAAA	59.988	20	TGCATGTTTTAACACACAGCCT	60.595	22	188	2960	3147	GGAGGAGCTTCTTGCTGATG	60.096	20	TGCATGTTTTAACACACAGCCT	60.595	22	271	2877	3147
TR20860_c4_g1	TATGGAAGTCGATGGGTGCT	60.483	20	TGCCAGATTTTCTCATGCAA	60.343	20	233	145	377	ATGGAAGTCGATGGGTGCTA	60.483	20	TGCCAGATTTTCTCATGCAA	60.343	20	232	146	377	CTATGGAAGTCGATGGGTGC	60.483	20	TGCCAGATTTTCTCATGCAA	60.343	20	234	144	377
TR20860_c4_g1	TTGCATGAGAAAATCTGGCA	60.343	20	TCGTTGTCATTGAGTTGGGA	60.088	20	163	358	520	CCAGGTTGAAAGAAAATGCG	60.608	20	TCGTTGTCATTGAGTTGGGA	60.088	20	203	318	520	CAGGTTGAAAGAAAATGCGA	58.892	20	TCGTTGTCATTGAGTTGGGA	60.088	20	202	319	520
TR20860_c4_g1	CACCCTGTGCACATGTTTTC	60.008	20	CCCCTGACATCCCCTAAAAT	60.011	20	227	1178	1404	GTCTATCAAAGCCTGTCCGC	59.843	20	CCCCTGACATCCCCTAAAAT	60.011	20	137	1268	1404	CACCCTGTGCACATGTTTTC	60.008	20	GACTACCCCTGACATCCCCT	60.194	20	232	1178	1409
TR45073_c0_g1	TCCTGAAATTCCAAGGCAAC	60.051	20	CCAGGAATAGGTTAGGGGGA	60.138	20	177	1128	1304	TCTCACTGTTGTCGGACAGG	59.864	20	TTGTCCTTGCCCAGGAATAG	60.066	20	123	1192	1314	GTACCAGGATGGTGAATGGC	60.203	20	TTGTCCTTGCCCAGGAATAG	60.066	20	147	1168	1314
TR34699_c0_g1	AGCCACTGAATACGGTCCTG	60.134	20	GAAGGTGAAGGCTTGAGTCG	59.989	20	273	263	535	CAGCCACTGAATACGGTCCT	60.134	20	GAAGGTGAAGGCTTGAGTCG	59.989	20	274	262	535	TGCACAAGACCATCTGATCC	59.637	20	GAAGGTGAAGGCTTGAGTCG	59.989	20	238	298	535
TR12037_c0_g2	GTCATCGAGCTCTGGGTTGA	61.376	20	TCGCCTCCTCTGACATCTTT	59.95	20	256	40	295	GTCATCGAGCTCTGGGTTGA	61.376	20	CGCCTCCTCTGACATCTTTC	59.95	20	255	40	294	GTCATCGAGCTCTGGGTTGA	61.376	20	ACAGTCGCCTCCTCTGACAT	59.866	20	260	40	299
TR65745_c0_g1	CTCATCCTCTCCTGCCAAAG	59.943	20	TGCAGAAATGTACCTGCTCG	60.011	20	278	189	466	ATCCGGACTCCTCATCCTCT	60.035	20	GTACCTGCTCGCTCTTGCTC	60.307	20	279	179	457	CTCATCCTCTCCTGCCAAAG	59.943	20	GTACCTGCTCGCTCTTGCTC	60.307	20	269	189	457
TR43028_c0_g1	GCAGTCATTGCGGTAACCTT	60.14	20	GCATTGTGGCTTTGGAAAAT	59.945	20	125	94	218	GCAGTCATTGCGGTAACCTT	60.14	20	GGTTAAGTCGGTGCTTCCAA	60.11	20	228	94	321	GCAGTCATTGCGGTAACCTT	60.14	20	AGGTTAAGTCGGTGCTTCCA	59.734	20	229	94	322
TR53443_c0_g1	TCAGCACAGAAAGAAACCCA	59.415	20	ATTGTTTTGCAAGGCATTCT	57.364	20	144	86	229	GCAAATCAATCACAAATTTCCA	59.816	22	CCTCTCAAAACTTGAATCCCC	59.926	21	223	149	371	TGCAAATCAATCACAAATTTCC	59.816	22	CCTCTCAAAACTTGAATCCCC	59.926	21	224	148	371
TR53443_c0_g1	CCACTACATCCCTGCCTGTT	59.989	20	TGACTTCCCTGTTTTCTGGC	60.232	20	199	1484	1682	CAGCAGCTGTTCTGGTGTGT	60.096	20	TGACTTCCCTGTTTTCTGGC	60.232	20	168	1515	1682	TCCCCAAACAAAAACAAAGG	59.811	20	TGACTTCCCTGTTTTCTGGC	60.232	20	241	1442	1682
TR70731_c0_g1	TTGGAGGGTCACTGTAAGGG	59.959	20	TTCGTCAGTGCTGTCAAACC	59.88	20	277	574	850	CGGGCACTGATGTAGCTGTA	59.888	20	TTCGTCAGTGCTGTCAAACC	59.88	20	239	612	850	CCAGGGCAGAAGAAAAACTG	59.846	20	TTCGTCAGTGCTGTCAAACC	59.88	20	185	666	850
TR70731_c0_g1	CATCTAGTTTCCGCTTTGCC	59.845	20	AAGGCGATTGTCGGTCATAG	60.096	20	273	1230	1502	TTGCCCCTTTACCCAACATA	60.181	20	AAGGCGATTGTCGGTCATAG	60.096	20	258	1245	1502	AAGGTCGGCAGTGAGTTTGT	59.769	20	AAGGCGATTGTCGGTCATAG	60.096	20	133	1370	1502
TR62004_c0_g1	GTCCGCTGGCTTTATCACTC	59.843	20	CGAGGAGCATCTTAACCCTG	59.83	20	263	2247	2509	GTCCGCTGGCTTTATCACTC	59.843	20	CACGAGGAGCATCTTAACCC	59.694	20	265	2247	2511	AGATGGCATCATGCGTACAG	59.704	20	CGAGGAGCATCTTAACCCTG	59.83	20	119	2391	2509
TR29002_c1_g1	CATCATCGCCAACATGACTC	60.08	20	CCTCCTACCGGTTCCTCTTC	60.067	20	203	2135	2337	CATCATCGCCAACATGACTC	60.08	20	TTCCTCCTACCGGTTCCTCT	60.067	20	205	2135	2339	CATCATCGCCAACATGACTC	60.08	20	TCCTCCTACCGGTTCCTCTT	60.067	20	204	2135	2338
TR6031_c0_g1	GATGGAAACACACATGCCAG	59.967	20	CCCTGCACAAACACACAAAT	59.465	20	234	437	670	AGATGGAAACACACATGCCA	59.967	20	CCCTGCACAAACACACAAAT	59.465	20	235	436	670	GATGGAAACACACATGCCAG	59.967	20	ACTGCCTTGTATAGCCCTGC	59.364	20	248	437	684
TR6031_c0_g1	CTTCCCTTGTCTTCCCATCA	60.042	20	TTATCCCGCTCAACATGTCA	60.073	20	199	824	1022	CTTCCCTTCCCTTGTCTTCC	60.045	20	TTATCCCGCTCAACATGTCA	60.073	20	204	819	1022	CTTCCCTTGTCTTCCCATCA	60.042	20	AAAGTGTGTTTGGAGGGCTG	60.149	20	255	824	1078
TR8854_c0_g1	ATCGTGCCAAGAGTCTCAGG	60.408	20	TGCGTATGGAGGAAGTGATG	59.673	20	270	1617	1886	TGATCGTGCCAAGAGTCTCA	60.557	20	TGCGTATGGAGGAAGTGATG	59.673	20	272	1615	1886	TTTCCAAGAGAAAACAGCCC	59.288	20	ACACACACGTGTCAGAGGGA	60.207	20	263	1656	1918
TR36335_c0_g1	TGGTCAGAAAAAGGAGATGGA	59.656	21	ATGTCCAATGCGGCTTTAGT	59.597	20	107	5	111	TGGTCAGAAAAAGGAGATGGA	59.656	21	TGTCCAATGCGGCTTTAGTA	59.325	20	106	5	110	TGGTCAGAAAAAGGAGATGGA	59.656	21	CTCGTAATGTCCAATGCGG	60.08	19	113	5	117
TR59835_c1_g2	ACCAAAGGGCACCAACAAC	60.807	19	CTTGTGAGGCTCTTGCCTTC	60.134	20	236	17	252	ACCAAAGGGCACCAACAAC	60.807	19	TCTTGTGAGGCTCTTGCCTT	60.134	20	237	17	253	ACCAAAGGGCACCAACAAC	60.807	19	CTCGATGGTAACGGCTCTTC	59.836	20	197	17	213
TR65171_c1_g2	TTGCGTTGGTTTATCCTTCC	59.938	20	TCCAAAAACAAACAATGGCA	59.946	20	214	613	826	CGTTGCGTTGGTTTATCCTT	59.996	20	GCTTAAAAATGCTCCGTTGC	59.859	20	256	611	866	CGTTGCGTTGGTTTATCCTT	59.996	20	TTCGCTTAAAAATGCTCCGT	59.853	20	259	611	869
TR44528_c0_g1	CCTTCCTGTTTCTTTTCCCTG	60.089	21	CCTGGCCTCCCTTAACACTT	60.488	20	275	618	892	CCCTCATGCATCATTCCATT	60.691	20	CCGCTGCACGTCTCATAAAT	61.188	20	187	574	760	ATTCCATTTGGTGCGATTTT	59.277	20	CCGCTGCACGTCTCATAAAT	61.188	20	175	586	760
TR35712_c5_g1	TGGTGTCAACAGACTGAGGC	59.872	20	CGGAGGTTTTTCTCCAGTGA	60.224	20	259	67	325	GGTGTCAACAGACTGAGGCA	59.872	20	CGGAGGTTTTTCTCCAGTGA	60.224	20	258	68	325	TGGTGTCAACAGACTGAGGC	59.872	20	TCTCCAGTGACGGAATGATG	59.631	20	249	67	315
TR53072_c1_g1	CTCATGATGCACCTGGAATG	60.072	20	GGGGTTTCGATAGTAACAGCG	60.854	21	157	1117	1273	CCTGTGGTTACCCCTGTGAT	59.697	20	GGGGTTTCGATAGTAACAGCG	60.854	21	250	1024	1273	GGGTCAGAGAAACCCCTCAT	60.314	20	GGGGTTTCGATAGTAACAGCG	60.854	21	192	1082	1273
TR10559_c5_g2	GGCAGAACCGGAACATAAAA	59.938	20	GAGACAAGACTGTGTCCTCACCT	59.828	23	137	473	609	TATTCAGGCAGAACCGGAAC	60.074	20	GAGACAAGACTGTGTCCTCACCT	59.828	23	143	467	609	GGCAGAACCGGAACATAAAA	59.938	20	GAGACAAGACTGTGTCCTCACC	58.799	22	137	473	609
TR4262_c0_g2	TTCCTGTAGCAGTGGGTTCC	60.111	20	TTCTCAGGTCATCCAGGGAC	60.048	20	261	453	713	TTCCTGTAGCAGTGGGTTCC	60.111	20	AGCGCCAGTAAGGTGAAAAA	59.883	20	200	453	652	TTCCTGTAGCAGTGGGTTCC	60.111	20	AGGAAAAACCCGATCCACTT	59.805	20	140	453	592
TR15716_c0_g1	GAAAGAGCTTGTGGTGAGGC	59.997	20	CAAAGAACACAAGGCAGGGT	60.149	20	186	680	865	CAGGGAGAAAGAGCTTGTGG	59.982	20	CAAAGAACACAAGGCAGGGT	60.149	20	192	674	865	GCAGGGAGAAAGAGCTTGTG	60.134	20	CAAAGAACACAAGGCAGGGT	60.149	20	193	673	865
TR6836_c5_g4	GCTACAGGAAAGCCAACACTG	59.928	21	TCACTGACCGAACCTTAGCA	59.44	20	196	4	199	GCTACAGGAAAGCCAACACTG	59.928	21	CCCGCCTTAGAATGTCACTG	60.647	20	210	4	213	TTGAGCTACAGGAAAGCCAA	58.649	20	TCACTGACCGAACCTTAGCA	59.44	20	200	0	199
TR6836_c5_g4	CAGTGACATTCTAAGGCGGG	60.647	20	CTCATTCGCGAAAACACTCA	59.988	20	266	194	459	CAGTGACATTCTAAGGCGGG	60.647	20	GAGAGCTCATTCGCGAAAAC	60.103	20	271	194	464	CAGTGACATTCTAAGGCGGG	60.647	20	ACTTTGGGAAAATGTGCAGC	60.118	20	221	194	414
TR6836_c5_g4	ATCTGTGCATGACTGCGTGT	60.352	20	GATCATGGCTGATGTTGTGC	60.088	20	279	990	1268	CCGTTGATCTGTGCATGACT	59.707	20	GGGGGAATCTCATGAAAACA	59.727	20	240	984	1223	ATCTGTGCATGACTGCGTGT	60.352	20	GGGGGAATCTCATGAAAACA	59.727	20	234	990	1223
TR63404_c0_g1	GGTTTGTGGTGATGTGCTTG	60.008	20	ACATCCCTTGGCCTTCTCTT	60.074	20	266	743	1008	GGTTTGTGGTGATGTGCTTG	60.008	20	AACATCCCTTGGCCTTCTCT	60.074	20	267	743	1009	TGGTTTGTGGTGATGTGCTT	60.008	20	ACATCCCTTGGCCTTCTCTT	60.074	20	267	742	1008
TR63404_c0_g1	AGAGAAGGCCAAGGGATGTT	60.074	20	CCGACCACAAACTTTTAAATTG	58.588	22	274	990	1263	AAGAGAAGGCCAAGGGATGT	60.074	20	CCGACCACAAACTTTTAAATTG	58.588	22	275	989	1263	AGAGAAGGCCAAGGGATGTT	60.074	20	ACCGACCACAAACTTTTAAATTG	59.358	23	275	990	1264
TR72402_c4_g1	TTTCCAAGAATTTGTGTAAAAAGA	57.184	24	TGCGCTTTTGTATCAAGTGG	59.872	20	175	20	194	CCTTCACATTTTATATTTTCCAAGAA	58.977	26	TGCGCTTTTGTATCAAGTGG	59.872	20	191	4	194	TTTCCAAGAATTTGTGTAAAAAGAC	57.965	25	TGCGCTTTTGTATCAAGTGG	59.872	20	175	20	194
TR72402_c4_g1	AAAATGCTGCTGGCAAATCT	59.851	20	AGTTTGGTGACGCTCGTCTT	59.914	20	208	318	525	AAAATGCTGCTGGCAAATCT	59.851	20	AGGGCTTTTGGAGTTGAACA	59.711	20	155	318	472	AAATGCTGCTGGCAAATCTC	60.361	20	AGTTTGGTGACGCTCGTCTT	59.914	20	207	319	525
TR34046_c0_g1	AGGCCTGTCAGTGGAGAAAA	59.844	20	TTCCCTTCTTGCTCTGCTGT	60.134	20	153	295	447	GAAGAAAGTGGGCTGATGGA	60.195	20	TTCCCTTCTTGCTCTGCTGT	60.134	20	213	235	447	AGCGGACAAGAGAAAAGCTG	59.757	20	TTCCCTTCTTGCTCTGCTGT	60.134	20	270	178	447
TR53787_c0_g1	ACAGTGTCATTGCCCAAACA	60.008	20	GACCAAACTATAAGGAAATAACAGCA	59.12	26	173	1201	1373	ACAGTGTCATTGCCCAAACA	60.008	20	TGACCAAACTATAAGGAAATAACAGC	59.12	26	174	1201	1374	GCCCAAACAGACCAGACAAT	59.973	20	GACCAAACTATAAGGAAATAACAGCA	59.12	26	162	1212	1373
TR10855_c0_g1	TGTTGTCGGTCTGTGTGGTT	60.047	20	GCAAGTGGGATGTTCAGGTT	59.973	20	194	243	436	TGTTGTCGGTCTGTGTGGTT	60.047	20	TGCAGGAATATCGTATGGCA	60.058	20	275	243	517	TGTTGTCGGTCTGTGTGGTT	60.047	20	AAGTGGGATGTTCAGGTTGG	59.82	20	192	243	434
TR10855_c0_g1	GATGTGTGTAATTCCCTGCTGA	60	22	AGGCGTCCAAAATGACAAAC	59.978	20	190	1555	1744	GATGTGTGTAATTCCCTGCTGA	60	22	GGCGTCCAAAATGACAAACT	59.978	20	189	1555	1743	CAAAATTAAAACTGCGCATTCA	60.128	22	AGGCGTCCAAAATGACAAAC	59.978	20	220	1525	1744
TR59712_c0_g1	CCACGCTGAATGAAGACAGA	59.984	20	CCCTGTTTTCCTCTCTTCCC	60.045	20	167	97	263	CCAAGCAAATTACCACAGCA	59.729	20	CCTCTCTTCCCTGTCAGACG	59.978	20	108	147	254	CAGATGTGTCTCCATGCGTT	59.707	20	CCTCTCTTCCCTGTCAGACG	59.978	20	204	51	254
TR46179_c0_g1	TCTTCTGTCCGTCTGTGTGAG	59.031	21	GTGACTCGATGAGCCTGTGA	59.988	20	223	4	226	TCTTCTGTCCGTCTGTGTGAG	59.031	21	TGGAAGTTTGGTATCCTGCC	59.933	20	112	4	115	GTCTTCTGTCCGTCTGTGTGAG	59.948	22	GTGACTCGATGAGCCTGTGA	59.988	20	224	3	226
TR46179_c0_g1	TCAGGTCAAATGTCATGGCT	59.09	20	CATCGAACCCATCCTGTTTT	59.79	20	140	2652	2791	TCAGGTCAAATGTCATGGCT	59.09	20	TGCGAGCGTTTAAAGAGACA	59.752	20	114	2652	2765	TCAGGTCAAATGTCATGGCT	59.09	20	CAGACGGACACACATGCTTC	60.319	20	234	2652	2885
TR28339_c0_g1	CACATCAGTCCCCAGGTTCT	59.962	20	CGTGTGAAGTGACAGGGAGA	59.864	20	185	1100	1284	CACATCAGTCCCCAGGTTCT	59.962	20	CTCACAGCCTTGCCATTGTA	59.864	20	237	1100	1336	CACATCAGTCCCCAGGTTCT	59.962	20	GGAGATATCATGCCTTCCCA	59.854	20	170	1100	1269
TR52921_c1_g1	AATCTAACACAGAACACATAGGACAG	57.942	26	AGGATGCTCGCTTTGACAGT	60.02	20	235	18	252	AATCTAACACAGAACACATAGGACAG	57.942	26	GAGAGGATGCTCGCTTTGAC	60.104	20	238	18	255	AATCTAACACAGAACACATAGGACAG	57.942	26	AGAGAGGATGCTCGCTTTGA	60.24	20	239	18	256
TR52921_c1_g1	GTCTGCGTTCATCACCACAC	60.171	20	CAGATAGTGATGCCAGCGAA	59.972	20	266	1325	1590	GTGTCTGCGTTCATCACCAC	60.171	20	CAGATAGTGATGCCAGCGAA	59.972	20	268	1323	1590	CTGTGTCTGCGTTCATCACC	60.319	20	CAGATAGTGATGCCAGCGAA	59.972	20	270	1321	1590
TR23523_c0_g2	CGTCCGAGAATGGACAATTT	59.933	20	CAGCATCCCTCTATCCCTCA	60.173	20	259	987	1245	TGACAGGAATGGTTCACATCA	59.951	21	TGGGTGCACTTGAGAGACTG	60.022	20	262	1024	1285	TGACAGGAATGGTTCACATCA	59.951	21	CACTGGGTGCACTTGAGAGA	60.022	20	265	1024	1288
TR18222_c4_g1	TTGTCGCTTGCCAGTTGTAG	60.05	20	GAGTCTGCGGTGAGAAGCAC	61.167	20	229	860	1088	ACTTTTTGTCGCTTGCCAGT	59.92	20	GAGTCTGCGGTGAGAAGCAC	61.167	20	234	855	1088	TTGTCGCTTGCCAGTTGTAG	60.05	20	AATTCGAACCCCCAATCAG	59.735	19	271	860	1130
TR18626_c0_g1	TGAGCCACTGAAAGACATGC	59.992	20	CCCAAGATCTCCTGGAATGA	60.003	20	172	211	382	TGAGCCACTGAAAGACATGC	59.992	20	TCCCAAGATCTCCTGGAATG	60.003	20	173	211	383	TGAGCCACTGAAAGACATGC	59.992	20	TCAAACTTCTGCTGTCGGTG	60.025	20	107	211	317
TR18626_c0_g1	CTCTCGACTGCATCTTTGCC	61.087	20	TGACCTGTTTGAGCAACACC	59.726	20	256	2032	2287	CCTCTCGACTGCATCTTTGC	61.087	20	TGACCTGTTTGAGCAACACC	59.726	20	257	2031	2287	TCTCGACTGCATCTTTGCC	60.088	19	TGACCTGTTTGAGCAACACC	59.726	20	255	2033	2287
TR54428_c0_g1	TCAGTGTTGAGTCCAGCGTC	60.03	20	GATTTCGATTCTTGTGCCGT	60.081	20	243	45	287	TCGTCAGTGTTGAGTCCAGC	60.03	20	GATTTCGATTCTTGTGCCGT	60.081	20	246	42	287	TCAGTGTTGAGTCCAGCGTC	60.03	20	ATAGAACAACACCGTTCCCG	59.853	20	270	45	314
TR50644_c7_g1	TCCCCTGAGAAACTTTGCAT	59.67	20	GGTCTTAAATGGGCCTGGAT	60.152	20	184	322	505	TCCCCTGAGAAACTTTGCAT	59.67	20	TTAAATGGGCCTGGATTCAC	59.762	20	180	322	501	TCCCCTGAGAAACTTTGCAT	59.67	20	GCCTGGATTCACTGACCATC	60.484	20	172	322	493
TR40079_c0_g1	TGTGTAGAGGCCTTTCGGTT	59.734	20	GATGAAAGCACAGTGCCAGA	59.992	20	234	619	852	TGTGTAGAGGCCTTTCGGTT	59.734	20	CCGAACTACCACGACCTGTT	60.028	20	277	619	895	GAGGCCTTTCGGTTTATGGT	60.32	20	GATGAAAGCACAGTGCCAGA	59.992	20	228	625	852
TR24333_c5_g1	GAGCAGGATGGACGGATAAA	60.036	20	GACGGGGGAGTATGTGAGAA	59.927	20	117	300	416	GAGCAGGATGGACGGATAAA	60.036	20	TGATCAAATCCACCAGGACA	59.893	20	260	300	559	GAGCAGGATGGACGGATAAA	60.036	20	TGGACTGATCAAATCCACCA	59.893	20	265	300	564
TR20860_c7_g1	TGAAGCCTGTGAGATCATGG	59.787	20	GGGTCAGTTGAGCTTTGAGC	59.997	20	169	0	168	TGAAGCCTGTGAGATCATGG	59.787	20	TCATACGGTTTGGAACGACA	59.964	20	266	0	265	TGAAGCCTGTGAGATCATGG	59.787	20	AGTTGAGCTTTGAGCAGGGA	60.134	20	164	0	163
TR20860_c7_g1	TGAACAGCATCGGTCACATT	60.12	20	TTATGGATCGCATGTGTGGT	59.805	20	208	361	568	CATCGGTCACATTAAAGGGG	60.184	20	TTATGGATCGCATGTGTGGT	59.805	20	201	368	568	TGAACAGCATCGGTCACATT	60.12	20	TTTATGGATCGCATGTGTGG	60.343	20	209	361	569
TR73725_c2_g2	CTTTGATCCTCAGCCTCCAG	59.943	20	CGGGCTCATAAAGGGTGTAA	59.953	20	240	4549	4788	CCTCATCATCCCCATCATTC	60.096	20	CGGGCTCATAAAGGGTGTAA	59.953	20	194	4595	4788	TCCTCATCATCCCCATCATT	60.096	20	CGGGCTCATAAAGGGTGTAA	59.953	20	195	4594	4788
TR71094_c1_g1	AAAGGGCACTAAATGGTTTCAA	59.878	22	CCCAGTGATCATCTTCCACA	59.473	20	193	1165	1357	AAAGGGCACTAAATGGTTTCA	58.616	21	CCCAGTGATCATCTTCCACA	59.473	20	193	1165	1357	AAGGGCACTAAATGGTTTCAA	58.616	21	CCCAGTGATCATCTTCCACA	59.473	20	192	1166	1357
TR69631_c0_g4	CTTTGGCATGATCTTCAGCA	59.948	20	TTTGCACATTCACACACACG	60.204	20	199	557	755	CCCAGGTGCTATTGAGGAAA	60.066	20	TTTGCACATTCACACACACG	60.204	20	280	476	755	CTTTGGCATGATCTTCAGCA	59.948	20	CATTCACACACACGCACAAG	59.778	20	193	557	749
TR6757_c3_g1	TGCTGTGATTTACTGTCGCC	59.871	20	CTTTGATGGCCTCCATGATT	59.894	20	206	308	513	TTGGTGTTCTGCTGGTGTGT	60.203	20	CTTTGATGGCCTCCATGATT	59.894	20	240	274	513	GTTGGTGTTCTGCTGGTGTG	60.203	20	CTTTGATGGCCTCCATGATT	59.894	20	241	273	513
TR6757_c3_g1	TGGAGGCCATCAAAGAAATC	60.014	20	TGAATCCGACCTCATTGTCA	60.048	20	228	499	726	TGGAGGCCATCAAAGAAATC	60.014	20	CCAGTCACTGAATCCGACCT	60.112	20	236	499	734	AAACTCAATCATGGAGGCCA	60.461	20	TGAATCCGACCTCATTGTCA	60.048	20	239	488	726
TR6757_c3_g1	AGCTTTGTGATCGGAACGTC	60.263	20	CCATAACATTATTCTTTGACAGACTTG	59.447	27	223	1871	2093	ATGATTCACATTCCCTGCGT	60.348	20	CCATAACATTATTCTTTGACAGACTTG	59.447	27	251	1843	2093	CGGTAAAGCTTTGTGATCGG	60.628	20	CCATAACATTATTCTTTGACAGACTTG	59.447	27	229	1865	2093
TR39866_c0_g2	GGTACATATTGCATTGCCCC	60.045	20	CGGAGACGCTGACACAGTAA	60.049	20	195	2004	2198	GGTACATATTGCATTGCCCC	60.045	20	AGCCACAGGATCCAATGAAG	60.073	20	144	2004	2147	GCCAGCTGTAACCACACAGA	59.905	20	CGGAGACGCTGACACAGTAA	60.049	20	265	1934	2198
TR43190_c0_g1	CACATTAAAGGGTTGCTCGG	60.493	20	GCTATGAGATTCAGCGCAAA	59.165	20	280	148	427	ATTAAAGGGTTGCTCGGCAT	60.821	20	TCAGCGCAAACTCTTTTCTG	59.342	20	267	151	417	GCTCGGCATGACTGAAAGAG	61.087	20	GCTATGAGATTCAGCGCAAA	59.165	20	266	162	427
TR28283_c0_g1	TTTGGCTTTAAACGTCCCAC	59.975	20	ACAATTTAGCGCCAAACACA	59.23	20	207	1554	1760	TTTGGCTTTAAACGTCCCAC	59.975	20	CACAATTTAGCGCCAAACAC	59.23	20	208	1554	1761	TTAAACGTCCCACATCCCAT	60.051	20	ACAATTTAGCGCCAAACACA	59.23	20	200	1561	1760
TR28295_c0_g2	ATCGGACAAATCATTCAGGG	59.75	20	AGGCAGTCAGTGCCAAAAGT	59.914	20	266	763	1028	TCGGACAAATCATTCAGGGT	60.317	20	AGGCAGTCAGTGCCAAAAGT	59.914	20	265	764	1028	CGGACAAATCATTCAGGGTC	60.317	20	AGGCAGTCAGTGCCAAAAGT	59.914	20	264	765	1028
TR43235_c3_g22	CCACAAATATGCAATGCAGG	59.953	20	GGCTGACACATTTTGGCTTT	60.118	20	265	2997	3261	CCACAAATATGCAATGCAGG	59.953	20	AGGCTGACACATTTTGGCTT	59.74	20	266	2997	3262	CCACAAATATGCAATGCAGG	59.953	20	AGTGCAGGTAGGCTGACACA	59.493	20	275	2997	3271
TR33139_c0_g2	GCTCCGCCACTAGACTGAAC	60.02	20	AGCCTGCTGTCTAACCTCCA	60.012	20	193	3332	3524	GCTCCGCCACTAGACTGAAC	60.02	20	CAGCCTGCTGTCTAACCTCC	60.012	20	194	3332	3525	GCTCCGCCACTAGACTGAAC	60.02	20	CCAGCCTGCTGTCTAACCTC	60.012	20	195	3332	3526
TR31199_c0_g2	TCGGTTTTCGAACTTCAACC	60.088	20	ATTCCAACCAGAAAACGCAC	59.978	20	251	1328	1578	TCGGTTTTCGAACTTCAACC	60.088	20	ACATTCCAACCAGAAAACGC	59.978	20	253	1328	1580	GCAATCACTACGACAGCCAA	59.871	20	GTCCACGGTGCCAAGAGTAT	59.997	20	232	1435	1666
TR42456_c5_g4	AAATCAACATCAACAACACCG	58.392	21	CAATGGTCACCCATTAGCCT	59.813	20	197	15	211	CAACATCAACAACACCGTATCA	59.366	22	CAATGGTCACCCATTAGCCT	59.813	20	193	19	211	AAATCAACATCAACAACACCGT	59.266	22	CAATGGTCACCCATTAGCCT	59.813	20	197	15	211
TR42456_c5_g4	GCTTGGAGACCATCTTGAGC	59.957	20	TGGTCTGATAATTGCCACCA	59.924	20	204	2304	2507	GCTTGGAGACCATCTTGAGC	59.957	20	TGATAATTGCCACCACGCTA	60.096	20	199	2304	2502	TGGCCTTATCTGGTCTACCG	60.088	20	TGGTCTGATAATTGCCACCA	59.924	20	155	2353	2507
TR9791_c0_g1	CTTTTCTCCCAGCCTGATTG	59.807	20	CGCTGCCCATTATGAGGTAT	59.945	20	106	1677	1782	CTTTTCTCCCAGCCTGATTG	59.807	20	CGGAAGCTGTGTGGATTTTT	60.11	20	161	1677	1837	CTTTTCTCCCAGCCTGATTG	59.807	20	AAAGCTTTAGCAGCACGGAA	60.152	20	176	1677	1852
TR59598_c0_g1	CTCGTCTCCAAGCCTCTTTG	60.126	20	GTGTGTATTCGGGAGGCAGT	59.997	20	230	208	437	CTCGTCTCCAAGCCTCTTTG	60.126	20	ATTAATGATGGGGAGAGGGG	59.974	20	154	208	361	CAAGCCTCTTTGCCCATTTA	60.202	20	GTGTGTATTCGGGAGGCAGT	59.997	20	222	216	437
TR28334_c1_g1	TGTAGGTGCTCGACTTGTGC	60.056	20	TGACATTGTTTGGTCTTGGC	59.547	20	168	3080	3247	TGTAGGTGCTCGACTTGTGC	60.056	20	ATTGTTTGGTCTTGGCTGGT	59.454	20	164	3080	3243	TGTAGGTGCTCGACTTGTGC	60.056	20	ATGCACCATGAAATGACCAC	59.223	20	243	3080	3322
TR59569_c0_g3	TAGGCCAGTAAGCAACCACC	60.132	20	AACACACAACCAAGATCCTTCA	59.496	22	107	552	658	CCCTGAGCCTAGAATGCAGA	60.495	20	AACACACAACCAAGATCCTTCA	59.496	22	151	508	658	AGCCAAAAATTGTTTTCCCA	59.429	20	AACACACAACCAAGATCCTTCA	59.496	22	277	382	658
TR71368_c0_g1	TGTGTGTGTGGGAGAGAGAGA	59.425	21	GTCTGAAAAGCATCTTCGCC	59.962	20	177	3	179	TGTGTGTGTGGGAGAGAGAGA	59.425	21	GGTCTGAAAAGCATCTTCGC	59.962	20	178	3	180	TGTGTGTGTGGGAGAGAGAGA	59.425	21	TTGAAGTATGAAGCTCCGGG	60.206	20	276	3	278
TR58850_c1_g1	ACCCATCCAGTTGTTTGCTC	59.973	20	AGGTGAGGTCACAAACCCTG	60.002	20	101	1040	1140	ACCCATCCAGTTGTTTGCTC	59.973	20	GGGTATGCAAGCGTGTTTTT	60.003	20	188	1040	1227	GACCCATCCAGTTGTTTGCT	59.973	20	GGGTATGCAAGCGTGTTTTT	60.003	20	189	1039	1227
TR7811_c0_g1	CAGCATAGGGGAAAAGGTCA	60.066	20	TTCCTCTGTATAACATGGTGTGAAA	59.821	25	153	7	159	CAGCATAGGGGAAAAGGTCA	60.066	20	TTTCCTCTGTATAACATGGTGTGAA	59.821	25	154	7	160	CAGCATAGGGGAAAAGGTCA	60.066	20	TTTTCCTCTGTATAACATGGTGTGA	59.821	25	155	7	161
TR7811_c0_g1	TTGAAATCAGAGCGTCTCCA	59.522	20	CCCATGATGATGAAACCAAA	59.175	20	226	1859	2084	TTGCCTCGACAGAAAAACAA	59.439	20	CCCATGATGATGAAACCAAA	59.175	20	124	1961	2084	TTGAAATCAGAGCGTCTCCA	59.522	20	ACCCATGATGATGAAACCAAA	60.044	21	227	1859	2085
TR92449_c0_g1	ATGCTCTGGTTCTCCTGCAT	59.834	20	AAATGAACGGAATGTGGCTC	59.939	20	246	672	917	CAGCTACCTGAAGTCCCCAA	60.246	20	AAATGAACGGAATGTGGCTC	59.939	20	220	698	917	AGCCAACATGCTCTGGTTCT	59.874	20	AAAAATGAACGGAATGTGGC	59.807	20	255	665	919
TR84292_c0_g2	ACTATCCAAATCACAGCGGC	60.103	20	CCTTTGCTGTGCTGTTCAAA	60.027	20	248	103	350	CGGACACAGATCGTTTCAGA	59.831	20	CCTTTGCTGTGCTGTTCAAA	60.027	20	280	71	350	ACTATCCAAATCACAGCGGC	60.103	20	CTGTGCTGTTCAAAGTGCGT	60.096	20	242	103	344
TR17028_c2_g1	AATGACCCGTGTGGTTTTGT	60.134	20	CGTGTTTTCTTCATTGTGCC	59.174	20	184	25	208	AATGACCCGTGTGGTTTTGT	60.134	20	CCGTGTTTTCTTCATTGTGC	59.174	20	185	25	209	CACATAAATGACCCGTGTGG	59.691	20	CGTGTTTTCTTCATTGTGCC	59.174	20	190	19	208
TR17028_c2_g1	ATGACGTGGGTCTAGAACGG	59.989	20	ACAGCTGAGAAACAGCAGCA	59.929	20	122	496	617	ATGACGTGGGTCTAGAACGG	59.989	20	AGCACAGCTGAGAAACAGCA	59.929	20	125	496	620	ATGACGTGGGTCTAGAACGG	59.989	20	CACAGCTGAGAAACAGCAGC	59.929	20	123	496	618
TR6738_c1_g5	GAACGCAAACAACAAAACGA	59.752	20	GGTGAATTGCCTCTTTGGAC	59.532	20	268	164	431	AAGCACACAAGCTCCCTCTC	59.604	20	GGTGAATTGCCTCTTTGGAC	59.532	20	222	210	431	GCTCCCTCTCCAGAGACAAA	59.53	20	GGTGAATTGCCTCTTTGGAC	59.532	20	212	220	431
TR6738_c1_g5	TGTGAACAAACCACAGCGTT	60.199	20	GGACACCTTAAAATAAAGGGCA	59.395	22	280	382	661	GTCCAAAGAGGCAATTCACC	59.532	20	GGACACCTTAAAATAAAGGGCA	59.395	22	250	412	661	ATTCACCGCAAAAACCACAC	60.796	20	GGACACCTTAAAATAAAGGGCA	59.395	22	237	425	661
TR6738_c1_g5	GGGTTTGGTTTAGCATGTTATC	57.575	22	GTCCCCAGTTGCATCTTTTG	60.495	20	280	724	1003	TTTAGGGTTTGGTTTAGCATGT	57.765	22	CATGGCTTGCTGATTACGTC	59.301	20	262	720	981	TGCCCTTTATTTTAAGGTGTCC	59.395	22	CGAATGCAGAATGTTTATACCG	59.516	22	278	640	917
TR6738_c1_g5	ACACAACAGCCAAATCCACA	60.008	20	ATTTGGTTCTCAGGCTCACG	60.255	20	219	1073	1291	ACACAACAGCCAAATCCACA	60.008	20	GGTTCTCAGGCTCACGAAAA	60.375	20	215	1073	1287	CTTGCAATACATGCAGCGAT	59.862	20	ATTTGGTTCTCAGGCTCACG	60.255	20	134	1158	1291
TR32719_c2_g1	CTGGAGCTCACACACCATTG	60.309	20	CCCGTGCCATTATCCATTAG	60.167	20	226	33	258	CTGGAGCTCACACACCATTG	60.309	20	GTGCTGCAGTGAGAAGATGC	59.739	20	120	33	152	CTGGAGCTCACACACCATTG	60.309	20	GCACAAGCGTTAAATCCCTC	59.713	20	200	33	232
TR32719_c2_g1	GGCATTTTGTGTGAAGAGCA	59.847	20	CTTCATCTGCGTCCACGTTA	59.864	20	223	295	517	CTAATGGATAATGGCACGGG	60.167	20	CTTCATCTGCGTCCACGTTA	59.864	20	279	239	517	GGCATTTTGTGTGAAGAGCA	59.847	20	AGAGCGAACTTCATCTGCGT	60.164	20	231	295	525
TR32719_c2_g1	TTTAATCCCCGTTTGTGCAT	60.188	20	CAATGTACCAAAAGGTCAAGTCA	59.051	23	240	4091	4330	GAAGACGTCAGGGACCAAGA	60.238	20	CAATGTACCAAAAGGTCAAGTCA	59.051	23	274	4057	4330	CCGTTTGTGCATGAAGAGTG	60.301	20	CAATGTACCAAAAGGTCAAGTCA	59.051	23	232	4099	4330
TR6543_c0_g2	GAGTCACACAGCCTCTGACG	59.603	20	GCTGAACTAACGGCTGAAGG	60.015	20	255	162	416	GAGTCACACAGCCTCTGACG	59.603	20	AACTAACGGCTGAAGGCAGA	60.015	20	251	162	412	GAGTCACACAGCCTCTGACG	59.603	20	GGCTGAACTAACGGCTGAAG	60.015	20	256	162	417
TR21315_c0_g2	TGGATTTGCAGTGAAACAGG	59.691	20	ACAGGACAAACAAGCAAGGC	60.299	20	135	312	446	GACTTGCCGTCTGCAGATTT	60.406	20	ACAGGACAAACAAGCAAGGC	60.299	20	240	207	446	TGGATTTGCAGTGAAACAGG	59.691	20	CAGGACAAACAAGCAAGGCT	60.431	20	134	312	445
TR77749_c0_g2	TGTGTTTGATTCTTTTCATACAGC	58.371	24	AGGGAGTGGCAGCTCAAATA	59.836	20	119	11	129	TGTGTTTGATTCTTTTCATACAGC	58.371	24	TACATGGCACTGCCTTTTTG	59.729	20	228	11	238	TGTGTTTGATTCTTTTCATACAGC	58.371	24	CAGCTCAAATACACGTGGGA	59.716	20	110	11	120
TR70920_c0_g2	TGCTAAAACATCTTGCCGTG	59.872	20	TACCGTCCCTTCGTTATTCG	59.953	20	237	196	432	TGCTAAAACATCTTGCCGTG	59.872	20	TGTACGTACCGTCCCTTCGT	60.431	20	243	196	438	TGCTAAAACATCTTGCCGTG	59.872	20	GATCACAGAACCGAACCGAC	60.52	20	210	196	405
TR44744_c1_g1	CGCTCCAAACACAGATGCTA	60.011	20	CGCTGTTAAAGGGACAGCTC	60.015	20	162	294	455	CAGAAGACGCTCCAAACACA	60.025	20	CGCTGTTAAAGGGACAGCTC	60.015	20	169	287	455	CGCTCCAAACACAGATGCTA	60.011	20	GATGATGTCACACAGGACCG	59.962	20	180	294	473
TR44744_c1_g1	CTTTCCTTGCGATCTTCAGC	60.096	20	GTGTCCTCGTGCAGATACGA	59.862	20	108	1524	1631	CACCATCTTCTTCTGAGGGG	59.649	20	GTGTCCTCGTGCAGATACGA	59.862	20	185	1447	1631	CGCCAGAGTGATGAAGACAG	59.571	20	GTGTCCTCGTGCAGATACGA	59.862	20	209	1423	1631
TR47442_c0_g2	CTCCCGTAGTTTCAATCCCA	59.926	20	AGTTCTCGACAACCACCCTG	60.151	20	229	647	875	TCCCACGGTGTTTGGTTATT	60.088	20	AGTTCTCGACAACCACCCTG	60.151	20	168	708	875	TACTATGTCCTCCTGGCGCT	59.859	20	AGTTCTCGACAACCACCCTG	60.151	20	247	629	875
TR35716_c6_g6	ATAGGGAGAGGGAGAGAGGG	58.709	20	GAGGTCCGCGTTAAAATGAA	60.074	20	216	41	256	ATAGGGAGAGGGAGAGAGGG	58.709	20	CCTGCGTGCATTTGTTTATG	60.133	20	102	41	142	ATAGGGAGAGGGAGAGAGGG	58.709	20	CTGCGTGCATTTGTTTATGC	60.281	20	101	41	141
TR35716_c6_g6	CGGACCTCCGACGATATCTA	60.051	20	CCCTCCATTTCTCCTTCTCC	60.008	20	173	249	421	TTCATTTTAACGCGGACCTC	60.074	20	CCCTCCATTTCTCCTTCTCC	60.008	20	185	237	421	CGGACCTCCGACGATATCTA	60.051	20	TTGGAGTCACCCTCCATTTC	59.903	20	182	249	430
TR53512_c3_g1	GTGGTTGGGATAGTGAGCGT	59.997	20	CTGAAGAGACAGGGCTACGG	60.005	20	114	433	546	GTGGTTGGGATAGTGAGCGT	59.997	20	ACAAGATCGACAAACCCGAG	60.111	20	254	433	686	GCCTCACACACAGGAAGTGA	59.872	20	CTGAAGAGACAGGGCTACGG	60.005	20	257	290	546
TR30840_c0_g1	ACCAAGACTTTGTGGGGTTG	59.861	20	CAGAAAGGTCTGGTGGAAGC	59.844	20	203	13	215	ACCAAGACTTTGTGGGGTTG	59.861	20	AAGCTCAAAGGTTGTGCAGG	60.431	20	276	13	288	GGGGTTGAAACCAAGACAAG	59.425	20	CAGAAAGGTCTGGTGGAAGC	59.844	20	190	26	215
TR30161_c0_g3	GAGGCCAGAGAGAGAAACCC	60.336	20	CCGTGCAATCAGTTTTCCTT	60.11	20	158	845	1002	GAGGCCAGAGAGAGAAACCC	60.336	20	CCTTCCGTGCAATCAGTTTT	60.11	20	162	845	1006	GAGGCCAGAGAGAGAAACCC	60.336	20	ATGACCCAGGGGAAAAAGTC	60.169	20	273	845	1117
TR71024_c5_g6	AGGAAGGAAGTGAGCTCGTG	59.598	20	ACGACGGGACTTAATCATGC	59.962	20	252	2055	2306	CAGGAAGGAAGTGAGCTCGT	59.598	20	ACGACGGGACTTAATCATGC	59.962	20	253	2054	2306	AGGAAGGAAGTGAGCTCGTG	59.598	20	TTTCCCATCTTTTCTCCCAA	59.476	20	201	2055	2255
TR71024_c5_g6	GCATGATTAAGTCCCGTCGT	59.962	20	CCGTACAGGACCACCGTTAG	60.423	20	211	2287	2497	GCATGATTAAGTCCCGTCGT	59.962	20	ACTGTACATCCGGCGGTAAT	59.34	20	272	2287	2558	TTGGGAGAAAAGATGGGAAA	59.476	20	ACTGTGCCACGGGACATTAT	60.263	20	236	2236	2471
TR10979_c0_g1	CACCAGGGGACAGTTACGAT	59.844	20	TCATCTCGTACTCACGGCAG	60.008	20	157	1723	1879	CTTGAGAGAGGTCACCAGGG	59.828	20	TCATCTCGTACTCACGGCAG	60.008	20	169	1711	1879	CAAGTCAAAGGCTCGATTCC	59.813	20	TCATCTCGTACTCACGGCAG	60.008	20	268	1612	1879
TR10979_c0_g1	GACTTTTCGGCTTGCTTTTG	59.996	20	CACTCAGTGATGCAGGAGGA	59.98	20	266	3082	3347	CTCCAAGACTTTTCGGCTTG	59.986	20	CACTCAGTGATGCAGGAGGA	59.98	20	272	3076	3347	GACTTTTCGGCTTGCTTTTG	59.996	20	AGAGCAGCTGAGCCTTTCTG	60.035	20	221	3082	3302
TR61782_c0_g2	TTCCACAGTCACTTGAATCCC	59.958	21	GGACTCAGGTGGAAAACCCT	60.349	20	126	3	128	GAATCCCGGCAGATTGTTT	59.886	19	GGACTCAGGTGGAAAACCCT	60.349	20	112	17	128	CGGCAGATTGTTTTCCTCTG	60.766	20	GTTCGTCAAGCTGAAGTCCG	60.975	20	168	23	190
TR6781_c5_g1	TCTTAAAGTGACAGCGGCCT	60.015	20	ACGCTGGCTGATGAAATGAT	60.634	20	279	175	453	GTGACAGCGGCCTAATGTTT	60.14	20	ACGCTGGCTGATGAAATGAT	60.634	20	272	182	453	TCTTAAAGTGACAGCGGCCT	60.015	20	TTTCGTCTCGTTCAGTCGGT	60.833	20	244	175	418
TR6781_c5_g1	CTGGTGGACTCAATCCCAGT	59.962	20	TCTGGGTCAGCTGTGATGTC	59.827	20	179	545	723	CTGGTGGACTCAATCCCAGT	59.962	20	TCAGAGAGAGAGAGCGGTCC	59.817	20	236	545	780	AGACGAGAGAGAGCACAGCC	59.89	20	TCAGAGAGAGAGAGCGGTCC	59.817	20	151	630	780
TR6781_c5_g1	GACATCACAGCTGACCCAGA	59.827	20	CGTGCGAGTATGACAGGAGA	60.008	20	246	704	949	GACATCACAGCTGACCCAGA	59.827	20	TCGTGCGAGTATGACAGGAG	60.008	20	247	704	950	GACATCACAGCTGACCCAGA	59.827	20	CTCGTGCGAGTATGACAGGA	60.008	20	248	704	951
TR53023_c0_g1	CGCCAACATGCTACTCTCAC	59.47	20	GGCCCTCTCACACATACACA	59.551	20	275	864	1138	AGATACCATGGCCGAGAATG	59.917	20	GTCCGGCCTTAGATTTTTGC	60.93	20	242	840	1081	CGCCAACATGCTACTCTCAC	59.47	20	GTCGGCCCTCTCACACATAC	60.542	20	278	864	1141
TR29257_c0_g1	AGGGGTGTTTTTCGGAGAGT	59.972	20	GCACAGAAAGCCTTGCCTAC	60.022	20	242	1344	1585	TTAACAGGGGTGTTTTTCGG	59.833	20	GCACAGAAAGCCTTGCCTAC	60.022	20	247	1339	1585	AGAAGGATTGTCGAGGCTCA	59.95	20	GGCAAGTCTGTGGCTCTCTC	60.143	20	243	1266	1508
TR61808_c0_g1	TCCACAAAACCTCCAACACA	59.976	20	CAAAGGTCATTCGCACCATA	59.542	20	272	622	893	CTCCAACACAAGCTCCACAA	59.873	20	CAAAGGTCATTCGCACCATA	59.542	20	262	632	893	ACCTCCAACACAAGCTCCAC	60.159	20	CAAAGGTCATTCGCACCATA	59.542	20	264	630	893
TR61808_c0_g1	GCTCACCCTTCAAGAGCAAA	60.517	20	GGCTGAGAACTATGGAAAGCC	60.222	21	275	1555	1829	TCACCCTTCAAGAGCAAACA	59.415	20	GGCTGAGAACTATGGAAAGCC	60.222	21	273	1557	1829	TCACTGGTCTGAGGGACTGA	59.36	20	GGCTGAGAACTATGGAAAGCC	60.222	21	117	1713	1829
TR54004_c0_g1	CTTGGCAGTTAACGACAGCA	60.05	20	AGCAGCTCCACCACAATCTT	59.874	20	207	996	1202	TTGGCAGTTAACGACAGCAC	59.911	20	AGCAGCTCCACCACAATCTT	59.874	20	206	997	1202	GGGAGGATACAAAAGAGGGC	59.903	20	AGCAGCTCCACCACAATCTT	59.874	20	157	1046	1202
TR38235_c0_g1	CTGTTGAATGGCTGGAACCT	60.111	20	TCGTGCACTGCTAAATCGTT	59.493	20	145	1277	1421	CACAATGGGTAATCCGTCCT	59.67	20	TCGTGCACTGCTAAATCGTT	59.493	20	103	1319	1421	TGTGGTCTCAATCTGCTGGA	60.402	20	TCGTGCACTGCTAAATCGTT	59.493	20	271	1151	1421
TR18240_c0_g1	TGCAGTGCATGCAACATTTA	59.868	20	TTGATCAAATCCAGGGTTCA	58.897	20	229	66	294	GCATGCAACATTTAATGCCA	60.483	20	TTGATCAAATCCAGGGTTCA	58.897	20	223	72	294	TGCAGTGCATGCAACATTTA	59.868	20	TTGATCAAATCCAGGGTTCAT	59.234	21	229	66	294
TR18240_c0_g1	TGCTTGGTCCTCCATTTTTC	60.051	20	CTTTGCGAGCAATGTGATGT	59.871	20	241	754	994	CACTGCTTGGTCCTCCATTT	60.111	20	CTTTGCGAGCAATGTGATGT	59.871	20	244	751	994	CACTGCTTGGTCCTCCATTT	60.111	20	ACTTTGCGAGCAATGTGATG	59.871	20	245	751	995
TR61295_c3_g1	CTATCACCTCCGTCCGTTGT	59.989	20	GCACCCTCATTCACACTCAA	59.682	20	134	157	290	CTGCGGGAGTGTATGTGTGT	59.622	20	CCCGATTACACTCTTGCCAT	59.955	20	251	195	445	CACATCTGCGGGAGTGTATG	60.136	20	GCACCCTCATTCACACTCAA	59.682	20	101	190	290
TR14959_c0_g2	GGGTGACTCTTCCTGTCTAATCA	59.63	23	CCTCTCTGCCTCCATCTCAG	60.088	20	228	2	229	GGGTGACTCTTCCTGTCTAATCA	59.63	23	ACCATGCCAATGTTTCCACT	60.24	20	273	2	274	GGGTGACTCTTCCTGTCTAATCA	59.63	23	TGCCTCCATCTCAGTGCTAA	59.547	20	222	2	223
TR4511_c2_g1	TGTCAGTGCTGGATTCGTTC	59.837	20	AGCGGATCCCTGAAGAAACT	60.212	20	221	402	622	TGTCAGTGCTGGATTCGTTC	59.837	20	GAAACTTTCCTCATCACGCC	59.676	20	207	402	608	TGTCAGTGCTGGATTCGTTC	59.837	20	CTCACTGCCGACAGTCACTC	59.603	20	269	402	670
TR4511_c2_g1	ACAACCTGGACTTCCGACAC	60.009	20	CCGCTCAGATACTCCTGACA	58.984	20	274	1741	2014	ACAACCTGGACTTCCGACAC	60.009	20	CCGCTCAGATACTCCTGACAC	59.883	21	274	1741	2014	ACAGACAACCTGGACTTCCG	60.151	20	CCGCTCAGATACTCCTGACA	58.984	20	278	1737	2014
TR66257_c0_g1	TAGAACATGCAGAGGGAGGG	60.21	20	CACACATGCAAACGCATACA	60.185	20	187	260	446	TAGAACATGCAGAGGGAGGG	60.21	20	TAAACACACATGCAAACGCA	59.759	20	191	260	450	CCTTCACAGGCAGAGAGGAA	60.523	20	CACACATGCAAACGCATACA	60.185	20	164	283	446
TR52508_c1_g1	AGCCAGAGTTTGGGTGTGAG	60.298	20	TGTGTTCATGGCAATGTGTG	60.003	20	240	2049	2288	GACCTCCACCTCCTCCTCTT	59.661	20	TGTGTTCATGGCAATGTGTG	60.003	20	215	2074	2288	ACCTCCACCTCCTCCTCTTC	59.661	20	TGTGTTCATGGCAATGTGTG	60.003	20	214	2075	2288
TR52508_c1_g1	CACACATTGCCATGAACACA	60.003	20	TTTGTAAATAAAGCTTCACTCTTTTG	57.595	26	183	2269	2451	TGCCATGAACACATGGAAGT	59.967	20	TTTGTAAATAAAGCTTCACTCTTTTG	57.595	26	176	2276	2451	CACACATTGCCATGAACACA	60.003	20	GTTTGTAAATAAAGCTTCACTCTTTTG	58.302	27	184	2269	2452
TR46178_c0_g1	TTTGCACTTAATTTATTGGTGACT	57.101	24	TTCTTTTGAAGATGCCCCAC	60.051	20	121	6	126	TTTGCACTTAATTTATTGGTGACT	57.101	24	TGACTGAAGGGACTCCTCGT	59.835	20	236	6	241	TTTGCACTTAATTTATTGGTGACT	57.101	24	TCTTTTGAAGATGCCCCACT	59.67	20	120	6	125
TR46178_c0_g1	CCCAAAACTCAGGGAAGTCA	60.081	20	GACGACGACCCTACACGATT	59.997	20	208	1562	1769	GGGAAGTCACAGGAACCAGA	60.088	20	GACGACGACCCTACACGATT	59.997	20	197	1573	1769	TCAGGGAAGTCACAGGAACC	60.088	20	GACGACGACCCTACACGATT	59.997	20	200	1570	1769
TR46178_c0_g1	CAGCATACGCACCAAAAGAA	59.872	20	AATGCAAAACAGGGAAAACG	59.975	20	200	6275	6474	GATGGCCTCTTCCAGCATAC	59.658	20	AATGCAAAACAGGGAAAACG	59.975	20	212	6263	6474	CGTCCACCTCCCTGTAAATG	60.366	20	AATGCAAAACAGGGAAAACG	59.975	20	153	6322	6474
TR46178_c0_g1	TTAAAAACAGGCCAACGTCC	59.975	20	AGTGAGACGGCAGAGGTTGT	59.907	20	255	7230	7484	ATTAGCCTGTTAGCGGGGAT	59.951	20	AGTGAGACGGCAGAGGTTGT	59.907	20	199	7286	7484	ACCACCGATAATCCGACAAA	60.192	20	AGTGAGACGGCAGAGGTTGT	59.907	20	165	7320	7484
TR70986_c0_g1	TCGTCGAGCATTCTGCATAC	59.979	20	AGGCTGAAACCTCCCTCATT	60.074	20	248	948	1195	CTGGGAGAGAGACAGTGGGA	60.388	20	AGGCTGAAACCTCCCTCATT	60.074	20	117	1079	1195	TCGTCGAGCATTCTGCATAC	59.979	20	GGCTGAAACCTCCCTCATTT	60.443	20	247	948	1194
TR70986_c0_g1	CCAAAGAGCCAACACAACCT	60.149	20	TTATCAGACATCCGCTCCCT	59.653	20	253	1297	1549	ATTTGCTTGCATGTGTGCAT	60.15	20	TTATCAGACATCCGCTCCCT	59.653	20	160	1390	1549	GCCAACACAACCTAACCCAC	60.277	20	TTATCAGACATCCGCTCCCT	59.653	20	246	1304	1549
TR27801_c0_g1	GCGAGTCTGTCTCTCCGAAC	60.143	20	GCTAATAGGCACTTCGGCAC	59.873	20	207	894	1100	GGAGCGTTTATCTGCGTTTC	59.851	20	GCTAATAGGCACTTCGGCAC	59.873	20	170	931	1100	GGAGCGTTTATCTGCGTTTC	59.851	20	TAACCTCTCGTCTGTGGCCT	59.867	20	266	931	1196
TR3822_c9_g3	CCAAAATCAAGCTCAAATGGA	60.06	21	TTGCTGCTCACAGTTTGGAC	60.032	20	130	78	207	CCAAAATCAAGCTCAAATGGA	60.06	21	AAAACTCCACCCGCCTCTAT	59.962	20	160	78	237	CCAAAATCAAGCTCAAATGGA	60.06	21	ACAGTTTGGACCGTCTTTGC	60.156	20	121	78	198
TR28987_c2_g1	AAGGATACAAGCCACAACGC	60.14	20	GTCTGGGAGTTTCTTCCCCT	59.534	20	274	5658	5931	AAGGATACAAGCCACAACGC	60.14	20	GGTTCAGGGAGCACATTGAC	60.52	20	252	5658	5909	CCCCTCATCATCTTCTGCAT	60.034	20	TGGAACAGACATGGAAATGG	59.343	20	280	5598	5877
TR28987_c2_g1	AGTGGTACGGACATTGGAGC	59.997	20	GAACAATGCATCAGTGGTGG	59.967	20	227	14638	14864	TCAGTGGTACGGACATTGGA	59.96	20	GAACAATGCATCAGTGGTGG	59.967	20	229	14636	14864	AGTGGTACGGACATTGGAGC	59.997	20	AATGCATCAGTGGTGGTGTG	60.45	20	223	14638	14860
TR68306_c0_g1	ATGACATGTGAATCCTGGCA	59.925	20	ATGACTGCCCCTGAATCATC	59.893	20	205	1107	1311	ATGACATGTGAATCCTGGCA	59.925	20	ACAGGAGAGCACCCATGACT	59.713	20	219	1107	1325	ATGACATGTGAATCCTGGCA	59.925	20	GCAGAGGTCCCTCTCTGCTA	59.703	20	129	1107	1235
TR71028_c0_g1	CAGTGCGAAAGTTCCTCCTC	59.989	20	AAGTGCGAAGGGTCAAAGAA	59.853	20	166	155	320	GTGCGAAAGTTCCTCCTCTG	59.989	20	AAGTGCGAAGGGTCAAAGAA	59.853	20	164	157	320	TCAGTGCGAAAGTTCCTCCT	59.989	20	AAGTGCGAAGGGTCAAAGAA	59.853	20	167	154	320
TR71028_c0_g1	TTCTTTGACCCTTCGCACTT	59.853	20	CAGTGGCAGAACAAAACGAA	59.881	20	181	301	481	CACTGAGCTGGTGTGGTGTT	59.782	20	CAGTGGCAGAACAAAACGAA	59.881	20	266	216	481	TTCTTTGACCCTTCGCACTT	59.853	20	TCAGTGGCAGAACAAAACGA	60.427	20	182	301	482
TR62933_c0_g1	GCCGTTGAACTCGAAGAGAC	59.997	20	CGTGATCTGTGTGTGGTGTG	59.596	20	220	1511	1730	GGATATTCCTACGCCGTTGA	59.923	20	CGTGATCTGTGTGTGGTGTG	59.596	20	232	1499	1730	GCCGTTGAACTCGAAGAGAC	59.997	20	CCGTGATCTGTGTGTGGTGT	60.503	20	221	1511	1731
TR37128_c10_g1	CTGTGGGCTGAGCTGTGATA	60.008	20	TGTAAATGCGCATGGATGTT	59.96	20	276	478	753	GGGCTGAGCTGTGATACCAT	60.104	20	TGTAAATGCGCATGGATGTT	59.96	20	272	482	753	TGTGGGCTGAGCTGTGATAC	59.862	20	TGTAAATGCGCATGGATGTT	59.96	20	275	479	753
TR37128_c10_g1	ATCCTTGCGCATCTTGAACT	59.843	20	AACCCATGAACACTGTCGGT	60.284	20	266	2151	2416	AATCCTTGCGCATCTTGAAC	60.221	20	AACCCATGAACACTGTCGGT	60.284	20	267	2150	2416	TCCTTGCGCATCTTGAACTA	59.566	20	AACCCATGAACACTGTCGGT	60.284	20	265	2152	2416
TR37128_c10_g1	ACAGGAACCGCTCAATTGTC	60.119	20	GTCATCACTTCTGCCCATCA	59.637	20	235	2996	3230	ACAGGAACCGCTCAATTGTC	60.119	20	TGTCATCACTTCTGCCCATC	59.637	20	236	2996	3231	CGTACCGGCAACCTTCTTTA	60.124	20	TGTCATCACTTCTGCCCATC	59.637	20	259	2973	3231
TR24935_c0_g2	CTTCAGATCATGGGGCAGAT	60.034	20	TTTTTCTCTGCGTCCTGCTT	60.132	20	207	857	1063	GCTATAGCGTGTGCGTGTGT	59.965	20	TTTTTCTCTGCGTCCTGCTT	60.132	20	160	904	1063	ATCATGGGGCAGATGAATGT	60.166	20	TTTTTCTCTGCGTCCTGCTT	60.132	20	201	863	1063
TR55747_c0_g1	TTGACAGATGGATCCCCACT	60.326	20	CTCACCCCAATTCACAGGTT	59.82	20	276	12	287	TTGACAGATGGATCCCCACT	60.326	20	ACCCCAATTCACAGGTTCAG	59.82	20	273	12	284	TTGACAGATGGATCCCCACT	60.326	20	CCCCAATTCACAGGTTCAGT	59.82	20	272	12	283
TR71057_c1_g1	GGAAATGACAATGTGGTGGA	59.193	20	CCAGTTTGTATTCACTGTCACGA	60.081	23	280	1584	1863	TGGTGGAAATGTTAATGCCTC	59.815	21	TCCAGTTTGTATTCACTGTCACG	60.081	23	268	1597	1864	TGGTGGAAATGTTAATGCCTC	59.815	21	CCAGTTTGTATTCACTGTCACGA	60.081	23	267	1597	1863
TR15743_c10_g2	TAGATGGTCCCAGACCCAAA	60.309	20	TGGTGTGTGTTAGGCTGGAG	59.745	20	243	2463	2705	TAGATGGTCCCAGACCCAAA	60.309	20	GTGGTGTGTGTTAGGCTGGA	59.597	20	244	2463	2706	AGATGGTCCCAGACCCAAAT	60.575	20	TGGTGTGTGTTAGGCTGGAG	59.745	20	242	2464	2705
TR24726_c0_g1	AAAGTGCTGCTGGGCTGTAT	59.904	20	CAGAAGCCATCAGTCATAGGG	59.703	21	258	869	1126	TAAGAAAAGTGCTGCTGGGC	60.523	20	CAGAAGCCATCAGTCATAGGG	59.703	21	263	864	1126	AAAAGTGCTGCTGGGCTGTA	60.964	20	CAGAAGCCATCAGTCATAGGG	59.703	21	259	868	1126
TR28334_c0_g1	CGTCTCCCCAAAATTAACCC	60.534	20	GCAACTTAAAAACGGCCAAG	59.758	20	204	358	561	CGTCTCCCCAAAATTAACCC	60.534	20	TGAACGGCATTATTGCAGAC	59.694	20	236	358	593	CGTCTCCCCAAAATTAACCC	60.534	20	GAACGGCATTATTGCAGACA	59.694	20	235	358	592
TR28334_c0_g1	TTTCTCCTTTTGTTATTTTGGCA	59.994	23	TATGGCCCAGTGTTAAAGGG	59.817	20	224	785	1008	TTCTCCTTTTGTTATTTTGGCA	58.783	22	TATGGCCCAGTGTTAAAGGG	59.817	20	223	786	1008	TTTCTCCTTTTGTTATTTTGGCA	59.994	23	TGTTGTGGCATAAAAGTGGC	59.59	20	263	785	1047
TR28334_c0_g1	GCCACTTTTATGCCACAACAT	59.881	21	CAGAAAATGCACAAATGCCA	60.644	20	273	1028	1300	TGAAGCCACTTTTATGCCAC	58.773	20	CAGAAAATGCACAAATGCCA	60.644	20	277	1024	1300	GAAGCCACTTTTATGCCACA	58.773	20	CAGAAAATGCACAAATGCCA	60.644	20	276	1025	1300
TR28334_c0_g1	CAAAGTGGCATTTGTGCATT	59.59	20	TCAGGTGAAGGTGTCCATGA	60.088	20	174	1276	1449	CAAAGTGGCATTTGTGCATT	59.59	20	TTGCTAATGCAGGGTGTGAG	59.864	20	260	1276	1535	CAAAGTGGCATTTGTGCATT	59.59	20	AGCTTGGGGCTTTTGCTAAT	60.224	20	272	1276	1547
TR20727_c0_g1	TCAAGCATCTCCCTCATTCTC	59.376	21	GGCACTTTTCAGTGACAGACC	59.76	21	269	234	502	GCATCTCCCTCATTCTCTCTG	58.981	21	GGCACTTTTCAGTGACAGACC	59.76	21	265	238	502	AGCATCTCCCTCATTCTCTCTG	59.979	22	GGCACTTTTCAGTGACAGACC	59.76	21	266	237	502
TR37772_c9_g1	AATTCCCACCATTGGTTCC	59.449	19	GCTTCATCACATCCCAGCTT	60.226	20	100	0	99	AATTCCCACCATTGGTTCC	59.449	19	ATGCTTCATCACATCCCAGC	61.049	20	102	0	101	AATTCCCACCATTGGTTCC	59.449	19	AAATGCTTCATCACATCCCAG	59.947	21	104	0	103
TR32780_c10_g2	CACGATACTCGAGACACGGA	59.855	20	CATCTCTCCCTGCTGTCCTC	59.945	20	119	162	280	CACGATACTCGAGACACGGA	59.855	20	TGCTTCCTAACGGAATACGG	60.089	20	229	162	390	CACGATACTCGAGACACGGA	59.855	20	CGTTCCTCGTGCTTCCTAAC	59.875	20	238	162	399
TR32780_c10_g2	GTCAGACCGGTTCAGACCAT	59.969	20	TAATGATCACCACGTGACCG	60.39	20	274	6716	6989	ACTTGTGAAATGCCCCAAAA	60.344	20	AAAACGTTTCAGCTGGTGCT	59.92	20	238	6904	7141	ACTTGTGAAATGCCCCAAAA	60.344	20	GGGGATAGCCAAGGAAAGTC	59.903	20	117	6904	7020
TR32780_c10_g2	AAAACCCCTTAACTGTCCCG	60.214	20	TATTAAACCTGACACCGCCC	59.823	20	239	8147	8385	AAAACCCCTTAACTGTCCCG	60.214	20	CAAAATGGTTTTCACCGGAT	59.662	20	154	8147	8300	AAAACCCCTTAACTGTCCCG	60.214	20	CATGGTAACGCAATGTCCAA	60.379	20	177	8147	8323
TR53370_c0_g1	TCCACTTCTGAAAGCTCCGT	59.989	20	TTTAATGAGGTTGCTGTGCG	59.872	20	214	397	610	AGGATCAGATGTGTCCTGGC	60.08	20	TTTAATGAGGTTGCTGTGCG	59.872	20	167	444	610	TCCACTTCTGAAAGCTCCGT	59.989	20	CCTTATTTTCCCGGTGTGAA	59.795	20	158	397	554
TR67248_c2_g1	GAGCCCTGCCTTATGTCAAA	60.214	20	CTCCATCTCCTGCTGACACA	59.98	20	269	274	542	TGTATGAACAGACCCGCTTG	59.716	20	CTCCATCTCCTGCTGACACA	59.98	20	245	298	542	GAGCCCTGCCTTATGTCAAA	60.214	20	ATCTCCTGCTGACACACACG	59.897	20	265	274	538
TR33054_c2_g2	ATTGTTGGAAACTTGGTGCC	59.836	20	TTCGCATCAAACTCGCATAG	59.976	20	225	3636	3860	ATTGTTGGAAACTTGGTGCC	59.836	20	CGCATCAAACTCGCATAGAA	59.976	20	223	3636	3858	GGGCATTTTGATGCATTTTT	59.779	20	TTCGCATCAAACTCGCATAG	59.976	20	277	3584	3860
TR17617_c0_g1	TCACCCTTCAAATGCTCACA	60.24	20	GGCTGTGGTAAAAGAGTGGC	59.74	20	155	37	191	TCACCCTTCAAATGCTCACA	60.24	20	TTTTCAAACACAGCCCTCAA	59.293	20	253	37	289	TCACCCTTCAAATGCTCACA	60.24	20	TTTTTCAAACACAGCCCTCA	59.293	20	254	37	290
TR27502_c8_g1	CAGTCCAGTGAGATCGCAGA	60.138	20	GATGTCTGGTCCACGTTGTG	60.005	20	279	44	322	GGAGCTCCACCACTGAAAAG	59.844	20	GATGTCTGGTCCACGTTGTG	60.005	20	186	137	322	GGAGCTCCACCACTGAAAAG	59.844	20	AAACAGGGAAGGCGAAGATT	60.074	20	254	137	390
TR58902_c0_g1	TACGAAATGCTCTCAGTGGC	59.028	20	ACTGGAGACGCAAAACGACT	59.914	20	258	369	626	GTACGAAATGCTCTCAGTGGC	59.896	21	ACTGGAGACGCAAAACGACT	59.914	20	259	368	626	TCGGAAAGTTGTACGAAATGC	60.124	21	ACTGGAGACGCAAAACGACT	59.914	20	269	358	626
TR16575_c10_g2	TTGCACTGATTGGTCTCCAG	59.831	20	CCGGGAACAATCTGGAGTTA	59.926	20	143	60	202	GGCTCAAAGGTCTTCATTGC	59.82	20	CCGGGAACAATCTGGAGTTA	59.926	20	159	44	202	TTGCACTGATTGGTCTCCAG	59.831	20	AGGTCAGCTTGCTCTTTGGA	60.134	20	216	60	275
TR23047_c0_g1	CTCTTGTTCTTCGGGCAGAC	59.989	20	GGGAGGAACCTCCTCTCAAG	60.186	20	234	5279	5512	CTCTTGTTCTTCGGGCAGAC	59.989	20	GCTCAGGCAGAAAGATGCTC	60.249	20	176	5279	5454	GCCACTCCATTTGGCTTTTA	60.074	20	GGGAGGAACCTCCTCTCAAG	60.186	20	181	5332	5512
TR23047_c0_g1	GCTACAAATAGCCAAACGGC	59.748	20	AAAGTTCCGTTTCCCCAAAT	59.682	20	213	5891	6103	ATAGCCAAACGGCTGTCAAA	60.637	20	AAAGTTCCGTTTCCCCAAAT	59.682	20	206	5898	6103	AATAGCCAAACGGCTGTCAA	60.637	20	AAAGTTCCGTTTCCCCAAAT	59.682	20	207	5897	6103
TR72550_c0_g1	TCTTGACGTCAGAGCGGTTA	59.591	20	CCCCTAATGCTGGAATACGA	59.916	20	221	329	549	TCTTGACGTCAGAGCGGTTA	59.591	20	TCCCCTAATGCTGGAATACG	59.916	20	222	329	550	TTGACGTCAGAGCGGTTACA	60.449	20	CCCCTAATGCTGGAATACGA	59.916	20	219	331	549
TR53159_c2_g2	CCGCAGTGCAAAGATACAGA	60.011	20	CATGCTGTTACCGGTGTGTC	60.032	20	107	7643	7749	TCCGCAGTGCAAAGATACAG	60.011	20	CATGCTGTTACCGGTGTGTC	60.032	20	108	7642	7749	CCGCAGTGCAAAGATACAGA	60.011	20	CTCATGCTCAGATTCCCCAT	60.034	20	124	7643	7766
TR55751_c0_g1	TTTCCATCCTGCCCATTTT	60.259	19	CCTCCGTCTGACGCTTTTAG	60.008	20	233	8	240	TTTTCCATCCTGCCCATTT	60.259	19	CCTCCGTCTGACGCTTTTAG	60.008	20	234	7	240	TTTTTCCATCCTGCCCATT	60.259	19	CCTCCGTCTGACGCTTTTAG	60.008	20	235	6	240
TR70339_c0_g2	TTTTTCCAAATGGTTTTGCTT	58.64	21	CTGCCACAAACTTTGCTCTG	59.634	20	266	7	272	TTTTTCCAAATGGTTTTGCTT	58.64	21	CCTGCCACAAACTTTGCTCT	60.431	20	267	7	273	TTTTTCCAAATGGTTTTGCTT	58.64	21	CCTAGGGAGACATTGGGCTT	60.455	20	237	7	243
TR70339_c0_g2	TGGAGCATCTGTGGTGTGTT	60.162	20	AGGCAAGAGTCTGGTATGGG	59.162	20	255	890	1144	TTGGAGCATCTGTGGTGTGT	60.162	20	AGGCAAGAGTCTGGTATGGG	59.162	20	256	889	1144	TCTTTCCCTGCTGCCAGTAT	59.836	20	AGGCAAGAGTCTGGTATGGG	59.162	20	149	996	1144
TR24165_c0_g1	AGGGGCTACAGAAGGAGAGC	59.979	20	GGCCTGGAACACATTCAGTT	59.973	20	212	2014	2225	AACGTCTGGTCCCATTGAAG	59.966	20	GGCCTGGAACACATTCAGTT	59.973	20	167	2059	2225	CATGTAAGGGAGGGGCTACA	59.948	20	GGCCTGGAACACATTCAGTT	59.973	20	222	2004	2225
TR33096_c0_g1	TGGGTCACATTTCTCCACAA	59.935	20	TTTCTCCGAAACATCATGAAAA	59.564	22	268	5643	5910	TGGGTCACATTTCTCCACAA	59.935	20	TTTTCTCCGAAACATCATGAAA	59.564	22	269	5643	5911	TGGGTCACATTTCTCCACAA	59.935	20	TTCTCCGAAACATCATGAAAA	58.201	21	267	5643	5909
TR33096_c0_g1	TGTTTCGGAGAAAAATCAGC	57.944	20	ACGACACGTCAACAATCGAG	59.751	20	259	5898	6156	CGGAGAAAAATCAGCTTACTGG	60.249	22	CAGGAACAGCACAGGAAACA	59.873	20	280	5903	6182	TGTTTCGGAGAAAAATCAGCTT	60.237	22	ACGACACGTCAACAATCGAG	59.751	20	259	5898	6156
TR33096_c0_g1	ACGCAAGAAAGGTGCAAAAT	59.752	20	CAAGGTTTTGGATGTTGTCG	59.021	20	209	6361	6569	ACGCAAGAAAGGTGCAAAAT	59.752	20	ACAAGGTTTTGGATGTTGTCG	59.883	21	210	6361	6570	TTACGCAAGAAAGGTGCAAA	59.486	20	CAAGGTTTTGGATGTTGTCG	59.021	20	211	6359	6569
TR32043_c0_g5	CTGCATTGCCTTGAACAGTC	59.445	20	GATAGCGACTGGAGCCTTTG	59.978	20	271	586	856	CTGCATTGCCTTGAACAGTC	59.445	20	TAGCGACTGGAGCCTTTGAT	59.978	20	269	586	854	CTGCATTGCCTTGAACAGTC	59.445	20	ATAGCGACTGGAGCCTTTGA	59.978	20	270	586	855
TR3205_c0_g1	AAGCACAGCACAACATCCAA	60.31	20	GAACCCGAGAACTGAGCATC	59.81	20	203	1629	1831	TTGCTTTGGCAGTGTGACAT	60.31	20	GAACCCGAGAACTGAGCATC	59.81	20	119	1713	1831	TACAGGCAGAGCAGAGCCTT	60.299	20	ACTCATCAGGAACCCGAGAA	59.655	20	100	1741	1840
TR35714_c7_g1	TTTCAGATTTGCTTCCACCC	60.051	20	ACGTACAGGAGCCACCAAAC	60.035	20	210	606	815	GATGTGCTCGTGAGTGTGCT	60.063	20	ACGTACAGGAGCCACCAAAC	60.035	20	130	686	815	ATTTGCTTCCACCCAGACAG	60.111	20	ACGTACAGGAGCCACCAAAC	60.035	20	204	612	815
TR40452_c0_g1	CCGCTTGGAAAAGTGTGTTT	60.147	20	TGACGTGCTCAGTGTTGTCA	60.07	20	115	4234	4348	TCAGAACCGCTTGGAAAAGT	59.853	20	TGACGTGCTCAGTGTTGTCA	60.07	20	121	4228	4348	GTCAGAACCGCTTGGAAAAG	59.853	20	TGACGTGCTCAGTGTTGTCA	60.07	20	122	4227	4348
TR40452_c0_g1	CAGCGTGTGACAACAGTCAA	59.48	20	GCAGGTAAGCTTCCATTCAA	57.971	20	204	5044	5247	CGGGCAGATTTCTTTGTTTT	59.202	20	GCAGGTAAGCTTCCATTCAA	57.971	20	266	4982	5247	ACCGGGCAGATTTCTTTGTT	60.856	20	GCAGGTAAGCTTCCATTCAA	57.971	20	268	4980	5247
TR49983_c0_g3	ATGGGAAGCAGAATCCACAG	60.073	20	TGATGATGATGAAGAGGAGGAG	59.239	22	200	819	1018	ATGGGAAGCAGAATCCACAG	60.073	20	TGATGATGATGAAGAGGAGGA	58.158	21	200	819	1018	ACACACGTGCTGATTGGAAA	60.16	20	TGATGATGATGAAGAGGAGGAG	59.239	22	273	746	1018
TR16431_c1_g1	TGAGGGGACAGACATGATGA	60.046	20	ATTGGTCAGTCAGGGGTCAG	59.962	20	180	113	292	TGAGGGGACAGACATGATGA	60.046	20	ACTGGATTGGTCAGTCAGGG	59.962	20	185	113	297	TGTGTGTGAGTGTGTGTCGG	60.258	20	ATTGGTCAGTCAGGGGTCAG	59.962	20	240	53	292
TR16431_c1_g1	GATTTGACTGATTCGGGCAT	59.9	20	TCACGAGGTAAGAGCAGGGT	59.867	20	179	477	655	TGGCACTAGCAACATGAAGG	59.864	20	TCACGAGGTAAGAGCAGGGT	59.867	20	279	377	655	AGGTCATGGTTTGATTCCCA	60.173	20	TCACGAGGTAAGAGCAGGGT	59.867	20	262	394	655
TR14640_c0_g1	ACTTTGGATGCAAAAATGGC	59.945	20	CCTCTTCATCACGCTCTTCC	59.95	20	220	1289	1508	AAAATGGGAAGCAGAACCCT	59.94	20	CCTCTTCATCACGCTCTTCC	59.95	20	141	1368	1508	CTTTGGATGCAAAAATGGCT	60.074	20	CCTCTTCATCACGCTCTTCC	59.95	20	219	1290	1508
TR23607_c0_g2	TCGACTTGCATCTTGTCCTG	59.984	20	CGGGCAAATATCTGTGGTTT	59.823	20	249	1744	1992	TCGACTTGCATCTTGTCCTG	59.984	20	ATTCGGGCAAATATCTGTGG	59.784	20	252	1744	1995	TCGACTTGCATCTTGTCCTG	59.984	20	TCAGACTGTCGTGCTGCTTT	59.776	20	211	1744	1954
TR28457_c0_g1	GCAGGGAGACTGACCTTCTG	59.986	20	ATGTGACCTGAGCTGGGATT	59.535	20	137	1683	1819	CAGGGAGACTGACCTTCTGC	59.986	20	ATGTGACCTGAGCTGGGATT	59.535	20	136	1684	1819	TGCAGGGAGACTGACCTTCT	59.986	20	ATGTGACCTGAGCTGGGATT	59.535	20	138	1682	1819
TR35121_c0_g1	TTCACAATTGTCCCCAGATG	59.343	20	CTCAGATATCGCTGGCAACA	59.972	20	157	33	189	TTCACAATTGTCCCCAGATG	59.343	20	CCAAATCTCGCTTCAACACA	59.84	20	265	33	297	TTCACAATTGTCCCCAGATG	59.343	20	TCAGATATCGCTGGCAACAC	59.83	20	156	33	188
TR35121_c0_g1	CATTAAGAGCCCATGTCGGT	59.955	20	TTTGCACTCTTGGAGGCTTT	59.993	20	152	1019	1170	CATTAAGAGCCCATGTCGGT	59.955	20	TTTCAGCAGATACATCCCCC	59.894	20	135	1019	1153	CATTAAGAGCCCATGTCGGT	59.955	20	GCACTCTTGGAGGCTTTCAG	60.134	20	149	1019	1167
TR6417_c1_g1	TTGGTGAGAAGGGATGTGTG	59.52	20	ACATAGTCACGAGCACACCG	59.776	20	253	837	1089	TTGGTGAGAAGGGATGTGTG	59.52	20	CATAGTCACGAGCACACCGT	59.776	20	252	837	1088	GTCATTCGTCCAATTGTCCA	59.348	20	TGGGCAAGGTTTCTTTGAAC	60.088	20	214	947	1160
TR6417_c1_g1	GACCGAAAAACACACACACG	60.049	20	TTTGTGGACCCTCATTCACA	59.935	20	215	1336	1550	GACCGAAAAACACACACACG	60.049	20	GCTCATTATCCTGAGCCCAA	60.177	20	187	1336	1522	GACCGAAAAACACACACACG	60.049	20	GCCCAAAGAAGCAAATTGTC	59.691	20	173	1336	1508
TR33776_c0_g2	TGCTATGAGAGATTGACGCC	58.979	20	TGGTCAAGTTCATTTGGGTG	59.389	20	231	1514	1744	GCTATGAGAGATTGACGCCAC	59.858	21	TGGTCAAGTTCATTTGGGTG	59.389	20	230	1515	1744	ATGAGAGATTGACGCCACTG	58.83	20	TGGTCAAGTTCATTTGGGTG	59.389	20	227	1518	1744
TR33776_c0_g2	TTTCAGCTATTGTTTGGGGG	59.931	20	TCCCCCTTGCTTCAGAGATA	59.767	20	147	2062	2208	CTGTCCTCGAATGGAATGGT	59.927	20	TCCCCCTTGCTTCAGAGATA	59.767	20	176	2033	2208	AGCTGTCCTCGAATGGAATG	60.218	20	TCCCCCTTGCTTCAGAGATA	59.767	20	178	2031	2208
TR44774_c0_g1	CTGGGCCAAAAGAGTGAAAC	59.711	20	AACAGATTGGACACCCTTCG	59.966	20	273	10	282	ACTGGGCCAAAAGAGTGAAA	59.711	20	AACAGATTGGACACCCTTCG	59.966	20	274	9	282	ACTGGGCCAAAAGAGTGAAA	59.711	20	ATCGCAACATGTGAGGCATA	60.104	20	163	9	171
TR44774_c0_g1	GCTGCCGATGCATAATGTAA	59.691	20	CCTTTTTACCTTGGCTGTGG	59.604	20	221	2376	2596	TATGTTTGACAAGCTGCCGA	60.401	20	CCTTTTTACCTTGGCTGTGG	59.604	20	233	2364	2596	AAGCTGCCGATGCATAATGT	60.636	20	CCTTTTTACCTTGGCTGTGG	59.604	20	223	2374	2596
TR3296_c0_g1	TAAGCGCTCGTTTCACAACA	60.578	20	TTCAGCTTTACCATCAAAGGAA	58.875	22	248	1409	1656	TAAAATAAAATTGGCCGGGG	60.816	20	TTCAGCTTTACCATCAAAGGAA	58.875	22	160	1497	1656	GATAAGCGCTCGTTTCACAA	59.066	20	TTCAGCTTTACCATCAAAGGAA	58.875	22	250	1407	1656
TR24210_c3_g2	TGTGTCTGCTTTGTCGTTCA	59.002	20	CGGCTCTGAATTGTTGTGTG	60.301	20	138	27	164	TGTGTGTCTGCTTTGTCGTTC	59.937	21	CGGCTCTGAATTGTTGTGTG	60.301	20	140	25	164	GTGTGTCTGCTTTGTCGTTCA	59.937	21	CGGCTCTGAATTGTTGTGTG	60.301	20	139	26	164
TR42629_c0_g1	TGAGCTCAGAAAGCAGCAGA	60.16	20	CAAGACCGAGAGCGAAAAAC	59.993	20	204	241	444	TGAGCTCAGAAAGCAGCAGA	60.16	20	ACAAGACCGAGAGCGAAAAA	59.993	20	205	241	445	AAAGCAGCAGAAAACGCTTC	59.775	20	CAAGACCGAGAGCGAAAAAC	59.993	20	195	250	444
TR42629_c0_g1	TTAAAGGGTTCCGTCAGGC	60.059	19	CGCAGACAGATGAAAGTGGA	59.984	20	205	898	1102	TTAAAGGGTTCCGTCAGGC	60.059	19	TCGCAGACAGATGAAAGTGG	59.984	20	206	898	1103	TTAAAGGGTTCCGTCAGGC	60.059	19	GCCAGCCCACGATAAAATAA	59.928	20	266	898	1163
TR42629_c0_g1	TGAGCTCAGAAAGCAGCAGA	60.16	20	CAAGACCGAGAGCGAAAAAC	59.993	20	204	1234	1437	TGAGCTCAGAAAGCAGCAGA	60.16	20	ACAAGACCGAGAGCGAAAAA	59.993	20	205	1234	1438	AAAGCAGCAGAAAACGCTTC	59.775	20	CAAGACCGAGAGCGAAAAAC	59.993	20	195	1243	1437
TR64552_c0_g1	GGAGGTGCCAAAATGAAAGA	60.051	20	GCAATGAAGGAAAGGCACAT	60.081	20	174	61	234	GGAGGTGCCAAAATGAAAGA	60.051	20	AGGGACAGAGGAGGCGTTAC	60.649	20	278	61	338	GGAGGTGCCAAAATGAAAGA	60.051	20	TCAAATGGCAATGAAGGAAA	59.087	20	181	61	241
TR64552_c0_g1	ATGTGCCTTTCCTTCATTGC	60.081	20	CGTTCTTTTAATGCCCCTCA	60.067	20	245	215	459	ATGTGCCTTTCCTTCATTGC	60.081	20	GCTCACGATGGTGCTGAATA	59.83	20	167	215	381	ATGTGCCTTTCCTTCATTGC	60.081	20	CCGCTTTTAATGTCACCCAT	59.823	20	271	215	485
TR64552_c0_g1	TCGACACTCTGCCATTTCTG	59.984	20	GAAACAAACACAACACAGAGTGA	57.832	23	246	1226	1471	CTTGTGGTCCTGCAGGTTTT	60.149	20	GAAACAAACACAACACAGAGTGA	57.832	23	209	1263	1471	CTGCCATTTCTGTGGTTGAA	59.691	20	GAAACAAACACAACACAGAGTGA	57.832	23	238	1234	1471
TR19877_c2_g2	CACCTTCAACACGTCCACAC	60.047	20	GTTCCAGAACCAGGCTGAGA	60.386	20	172	180	351	ACACCTTCAACACGTCCACA	60.047	20	GTTCCAGAACCAGGCTGAGA	60.386	20	173	179	351	CACCTTCAACACGTCCACAC	60.047	20	TTCAGGGAGAGAAGAGGACG	59.525	20	121	180	300
TR3784_c4_g1	GCCTGTGTCTGTTAGTTTTGAGG	60.212	23	CAGAACCTGACTGCCGAAA	59.968	19	246	5	250	GCCTGTGTCTGTTAGTTTTGAGG	60.212	23	CCCTTAAATGCAGGATAAGCC	59.943	21	173	5	177	GCCTGTGTCTGTTAGTTTTGAGG	60.212	23	TATTGCAGAACCTGACTGCC	58.877	20	251	5	255
TR3784_c4_g1	CTGTGGTGGATGGTGATGAG	59.954	20	CCATTCCAGTATGGGTAGCG	60.344	20	260	3510	3769	CTGTGGTGGATGGTGATGAG	59.954	20	GCCATTCCAGTATGGGTAGC	59.415	20	261	3510	3770	GGAGGGACGAGTCTGTCATC	59.644	20	CCATTCCAGTATGGGTAGCG	60.344	20	182	3588	3769
TR1551_c13_g1	CCCTCTGAAACAAGGGATGA	60.042	20	ACAGAAAAGTCGGGCCATTA	59.569	20	262	153	414	TGCCATCTCCTTACCCTCTG	60.21	20	ACAGAAAAGTCGGGCCATTA	59.569	20	275	140	414	CCCTCTGAAACAAGGGATGA	60.042	20	GCATGGCATTTTTGAGTCTG	59.276	20	162	153	314
TR1551_c13_g1	ACTGCCACTATAACGGGTCG	60.015	20	ATCACATGCTCGTTTTGCAC	59.728	20	137	5091	5227	GCCACTATAACGGGTCGAGA	60.096	20	ATCACATGCTCGTTTTGCAC	59.728	20	134	5094	5227	AACGGGTCGAGATATGCAAG	60.096	20	ATCACATGCTCGTTTTGCAC	59.728	20	126	5102	5227
TR53482_c1_g1	TTCAGTCCACCATAATCCGC	60.864	20	AATGGCATTGATTCACAGCA	60.08	20	255	1034	1288	TTCAGTCCACCATAATCCGC	60.864	20	ATGGCATTGATTCACAGCAG	59.679	20	254	1034	1287	GCTGAACATTTCCTTCAGTCG	59.867	21	TATTGTTTTCAGGCCGAACC	59.938	20	161	1175	1335
TR26632_c0_g1	GCCGTTTACCACTGCCTAAG	59.769	20	CCTGTTCCTCTGTCTCAGCC	59.986	20	213	2262	2474	GCCGTTTACCACTGCCTAAG	59.769	20	GTTCCTCTGTCTCAGCCTGG	59.986	20	210	2262	2471	CGTTTACCACTGCCTAAGCC	59.769	20	CCTGTTCCTCTGTCTCAGCC	59.986	20	211	2264	2474
TR26632_c0_g1	TGGTGGTTGGCTTTTTGTTT	60.378	20	GGAAGGTTGTGCACTGGACT	60.159	20	269	5169	5437	TTGGTGGTTGGCTTTTTGTT	60.378	20	GGAAGGTTGTGCACTGGACT	60.159	20	270	5168	5437	TTTGGTGGTTGGCTTTTTGT	60.378	20	GGAAGGTTGTGCACTGGACT	60.159	20	271	5167	5437
TR26632_c0_g1	AAGGCCCTTGAATCTTCCAT	59.903	20	GCTCCTCTCATCTGACTGGC	60.104	20	179	6225	6403	AAGGCCCTTGAATCTTCCAT	59.903	20	TCATCTGACTGGCTGCTGAC	60.146	20	172	6225	6396	AAGGCCCTTGAATCTTCCAT	59.903	20	CTGTGGATGGCTCCTCTCAT	60.223	20	188	6225	6412
TR26632_c0_g1	TGCAAATACCGAACAGGACA	60.111	20	GTTGGGAAAGAACACTGGGA	59.943	20	199	6578	6776	AAAGAACGCGTGCAAATACC	60.138	20	GTTGGGAAAGAACACTGGGA	59.943	20	209	6568	6776	TTTGCGCAGGCTTTAGAGTT	60.152	20	GTTGGGAAAGAACACTGGGA	59.943	20	240	6537	6776
TR6786_c4_g1	CCAACGTATTTTGACAGCCA	59.585	20	AGGGGATCTGCTGAGTCTGA	59.945	20	222	796	1017	CCAACGTATTTTGACAGCCA	59.585	20	GAGGGGATCTGCTGAGTCTG	59.945	20	223	796	1018	CCAACGTATTTTGACAGCCA	59.585	20	TCTATGAAAAGCCTGGGAGG	59.264	20	239	796	1034
TR6786_c4_g1	TAGAATGGCATCTTCCCCAC	59.894	20	CAGTTCGGGAAATCTCCTTG	59.665	20	245	1498	1742	TGTAGAATGGCATCTTCCCC	59.894	20	CAGTTCGGGAAATCTCCTTG	59.665	20	247	1496	1742	TAGAATGGCATCTTCCCCAC	59.894	20	AGTTCGGGAAATCTCCTTGG	60.434	20	244	1498	1741
TR49095_c0_g1	GAAAGCTTCAGTGGTTTGGC	59.859	20	GATGACGTGCACACATACCC	59.845	20	201	3814	4014	GAAAGCTTCAGTGGTTTGGC	59.859	20	ATTTTGTGGCAGATGACGTG	59.572	20	212	3814	4025	GAAAGCTTCAGTGGTTTGGC	59.859	20	GTGCACACATACCCCAAAAA	59.297	20	195	3814	4008
TR49095_c0_g1	CGATGAAGCTGGACTCTGTG	59.571	20	GATCACAGCGGGAGTGTGTA	59.707	20	213	4626	4838	CGATGAAGCTGGACTCTGTG	59.571	20	CACAGCGGGAGTGTGTATGT	59.622	20	210	4626	4835	CGATGAAGCTGGACTCTGTG	59.571	20	TCACAGCGGGAGTGTGTATG	60.745	20	211	4626	4836
TR16978_c2_g1	GGGGGAAGTAAAAATTCAGATTC	59.257	23	TTTGGTCTGAGCAAGATAACCA	59.747	22	266	4	269	TTCTTAGTCTGCATCACACGATT	58.92	23	TTTGGTCTGAGCAAGATAACCA	59.747	22	203	67	269	GGGGGAAGTAAAAATTCAGATTC	59.257	23	TTGGTCTGAGCAAGATAACCA	58.365	21	265	4	268
TR16978_c2_g1	TTGCTGTAGCTGCTGTTGCT	59.958	20	GATGAGAGGTCCTTCACCCA	60.048	20	145	4958	5102	TTGCTGTAGCTGCTGTTGCT	59.958	20	CAGGCCAAATGATGAGAGGT	60.073	20	155	4958	5112	TTGCTGTAGCTGCTGTTGCT	59.958	20	TGAGAGGTCCTTCACCCAAC	60.088	20	143	4958	5100
TR16978_c2_g1	ACCTCTCATCATTTGGCCTG	60.073	20	CATCAGGCATTATTGCTTCAAC	59.614	22	177	5093	5269	ACCTCTCATCATTTGGCCTG	60.073	20	AGGACAGAATCATCAGGCATT	58.609	21	187	5093	5279	AGCGACAATGTGTTCCATCA	60.12	20	CATCAGGCATTATTGCTTCAAC	59.614	22	117	5153	5269
TR33066_c1_g2	ATGGAGAAGCAAGCAGCAGT	60.164	20	GACAGGTGTAGATGGGCGTT	59.997	20	173	1311	1483	ATGGAGAAGCAAGCAGCAGT	60.164	20	ACAGGTGTAGATGGGCGTTC	59.997	20	172	1311	1482	ATGGAGAAGCAAGCAGCAGT	60.164	20	GGCGTTCTTTGATGGTGTTT	59.978	20	159	1311	1469
TR62162_c0_g1	CCTAGTTTTCGCAGTAGCCG	60.032	20	TCCTCTGCATGAGTTGGTCA	60.402	20	259	84	342	TAGTTTTCGCAGTAGCCGGT	59.904	20	TCCTCTGCATGAGTTGGTCA	60.402	20	257	86	342	CCTAGTTTTCGCAGTAGCCG	60.032	20	CAGTCCTCTGCATGAGTTGG	59.415	20	262	84	345
TR19893_c2_g1	GTGGAAAATGTGGACAACCC	60.073	20	AGAGCTCATCAGCGTTTGGT	60.02	20	241	785	1025	GAAAATGTGGACAACCCCAC	60.073	20	AGAGCTCATCAGCGTTTGGT	60.02	20	238	788	1025	CCTTCAGAGTGGCCTTTGAG	59.982	20	AAGCCTCTTCCAGACCATCA	59.803	20	267	609	875
TR20982_c0_g1	CATGTACACTATGCCACGCC	60.019	20	GGCATGTTCTTACACGCAGA	59.871	20	243	2495	2737	ATGTACACTATGCCACGCCA	60.019	20	GGCATGTTCTTACACGCAGA	59.871	20	242	2496	2737	CCATGTACACTATGCCACGC	60.019	20	GGCATGTTCTTACACGCAGA	59.871	20	244	2494	2737
TR20982_c0_g1	CTGCCTACACAACCCATTCC	60.375	20	GTAATGTGCATTCCGGCTAA	58.653	20	146	3063	3208	TGCCTACACAACCCATTCCT	60.375	20	GTAATGTGCATTCCGGCTAA	58.653	20	145	3064	3208	CTGCCTACACAACCCATTCC	60.375	20	AATGTGCATTCCGGCTAATAA	59.468	21	144	3063	3206
TR37841_c1_g1	TTACAATTGCCCCCAGTCTC	59.933	20	TTGGCCTAATCCTTCTTTCC	58.252	20	132	992	1123	TTACAATTGCCCCCAGTCTC	59.933	20	TTGGCCTAATCCTTCTTTCCT	59.21	21	132	992	1123	TTACAATTGCCCCCAGTCTC	59.933	20	GTTGGCCTAATCCTTCTTTCC	59.081	21	133	992	1124
TR63279_c8_g1	CACCCTCCTCCTCCTTTCTC	60.186	20	TTCAGGAGTGATACAGCCCC	60.073	20	277	4159	4435	CCTCCTCCTTTCTCCCTGAC	60.186	20	TTCAGGAGTGATACAGCCCC	60.073	20	271	4165	4435	AACACCCTCAGTGTTCCGAC	60.009	20	GTGGATCGTTTCTTGATGGG	60.317	20	186	4062	4247
TR63279_c8_g1	TCCAAAGGAAAACCACAAGC	60.088	20	AGCAGGGACACTGGCTAGAA	60.012	20	264	4876	5139	TCCAAAGGAAAACCACAAGC	60.088	20	GCAGGGACACTGGCTAGAAG	60.012	20	263	4876	5138	TCCAAAGGAAAACCACAAGC	60.088	20	AAGCAGGGACACTGGCTAGA	60.012	20	265	4876	5140
TR3800_c5_g1	AAAAATACTGAATAATGATGTGCTGT	57.47	26	AGTGCCGCCATTGTTATTTT	59.479	20	258	1395	1652	ACTGAATAATGATGTGCTGTAAAAA	57.112	25	GCCGCCATTGTTATTTTAGTG	59.507	21	249	1401	1649	ACTGAATAATGATGTGCTGTAAAAA	57.112	25	CTAGTGCCGCCATTGTTATTT	59.156	21	254	1401	1654
TR3800_c5_g1	TCAGAGCCATTTCCCACTTC	60.195	20	ACAGACGTGAGGCTGAAAGG	60.444	20	241	2365	2605	TTCAGAGCCATTTCCCACTT	59.67	20	ACAGACGTGAGGCTGAAAGG	60.444	20	242	2364	2605	TTTCAGAGCCATTTCCCACT	59.67	20	ACAGACGTGAGGCTGAAAGG	60.444	20	243	2363	2605
TR3800_c5_g1	TCAGAGCCATTTCCCACTTC	60.195	20	ACAGACGTGAGGCTGAAAGG	60.444	20	241	2365	2605	TTCAGAGCCATTTCCCACTT	59.67	20	ACAGACGTGAGGCTGAAAGG	60.444	20	242	2364	2605	TTTCAGAGCCATTTCCCACT	59.67	20	ACAGACGTGAGGCTGAAAGG	60.444	20	243	2363	2605
TR3800_c5_g1	CCTTTTCCCTGTTTCACTGC	59.711	20	CAGAACGGAAAACGAACGAT	60.11	20	144	2705	2848	CCTTTTCCCTGTTTCACTGC	59.711	20	AACAGAACGGAAAACGAACG	60.147	20	146	2705	2850	CCTTTTCCCTGTTTCACTGC	59.711	20	CGTTCACCATGCTGTTCAGT	59.751	20	262	2705	2966
TR3800_c5_g1	ATCGTTCGTTTTCCGTTCTG	60.11	20	AGATGCTGTCACGCACAGTC	60.063	20	268	2829	3096	ATCGTTCGTTTTCCGTTCTG	60.11	20	GAGATGCTGTCACGCACAGT	60.063	20	269	2829	3097	AGCTCAGCTGATGAAGAGCC	59.857	20	AGATGCTGTCACGCACAGTC	60.063	20	234	2863	3096
TR8732_c0_g1	ATTTTGACCACGAACCAAGC	59.978	20	GCACACAGAACCAGGTGAGA	59.872	20	269	108	376	AGCACAACAAAAACAGTGCG	59.951	20	GCACACAGAACCAGGTGAGA	59.872	20	222	155	376	TCATTTTGACCACGAACCAA	59.941	20	GCACACAGAACCAGGTGAGA	59.872	20	271	106	376
TR3356_c0_g1	CCTGCTTACGATCTTCTGGC	59.978	20	AAACCAACAACCGATTCTGC	59.978	20	251	1495	1745	CCTGCTTACGATCTTCTGGC	59.978	20	ACTTAGCACCACTGGGTTGG	60.028	20	198	1495	1692	CCTGCTTACGATCTTCTGGC	59.978	20	ACCAACAACCGATTCTGCTC	60.119	20	249	1495	1743
TR3356_c0_g1	GAACGTCATTCCCATGCTTT	59.939	20	GGCTCAAATCCAGGACAAAA	60.051	20	274	1772	2045	GAACGTCATTCCCATGCTTT	59.939	20	ACTGGCTCAAATCCAGGACA	60.656	20	277	1772	2048	GAACGTCATTCCCATGCTTT	59.939	20	CACTGGCTCAAATCCAGGAC	60.656	20	278	1772	2049
TR71030_c1_g1	AGAGGAATCGATCGGACCTT	60.037	20	TGAAGGATCTGCTGCATTTG	59.948	20	248	318	565	AGAGGAATCGATCGGACCTT	60.037	20	GGTGATGGCCTGAGGAGTTA	60.073	20	222	318	539	CGGCATACATGTTCAACCAC	59.847	20	TGAAGGATCTGCTGCATTTG	59.948	20	280	286	565
TR58999_c0_g1	GGTCCTGGATGTATGATTTCCT	59.175	22	CAAAACAGAAACGGCATTTG	59.202	20	258	767	1024	GGTCCTGGATGTATGATTTCC	58.174	21	CAAAACAGAAACGGCATTTG	59.202	20	258	767	1024	TGGTCCTGGATGTATGATTTCC	60.94	22	CAAAACAGAAACGGCATTTG	59.202	20	259	766	1024
TR16980_c7_g1	ACTGTTAAACACGGCCAACC	59.898	20	GCTCTTTTCTTCAGAACCATCC	59.353	22	189	839	1027	TCTCCCTCCAGCTCAGAAGA	60.214	20	GCTCTTTTCTTCAGAACCATCC	59.353	22	129	899	1027	CGTACCAACAAGCACAGACG	60.361	20	GCTCTTTTCTTCAGAACCATCC	59.353	22	222	806	1027
TR21009_c0_g1	GCCGCTGTAGACAAATCCAT	60.103	20	CCTTTCTCCAACTACCGCAA	60.241	20	207	1906	2112	AGGACTCGAAGGTCAGGTCA	59.835	20	CCTTTCTCCAACTACCGCAA	60.241	20	250	1863	2112	GGACTCGAAGGTCAGGTCAG	59.835	20	CCTTTCTCCAACTACCGCAA	60.241	20	249	1864	2112
TR16471_c3_g1	GCTCCAAGGATGGAATGTGT	59.934	20	CATCTCAGCAGGAGACACCA	59.98	20	238	995	1232	GCACCTCTGACAGAACCTCC	59.841	20	CATCTCAGCAGGAGACACCA	59.98	20	180	1053	1232	TGTCTGTGAAGCAGAGGACG	60.178	20	CATCTCAGCAGGAGACACCA	59.98	20	110	1123	1232
TR935_c4_g1	GCTGACTCTACATAATCAAATGAGC	58.564	25	CTGATATGGGCAAACACGAG	59.148	20	136	8	143	GACTCTACATAATCAAATGAGCCA	57.49	24	CTGATATGGGCAAACACGAG	59.148	20	133	11	143	TGACTCTACATAATCAAATGAGCC	57.49	24	CTGATATGGGCAAACACGAG	59.148	20	134	10	143
TR935_c4_g1	TGCCTAAAGGCTGAAATCCT	58.928	20	TGGCTGCTGTTATGTTGAGG	59.864	20	225	202	426	TGCCTAAAGGCTGAAATCCT	58.928	20	GCCTTTGGCTGCTGTTATGT	60.278	20	230	202	431	TGCCTAAAGGCTGAAATCCT	58.928	20	AGCCTTTGGCTGCTGTTATG	60.407	20	231	202	432
TR935_c4_g1	GGGATTTTATCCAGCCCAGT	60.152	20	TGTTGTGTCAGATTTCCCGA	60.088	20	123	8009	8131	GCTGATGTGGGACGAGTTCT	60.269	20	TGTTGTGTCAGATTTCCCGA	60.088	20	153	7979	8131	AGCTGATGTGGGACGAGTTC	60.269	20	TGTTGTGTCAGATTTCCCGA	60.088	20	154	7978	8131
TR43518_c0_g1	TGGTTGTATCGCAAACAAGG	59.585	20	TCCCGTCCACATGAGTGTTA	59.96	20	232	277	508	TGGTTGTATCGCAAACAAGG	59.585	20	AAACACACTCCCGTCCACAT	60.284	20	240	277	516	TGGTTGTATCGCAAACAAGG	59.585	20	ACCATGAAACACACTCCCGT	60.284	20	246	277	522
TR59835_c4_g1	TGTGGGCAATGCTTTTGTTA	60.111	20	TATCTCTGACCCTCGTTGCC	60.218	20	250	55	304	GGGCAATGCTTTTGTTATGG	60.323	20	TATCTCTGACCCTCGTTGCC	60.218	20	247	58	304	TGTGGGCAATGCTTTTGTTA	60.111	20	CCTGGTTTGTGATGTCTGGA	59.52	20	232	55	286
TR18983_c2_g1	TGGGATTACCGCAAAAGTTC	59.938	20	TGCGAAACCATAAACAACCA	59.969	20	129	4	132	TGGGATTACCGCAAAAGTTC	59.938	20	ACAGTGGCACAATTGACTGC	59.758	20	146	4	149	TTTGGGATTACCGCAAAAGT	59.451	20	TGCGAAACCATAAACAACCA	59.969	20	131	2	132
TR18983_c2_g1	GCAATCATTTCAATTCCCGT	59.768	20	GTGTTCGATGCCGTAACAGA	59.722	20	203	703	905	GCAATCATTTCAATTCCCGT	59.768	20	TGTTCGATGCCGTAACAGAC	59.722	20	202	703	904	GCAATCATTTCAATTCCCGT	59.768	20	GTTCGATGCCGTAACAGACA	59.722	20	201	703	903
TR40045_c0_g1	ATCGCACACAAACATCAGGA	60.12	20	CTCTGGTTTTCCTCGCTGAC	59.989	20	180	93	272	ATCGCACACAAACATCAGGA	60.12	20	AATCCCTCTGGTTTTCCTCG	60.434	20	185	93	277	ATCGCACACAAACATCAGGA	60.12	20	CACAATCCCTCTGGTTTTCC	59.381	20	188	93	280
TR4100_c0_g1	ATGTGACGGCTTTAACCCTG	59.993	20	GACAAGCGCGGATAGTCTTC	59.985	20	188	839	1026	ATGTGACGGCTTTAACCCTG	59.993	20	TCAGATCATAGGGCCTGGTC	60.034	20	239	839	1077	ATGTGACGGCTTTAACCCTG	59.993	20	GCTGGGGGATTAGGGTGTAT	60.039	20	261	839	1099
TR63724_c0_g1	AGTCCTCGGGAAGAACGAGT	60.252	20	GCAGTGGAAACTTCTTTCGG	59.853	20	230	318	547	AGTCCTCGGGAAGAACGAGT	60.252	20	GGCAGTGGAAACTTCTTTCG	59.853	20	231	318	548	AGTCCTCGGGAAGAACGAGT	60.252	20	AACTTCTTTCGGACGCGATA	59.845	20	222	318	539
TR15281_c0_g1	GTCGCACTGGTTAAAAAGCC	59.752	20	ATGAAAACACACCCCGGTAA	60.088	20	147	34	180	GTCGCACTGGTTAAAAAGCC	59.752	20	TGAAAACACACCCCGGTAAT	60.088	20	146	34	179	GGTCGCACTGGTTAAAAAGC	59.752	20	ATGAAAACACACCCCGGTAA	60.088	20	148	33	180
TR15281_c0_g1	TCTCCTTATGATTCCCACGC	60.036	20	ATCGGCAAATTCCAAGAGTG	60.074	20	217	1204	1420	TCTCCTTATGATTCCCACGC	60.036	20	CATCGGCAAATTCCAAGAGT	60.074	20	218	1204	1421	ACGCTAGAACGAGTGCCAGT	60.081	20	ATCGGCAAATTCCAAGAGTG	60.074	20	201	1220	1420
TR15281_c0_g1	GATGTTGTGCAGCTGTCGTT	59.912	20	AAAGAAGACGAGGGTGATGC	59.288	20	120	1674	1793	AGTCAGTGGCATGGTCTTCC	60.12	20	AAAGAAGACGAGGGTGATGC	59.288	20	158	1636	1793	GGAGTCAGTGGCATGGTCTT	60.12	20	AAAGAAGACGAGGGTGATGC	59.288	20	160	1634	1793
TR22224_c0_g1	AGCAAACAGGCGAGAGAGAA	60.277	20	CCAGTAATCTGGACCTGGGA	59.92	20	254	0	253	AGGGAGAGAGACAGGGGAGA	60.336	20	CCAGTAATCTGGACCTGGGA	59.92	20	228	26	253	GAGGGAGAGAGACAGGGGAG	60.336	20	CCAGTAATCTGGACCTGGGA	59.92	20	229	25	253
TR23676_c0_g1	GATGAGGACTGTGGGCTGAT	60.08	20	TTTGTGCATGTTGCATCTGA	59.833	20	204	766	969	CAGTGAAGTGCATGAGGGAA	59.831	20	TTTGTGCATGTTGCATCTGA	59.833	20	280	690	969	GGGCTGATCTGGAATGCTAA	60.177	20	TTTGTGCATGTTGCATCTGA	59.833	20	192	778	969
TR19572_c0_g1	TCACACAAGCCTGCATTAGC	60.019	20	TGGTCGTTGATTCCGTAATGT	60.242	21	177	695	871	CGCATAAACTGCAACAGGAA	59.872	20	TGGTCGTTGATTCCGTAATGT	60.242	21	231	641	871	TCCACCAGTCGCATAAACTG	59.716	20	TGGTCGTTGATTCCGTAATGT	60.242	21	240	632	871
TR38302_c0_g2	AGTGGATCGTGCTTGGAGTT	59.727	20	CACTGGACCCCACTGACTTT	60.002	20	272	731	1002	GCGACTCATTGTGTCTGCAC	60.483	20	CACTGGACCCCACTGACTTT	60.002	20	244	759	1002	AGAAAGCCGGAGCTGAAGTT	60.517	20	CACTGGACCCCACTGACTTT	60.002	20	224	779	1002
TR59703_c4_g3	TGGATAGAAAGAGGGCGAGA	59.91	20	GACCGGTATGAGAGCGTGAT	60.104	20	256	346	601	CATGGATAGAAAGAGGGCGA	60.17	20	GACCGGTATGAGAGCGTGAT	60.104	20	258	344	601	TGGATAGAAAGAGGGCGAGA	59.91	20	AAGACCGGTATGAGAGCGTG	60.277	20	258	346	603
TR6738_c1_g3	GCAGGAGAGAGAAGCTGTGC	60.44	20	GTAACGGTCCGAGTACCCAA	59.853	20	264	60	323	GCAGGAGAGAGAAGCTGTGC	60.44	20	GAGTAGGAACTCCTCGGGCT	59.84	20	185	60	244	GCAGGAGAGAGAAGCTGTGC	60.44	20	AGTAGGAACTCCTCGGGCTC	59.84	20	184	60	243
TR16273_c0_g1	CGTTCCCGCTGATAAAAGAG	59.839	20	TGACACGCTCCGTGTTTTTA	60.293	20	193	246	438	ACGCGTAACATACATCTGCG	59.782	20	TGACACGCTCCGTGTTTTTA	60.293	20	263	176	438	GTTCGTTCCCGCTGATAAAA	60.074	20	TCTGAGGGTGTGTGGATGTC	59.502	20	121	243	363
TR3722_c0_g2	CCCCACTCACTAACAGGAGC	59.721	20	TCTCAGGTGATCTGGACTGG	58.748	20	231	37	267	CCCCACTCACTAACAGGAGC	59.721	20	CTCAGGTGATCTGGACTGGA	58.748	20	230	37	266	GGAGCTGTGAGGAAGAGATCA	59.545	21	GCTTTTGCTCCTCGTATCCA	60.352	20	278	52	329
TR63273_c0_g1	AGTGTGCTTGAGGAGAGGGA	59.986	20	CTACACCGCATTACCCGACT	60.015	20	198	318	515	GTGTGCTTGAGGAGAGGGAG	59.986	20	CTACACCGCATTACCCGACT	60.015	20	197	319	515	GTGTGCTTGAGGAGAGGGAG	59.986	20	CACTGGAAACATGATGGACG	59.96	20	157	319	475
TR63273_c0_g1	GAGCAAGAGACACAGCAGCA	60.497	20	CCTGAAGCACTAGGATAAAGCAA	59.926	23	215	1200	1414	GAAAGCGAGCAAGAGACACA	59.318	20	CCTGAAGCACTAGGATAAAGCAA	59.926	23	221	1194	1414	GAGCAAGAGACACAGCAGCA	60.497	20	CCTGAAGCACTAGGATAAAGCA	58.676	22	215	1200	1414
TR63273_c0_g1	TGAACTGACCATTCAGGCAG	59.831	20	CTGTGTTGGTGCTTTGCTGT	59.946	20	247	1873	2119	TGAACTGACCATTCAGGCAG	59.831	20	AACTTGCAGCTGTGTTGGTG	59.946	20	256	1873	2128	TTGAACTGACCATTCAGGCA	60.24	20	CTGTGTTGGTGCTTTGCTGT	59.946	20	248	1872	2119
TR1526_c4_g2	AGCACAGAGAGAGACGCACA	59.922	20	AGTCACCACAGGAGGACAGG	60.153	20	211	656	866	ACAGCACAGAGAGAGACGCA	59.922	20	AGTCACCACAGGAGGACAGG	60.153	20	213	654	866	CAGCACAGAGAGAGACGCAC	59.922	20	AGTCACCACAGGAGGACAGG	60.153	20	212	655	866
TR50545_c0_g1	CCCACACCACCTCTTTCTGT	60.002	20	CGCTTTCACCTAGAAGTCGG	60.008	20	144	351	494	TCTGTTGCTGCAGTCCAATC	59.992	20	CGCTTTCACCTAGAAGTCGG	60.008	20	129	366	494	CCCACACCACCTCTTTCTGT	60.002	20	AGAAGTCGGACCTGTGTGCT	59.907	20	133	351	483
TR73725_c2_g1	AAACAAACTTATTTTGGATGCGA	59.898	23	AATGGGCCTTTTTAATGCAA	59.433	20	192	19	210	AACAAACTTATTTTGGATGCGA	58.676	22	AATGGGCCTTTTTAATGCAA	59.433	20	191	20	210	ACAAACTTATTTTGGATGCGA	57.327	21	AATGGGCCTTTTTAATGCAA	59.433	20	190	21	210
TR73725_c2_g1	AATCACTTCCACCACCTTGC	59.973	20	GCTGGCCTGTCTTTATCTGG	59.836	20	211	1546	1756	AATCACTTCCACCACCTTGC	59.973	20	TTTATCTGGAGATGGGCTGC	60.177	20	200	1546	1745	CTCCTGGTCCAACAGGAAGA	60.229	20	TGACCTTGGAGGGAGCATAC	60.073	20	235	1657	1891
TR81604_c0_g1	GCATTTGAAAAGCAATGGGT	59.945	20	TGTTTCTGTGGGTGAGTGGT	58.992	20	270	811	1080	GCATTTGAAAAGCAATGGGT	59.945	20	GTGTTTCTGTGGGTGAGTGG	58.992	20	271	811	1081	GGTGAATGGGTGAAGAGCAT	59.934	20	GTGTTTCTGTGGGTGAGTGG	58.992	20	138	944	1081
TR21419_c10_g15	TGGAATTCAGTGCCTGTTCA	60.24	20	AATTTGCATCTGTGGTCCCT	59.41	20	273	686	958	TGGAATTCAGTGCCTGTTCA	60.24	20	ATTTGCATCTGTGGTCCCTG	60.924	20	272	686	957	TGGAATTCAGTGCCTGTTCA	60.24	20	GTCCCTGCAGGATGTTGTTG	61.527	20	259	686	944
TR65795_c0_g10	GCAACAGCTTGAGGGAAGAG	60.134	20	TTCTAGCACCTGCACATTCG	60.011	20	200	2231	2430	CCTCAGCCAGCTTACAGGAG	60.149	20	TTCTAGCACCTGCACATTCG	60.011	20	266	2165	2430	GCAACAGCTTGAGGGAAGAG	60.134	20	ACCATAGAGCCAGTTCCCCT	59.957	20	177	2231	2407
TR6786_c3_g1	AGTTTGGATGGTGGAGATGG	59.779	20	CCATTGCATTCACCCTCTTT	59.933	20	253	183	435	AGTTTGGATGGTGGAGATGG	59.779	20	TCCCTGTCAAACATTAGGGC	59.933	20	232	183	414	CGGAGCAGGAAGTTGGTTTA	60.241	20	TCCCTGTCAAACATTAGGGC	59.933	20	275	140	414
TR6786_c3_g1	TGGGAGTATCTTGTGGGAGG	59.92	20	GGCACTACGACGGTCATTTT	60	20	186	773	958	TGGGAGTATCTTGTGGGAGG	59.92	20	TCTTGGGACCAGCTCTCTGT	59.986	20	279	773	1051	TGGGAGTATCTTGTGGGAGG	59.92	20	TTGGGACCAGCTCTCTGTCT	59.986	20	277	773	1049
TR6786_c3_g1	ACAGAGAGCTGGTCCCAAGA	59.986	20	GACGCAGCTAAACGCATACA	60.044	20	206	1032	1237	GACAGAGAGCTGGTCCCAAG	59.986	20	GACGCAGCTAAACGCATACA	60.044	20	207	1031	1237	AGACAGAGAGCTGGTCCCAA	59.986	20	GACGCAGCTAAACGCATACA	60.044	20	208	1030	1237
TR24179_c0_g1	GATGCAGCACAATGGAGAAA	59.805	20	TTGGCATACCACAGTTCAGC	59.722	20	238	956	1193	GATGCAGCACAATGGAGAAA	59.805	20	CCAGCATCTGCCGTTATGTA	59.712	20	128	956	1083	GTTGATGCAGCACAATGGAG	60.272	20	TTGGCATACCACAGTTCAGC	59.722	20	241	953	1193
TR24179_c0_g1	CGACTGAGAGCTTCTCCCTG	60.275	20	CGAAACATCAACACGGACAC	60.008	20	257	2260	2516	CGACTGAGAGCTTCTCCCTG	60.275	20	AGTACCTCACGCTGCGAAAC	60.462	20	271	2260	2530	CGACTGAGAGCTTCTCCCTG	60.275	20	AACATCAACACGGACACCTG	59.441	20	254	2260	2513
TR49663_c13_g1	CTTTGAGTACCCAGAAAAGCG	59.028	21	CACAGGAATCACATGCAGGA	60.688	20	145	5	149	TTTGAGTACCCAGAAAAGCG	58.027	20	CACAGGAATCACATGCAGGA	60.688	20	144	6	149	CGCTTTGAGTACCCAGAAAA	58.027	20	CACAGGAATCACATGCAGGA	60.688	20	147	3	149
TR49663_c13_g1	GGAGACAACATCATGCCCTT	59.934	20	AACTGCCCTGGTTCATTTTG	59.971	20	213	1712	1924	GGAGACAACATCATGCCCTT	59.934	20	GAAGTCGTGCCTAAACTGCC	59.882	20	226	1712	1937	GGAGACAACATCATGCCCTT	59.934	20	GTGGAGCCCATACACAACCT	59.851	20	138	1712	1849
TR1914_c0_g1	TGGGATTTTCAGCAGAATGTT	59.56	21	CAAGCTGCGTTTCAGAATCA	60.134	20	113	37	149	TGGGATTTTCAGCAGAATGTT	59.56	21	TTTTCAAGCTGCGTTTCAGA	59.729	20	117	37	153	CAGAATGGGATTTTCAGCAG	58.298	20	CAAGCTGCGTTTCAGAATCA	60.134	20	118	32	149
TR48093_c0_g1	TGTGTCCATACCAGCGAGAG	59.855	20	CTGCATGAACGTGAGCAAAT	59.871	20	239	2893	3131	TCTCATCATCCGCTCAAGTG	59.942	20	CCCAAAGGAAAAAGCAGTCA	60.22	20	232	2847	3078	TGTGTCCATACCAGCGAGAG	59.855	20	TGTGAGGCTGACTGTATGGC	59.862	20	278	2893	3170
TR1389_c0_g1	TTTTGTTTGTCGGTTCAAATG	58.568	21	GACCTCAACAGGATTGCACA	59.682	20	214	4657	4870	TTTTGTTTGTCGGTTCAAATG	58.568	21	TGACCTCAACAGGATTGCAC	59.682	20	215	4657	4871	TTTGTTTGTCGGTTCAAATG	57.104	20	GACCTCAACAGGATTGCACA	59.682	20	213	4658	4870
TR24192_c1_g4	AGCCAGCAAAGCGTTAAAAA	60.02	20	CGCTGCCGTAAAGGTAAATC	59.742	20	269	768	1036	AAGCCAGCAAAGCGTTAAAA	60.02	20	CGCTGCCGTAAAGGTAAATC	59.742	20	270	767	1036	AAAGCCAGCAAAGCGTTAAA	60.02	20	CGCTGCCGTAAAGGTAAATC	59.742	20	271	766	1036
TR936_c1_g2	AATCTCGATGATCTGGGGTG	59.886	20	TGAGTGAGTGTGTTTGTTTGTGA	59.296	23	166	3052	3217	CTCGATGATCTGGGGTGAAT	59.886	20	TGAGTGAGTGTGTTTGTTTGTGA	59.296	23	163	3055	3217	ACCCAGACGTCCGACTGTAG	60.174	20	TGAGTGAGTGTGTTTGTTTGTGA	59.296	23	139	3079	3217
TR3806_c5_g2	CTGCATCACCCTCATCTTGA	59.787	20	ACAACACTGCAGCACAGGAC	59.948	20	195	0	194	CTGCATCACCCTCATCTTGA	59.787	20	ACTGCAGCACAGGACATCTG	60.055	20	190	0	189	CTGCATCACCCTCATCTTGA	59.787	20	CACTGCAGCACAGGACATCT	60.055	20	191	0	190
TR32764_c3_g1	GGCCGAGAGGCTTTCTAACT	59.983	20	TGAGGATTAAGGGAGCATGG	60.029	20	158	2518	2675	GGCCGAGAGGCTTTCTAACT	59.983	20	CCCTTGAGGATTAAGGGAGC	60.032	20	162	2518	2679	CATAGAGGGGCAACCTGAAA	60.066	20	TGAGGATTAAGGGAGCATGG	60.029	20	240	2436	2675
TR27446_c0_g2	AAGAAGGAACACAAGGACGC	59.333	20	AGATCTCCGAACGCAAAGAA	59.955	20	110	3	112	AAGAAGGAACACAAGGACGC	59.333	20	AAGATCTCCGAACGCAAAGA	59.955	20	111	3	113	AAGAAGGAACACAAGGACGC	59.333	20	ATGTCAGCAGGGAAATCTGG	60.073	20	231	3	233
TR27446_c0_g2	CCAGATTTCCCTGCTGACAT	60.073	20	CTTCCTGCTGTGGAGTGACA	60.022	20	204	214	417	CCAGATTTCCCTGCTGACAT	60.073	20	CGCTGATCATTGGAGGATTT	60.036	20	257	214	470	CCAGATTTCCCTGCTGACAT	60.073	20	ATCCTCCTCCACTTCCTGGT	59.929	20	159	214	372
TR21472_c4_g2	CCCAGAGCTCGAGAAAGAGA	59.82	20	ACTGAGGACTGCCGTGTGAC	61.368	20	224	947	1170	CCCAGAGCTCGAGAAAGAGA	59.82	20	ACTGAGGACTGCCGTGTGA	60.472	19	224	947	1170	CCCAGAGCTCGAGAAAGAGA	59.82	20	CTGAGGACTGCCGTGTGAC	60.472	19	223	947	1169
TR40456_c3_g3	GGAGTAGCGCTGATCCAATC	59.803	20	TTTTGACATCTTTGGGGGTC	59.767	20	280	239	518	GGAGTAGCGCTGATCCAATC	59.803	20	ATCTTTGGGGGTCGGAGTAG	60.319	20	273	239	511	CTCCTAGGAAGAGCCGGAAC	60.34	20	TTTTGACATCTTTGGGGGTC	59.767	20	253	266	518
TR14043_c0_g1	TCTCGCGCTCTCTCTCAAAT	60.384	20	GGTGTGAGGCGTGGATTAGT	59.997	20	277	288	564	GCCATCACTGCGCTAAAAGT	60.416	20	GGTGTGAGGCGTGGATTAGT	59.997	20	137	428	564	GCCATCACTGCGCTAAAAGT	60.416	20	TCCATATGCATCAGACCGAA	60.033	20	264	428	691
TR14043_c0_g1	TGCTGTGGGGACTATGATGA	60.072	20	GTCTGTTTTCAGAGGGCAGC	59.997	20	274	2275	2548	TGTTTGCTGTGGGGACTATG	59.566	20	GTCTGTTTTCAGAGGGCAGC	59.997	20	278	2271	2548	TGCTGTGGGGACTATGATGA	60.072	20	TGCCCTTAACAGCACAGAGA	59.591	20	186	2275	2460
TR61106_c5_g2	GGATTGATGGCTTAATCGGA	59.862	20	CCGGTACTTGTGACATCCCT	59.844	20	169	1034	1202	TTTTATGTGCTTTCCACCCC	59.801	20	CCGGTACTTGTGACATCCCT	59.844	20	247	956	1202	AATCCGATTGAGGTCCTTCC	60.272	20	CCGGTACTTGTGACATCCCT	59.844	20	146	1057	1202
TR2955_c0_g1	CCACTCTGCGGAATAGAGGA	60.353	20	CCACCACTCTGCAGAACAGA	60.022	20	113	17	129	CCACTCTGCGGAATAGAGGA	60.353	20	AGTCTGCCAAACCTTGTGCT	59.914	20	154	17	170	CCACTCTGCGGAATAGAGGA	60.353	20	TTGTGCTATTCCTGGCTGTG	59.864	20	141	17	157
TR2955_c0_g1	GGAGATCTGGATTACTGCCG	59.653	20	TAAACACTGCCACCCATTCA	59.964	20	243	1117	1359	GGAGATCTGGATTACTGCCG	59.653	20	TTTCCAAACACCAGCACAAA	60.127	20	143	1117	1259	AGGGCAAGCAGGTCTCTACA	60.012	20	CAAACACCAGCACAAACCAT	59.465	20	279	977	1255
TR34270_c0_g1	TTTCCTTCCCAAGGCTCTCT	60.319	20	AAAAGGCAAACACGGTGAAG	60.147	20	223	34	256	TCCTTCCCAAGGCTCTCTCT	60.468	20	AAAAGGCAAACACGGTGAAG	60.147	20	221	36	256	TTTCCTTCCCAAGGCTCTCT	60.319	20	AAAGGCAAACACGGTGAAGT	59.639	20	222	34	255
TR36543_c3_g1	GCTGCTCAAACACCAAAACA	59.888	20	CGAGGTCTTCGCTACACACA	60.049	20	262	569	830	CATATCATGCGACTTGGCTG	60.243	20	CGAGGTCTTCGCTACACACA	60.049	20	278	553	830	ATGTCCTTGATGCTGCATTG	59.679	20	CGAGGTCTTCGCTACACACA	60.049	20	151	680	830
TR36543_c3_g1	TGGACTGTGTGTGTGTGTGG	60.088	20	CCAGTCTGCCAGTGTGAAAA	59.873	20	246	698	943	TGCATTGGACTGTGTGTGTG	60.209	20	CCAGTCTGCCAGTGTGAAAA	59.873	20	251	693	943	CGCGTTGAGCAGATAGTCAG	59.764	20	CCAGTCTGCCAGTGTGAAAA	59.873	20	172	772	943
TR47008_c1_g1	TAATTGAGATGCCTCCGGTC	60.036	20	CAATGAATTTCACCATGGCA	60.321	20	264	755	1018	TAATTGAGATGCCTCCGGTC	60.036	20	ATGGCAACCAAAGAGCGTAT	59.597	20	250	755	1004	CCATGGCGAGGATACTTTGT	59.955	20	ATGGCAACCAAAGAGCGTAT	59.597	20	276	729	1004
TR21764_c0_g2	CGGACTGTGTGCTGTGATTC	60.319	20	TCAGAGCTCAGCGTCCTGTA	59.88	20	259	998	1256	CGGACTGTGTGCTGTGATTC	60.319	20	GCCCAGCATGAAGCCTAATA	60.196	20	203	998	1200	CGGACTGTGTGCTGTGATTC	60.319	20	GATCCTCACACTCCCTCAGC	59.799	20	237	998	1234
TR50625_c5_g3	TGTGGTGTCAACAGGAGGAA	60.129	20	ATTCTGCCAGGAGGAAGGTT	60.074	20	155	408	562	GGCACTGTAGCCTACCCAAA	60.132	20	ATTCTGCCAGGAGGAAGGTT	60.074	20	244	319	562	AGACTGAGCTCGGCTGTTGT	60.205	20	ATTCTGCCAGGAGGAAGGTT	60.074	20	131	432	562
TR50625_c5_g3	AACCTTCCTCCTGGCAGAAT	60.074	20	GCCATTCGTTTTGCTTCAGT	60.257	20	272	543	814	AACCTTCCTCCTGGCAGAAT	60.074	20	AGCCATTCGTTTTGCTTCAG	60.386	20	273	543	815	AACCTTCCTCCTGGCAGAAT	60.074	20	TAGCCATTCGTTTTGCTTCA	59.443	20	274	543	816
TR59750_c0_g1	GCAAATTCGCAATATGGCTT	60.068	20	TTTCTTTCATTGACCGAGGG	60.044	20	138	1041	1178	GCAAATTCGCAATATGGCTT	60.068	20	CTTTCATTGACCGAGGGGTA	59.926	20	135	1041	1175	CGCAATATGGCTTTGTGAGA	59.833	20	TTTCTTTCATTGACCGAGGG	60.044	20	131	1048	1178
TR59842_c0_g1	GCTCAAGGGTGGAAAAGTGA	60.232	20	TCAGCTGCAAAACCTCCTTC	60.517	20	201	895	1095	ATTCAGCTCAAGGGTGGAAA	59.67	20	TCAGCTGCAAAACCTCCTTC	60.517	20	206	890	1095	TCAGCTCAAGGGTGGAAAAG	60.366	20	TCAGCTGCAAAACCTCCTTC	60.517	20	204	892	1095
TR53504_c0_g3	CACATTTTGACACACAGGGC	60.008	20	GTCCGAACTCACCGTCTCAT	60.12	20	272	98	369	ATTTTGACACACAGGGCCTC	59.973	20	GTCCGAACTCACCGTCTCAT	60.12	20	269	101	369	CACATTTTGACACACAGGGC	60.008	20	GCGAACAGCGTGTGTGTATT	59.794	20	218	98	315
TR53504_c0_g3	GGAGGTGGAAACCACAAAGA	59.943	20	TTTACATTGCCTGTGTCCCA	59.964	20	143	1103	1245	TCAGAATGGAGGTGGAAACC	59.903	20	GTTTGGGCCTGACTTTGTGT	60.012	20	191	1096	1286	GGAGGTGGAAACCACAAAGA	59.943	20	TGGAGGAGGGTTTACATTGC	59.933	20	153	1103	1255
TR9178_c1_g1	TGTCCAGATGACGTTCCAAA	60.088	20	TATGCACTTCGCTTGGACTG	60.011	20	140	1295	1434	TATACCTTCTCGCGTCCACC	60.096	20	TATGCACTTCGCTTGGACTG	60.011	20	268	1167	1434	GGAGGCTCTGAGTGAACAGC	60.143	20	TATGCACTTCGCTTGGACTG	60.011	20	221	1214	1434
TR45652_c0_g2	ATGTCCATGTAAAGGCAGGC	59.962	20	CTGAACCTGCATCTTCCACA	59.831	20	263	9	271	ATGTCCATGTAAAGGCAGGC	59.962	20	GCCAGAACTGAACCTGCATC	60.812	20	270	9	278	ATGTCCATGTAAAGGCAGGC	59.962	20	AACCTGCATCTTCCACATGA	59.09	20	260	9	268
TR1975_c0_g8	CCCAAGGGGTCTCCTCTATC	59.89	20	TTTCCTCTCCCTGTTCATGC	60.195	20	149	1012	1160	TAACCCTACAGCCCACAAGC	60.132	20	TTTCCTCTCCCTGTTCATGC	60.195	20	177	984	1160	CCCAAGGGGTCTCCTCTATC	59.89	20	CAGCACAAGGTGTGTGAAGG	60.348	20	223	1012	1234
TR23687_c0_g1	AGAGGGGGAACTGCACATTA	59.55	20	GCATTGCCCGTTTTATCATT	59.801	20	248	195	442	CAAATCTGAACAAGAGGGGG	59.521	20	GCATTGCCCGTTTTATCATT	59.801	20	260	183	442	CTGAACAAGAGGGGGAACTG	59.691	20	TTACAATGACCTGCATTGCC	59.548	20	267	188	454
TR58190_c0_g4	TGTTGTGTTTTATGGGCGAA	59.969	20	GCGTCAACACACACCTGTTC	60.211	20	119	1021	1139	CTGCACTCGAGCTCACTCTG	60.072	20	GCGTCAACACACACCTGTTC	60.211	20	252	888	1139	AGAGGCACTTCCTGTTAGCG	59.639	20	GCGTCAACACACACCTGTTC	60.211	20	142	998	1139
TR1074_c0_g1	ACAAGCAAGATTTGCAGCCT	60.022	20	CATGATGCCCACACAGGATA	60.353	20	257	1116	1372	ACAAGCAAGATTTGCAGCCT	60.022	20	TCATACACATGATGCCCACA	59.333	20	264	1116	1379	ACAAGCAAGATTTGCAGCCT	60.022	20	TACACATGATGCCCACACAG	58.95	20	261	1116	1376
TR27582_c3_g3	GAACGGAGAGAGTCGGACAG	59.986	20	TGGCCTGTTTGTCCTCTTTT	59.711	20	250	123	372	GAACGGAGAGAGTCGGACAG	59.986	20	CGTTTGTTGTTCGTTGCTTG	60.329	20	268	123	390	GGAGGAAATAAACGCCATCA	59.901	20	TGGTGTTCTTCTGTTCACCG	59.72	20	258	151	408
TR60191_c0_g1	AGAGAGCGAGGAGGATAGCG	61.153	20	CAGAGGTACCCGTCTACCCA	59.982	20	238	8	245	AGAGAGCGAGGAGGATAGCG	61.153	20	CTCTCCCGGTGTCAATCAAT	59.927	20	126	8	133	AGAGCGAGGAGGATAGCGA	60.211	19	CAGAGGTACCCGTCTACCCA	59.982	20	236	10	245
TR14524_c9_g1	GACATTCTCCTCCGCACATT	60.081	20	TGGCGTATGTGAAGTGTGGT	60.032	20	234	476	709	AGACCAAACGTAATGGCAGC	60.14	20	GTGGCGTATGTGAAGTGTGG	60.032	20	274	437	710	AGACCAAACGTAATGGCAGC	60.14	20	GGCGTATGTGAAGTGTGGTG	60.032	20	272	437	708
TR32757_c4_g2	TTATCCTGTTTGAGGGCCAG	60.066	20	CCTGAGGAATCCCTTGATGA	60.003	20	244	866	1109	AGTCAGCGTGCATCAAACAG	60.056	20	TAAAGTCCCATGAGGGCAAG	60.066	20	275	784	1058	AGTCAGCGTGCATCAAACAG	60.056	20	GTCCCATGAGGGCAAGACTA	60.073	20	271	784	1054
TR32757_c4_g2	TAGGCAGTGGCAACACAAAG	59.904	20	GAAGGACCTCATTCATCCCA	59.862	20	175	3568	3742	GTAGGCAGTGGCAACACAAA	59.764	20	GAAGGACCTCATTCATCCCA	59.862	20	176	3567	3742	GGCAGTGGCAACACAAAGTA	59.764	20	GAAGGACCTCATTCATCCCA	59.862	20	173	3570	3742
TR63308_c1_g1	ACCGTGAGCGTTTGACTCTT	59.914	20	CCTCTTCCCCAGCTTCTTCT	59.95	20	276	469	744	TGGTACAGGTGAGGGACCAT	60.238	20	CCTCTTCCCCAGCTTCTTCT	59.95	20	198	547	744	TGGTACAGGTGAGGGACCAT	60.238	20	CACACCTCTCCTTCGCTCTC	60.135	20	229	547	775
TR6546_c0_g1	CTCTCTCAAATTCCACCCCA	60.042	20	TGCAGACCAGAACACTGGAG	60.022	20	161	510	670	CCAGGAACCTGGAAATCAGA	60.042	20	TGCAGACCAGAACACTGGAG	60.022	20	248	423	670	TTTGGGACGGAAAAACTTTG	59.947	20	TGCAGACCAGAACACTGGAG	60.022	20	185	486	670
TR6546_c0_g1	TCCAGTGTTCTGGTCTGCAT	59.261	20	TTCATGCAGGTGGTAATGGA	59.924	20	262	652	913	TCCAGTGTTCTGGTCTGCAT	59.261	20	CCCTTCATGCAGGTGGTAAT	59.813	20	265	652	916	TCCAGTGTTCTGGTCTGCAT	59.261	20	GAGACACACATCCGTCCTGA	59.665	20	244	652	895
TR16569_c0_g1	AAACCACCATCAGCACATCA	59.967	20	GTGTGGGAAAGCTTCTCTGC	59.997	20	223	127	349	AAACCACCATCAGCACATCA	59.967	20	TCTCTGTCAGCGCATACACC	60.016	20	138	127	264	AAACCACCATCAGCACATCA	59.967	20	AGCTTCTCTGCAACGCTCTC	60.043	20	214	127	340
TR16569_c0_g1	TACCGATTTGCCTGGATCTC	60.036	20	CGCATCTGCGAGATGAAATA	59.937	20	155	534	688	TACCGATTTGCCTGGATCTC	60.036	20	CTGACTGAAGCATCTCAGCG	59.88	20	241	534	774	GGAGACGCAGAAAGCAAGAC	60.142	20	CGCATCTGCGAGATGAAATA	59.937	20	112	577	688
TR71098_c4_g4	CCGCCCTCATATTTTGATTC	59.369	20	TGTCCACAAGCAATCTTTTACA	58.346	22	225	7	231	CCGCCCTCATATTTTGATTC	59.369	20	CCACAAGCAATCTTTTACATTGA	59.175	23	222	7	228	CCCGCCCTCATATTTTGATT	61.002	20	TGTCCACAAGCAATCTTTTACA	58.346	22	226	6	231
TR71098_c4_g4	TTGCCAGAAAACACGGTACA	60.149	20	TGGCATAAATTTGTGTGACAG	57.148	21	268	340	607	TTTTTGCCAGAAAACACGGT	60.514	20	TGGCATAAATTTGTGTGACAG	57.148	21	271	337	607	TTTTGCCAGAAAACACGGTA	59.202	20	TGGCATAAATTTGTGTGACAG	57.148	21	270	338	607
TR71098_c4_g4	AGCCATACCCTTTGCATTTG	59.96	20	TAATCGTAAACAGCCCCCTG	59.953	20	263	3356	3618	CAAAGCCATACCCTTTGCAT	59.96	20	TAATCGTAAACAGCCCCCTG	59.953	20	266	3353	3618	GCCATACCCTTTGCATTTGT	59.829	20	TAATCGTAAACAGCCCCCTG	59.953	20	262	3357	3618
TR20899_c0_g1	GATCTTCGATGTCCTTGGGA	60.011	20	TGGTGTGAAGGATGCTGGTA	60.112	20	256	696	951	CTCTCACAGCATGTACGGGA	59.855	20	TGGTGTGAAGGATGCTGGTA	60.112	20	231	721	951	TACGGGACTTATCCCAACCA	60.184	20	TGGTGTGAAGGATGCTGGTA	60.112	20	218	734	951
TR20899_c0_g1	TTACGAACTGGAGGTTTGCC	60.11	20	TTAAAACCGGCCTTTTGTTG	59.972	20	148	8367	8514	TTACGAACTGGAGGTTTGCC	60.11	20	GTTTTTCCCCCTCACAGACA	59.943	20	233	8367	8599	TTACGAACTGGAGGTTTGCC	60.11	20	ATGATTCCGCTATACGCCAG	60.081	20	117	8367	8483
TR20899_c0_g1	CATTCGCTCTGTGTTCCTCA	59.984	20	TGCACGCGTGTTACATTACC	60.588	20	256	9067	9322	CATTCGCTCTGTGTTCCTCA	59.984	20	AGATGCACGCGTGTTACATT	59.228	20	259	9067	9325	CATTCGCTCTGTGTTCCTCA	59.984	20	TGGTCATTTTAATGTCGCCTC	59.952	21	225	9067	9291
TR73781_c3_g1	TGAAACCTGCGTGACTATGC	59.871	20	CGTATGGAGACACACGATGG	59.984	20	238	4602	4839	TGAAACCTGCGTGACTATGC	59.871	20	ACGATGGAAGACGGAATGAG	60.073	20	225	4602	4826	TGAAACCTGCGTGACTATGC	59.871	20	CGATGGAAGACGGAATGAGT	60.073	20	224	4602	4825
TR73781_c3_g1	ATTCTGGCTTCTTGGCTGAA	59.955	20	ACACCAAAAGGGGGAAAATC	60.032	20	145	4888	5032	TTCTGGCTTCTTGGCTGAAT	59.955	20	ACACCAAAAGGGGGAAAATC	60.032	20	144	4889	5032	CTCATTCCGTCTTCCATCGT	60.073	20	ACACCAAAAGGGGGAAAATC	60.032	20	226	4807	5032
TR28870_c0_g1	CGCTGCGCTCTGAAAATACT	60.678	20	GTCTCGCTGTTATTGGCACC	60.667	20	254	1065	1318	CGCTGCGCTCTGAAAATACT	60.678	20	GGTCTCGCTGTTATTGGCAC	60.667	20	255	1065	1319	TGCAAAATTCCACCAATCAG	59.518	20	CGGTAATTCGCTCGGATAAT	59.058	20	267	1009	1275
TR41448_c1_g1	AGGGAGGGAGGTGTCTGTCT	60.112	20	AGAACCCATCGCCATATCAG	59.917	20	206	269	474	TTTCTGTACTCGCATGTGGC	59.871	20	ATAATAGCGGAAGCGGGAGT	60.082	20	238	324	561	AGGGAGGGAGGTGTCTGTCT	60.112	20	ACAGTCGTGGGGAGATTCAG	60.112	20	230	269	498
TR16489_c3_g1	ACAGGAGGAAGGATCGGTTT	59.935	20	CGACGACTACGAGGAAGAGG	60.005	20	178	122	299	AACAGGAGGAAGGATCGGTT	59.935	20	CGACGACTACGAGGAAGAGG	60.005	20	179	121	299	ACAGGAGGAAGGATCGGTTT	59.935	20	AGGAGATCCGTGTGTCGTTC	60.12	20	161	122	282
TR16489_c3_g1	CGAAGGCCAGAAACTCTTTG	59.986	20	ATCCGAGAAGAGATCGGACA	59.761	20	236	1896	2131	CGAAGGCCAGAAACTCTTTG	59.986	20	TGTTTTCACATTCAAAGCCG	59.706	20	203	1896	2098	CGAAGGCCAGAAACTCTTTG	59.986	20	TCCGAGAAGAGATCGGACAC	60.349	20	235	1896	2130
TR3798_c3_g1	GCTTTGACCTAGCAACCACC	59.74	20	TGGAAAGCCAAAGGAAAAGA	59.795	20	214	912	1125	CTTGCATTAAAGGAGGCACC	59.708	20	TGGAAAGCCAAAGGAAAAGA	59.795	20	252	874	1125	GCTTTGACCTAGCAACCACC	59.74	20	AAAGCCAAAGGGAAAATTGG	60.285	20	231	912	1142
TR32953_c0_g2	CTCCTGCACCTTCACACAGA	60.022	20	TCACCAGAACCCAAATCCTC	59.903	20	119	1004	1122	TACGGCCGTCTCTACAGCTT	60.037	20	TCACCAGAACCCAAATCCTC	59.903	20	241	882	1122	GCGTTTACTCCTGCACCTTC	59.882	20	TCACCAGAACCCAAATCCTC	59.903	20	126	997	1122
TR32953_c0_g2	CAATTTTGCGGGTCTGTTGT	60.924	20	CTTGCTGTGCTGGAAGCTC	59.871	19	278	1800	2077	ACAATTTTGCGGGTCTGTTG	60.924	20	CTTGCTGTGCTGGAAGCTC	59.871	19	279	1799	2077	CAATTTTGCGGGTCTGTTG	60.096	19	CTTGCTGTGCTGGAAGCTC	59.871	19	278	1800	2077
TR32953_c0_g2	GCTTCCAGCACAGCAAGATA	59.178	20	TGAAGACTGACTGACCGCAC	60.03	20	120	2061	2180	GCTTCCAGCACAGCAAGATA	59.178	20	CGAAATTCCTGTTGCGTTTT	60.11	20	266	2061	2326	GCTTCCAGCACAGCAAGATA	59.178	20	AAATTCCTGTTGCGTTTTGC	60.117	20	264	2061	2324
TR36742_c0_g1	TTCTGAGGAACCCAGGACAC	60.088	20	GTCTGTTGCGGCTTTTTCTC	60	20	111	1535	1645	TTCTGAGGAACCCAGGACAC	60.088	20	GAGTCTGTTGCGGCTTTTTC	60	20	113	1535	1647	AGGACACGCAACCTATCCAG	60.134	20	GAGTCTGTTGCGGCTTTTTC	60	20	100	1548	1647
TR49062_c0_g1	TGACTGTTCGCCTCAGTCAC	60.03	20	TTGGATTCATCTGCTGCTTG	59.948	20	166	582	747	AACGACAGAGGAAATGGTGG	59.966	20	TGTTTCCAATGGCACTTTCA	60.088	20	274	405	678	TGACTGTTCGCCTCAGTCAC	60.03	20	TGGCACTGGTTTGAGAACTG	59.873	20	230	582	811
TR49062_c0_g1	TGAAAATTCTTGGCCGAAAC	60.053	20	TGAAAACAAAACAGAACAGAACAAA	60.095	25	129	920	1048	TGAAAATTCTTGGCCGAAAC	60.053	20	TGAAAACAAAACAGAACAGAACAA	58.876	24	129	920	1048	TGGATGCACCAAAATGAAAA	59.907	20	TGAAAACAAAACAGAACAGAACAAA	60.095	25	143	906	1048
TR35797_c0_g1	CACACACACAGACACACACACA	60.211	22	AGAAGCGTGTGGCTTAAACG	60.44	20	100	44	143	CACAGAGACACACACACAGACC	59.248	22	AAGCGTGTGGCTTAAACGTC	60.313	20	142	0	141	CACAGAGACACACACACAGACC	59.248	22	AGAAGCGTGTGGCTTAAACG	60.44	20	144	0	143
TR35797_c0_g1	GTCCGTCAGAAGTTCCCAAA	60.088	20	CCCCAGATGACCTTTTAGCA	60.066	20	280	1598	1877	TCCGTCAGAAGTTCCCAAAC	60.088	20	CCCCAGATGACCTTTTAGCA	60.066	20	279	1599	1877	TCCGTCAGAAGTTCCCAAAC	60.088	20	TCCCCAGATGACCTTTTAGC	59.126	20	280	1599	1878
TR21433_c7_g2	CTGCATTGCCCAAGCTAATC	60.742	20	TTTTCTGGGCAAATTCAACA	59.133	20	268	1749	2016	TGCATTGCCCAAGCTAATCT	60.742	20	TTTTCTGGGCAAATTCAACA	59.133	20	267	1750	2016	TTGATGTCAATGGTGTGTGC	58.924	20	TTTTCTGGGCAAATTCAACA	59.133	20	215	1802	2016
TR21433_c7_g2	TGTTGAATTTGCCCAGAAAA	59.133	20	CAAAAGAAGAAGCCTCAGTGG	59.108	21	105	1997	2101	TGTTGAATTTGCCCAGAAAA	59.133	20	AAGAAGAAGCCTCAGTGGTGA	59.076	21	102	1997	2098	TGTTGAATTTGCCCAGAAAA	59.133	20	AAAAGAAGAAGCCTCAGTGGTG	59.922	22	104	1997	2100
TR39987_c11_g1	ATTCTGCCCGTACGACAAAC	60	20	CGAGCGTTTGTGCTTCTACA	60.195	20	266	1717	1982	ATTCTGCCCGTACGACAAAC	60	20	TGAACCCATAACGGACACTG	59.415	20	148	1717	1864	ATTCTGCCCGTACGACAAAC	60	20	CTTACAGTCAGCCGAGCGTT	60.592	20	278	1717	1994
TR28526_c0_g1	CCTGCCTTAACCCATGAAAA	59.931	20	TGGTGGATGGATTTCTTGCT	60.461	20	143	300	442	AAAGCACAATTCACCTGCCT	59.74	20	TGGTGGATGGATTTCTTGCT	60.461	20	156	287	442	AAGCACAATTCACCTGCCTT	59.74	20	TGGTGGATGGATTTCTTGCT	60.461	20	155	288	442
TR28526_c0_g1	AGCAAGAAATCCATCCACCA	60.461	20	CTGCCTTTGCTTTTTCCTTG	59.99	20	211	423	633	AGCAAGAAATCCATCCACCA	60.461	20	TAAGACGTGCCACATTCTGC	59.871	20	227	423	649	AGCAAGAAATCCATCCACCA	60.461	20	CCACATTCTGCCTTTGCTTT	60.249	20	218	423	640
TR28526_c0_g1	ATAAAAACACGGCTTCACCG	59.996	20	CACCTCCTGTCCAAACACCT	60.002	20	254	1721	1974	ATAAAAACACGGCTTCACCG	59.996	20	CTGAGCCCAGGAATTATGGA	60.029	20	215	1721	1935	ATAAAAACACGGCTTCACCG	59.996	20	CCAACTGAGCCCAGGAATTA	60.066	20	219	1721	1939
TR29019_c7_g5	ACTTCTAACCGGGCTCCAAT	59.962	20	CCTGGCACGAACTTGGTATT	59.993	20	272	563	834	ACTTCTAACCGGGCTCCAAT	59.962	20	CGTTACGGTCAAATTCCGTT	59.861	20	134	563	696	ACTTCTAACCGGGCTCCAAT	59.962	20	CTTGCACGCGATGAATAAAA	59.842	20	201	563	763
TR29019_c7_g5	TGAAATGGGATCTTTCAGGC	60.014	20	ATAACTGTCTGCAGGCTGGC	60.428	20	236	3601	3836	AGCGGATTTCGGAACTCTTT	60.208	20	AAAGCTCCGATCACACAAGG	60.255	20	250	3752	4001	AGCGGATTTCGGAACTCTTT	60.208	20	ATCACACAAGGCTTGGCTTC	60.263	20	241	3752	3992
TR29019_c7_g5	GAATCTCACCGAGAAGCCAA	60.34	20	CCTCGAACCTACAGCACAAA	58.923	20	262	3961	4222	TTGAATCTCACCGAGAAGCC	60.34	20	CCTCGAACCTACAGCACAAA	58.923	20	264	3959	4222	GAATCTCACCGAGAAGCCAA	60.34	20	CCTCGAACCTACAGCACAAAG	59.921	21	262	3961	4222
TR29019_c7_g5	GTCTTCGGCCCACTGTAAAA	60.11	20	CGATTTATTGGGTTCGTCGT	59.823	20	278	4523	4800	GTCTTCGGCCCACTGTAAAA	60.11	20	ACGATTTATTGGGTTCGTCG	59.823	20	279	4523	4801	TGCTTGTATGGTCACCCTGA	60.112	20	CGATTTATTGGGTTCGTCGT	59.823	20	253	4548	4800
TR63277_c3_g1	CTGCTTGTAGAGGGGAACCA	60.246	20	CTGTTGGGTGCTCCATTTCT	60.111	20	262	2852	3113	TGCTTGTAGAGGGGAACCAG	60.246	20	CTGTTGGGTGCTCCATTTCT	60.111	20	261	2853	3113	CTGCTTGTAGAGGGGAACCA	60.246	20	TTCCCTTGCAAAATTCATCC	59.878	20	234	2852	3085
TR72336_c1_g1	AGAGATGCAGTGGTCCGATT	59.685	20	CGCTGGGAGACTTACCTGTC	59.867	20	144	695	838	AAGAGATGCAGTGGTCCGAT	59.685	20	CGCTGGGAGACTTACCTGTC	59.867	20	145	694	838	AGAGATGCAGTGGTCCGATT	59.685	20	TTTTCTTGGAGTGCCTGTCC	60.232	20	205	695	899
TR53145_c0_g1	GACTCAGGAACACCAGCTCC	59.841	20	TCTGGATCAGTCGAATGTGG	59.631	20	230	1552	1781	TTTCGTCTCACTAAAGCGCA	59.752	20	TCTGGATCAGTCGAATGTGG	59.631	20	173	1609	1781	GACTCAGGAACACCAGCTCC	59.841	20	TGGATCAGTCGAATGTGGTC	59.478	20	228	1552	1779
TR53048_c0_g1	TGGCGCACAGAGCTTTATTA	59.608	20	CGAGAGACTCACAGCAGCAG	60.072	20	259	965	1223	TGGCGCACAGAGCTTTATTA	59.608	20	AGAGACTCACAGCAGCAGCA	60.08	20	257	965	1221	GGCACTGACACAACTCCTGA	59.872	20	TCCGTGTGTGTTCAAACCTC	59.571	20	209	923	1131
TR53048_c0_g1	CTGCTGCTGTGAGTCTCTCG	60.072	20	TGTGTGTGTGACATCAGTGTACC	59.425	23	172	1204	1375	TGCTGCTGCTGTGAGTCTCT	60.08	20	TGTGTGTGTGACATCAGTGTACC	59.425	23	174	1202	1375	GAGGTTTGAACACACACGGA	59.571	20	TGTGTGTGTGACATCAGTGTACC	59.425	23	264	1112	1375
TR36123_c0_g1	GAGAGAAAGCGCAGCTCCTA	60	20	AGATGGAGGGAGAGAAAGGG	59.63	20	155	1510	1664	AGAAAGCGCAGCTCCTACTG	59.92	20	AGATGGAGGGAGAGAAAGGG	59.63	20	152	1513	1664	GAGAGAAAGCGCAGCTCCTA	60	20	GCTGAAGAAGCGAATGGAAA	60.469	20	263	1510	1772
TR20994_c0_g3	CCTGAGCCTGATCACACAGA	59.98	20	CGAGGAATGGCCTCATTTTA	60.031	20	271	1153	1423	CCTGAGCCTGATCACACAGA	59.98	20	GGAATGGCCTCATTTTAGCA	60.038	20	268	1153	1420	CCTGAGCCTGATCACACAGA	59.98	20	GAAACCCTGAAGAAACGCAG	59.853	20	160	1153	1312
TR20994_c0_g3	TAAAATGAGGCCATTCCTCG	60.031	20	GCCCTTCATTTGTCAAAACG	60.481	20	224	1404	1627	TGCTAAAATGAGGCCATTCC	60.038	20	GCCCTTCATTTGTCAAAACG	60.481	20	227	1401	1627	CATTCCTCGTTTCAACCTCC	59.526	20	AGCAAGAGCCTCGAGTCGTA	60.299	20	278	1415	1692
TR20994_c0_g3	CCACCAAGGCTGTCAAATCT	60.111	20	CATGTGCTCAAACCCCTTTT	59.971	20	165	1701	1865	CCACCAAGGCTGTCAAATCT	60.111	20	TCAGTCGAAGAGAGGGCATT	59.95	20	216	1701	1916	CCACCAAGGCTGTCAAATCT	60.111	20	AGTCGAAGAGAGGGCATTGA	59.95	20	214	1701	1914
TR52971_c0_g1	AAATCTGAAATGCACGCCAT	60.478	20	CAACATTGAAATTGTCACAGGA	58.528	22	175	14	188	AAATCTGAAATGCACGCCAT	60.478	20	CATTGAAATTGTCACAGGATGA	58.476	22	172	14	185	AAATCTGAAATGCACGCCAT	60.478	20	TTGAAATTGTCACAGGATGATG	58.476	22	170	14	183
TR23422_c1_g2	AGGGGATGCTGCCTATCTCT	60.198	20	AAACACAGAAGGTTTGCGCT	59.92	20	266	734	999	AGGGGATGCTGCCTATCTCT	60.198	20	CAGGATTCTTCGAGGTTGGA	60.187	20	145	734	878	AGGGGATGCTGCCTATCTCT	60.198	20	GCGCTCCTTTCAGTCTCAGT	59.751	20	251	734	984
TR70292_c8_g1	TGCTGATTTGAAAAATGCAAG	58.947	21	TTGATCCCAAATCAACAGCA	60.049	20	145	280	424	TGCTGATTTGAAAAATGCAAG	58.947	21	GTGACATCATTTGGGCCTTT	59.797	20	229	280	508	TGCTGATTTGAAAAATGCAAG	58.947	21	GGGCCTTTTCTACAGCATGA	60.214	20	217	280	496
TR11030_c0_g1	ACAGCAGCCTCAGGGAGTAA	60.012	20	TTCTCCCCTCCATCATCATC	59.821	20	111	3192	3302	CGTAAGGTCAAGTGCGGTTT	60.168	20	TTCTCCCCTCCATCATCATC	59.821	20	196	3107	3302	AAAGAGGAAGGGTCAGGAGC	59.817	20	TTCTCCCCTCCATCATCATC	59.821	20	138	3165	3302
TR16469_c0_g1	TCATTTGCGATCAAGAGCAC	59.955	20	CCTTCTCTGGTAGGACGCTG	60.005	20	179	73	251	GTCATTTGCGATCAAGAGCA	59.955	20	CCTTCTCTGGTAGGACGCTG	60.005	20	180	72	251	TGTCATTTGCGATCAAGAGC	59.955	20	CCTTCTCTGGTAGGACGCTG	60.005	20	181	71	251
TR16469_c0_g1	ACCATTGATTTGTTGGAGGG	59.647	20	TTTGGGATGCAAAAACCATT	60.167	20	230	4376	4605	ACCATTGATTTGTTGGAGGG	59.647	20	TTTTGGGATGCAAAAACCAT	60.167	20	231	4376	4606	ACCATTGATTTGTTGGAGGG	59.647	20	GGGATGCAAAAACCATTCAC	60.177	20	227	4376	4602
TR16469_c0_g1	TTTGCAAGCAAACCAAAGTG	59.888	20	TGACATCACAGGCAACAGGT	60.162	20	269	4639	4907	TTTGCAAGCAAACCAAAGTG	59.888	20	CACAGGCAACAGGTTTTCAA	59.734	20	263	4639	4901	TTTGCAAGCAAACCAAAGTG	59.888	20	TCACAGGCAACAGGTTTTCA	60.278	20	264	4639	4902
TR16469_c0_g1	TTTGCAAGCAAACCAAAGTG	59.888	20	TGACATCACAGGCAACAGGT	60.162	20	269	4639	4907	GCAAGCAAACCAAAGTGGAT	60.118	20	TGACATCACAGGCAACAGGT	60.162	20	266	4642	4907	TTTGCAAGCAAACCAAAGTG	59.888	20	CACAGGCAACAGGTTTTCAA	59.734	20	263	4639	4901
TR16469_c0_g1	TGACTGGCTGAAACAGTTGG	59.873	20	TTTTTATTGATGAAAGCAAGCAA	58.963	23	145	4917	5061	TTGAAAACCTGTTGCCTGTG	59.734	20	TTTTTATTGATGAAAGCAAGCAA	58.963	23	180	4882	5061	TGAAAACCTGTTGCCTGTGA	60.278	20	TTTTTATTGATGAAAGCAAGCAA	58.963	23	179	4883	5061
TR62013_c0_g1	TGGGTGCCTTGTGATATGAA	59.924	20	GGGCCTCAAATGCAGATTAT	59.001	20	196	1886	2081	CATGGGTGCCTTGTGATATG	59.799	20	GGGCCTCAAATGCAGATTAT	59.001	20	198	1884	2081	CAAAAAGGTCCAGAAAGGCA	60.22	20	GGGCCTCAAATGCAGATTAT	59.001	20	222	1860	2081
TR33668_c0_g1	GGAGAATAGAGAATGGGGGC	59.866	20	GAGGGTCAGTGTGGTGCTTT	60.159	20	162	300	461	CAAAGGGCAAAGGTTACTGC	59.747	20	GAGGGTCAGTGTGGTGCTTT	60.159	20	277	185	461	AGGGCAAAGGTTACTGCAAA	59.747	20	GAGGGTCAGTGTGGTGCTTT	60.159	20	274	188	461
TR33668_c0_g1	TTTAGCTTGCAGTGCCTGG	60.142	19	GAAATGATGAAGGGAAATTTGA	58.036	22	280	574	853	CAGTGCCTGGCAGAAACTAT	57.98	20	GAAATGATGAAGGGAAATTTGA	58.036	22	271	583	853	CAGTGCCTGGCAGAAACTAT	57.98	20	AGAAATGATGAAGGGAAATTTGA	58.984	23	272	583	854
TR16374_c0_g1	GAGAGAGTGAGTGTGTGTGTGAGA	59.596	24	TGATGCCCGTAAACATCAGA	60.073	20	229	3	231	GAGAGAGAGTGAGTGTGTGTGTGA	59.596	24	TGATGCCCGTAAACATCAGA	60.073	20	231	1	231	GAGAGAGTGAGTGTGTGTGTGAGA	59.596	24	ACTGCTCCAATATGATGCCC	59.923	20	241	3	243
TR14445_c13_g1	CCGATCACATGATGAAGGTG	59.918	20	GCTGCTCAGCTCTGGAGATT	59.857	20	164	171	334	CCGATCACATGATGAAGGTG	59.918	20	GAAAGACACGGAGGAGAACG	59.844	20	110	171	280	GCCGCAACAATGGAGAGTAT	60.103	20	GAAAGACACGGAGGAGAACG	59.844	20	274	7	280
TR16484_c2_g1	GAAATGGCACTGCTTGTTGA	59.847	20	CCAGGGTAACACTATTGTGCCT	60.295	22	253	743	995	AAGGTGAAATGGCACTGCTT	59.74	20	CCAGGGTAACACTATTGTGCCT	60.295	22	258	738	995	AAATGGCACTGCTTGTTGAA	59.322	20	CCAGGGTAACACTATTGTGCCT	60.295	22	252	744	995
TR16484_c2_g1	TCACAGAATGCATATCCAGCA	60.235	21	TGATCTGGACTGATGGCTCA	60.363	20	279	1257	1535	CAGAATGCATATCCAGCACAG	59.312	21	TGATCTGGACTGATGGCTCA	60.363	20	276	1260	1535	CACAGAATGCATATCCAGCAC	59.167	21	CCTGATCTGGACTGATGGCT	60.223	20	280	1258	1537
TR71067_c0_g1	TCTTGTAATGGCAAAGCCGT	60.637	20	TTTTCCCACCACCCATACAT	59.91	20	229	23	251	TCTTGTAATGGCAAAGCCGT	60.637	20	TCCCACCACCCATACATACA	59.496	20	226	23	248	TTCTTGTAATGGCAAAGCCG	61.12	20	TTTTCCCACCACCCATACAT	59.91	20	230	22	251
TR71067_c0_g1	ATGTATGGGTGGTGGGAAAA	59.91	20	GCATTGCAAAATGTCAAACC	59.019	20	256	232	487	TGTATGTATGGGTGGTGGGA	59.496	20	GCATTGCAAAATGTCAAACC	59.019	20	259	229	487	ATGTATGGGTGGTGGGAAAA	59.91	20	AATGTGGACTGGACCTGAAGA	59.564	21	217	232	448
TR6848_c0_g1	TGAGCTCATGTGCGCTAAGT	59.77	20	CGGGCTAATCGCTTTAGATG	59.832	20	191	2507	2697	TGAGCTCATGTGCGCTAAGT	59.77	20	CACGTTTGTCCACACAGAGG	60.194	20	224	2507	2730	TGAGCTCATGTGCGCTAAGT	59.77	20	CTGCAATTGTAAAAGGCACG	59.368	20	254	2507	2760
TR24847_c0_g1	TGGTTCCACCATAACCTTGA	58.821	20	TCCGTTGATGGTTCTGTTCA	60.088	20	153	932	1084	TTGGTTCCACCATAACCTTGA	60.213	21	TCCGTTGATGGTTCTGTTCA	60.088	20	154	931	1084	TGGTTCCACCATAACCTTGA	58.821	20	TGCACGAATCTGTGAAATCC	59.654	20	229	932	1160
TR15681_c10_g1	CCCTGGCTTGTCATTCTCAT	60.073	20	GCCAAATGCACAATTTTAAAGG	60.682	22	279	64	342	CCCTGGCTTGTCATTCTCAT	60.073	20	CCAAATGCACAATTTTAAAGGC	60.682	22	278	64	341	CATCCCTGGCTTGTCATTCT	60.073	20	AAAGGCTGATTTGACACACAA	58.269	21	265	61	325
TR15681_c10_g1	TGCGTGATGTGTTTCATGTC	59.089	20	TGTAATCAAACTGCGGCAAG	59.872	20	234	388	621	GCGTGATGTGTTTCATGTCA	59.089	20	TGTAATCAAACTGCGGCAAG	59.872	20	233	389	621	TGCGTGATGTGTTTCATGTC	59.089	20	TTGTAATCAAACTGCGGCAA	60.251	20	235	388	622
TR15681_c10_g1	TTTCTCTCAGCCTTTGGCTC	59.694	20	TGGTATTGCAGACACCTTGG	59.566	20	217	858	1074	TTTCTCTCAGCCTTTGGCTC	59.694	20	TCGGGGTGTTTTGATCTTTT	59.406	20	278	858	1135	CCTTTGGCTCCTCATGTTTG	60.626	20	TGGTATTGCAGACACCTTGG	59.566	20	207	868	1074
TR73108_c0_g2	TGAAGACTGGACAGCACAGG	60.022	20	TTCCACTTCCACTCCCACTC	60.088	20	274	934	1207	CCAGTGAAGACTGGACAGCA	60.022	20	TTCCACTTCCACTCCCACTC	60.088	20	278	930	1207	CTGCGTAACTGCTGGTCTCA	60.199	20	GTCTCCAACGTGACCTCCAT	59.969	20	181	1069	1249
TR42443_c5_g7	GCTGCGTGAGAATGTACCAA	59.871	20	ACTTGGCTGGGAAATGATTG	59.933	20	229	472	700	TTTATGGCTGCGTGAGAATG	59.833	20	ACTTGGCTGGGAAATGATTG	59.933	20	235	466	700	GCTGCGTGAGAATGTACCAA	59.871	20	CTGGGAAATGATTGGCTGAT	59.894	20	223	472	694
TR23002_c1_g1	CTTTAACGCTTCCTGATCGC	59.982	20	GGACACCGTTGCCATTAGAT	59.82	20	276	456	731	CTTTAACGCTTCCTGATCGC	59.982	20	CGGGAATATAACCGTTGCAC	60.209	20	240	456	695	ACCCGTCGAACCTGTAAATG	59.853	20	CGGGAATATAACCGTTGCAC	60.209	20	264	432	695
TR23002_c1_g1	ATGACATGCTGCTCTGAACG	60.016	20	GTAGTCGACAACGACAGCCA	59.905	20	233	1123	1355	ATGACATGCTGCTCTGAACG	60.016	20	TGGTAGTCGACAACGACAGC	59.905	20	235	1123	1357	CCTCACGCTGTCTGAATGAA	59.984	20	GTAGTCGACAACGACAGCCA	59.905	20	192	1164	1355
TR50397_c0_g2	AGTGGCTGAGCCTTTCAAGA	60.134	20	GAGAGGGAGAGAGAGGGGAA	59.883	20	252	325	576	GTGGCTGAGCCTTTCAAGAG	60.134	20	GAGAGGGAGAGAGAGGGGAA	59.883	20	251	326	576	AGTGGCTGAGCCTTTCAAGA	60.134	20	GAGGGAGAGAGAGGGGAAAA	59.749	20	250	325	574
TR50397_c0_g2	CTGCTACTACCCCAAAGGCA	60.262	20	GCCCATGAAGGTTTTGAAGA	60.051	20	242	436	677	TGCTACTACCCCAAAGGCAT	59.592	20	GCCCATGAAGGTTTTGAAGA	60.051	20	241	437	677	CTGCTACTACCCCAAAGGCA	60.262	20	GCAGGGAAATTTAAGCCCAT	60.28	20	256	436	691
TR50397_c0_g2	TGCTGTCTGAAATGTCTCCG	59.984	20	TCGTCAGTACACGTAACGCC	59.788	20	260	3371	3630	TGCTGTCTGAAATGTCTCCG	59.984	20	GAAAAACGGACAGTCAAGCC	59.717	20	152	3371	3522	GTAAGCAGTTTGGCAACGGT	60.176	20	TCGTCAGTACACGTAACGCC	59.788	20	224	3407	3630
TR2305_c0_g1	TGAGGTATTTCAAAGTGCCG	58.771	20	TGGGTTCATAGAACTGGGTCA	60.36	21	102	15	116	GAGGTATTTCAAAGTGCCGTG	59.623	21	TGGGTTCATAGAACTGGGTCA	60.36	21	101	16	116	TGAGGTATTTCAAAGTGCCGT	59.623	21	TGGGTTCATAGAACTGGGTCA	60.36	21	102	15	116
TR2305_c0_g1	CGCCTGAGAGTTAGAAACGG	60.008	20	CAGTGCAGACGAGACTCCAA	60.178	20	184	1557	1740	CCGGTTATCTTGCTGGTGAT	59.955	20	CAGTGCAGACGAGACTCCAA	60.178	20	150	1591	1740	CGCCTGAGAGTTAGAAACGG	60.008	20	TCAACAAAAGAAACGGGAGC	60.227	20	263	1557	1819
TR71050_c0_g1	CCTCTCCATAAGGGGTAACCA	60.186	21	GAGCAGTGAACATTCCAGCA	59.992	20	251	908	1158	CCTCTCCATAAGGGGTAACCA	60.186	21	TGGAGCAGTGAACATTCCAG	59.831	20	253	908	1160	CCTCTCCATAAGGGGTAACCA	60.186	21	TTGGAGCAGTGAACATTCCA	60.24	20	254	908	1161
TR71050_c0_g1	CAAAATAAGGGGCCTTGACA	59.931	20	GATGACTGCTCTCCCTCGAC	59.952	20	216	1259	1474	CAAAATAAGGGGCCTTGACA	59.931	20	AGTCACCCAGCGATGAGAGT	59.866	20	254	1259	1512	TGCTGGAATGTTCACTGCTC	59.992	20	CACTGCCCTCGGAAATAAGA	60.206	20	249	1139	1387
TR29210_c0_g1	CGACTGGAAATCACAGGAGAG	59.852	21	TTCCACTAAAAGGCAAACAATC	58.299	22	262	1133	1394	CGACTGGAAATCACAGGAGA	58.8	20	TTCCACTAAAAGGCAAACAATC	58.299	22	262	1133	1394	ACGACTGGAAATCACAGGAGA	59.712	21	TTCCACTAAAAGGCAAACAATC	58.299	22	263	1132	1394
TR62493_c0_g3	GGCCAAACACTTCTGGACAT	59.973	20	GTTGACCCACTCGACACCTT	60.009	20	205	3	207	GGCCAAACACTTCTGGACAT	59.973	20	CACATCAGTTGACCCACTCG	60.154	20	212	3	214	GGCCAAACACTTCTGGACAT	59.973	20	TCAGTTGACCCACTCGACAC	59.712	20	208	3	210
TR62493_c0_g3	CTCCCAACTTGTACCAAGGC	59.592	20	CACATACACACACTCACACTCACA	59.633	24	126	1050	1175	CTCCCAACTTGTACCAAGGC	59.592	20	CACACTCACATACACACACTCACA	59.633	24	132	1050	1181	CTCCCAACTTGTACCAAGGC	59.592	20	CAGACACACACTCACATACACACA	59.633	24	138	1050	1187
TR47064_c0_g1	TTGCTCACAACAAGTCCGAG	60.025	20	AAAAACCTCCACCTGGCTTT	59.976	20	100	1587	1686	TTGCTCACAACAAGTCCGAG	60.025	20	CGCCCAAAACAAACTCATTT	59.975	20	259	1587	1845	TTGCTCACAACAAGTCCGAG	60.025	20	TCCGGAAAATATTCCTTCCC	60.089	20	189	1587	1775
TR67454_c1_g2	AGTGATGCTTTGTTTTGGGC	60.118	20	AGCCAGGAGTCAAACCTGAA	59.844	20	277	388	664	AGTGATGCTTTGTTTTGGGC	60.118	20	TTCAGCCAGGAGTCAAACCT	59.844	20	280	388	667	AGTGATGCTTTGTTTTGGGC	60.118	20	GCCAGGAGTCAAACCTGAAC	59.703	20	276	388	663
TR47124_c1_g1	GGATATCAGGACACGAGGGA	59.886	20	ATTGGCATCAGCGTCTTTTT	59.713	20	189	1322	1510	GGTCAACGATCCTTTGCAGT	60.119	20	ATTGGCATCAGCGTCTTTTT	59.713	20	271	1240	1510	GGACAATGATTTGGTGGGAG	60.173	20	ATTGGCATCAGCGTCTTTTT	59.713	20	244	1267	1510
TR74129_c0_g1	TCTGCCCATGAAGTCAGTTG	59.831	20	CACATCAACGCAGTGGTTTC	60.16	20	207	501	707	TCTGCCCATGAAGTCAGTTG	59.831	20	TCAAACAGAAGCTGCCTGAA	59.716	20	124	501	624	GGCAGCAACTAAGGACCAAA	60.249	20	TCAAACAGAAGCTGCCTGAA	59.716	20	204	421	624
TR74129_c0_g1	GGGCAAAGTAAGCAAAAAGG	58.875	20	TTTGCCAATCATTTTGTCCA	59.907	20	267	875	1141	GGGCAAAGTAAGCAAAAAGGT	59.659	21	TTTGCCAATCATTTTGTCCA	59.907	20	267	875	1141	ACCATTGGGTTTTTGTTTGA	57.823	20	TGATGACGATAGAGCGCAAC	59.979	20	209	974	1182
TR67390_c0_g1	CTTCACTGAGCAGCTTCACG	59.922	20	GCTGTTCTTCAGGTTCTCCG	59.989	20	160	5	164	CTTCACTGAGCAGCTTCACG	59.922	20	TTCAGGTTCTCCGTCAGCTT	59.989	20	153	5	157	CTGAGCAGCTTCACGTGTTC	59.776	20	TTCAGGTTCTCCGTCAGCTT	59.989	20	148	10	157
TR67390_c0_g1	GCCGCTCAACAGGAAATAAA	60.209	20	ATGCCGGAAGAAACTACACG	60.132	20	210	1041	1250	GACGAGTGACGGACACACAC	60.216	20	ATGCCGGAAGAAACTACACG	60.132	20	276	975	1250	CGGACACACACTGTCACACA	60.258	20	ATGCCGGAAGAAACTACACG	60.132	20	267	984	1250
TR62008_c0_g1	TCATGATTAATCGCATCTAACATAAG	58.719	26	TTTCTCAGCAATTTCTGCCT	57.698	20	192	20	211	CATGATTAATCGCATCTAACATAAG	57.122	25	TTTCTCAGCAATTTCTGCCT	57.698	20	191	21	211	TCATGATTAATCGCATCTAACATAAG	58.719	26	ATTTCTCAGCAATTTCTGCCT	58.085	21	193	20	212
TR6766_c5_g1	GCAATGCTATTTTCCTCCCA	60.038	20	TCCGTTTGGGTTTGAAGAAG	60.081	20	254	717	970	GCAATGCTATTTTCCTCCCA	60.038	20	CTCCGTTTGGGTTTGAAGAA	60.081	20	255	717	971	GCAATGCTATTTTCCTCCCA	60.038	20	TGGGTTTGAAGAAGCCAAAA	60.587	20	248	717	964
TR580_c10_g1	CCAATGGAATGGTGAAACAA	59.222	20	AGCAACGAACAGAACAAGCA	59.64	20	209	330	538	CCAATGGAATGGTGAAACAA	59.222	20	GCAACGAACAGAACAAGCAC	59.495	20	208	330	537	ACCAATGGAATGGTGAAACAA	60.081	21	AGCAACGAACAGAACAAGCA	59.64	20	210	329	538
TR580_c10_g1	GCTTGCGCATGTAATGAAGA	59.983	20	TCAATGGCAAGATACAAGTTCA	58.294	22	101	1157	1257	TGATAACCCTGTGCACCAAA	59.964	20	TCAATGGCAAGATACAAGTTCA	58.294	22	223	1035	1257	TTGATAACCCTGTGCACCAA	59.964	20	TCAATGGCAAGATACAAGTTCA	58.294	22	224	1034	1257
TR82559_c0_g1	CTGCATGTGCGTTTTCTGTT	59.911	20	AGCTGAGCATCAAGACGAGG	60.7	20	103	1210	1312	TTTTCTGCATGTGCGTTTTC	59.856	20	AGCTGAGCATCAAGACGAGG	60.7	20	107	1206	1312	CATGTGCGTTTTCTGTTTGG	60.149	20	AGCTGAGCATCAAGACGAGG	60.7	20	100	1213	1312
TR22673_c0_g1	CGACTCGGTTTCACCAAACT	60.149	20	GATCTGAGGGTTGTGTCCGT	59.969	20	208	2445	2652	CGACTCGGTTTCACCAAACT	60.149	20	AGATCTGAGGGTTGTGTCCG	60.112	20	209	2445	2653	CGACTCGGTTTCACCAAACT	60.149	20	CTGAGGGTTGTGTCCGTTCT	60.151	20	205	2445	2649
TR15166_c0_g1	GCTGAATTTCCCAGGACAAA	60.051	20	TGGAGGAATCCAAAGTTGCT	59.67	20	159	303	461	GCTGAATTTCCCAGGACAAA	60.051	20	AGGAATCCAAAGTTGCTCCA	59.67	20	156	303	458	GCTGAATTTCCCAGGACAAA	60.051	20	ATCCAAAGTTGCTCCATCCA	60.461	20	152	303	454
TR72328_c1_g2	GAGTGGCCAGTCGTTGTTTT	60.156	20	ACGAGAAAGACAAGGAGGCA	59.989	20	231	853	1083	AGTGGCCAGTCGTTGTTTTC	60.156	20	ACGAGAAAGACAAGGAGGCA	59.989	20	230	854	1083	GAGTGGCCAGTCGTTGTTTT	60.156	20	GAGAAAGACAAGGAGGCACG	59.989	20	229	853	1081
TR66530_c0_g1	AAATTAATAGCATTCAATTCACATACG	58.948	27	ACTGGAAGTGTGTTGCGATG	59.751	20	130	1	130	AAATTAATAGCATTCAATTCACATACG	58.948	27	CACTGGAAGTGTGTTGCGAT	59.751	20	131	1	131	AAATTAATAGCATTCAATTCACATACG	58.948	27	GCGATGCACCTTCTGTTTTT	60.257	20	116	1	116
TR32079_c2_g2	TGCAATCATGACTCTGAAAATG	58.773	22	CTGCCAAATGATGCTTTCAA	59.809	20	178	37	214	GCAATCATGACTCTGAAAATGTG	59.629	23	CTGCCAAATGATGCTTTCAA	59.809	20	177	38	214	CAATCATGACTCTGAAAATGTGC	59.629	23	CTGCCAAATGATGCTTTCAA	59.809	20	176	39	214
TR21757_c0_g1	TTCCCTTCATGGGAGATGAG	60.003	20	CACTGTGCAGTCCTGGAAGA	60.022	20	121	4278	4398	TTCCCTTCATGGGAGATGAG	60.003	20	AAGGATCCACTCCCTCAGGT	59.929	20	227	4278	4504	TTCCCTTCATGGGAGATGAG	60.003	20	AGAGCATCCTGCACCAAAGT	59.874	20	153	4278	4430
TR33114_c2_g2	CTGGAACAGGCTCACTCACA	60.022	20	GTCTGTAGCAGAAGCCCAGG	60.012	20	137	38	174	TGGAACAGGCTCACTCACAC	59.872	20	GTCTGTAGCAGAAGCCCAGG	60.012	20	136	39	174	CTGGAACAGGCTCACTCACA	60.022	20	TTGTCTGTAGCAGAAGCCCA	59.591	20	139	38	176
TR43235_c3_g15	CCACAAATATGCAATGCAGG	59.953	20	GGCTGACACATTTTGGCTTT	60.118	20	265	1032	1296	CCACAAATATGCAATGCAGG	59.953	20	AGGCTGACACATTTTGGCTT	59.74	20	266	1032	1297	CCACAAATATGCAATGCAGG	59.953	20	AGTGCAGGTAGGCTGACACA	59.493	20	275	1032	1306
TR52412_c0_g1	CAGTGCCAAATGTGTTTCTCA	59.749	21	TGCATTCAAGGCTTTCCTCT	59.955	20	116	9	124	CAGTGCCAAATGTGTTTCTCA	59.749	21	GTTCCAGTCACCGGAGAAGA	60.238	20	164	9	172	CAGTGCCAAATGTGTTTCTCA	59.749	21	TCTGTGATGCATTCAAGGCT	59.399	20	123	9	131
TR49710_c3_g1	GGTGCCAAACAAACTCCACT	60.012	20	AGTCCCTCTGCCTCTTCCTC	59.952	20	237	1274	1510	CCGCTGACAAAAAGAAGGAG	59.986	20	AGTCCCTCTGCCTCTTCCTC	59.952	20	166	1345	1510	GGTGCCAAACAAACTCCACT	60.012	20	CCCTTCATCGTGGTCTTCAT	59.927	20	268	1274	1541
TR43216_c4_g5	GGCCTTCATCAGAGTTGCAT	60.226	20	GTGCTGCTTCCACGTTACAA	59.911	20	200	863	1062	ATGGCCTTCATCAGAGTTGC	60.226	20	GTGCTGCTTCCACGTTACAA	59.911	20	202	861	1062	GGCCTTCATCAGAGTTGCAT	60.226	20	ACCAGCTCAAACACCAAAGG	60.149	20	254	863	1116
TR43216_c4_g5	GTCTGAGACCGACAGCATGA	59.988	20	TAAGGTGCTGTATGCCACCA	60.134	20	181	2376	2556	GTCTGAGACCGACAGCATGA	59.988	20	TCTGGACTGCAGCAGAAATG	60.136	20	149	2376	2524	GTCTGAGACCGACAGCATGA	59.988	20	CATCTGGACTGCAGCAGAAA	60.136	20	151	2376	2526
TR43216_c4_g5	CGACTGAGGTCAGCGTTACA	60.049	20	GATTTGCGGCATTATTCGTT	59.935	20	245	2949	3193	CGACTGAGGTCAGCGTTACA	60.049	20	GGGGTTGGTCATACCTGTTG	60.088	20	268	2949	3216	CGACTGAGGTCAGCGTTACA	60.049	20	GTTGGATTTGCGGCATTATT	59.801	20	249	2949	3197
TR14948_c0_g2	CTGCTCATTTTGCCTGGATT	60.214	20	ATGAAACGAGATGTTGGGGA	60.317	20	274	103	376	CTGCTCATTTTGCCTGGATT	60.214	20	AAACGAGATGTTGGGGAAGA	59.526	20	271	103	373	CTGCTCATTTTGCCTGGATT	60.214	20	GAAACGAGATGTTGGGGAAG	59.526	20	272	103	374
TR568_c0_g2	ATTTTTGAAGGTGGGACACG	59.83	20	TTGGGAGATTTTAATGTCGG	57.551	20	277	291	567	ATTTTTGAAGGTGGGACACG	59.83	20	TTGGGAGATTTTAATGTCGGT	58.43	21	277	291	567	GCCACATACAGGGGGAAATA	59.645	20	TTGGGAGATTTTAATGTCGG	57.551	20	236	332	567
TR24301_c0_g1	TTGAGGGCGAGAAGAACAGT	59.989	20	GCAGTACGATGAGGCTGTGA	60.016	20	267	787	1053	TTGAGGGCGAGAAGAACAGT	59.989	20	TACGCAGGCAGTACGATGAG	60.035	20	274	787	1060	GACTGCATCACATGGGTCAC	59.97	20	TACGCAGGCAGTACGATGAG	60.035	20	154	907	1060
TR34583_c0_g1	TGGGAGAGAAAACGAGAGGA	59.92	20	ATTGGCTAGGCCTGGAACTT	60.096	20	221	14	234	TGGGAGAGAAAACGAGAGGA	59.92	20	TCATCAGGGATGCTGTGTGT	60.121	20	270	14	283	ACGAGAGGATTGTGTTTCCG	60.111	20	ATTGGCTAGGCCTGGAACTT	60.096	20	210	25	234
TR73735_c2_g3	GCTAATGGACCGGATCAAGA	60.036	20	GGAGCAGTGACTGATGGGAT	60.08	20	258	951	1208	ACTGCTGCCACCTTCAAACT	59.914	20	GGAGCAGTGACTGATGGGAT	60.08	20	143	1066	1208	ACTGCTGCCACCTTCAAACT	59.914	20	TAGGACTGAACCTTGCCCAG	60.246	20	179	1066	1244
TR73735_c2_g3	ATCCCATCAGTCACTGCTCC	60.08	20	ATGTCAGGATTTGCTTTGGG	59.933	20	223	1189	1411	CTGGGCAAGGTTCAGTCCTA	60.246	20	ATGTCAGGATTTGCTTTGGG	59.933	20	187	1225	1411	CACACACCCTTAGGAGGAGC	59.721	20	ATGTCAGGATTTGCTTTGGG	59.933	20	250	1162	1411
TR73735_c2_g3	TCATCACAGTCTGTCAAAAGGG	60.149	22	CAAAGCTTGGACATTCTGGA	58.847	20	280	1775	2054	TGGAAAAACTTTAAAAGGCAGC	59.782	22	CAAAGCTTGGACATTCTGGA	58.847	20	214	1841	2054	TGGAAAAACTTTAAAAGGCAGC	59.782	22	TCAAAGCTTGGACATTCTGG	58.847	20	215	1841	2055
TR74575_c0_g1	GTGGGCAGCTCCAGTCAC	60.425	18	GGAGAACCTTCCACAAATGC	59.532	20	279	5	283	GGCAGCTCCAGTCACCTC	59.481	18	GGAGAACCTTCCACAAATGC	59.532	20	276	8	283	ACTGTGGGCAGCTCCAGTC	61.472	19	AAGTGTGACACGGAGCTCAA	59.467	20	234	2	235
TR76619_c0_g1	GCAGGCAAGCCAAAGTTTAT	59.365	20	ATGTGCTTGCGTTGGTGTAT	59.079	20	176	116	291	GCAGGCAAGCCAAAGTTTAT	59.365	20	AAGCCGCAATTACCAGAATTT	59.983	21	250	116	365	GCAGGCAAGCCAAAGTTTAT	59.365	20	CAGTAAAGCCGCAATTACCA	58.841	20	255	116	370
TR69811_c2_g6	TCAAACCACTCGTCAATACAGC	60.176	22	AGGATCTGGTCCAGGGAGAC	60.469	20	160	1	160	TCAAACCACTCGTCAATACAGC	60.176	22	GATCTGGTCCAGGGAGACAC	59.488	20	158	1	158	TCAAACCACTCGTCAATACAGC	60.176	22	ACGCAGGAGAATGTGCAATA	59.301	20	187	1	187
TR25144_c0_g1	CTAGCTGACAGTGCGTCTCG	59.946	20	TTCCACATCAATTCACAGCAA	60.104	21	201	918	1118	CTAGCTGACAGTGCGTCTCG	59.946	20	TTTCCACATCAATTCACAGCA	60.104	21	202	918	1119	CTTCGTTGTGAAGTCGAGCA	60.175	20	TTTCCACATCAATTCACAGCA	60.104	21	108	1012	1119
TR17441_c0_g2	TCTGCTCACATAAACTGGCG	60.011	20	CGAAAGAGGAGCTACATCGC	60.118	20	176	2047	2222	GCGTCACTCATCATTTGTGG	60.12	20	AAAGAGGAGCTACATCGCCA	59.978	20	230	1991	2220	CCTAATGTGGTTTGCCTGGT	59.853	20	AAAGAGGAGCTACATCGCCA	59.978	20	206	2015	2220
TR17441_c0_g2	ATGAGATCGGGCTGTTCATC	60.042	20	AAATGTCAAACGGGATCAGC	59.939	20	263	2709	2971	GATGAGATCGGGCTGTTCAT	60.042	20	AAATGTCAAACGGGATCAGC	59.939	20	264	2708	2971	ATGAGATCGGGCTGTTCATC	60.042	20	GTGACTCAACCCCTCTGGAA	60.088	20	227	2709	2935
TR2853_c0_g1	TGGTTCGTCATCCTCAATCA	60.048	20	ATCCAAGATGAAGAGGCGTG	60.218	20	265	992	1256	TGGTTCGTCATCCTCAATCA	60.048	20	CGGAAATTCAGAAGCAAACC	59.685	20	228	992	1219	ACATGTCGTCGTCCTCTTCC	60.12	20	CGGAAATTCAGAAGCAAACC	59.685	20	196	1024	1219
TR42722_c8_g3	ACATCCAGACTCAGGCAAGG	60.261	20	AAAGGTGCAATAAAAGCTTCG	58.578	21	275	1567	1841	CATCCAGACTCAGGCAAGGT	60.261	20	AAAGGTGCAATAAAAGCTTCG	58.578	21	274	1568	1841	CATCCAGACTCAGGCAAGGT	60.261	20	AAGGTGCAATAAAAGCTTCGTT	59.353	22	273	1568	1840
TR6330_c7_g3	GACACTGCAGCACCTTTCAA	60.032	20	CGACCTTCATCCTGACCCTA	60.065	20	276	615	890	ATCGACAAGGGAATCTGTGC	60.081	20	ATGAACAAGGCCTGTTGGAC	59.973	20	268	784	1051	ATCGACAAGGGAATCTGTGC	60.081	20	CGACCTTCATCCTGACCCTA	60.065	20	107	784	890
TR12370_c0_g1	CTTGCTGACACATTCCCAGA	59.831	20	AGCGAGGCAATGAGAAAGAA	60.096	20	213	424	636	TTGCTGACACATTCCCAGAA	60.24	20	AGCGAGGCAATGAGAAAGAA	60.096	20	212	425	636	GCTGACACATTCCCAGAACA	59.682	20	AGCGAGGCAATGAGAAAGAA	60.096	20	210	427	636
TR3839_c2_g1	TTTCTCTCTCGCTCTCGCTC	60.119	20	CGGTATTCTGCCGTAAAGGA	60.089	20	254	131	384	CGCTCACCCACTCTCTTCTC	60.135	20	CGGTATTCTGCCGTAAAGGA	60.089	20	239	146	384	TCGCTCACCCACTCTCTTCT	60.135	20	CGGTATTCTGCCGTAAAGGA	60.089	20	240	145	384
TR55617_c0_g1	GACGTGTGTGAATTTTGCCA	60.562	20	AATTCCTCCTCTGCTTTCAGC	59.976	21	181	317	497	GACGTGTGTGAATTTTGCCA	60.562	20	TCAATTCCTCCTCTGCTTTCA	59.94	21	183	317	499	GACGTGTGTGAATTTTGCCA	60.562	20	CAGTTGTGGCTGTCTGTTTCA	59.93	21	201	317	517
TR11554_c0_g1	TGCCGGTGAATGATTAACAA	59.93	20	TGGAAAGTTGGGAATGGAAC	59.767	20	178	748	925	TGCCGGTGAATGATTAACAA	59.93	20	GTGGAAAGTTGGGAATGGAA	59.767	20	179	748	926	TGCCGGTGAATGATTAACAA	59.93	20	GGAAAGTTGGGAATGGAACA	59.767	20	177	748	924
TR11554_c0_g1	GGAGACAGCCGTTTCAACAT	60.119	20	TTTATCTCCCTGCGTGATCC	60.036	20	181	1185	1365	CTCAAGCAGACACAAGGCAA	60.175	20	TTTATCTCCCTGCGTGATCC	60.036	20	237	1129	1365	GGAGACAGCCGTTTCAACAT	60.119	20	CAACCCGTTTTTCCAGTTGT	59.869	20	202	1185	1386
TR16532_c5_g8	GGTGTCCCAAGGTCCAGATA	59.779	20	CCACACTGCAGAGTTTGGTG	60.348	20	127	25	151	TGTCTCTGGAAATGGAGGGT	59.505	20	CTCTCGTAACGCCCTCTCTG	60.149	20	194	8	201	GTCTCTGGAAATGGAGGGTG	59.505	20	CTCTCGTAACGCCCTCTCTG	60.149	20	193	9	201
TR23030_c3_g1	AGCTCAGACAGAAGGGTGGA	59.986	20	GCTTAAGTTCGGCCTCTCCT	59.983	20	275	2762	3036	AGCTCAGACAGAAGGGTGGA	59.986	20	TCGGCCTCTCCTAAAGTCAA	59.948	20	267	2762	3028	AGCTCAGACAGAAGGGTGGA	59.986	20	TTCGGCCTCTCCTAAAGTCA	59.948	20	268	2762	3029
TR23030_c3_g1	AAAGGCTTCAGTGACGTTGG	60.291	20	TGTTTTTCTGCGCAATTTTT	58.47	20	108	3555	3662	CTTCAGTGACGTTGGCATTG	60.301	20	TGTTTTTCTGCGCAATTTTT	58.47	20	103	3560	3662	AAAAAGGATGTGCCCATTGA	60.309	20	TGTTTTTCTGCGCAATTTTT	58.47	20	129	3534	3662
TR23030_c3_g1	AAAAATTGCGCAGAAAAACA	58.47	20	CCTTGATTTCCATGAGGGGT	61.076	20	278	3643	3920	AAAATTGCGCAGAAAAACATT	58.798	21	CTCCCTTGATTTCCATGAGG	59.478	20	280	3644	3923	AAAAATTGCGCAGAAAAACA	58.47	20	CCTTGATTTCCATGAGGGG	60.257	19	278	3643	3920
TR73651_c0_g1	TTCTTCCCAAAATTTTCCCC	60.102	20	TTAGCGGTCAGGAAAAAGGA	59.817	20	241	19	259	CGTTTTCAAATGTCCAACCC	60.206	20	TTAGCGGTCAGGAAAAAGGA	59.817	20	221	39	259	CCCGTTTTCAAATGTCCAAC	60.206	20	TTAGCGGTCAGGAAAAAGGA	59.817	20	223	37	259
TR73651_c0_g1	AACAAAGCCGTCAGTGTGTG	59.794	20	AACGGTGAGGTTGGAATGAG	59.966	20	278	722	999	ATGTTCTGAGCCGACCAAGT	59.727	20	TATGCACACAACGGTGAGGT	60.032	20	213	796	1008	ATGTTCTGAGCCGACCAAGT	59.727	20	AACGGTGAGGTTGGAATGAG	59.966	20	204	796	999
TR40722_c0_g1	CCAAGCTTGTCAGACACTGAA	59.071	21	GGCTAAAGAAGCAGTCCCGT	60.763	20	249	715	963	TTCCAAGCTTGTCAGACACTG	59.071	21	GGCTAAAGAAGCAGTCCCGT	60.763	20	251	713	963	TTCCAAGCTTGTCAGACACTG	59.071	21	GCTTCAGCTCCACTTGTTCA	59.165	20	215	713	927
TR40722_c0_g1	GATCTGCATCTCTTTCCCCA	60.158	20	AACACCTGCATCACGTTTCA	60.16	20	261	999	1259	GATCTGCATCTCTTTCCCCA	60.158	20	CACCTGCATCACGTTTCAGA	60.873	20	259	999	1257	GATCTGCATCTCTTTCCCCA	60.158	20	ACAAACACCTGCATCACGTT	59.064	20	264	999	1262
TR5784_c0_g1	GAAAATGGGGTTCCTGTTCA	59.767	20	TGTTGGAGATTATGCTTTGCC	60.089	21	222	258	479	AATGGGGTTCCTGTTCAATG	59.647	20	TGTTGGAGATTATGCTTTGCC	60.089	21	219	261	479	CCAGCACCCTAGGAAAATTG	59.564	20	TGTTGGAGATTATGCTTTGCC	60.089	21	155	325	479
TR5784_c0_g1	GACTAAACCTCACGGCGTTC	59.74	20	TCTCAGAGGATGCTGGGAAG	60.488	20	276	1647	1922	GACTAAACCTCACGGCGTTC	59.74	20	TTCTCTCAGAGGATGCTGGG	60.488	20	279	1647	1925	GACTAAACCTCACGGCGTTC	59.74	20	CTCTCAGAGGATGCTGGGAA	60.488	20	277	1647	1923
TR67244_c0_g1	GACGAGCTACCAGAATCCCA	60.218	20	GGTGTCACCAAAAACGTCCT	59.867	20	240	1495	1734	TGGACGAGCTACCAGAATCC	60.218	20	GGTGTCACCAAAAACGTCCT	59.867	20	242	1493	1734	GACGAGCTACCAGAATCCCA	60.218	20	TTCCCTCTGTCATCCTCCTG	60.191	20	221	1495	1715
TR67244_c0_g1	GCTCAAAAGTTTGGGGTCAG	59.711	20	AAAAGGAGAAAATGCAGCCA	59.823	20	246	2368	2613	GCTCAAAAGTTTGGGGTCAG	59.711	20	AAAGGAGAAAATGCAGCCAA	59.823	20	245	2368	2612	GCTCAAAAGTTTGGGGTCAG	59.711	20	AGGAGAAAATGCAGCCAAAA	59.823	20	243	2368	2610
TR28323_c1_g2	AAAAATACCCCTCACAGGGA	58.359	20	GGTGTGTGGCCCATATTTCT	59.676	20	154	16	169	AAAAATACCCCTCACAGGGA	58.359	20	GGCCCATATTTCTCCCATTC	60.479	20	147	16	162	AAAAATACCCCTCACAGGGA	58.359	20	GTTGGTGTGTGGCCCATATT	60.504	20	157	16	172
TR28323_c1_g2	ATATGGGCCACACACCAACT	60.119	20	TCTTTGGAAAGCGCTATGGT	59.845	20	274	154	427	ATATGGGCCACACACCAACT	60.119	20	GTCTTTGGAAAGCGCTATGG	59.845	20	275	154	428	GGGAGAGGTGTGTGTGTGTG	60.045	20	GAGCGTTGAAAATGTGTGGA	59.697	20	267	32	298
TR19731_c0_g2	TGTAGCTTTGTTTTTGGCCC	60.11	20	GAAGAGTTGAACACATCAGTCCAG	60.209	24	119	2622	2740	TGTAGCTTTGTTTTTGGCCC	60.11	20	AGAGTTGAACACATCAGTCCAGTC	59.713	24	117	2622	2738	TGTAGCTTTGTTTTTGGCCC	60.11	20	GAGTTGAACACATCAGTCCAGTCT	59.713	24	116	2622	2737
TR16579_c2_g3	GCGGAGTGAACTACTCCAGG	59.867	20	ATACCAGCCCACTGCAAATC	59.962	20	235	46	280	GCGGAGTGAACTACTCCAGG	59.867	20	TCACGGGTACGTCCCTTTAC	59.853	20	257	46	302	AGTCTCCCGTGAAAGCATTG	60.255	20	ATACCAGCCCACTGCAAATC	59.962	20	172	109	280
TR89306_c0_g1	CACAATCCTAAAAGCATGTGAGA	59.28	23	GGTCATGGCTCTGGTGTTTT	59.973	20	236	18	253	CACAATCCTAAAAGCATGTGAGA	59.28	23	CACAAGACCATCCTCACCCT	59.962	20	278	18	295	CACAATCCTAAAAGCATGTGAGA	59.28	23	ATGCTATCTGTGCCCAAAGG	60.096	20	152	18	169
TR1546_c5_g1	GTGAGGTCAGTCCGGGTTTA	59.966	20	CTTCACTGTCCGAATGCTTG	59.44	20	235	741	975	GTGAGGTCAGTCCGGGTTTA	59.966	20	AAAAATGACCCTTTGACCCA	59.264	20	277	741	1017	GTGAGGTCAGTCCGGGTTTA	59.966	20	ACCCTTTGACCCAGACCATA	59.259	20	270	741	1010
TR33662_c2_g1	GGAATAAGTCGCGAGAGCAC	59.985	20	TGACCGAAATTCAGTGCTTG	59.84	20	184	159	342	GGAATAAGTCGCGAGAGCAC	59.985	20	CCGAAATTCAGTGCTTGACA	59.84	20	181	159	339	ATAAGTCGCGAGAGCACGTT	60.044	20	TGACCGAAATTCAGTGCTTG	59.84	20	181	162	342
TR33662_c2_g1	CAAGCACTGAATTTCGGTCA	59.84	20	ACGAGTCTGCTGCCAGTTTT	60.058	20	137	323	459	CAAGCACTGAATTTCGGTCA	59.84	20	TGCTGCCAGTTTTACTGCTG	60.195	20	130	323	452	GGAATAAGTCGCGAGAGCAC	59.985	20	ATGACAAGAACTGACCGGGA	60.51	20	270	159	428
TR33662_c2_g1	TGGAGGGGAGAGAGACAAAA	59.773	20	GCTTTAGCAGCACAACTCCC	60.022	20	244	2439	2682	TCATGATCCCCTGGACAAGT	60.326	20	GCTTTAGCAGCACAACTCCC	60.022	20	222	2461	2682	ACTTCATGATCCCCTGGACA	60.326	20	GCTTTAGCAGCACAACTCCC	60.022	20	225	2458	2682
TR33662_c2_g1	AAGACAGAGCTCGGGTGAGA	60.135	20	TGTCCTGTGTGCAGGAAGAG	60.022	20	163	2952	3114	AAGACAGAGCTCGGGTGAGA	60.135	20	ACTATACGATCGGTGAGCCG	60.118	20	255	2952	3206	AAGACAGAGCTCGGGTGAGA	60.135	20	GTGTCCTGTGTGCAGGAAGA	59.872	20	164	2952	3115
TR33662_c2_g1	GACAGCCAATGACAGAAGCA	59.992	20	GGATGTGCTGGTGAGCTTTT	60.263	20	260	4149	4408	GACAGCCAATGACAGAAGCA	59.992	20	ATGTGCTGGTGAGCTTTTGA	59.445	20	258	4149	4406	GACAGCCAATGACAGAAGCA	59.992	20	TGTGCTGGTGAGCTTTTGAA	60.574	20	257	4149	4405
TR33662_c2_g1	GTTTAACCAATGCCACAGGG	60.227	20	CCTTCCAGCCAATCAGAATC	59.629	20	276	4491	4766	TGTTTAACCAATGCCACAGG	59.439	20	CCTTCCAGCCAATCAGAATC	59.629	20	277	4490	4766	GTTTAACCAATGCCACAGGG	60.227	20	TTCCAGCCAATCAGAATCAA	59.2	20	274	4491	4764
TR50859_c0_g1	CCATAGACCAGCCACCAGTT	59.989	20	TCTCCCAAGACCAAATGACC	59.903	20	226	364	589	CCATAGACCAGCCACCAGTT	59.989	20	CCCAAGACCAAATGACCTGT	59.82	20	223	364	586	GTGGACTCCATAGACCAGCC	59.535	20	AAGACCAAATGACCTGTGGC	59.973	20	227	357	583
TR50859_c0_g1	GGCAGCAGAAAGAGGAACAC	59.997	20	TGTTCAGCCGCTTGATTATG	59.833	20	203	1171	1373	AAAGAGGAACACGAGCGAAA	59.993	20	TGTTCAGCCGCTTGATTATG	59.833	20	195	1179	1373	GGCAGCAGAAAGAGGAACAC	59.997	20	CCGCTTGATTATGAGCCTGT	60.235	20	196	1171	1366
TR47382_c1_g1	GAGTGTACAGCGCACCTGAA	60.056	20	TCATCCTAACCCTTCCTCCC	60.264	20	128	12	139	TCTTGAGTGTACAGCGCACC	60.056	20	TCATCCTAACCCTTCCTCCC	60.264	20	132	8	139	GAGTGTACAGCGCACCTGAA	60.056	20	CAGGCAAAAGCAGAGCACTA	59.366	20	159	12	170
TR47382_c1_g1	GGGAGGAAGGGTTAGGATGA	60.264	20	GACAGGTGTCAATTCCAGCA	59.682	20	271	120	390	GGGAGGAAGGGTTAGGATGA	60.264	20	GGTGTCAATTCCAGCACTCA	59.682	20	267	120	386	GGGAGGAAGGGTTAGGATGA	60.264	20	CTCCATACAGACAAACCCGC	60.517	20	207	120	326
TR62861_c0_g1	TGTACTTTTTCCGCCACACA	60.149	20	TGTTTGCGTATTGCCTTTGA	60.251	20	224	144	367	CAGACCAGACATTGCAGCTC	59.577	20	GGTCTGAAGGGTCACTGCTC	59.841	20	186	278	463	CACAGACCAGACATTGCAGC	60.473	20	GGTCTGAAGGGTCACTGCTC	59.841	20	188	276	463
TR18272_c1_g3	TTACTAGGCTGTTTGGGGCA	60.628	20	GTGGTTCTGCCCTACCTGAA	60.111	20	241	493	733	TACTAGGCTGTTTGGGGCAA	60.628	20	GTGGTTCTGCCCTACCTGAA	60.111	20	240	494	733	TTACTAGGCTGTTTGGGGCA	60.628	20	TGGTTCTGCCCTACCTGAAG	60.246	20	240	493	732
TR81345_c0_g1	TCTTTTTGTGATTGCGTCCA	60.234	20	AAAATTGCTCCAATGATGGC	59.907	20	231	369	599	TCTTTTTGTGATTGCGTCCA	60.234	20	TGCCAGAGACAAACCACAAG	59.873	20	256	369	624	CTGAGTGTGGATGGTTGCTG	60.309	20	AAAATTGCTCCAATGATGGC	59.907	20	259	341	599
TR35786_c1_g1	TGTCCATCATCCTCCTCCTC	60.008	20	CGCTTCCTCTCCACAAACTC	59.989	20	215	19	233	TGTCCATCATCCTCCTCCTC	60.008	20	TGATGAGTGAAGCGAACCTG	59.984	20	100	19	118	TGTCCATCATCCTCCTCCTC	60.008	20	CTCTGAGATTTCCTGCTCCG	60.088	20	233	19	251
TR14379_c0_g2	GCAGCGAGACGTGTTATCTG	59.621	20	TATGAGGTGATTTGGCACGA	60.073	20	260	257	516	CAGCTGATCCGTGATGAAAA	59.799	20	TCTCCGTATGTGTCCTGCAC	59.707	20	254	142	395	AAAAACACAGCGAGCCAAAC	60.292	20	CAGGATCGTTCCCTCTTCAG	59.797	20	250	231	480
TR5819_c0_g1	GAGCAGAGTAGACAATGGGGA	59.298	21	AAAATGGAAATCGGGGGTAG	60.013	20	142	3	144	GGAGCAGAGTAGACAATGGGG	61.023	21	AAAATGGAAATCGGGGGTAG	60.013	20	143	2	144	GAGCAGAGTAGACAATGGGGA	59.298	21	AAAAATGGAAATCGGGGGTA	60.361	20	143	3	145
TR5819_c0_g1	AGAGGGTGGAAAGTGGGTCT	59.968	20	TGGGATGTCTGAATTTGTTAGTG	59.007	23	130	4779	4908	AGGGTGGAAAGTGGGTCTCT	59.968	20	TGGGATGTCTGAATTTGTTAGTG	59.007	23	128	4781	4908	AGAGGGTGGAAAGTGGGTCT	59.968	20	CTGGGATGTCTGAATTTGTTAGTG	59.927	24	131	4779	4909
TR5819_c0_g1	CCAAACAGTGATGTGCTGCT	59.905	20	AGATCAGCTTCCTCTGCCAC	59.56	20	182	6336	6517	GACCGTGTGCATTGATGTCT	59.557	20	AGATCAGCTTCCTCTGCCAC	59.56	20	260	6258	6517	GTGACCGTGTGCATTGATGT	60.46	20	AGATCAGCTTCCTCTGCCAC	59.56	20	262	6256	6517
TR5819_c0_g1	GTGGCAGAGGAAGCTGATCT	59.56	20	TGTGGTGACCATTTATCCCC	60.439	20	198	6498	6695	GTGGCAGAGGAAGCTGATCT	59.56	20	GGTGACCATTTATCCCCAAG	59.101	20	195	6498	6692	GTGGCAGAGGAAGCTGATCT	59.56	20	TGGTGACCATTTATCCCCAA	60.951	20	196	6498	6693
TR49522_c1_g1	GTTTTCCGCGTGTCCATAAG	60.502	20	CTCCCACCTCCCCTTTCTAC	59.928	20	245	1841	2085	GTTTTCCGCGTGTCCATAAG	60.502	20	AACTCGAACGGTAATGCTGG	60.132	20	120	1841	1960	GTTTTCCGCGTGTCCATAAG	60.502	20	ACCATCATCATCATCCCCAT	59.828	20	209	1841	2049
TR49522_c1_g1	ATCCACCGTGGTAAAATCCA	60.051	20	GAATACAGGGGTTTGGAGGG	60.549	20	208	1966	2173	ATCCACCGTGGTAAAATCCA	60.051	20	GGAATACAGGGGTTTGGAGG	60.549	20	209	1966	2174	ATCCACCGTGGTAAAATCCA	60.051	20	TCCCAAGCGTGCTGATTTAT	60.606	20	254	1966	2219
TR53029_c0_g1	TCACACCCACAAAGACAGGA	60.129	20	TTCCATATCCCGGTGGTTTA	60.009	20	271	670	940	GCACAAATCACACCCACAAA	60.413	20	TTCCATATCCCGGTGGTTTA	60.009	20	278	663	940	TCACACCCACAAAGACAGGA	60.129	20	TCCATATCCCGGTGGTTTAG	59.64	20	270	670	939
TR21798_c0_g1	AAGCACCAACACATGCACTC	59.758	20	TATGCTCAGTCCTGCCACTG	60.008	20	138	1010	1147	AAGCACCAACACATGCACTC	59.758	20	TGCAATGTGACCAAGGTGTT	60.008	20	218	1010	1227	GCACCAACACATGCACTCTC	60.328	20	TATGCTCAGTCCTGCCACTG	60.008	20	136	1012	1147
TR3780_c2_g5	ACAAGTGCAGTACAGCAGGC	59.116	20	CTCTCTCTTGCAGTCCCCTG	60.127	20	279	2	280	TGCAGTACAGCAGGCTTCTT	58.828	20	CTCTCTCTTGCAGTCCCCTG	60.127	20	274	7	280	ACAAGTGCAGTACAGCAGGC	59.116	20	TGCCTCCAGTAACCCAGGTA	60.508	20	228	2	229
TR16966_c12_g1	CATCAGCCTCTCACACTCCA	59.98	20	AGTCTGCGCAGTCGTCAGT	59.78	19	263	4475	4737	TGCTGAACTCTGTCCGTGTC	60.03	20	TGCAGGGAGAGAGAGACGA	59.785	19	280	4368	4647	GCCCTCCTTCTCACTGCTC	60.088	19	CTGACCCACAGACAGATCCA	59.659	20	240	4544	4783
TR16966_c12_g1	GACACGCGAACAAACTGAGA	60.032	20	TCCCTCTCCTGTCTCACACAC	60.299	21	101	7148	7248	ACAGACACGCGAACAAACTG	59.946	20	TCCCTCTCCTGTCTCACACAC	60.299	21	104	7145	7248	CGCCGTTATAGCGAATGAAT	60.082	20	TCCCTCTCCTGTCTCACACAC	60.299	21	192	7057	7248
TR35764_c4_g2	GGACATGATCCAGAGGAGGA	60.008	20	GTGGAGATCATGGACACACG	59.962	20	243	842	1084	GGACATGATCCAGAGGAGGA	60.008	20	GAGGCTCAAGATCAACCTGC	59.957	20	205	842	1046	GGACATGATCCAGAGGAGGA	60.008	20	CAGCAGTCCAGAGAGAGGCT	59.883	20	219	842	1060
TR47622_c1_g1	TGGAGGTGAGGAAGAGATGG	60.191	20	GAGATCGGATCAATGCAGGT	60.042	20	262	438	699	TCTGGTATCGGAATGAAGGG	59.887	20	CATCATGGAGTGTGACCACC	59.801	20	209	417	625	TGGAGGTGAGGAAGAGATGG	60.191	20	CATCATGGAGTGTGACCACC	59.801	20	188	438	625
TR71106_c8_g4	TTTCAGCTGGGATTCCTTTC	59.244	20	CCGGCACTCTGTCCTTCTAC	59.867	20	173	603	775	TTTCAGCTGGGATTCCTTTC	59.244	20	AGCGTATCTGGACTGGTTGG	60.134	20	193	603	795	CTGGGATTCCTTTCCTGAGA	59.209	20	CCGGCACTCTGTCCTTCTAC	59.867	20	167	609	775
TR18117_c0_g1	CGCTAAGCTCACTGCTTGTG	59.951	20	CATTTCTCGCTCCTCTCCTG	60.088	20	279	12	290	AAGCTCACTGCTTGTGCTGA	59.929	20	CATTTCTCGCTCCTCTCCTG	60.088	20	275	16	290	CGAGATTTTATTCGACCCCA	59.894	20	CATTTCTCGCTCCTCTCCTG	60.088	20	151	140	290
TR18117_c0_g1	GTTTTACTTTTCCTCCGCCC	59.945	20	AACAAAGTCTGGGCAAGCAT	59.74	20	250	1321	1570	GTTTTACTTTTCCTCCGCCC	59.945	20	AAACAAAGTCTGGGCAAGCA	60.807	20	251	1321	1571	TGTTTTACTTTTCCTCCGCC	59.202	20	AACAAAGTCTGGGCAAGCAT	59.74	20	251	1320	1570
TR44764_c1_g1	CCTGGAGAACAGAGGCTGTC	59.986	20	TTCCATTCTGCTGAGACGTG	59.984	20	163	1257	1419	ACTACCAGAACGAGCCCTGA	59.867	20	TTCCATTCTGCTGAGACGTG	59.984	20	269	1151	1419	CCTGGAGAACAGAGGCTGTC	59.986	20	TTCTGCTGAGACGTGTTGCT	59.776	20	158	1257	1414
TR27447_c0_g2	CGTCAAGCCTTCCTTCAGAC	59.989	20	TGAAACCCCTGCTCTTAACG	60.241	20	270	691	960	CGTCAAGCCTTCCTTCAGAC	59.989	20	CAGCACAGAGAGAGGTCACG	59.757	20	179	691	869	TAACATGCAGCCGTCAGAAG	60.011	20	CAGCACAGAGAGAGGTCACG	59.757	20	240	630	869
TR74930_c0_g1	TACAGCGTTCTCCGTCACTG	60.049	20	CAAGGTCAGCTGGAGTTGATA	57.966	21	280	527	806	AGCGTTCTCCGTCACTGATT	59.874	20	CAAGGTCAGCTGGAGTTGATA	57.966	21	277	530	806	TACAGCGTTCTCCGTCACTG	60.049	20	GGTCAGCTGGAGTTGATATGAG	58.817	22	277	527	803
TR74930_c0_g1	GCAAAAGAAACACACAAAGGG	59.64	21	CAAGGTTGATCCTCACTATGC	57.281	21	210	872	1081	CAAAAGAAACACACAAAGGGC	59.64	21	CAAGGTTGATCCTCACTATGC	57.281	21	209	873	1081	GCAAAAGAAACACACAAAGGG	59.64	21	TTCACAAGGTTGATCCTCACT	57.211	21	214	872	1085
TR52926_c2_g2	GTGAAGTGTCAACGCACGTC	60.366	20	TGCTGCAGTTCTCCAGCTTA	59.888	20	160	0	159	GTGAAGTGTCAACGCACGTC	60.366	20	CTTACCAACAGATGGCAGCA	59.864	20	144	0	143	GTGAAGTGTCAACGCACGTC	60.366	20	TTACCAACAGATGGCAGCAG	59.864	20	143	0	142
TR15712_c5_g3	CTTTAGGGTGTCCGAATCCA	59.926	20	AAGTCCTGAAGAGCACCGAA	59.989	20	239	36	274	TTTAGGGTGTCCGAATCCAA	60.301	20	AAGTCCTGAAGAGCACCGAA	59.989	20	238	37	274	CTGAGCACATGGTCTGAAGC	59.577	20	AAGTCCTGAAGAGCACCGAA	59.989	20	275	0	274
TR6354_c3_g5	TTCCGCCTTGAACAGAGACT	59.989	20	TGTTTCCGGCACATAACAAA	59.969	20	211	931	1141	TTCCGCCTTGAACAGAGACT	59.989	20	CAGCTTCCACACAGGACAAA	59.873	20	167	931	1097	TTCCGCCTTGAACAGAGACT	59.989	20	AGGGACCATACCTGCTACCC	60.212	20	268	931	1198
TR70968_c0_g1	GAGCATTTCCACCCTGTTGT	59.973	20	TAACCAACCACCCAGAGACG	60.943	20	185	1771	1955	AAATACAGCAGGGACGATGG	59.955	20	TAACCAACCACCCAGAGACG	60.943	20	241	1715	1955	GAGCATTTCCACCCTGTTGT	59.973	20	TGTAACCAACCACCCAGAGA	58.98	20	187	1771	1957
TR74082_c0_g1	GCATTTGCAGATGGATGGTT	60.874	20	TGTTTCCACTGGATTGACAGA	59.124	21	277	113	389	GCATTTGCAGATGGATGGTT	60.874	20	GTGTTTCCACTGGATTGACAGA	60.012	22	278	113	390	ATTTGCAGATGGATGGTTCA	58.926	20	TGTTTCCACTGGATTGACAGA	59.124	21	275	115	389
TR74082_c0_g1	TCGTCACAAAACACGTTTGA	58.729	20	GAGGCATGTTTTGGGATGTT	59.797	20	159	490	648	TTCGTCACAAAACACGTTTGA	60.179	21	GGCATGTTTTGGGATGTTTT	59.668	20	158	489	646	TCGTCACAAAACACGTTTGA	58.729	20	GGCATGTTTTGGGATGTTTT	59.668	20	157	490	646
TR44401_c0_g1	GAAGGGAACTGCAGAGATGC	59.957	20	TTTGACCTTTGAAGGAGGGA	59.641	20	189	257	445	CCTTTGCAGTGACACCACAC	60.203	20	TCAATAAATACCCCGTGCGT	60.209	20	266	297	562	CCTTTGCAGTGACACCACAC	60.203	20	ATCAATAAATACCCCGTGCG	59.682	20	267	297	563
TR44401_c0_g1	ATCTTTGCGCCAACAATTTC	60.081	20	TCAATAAATACCCCGTGCGT	60.209	20	204	359	562	GATCTTTGCGCCAACAATTT	60.081	20	TCAATAAATACCCCGTGCGT	60.209	20	205	358	562	ATCTTTGCGCCAACAATTTC	60.081	20	GAATCATGCATTTCGGGTTT	59.768	20	245	359	603
TR44401_c0_g1	GATGCACTGGTGCTGTGTCT	59.905	20	GTAGCACGTCGCTGAATGAA	60.019	20	113	644	756	ACGCACGGGGTATTTATTGA	60.209	20	ACAGCAGCTGAAGCAGACAA	59.929	20	261	543	803	GATGCACTGGTGCTGTGTCT	59.905	20	TGCTCTCCACTGCAGTCTGT	59.764	20	131	644	774
TR55682_c1_g1	ACCTGCAGTGAGCAGTGAGA	59.764	20	AGATAAAGACCGGCCACTGA	59.694	20	279	802	1080	ACCTGCAGTGAGCAGTGAGA	59.764	20	GATAAAGACCGGCCACTGAG	59.694	20	278	802	1079	ACCTGCAGTGAGCAGTGAGA	59.764	20	GAGATAAAGACCGGCCACTG	59.694	20	280	802	1081
TR25053_c0_g1	TGTGGGGGTTATGGGAATTA	59.872	20	TTTACCACACGAACGCATGT	60.035	20	146	120	265	CGATGCACTTTTATTGTGCG	60.273	20	TTTACCACACGAACGCATGT	60.035	20	212	54	265	CAAGGGTTAAACCGATGCAC	60.365	20	TTTACCACACGAACGCATGT	60.035	20	224	42	265
TR25053_c0_g1	CTGATTACACCTGAGCCCGT	60.134	20	GCATACTGTGATTCCAGTGTCAA	60.052	23	220	1050	1269	ACTGATTACACCTGAGCCCG	60.134	20	GCATACTGTGATTCCAGTGTCAA	60.052	23	221	1049	1269	CTTCCGTGCTTGACCTCAGT	60.444	20	GCATACTGTGATTCCAGTGTCAA	60.052	23	273	997	1269
TR33126_c6_g2	AATTCAGCATTGCCATCACA	60.08	20	AGGCAGGGGATGCTTTTATT	59.93	20	212	113	324	AATTCAGCATTGCCATCACA	60.08	20	AAGGCAGGGGATGCTTTTAT	59.93	20	213	113	325	AATTCAGCATTGCCATCACA	60.08	20	TTTAAAGGAAGGCAGGGGAT	59.903	20	221	113	333
TR67207_c0_g1	GTAACATGAGACGGGCTGGT	59.997	20	CCGCTGGTCTCTGTATGGTT	60.134	20	235	834	1068	GTGGTAACATGAGACGGGCT	59.997	20	CCGCTGGTCTCTGTATGGTT	60.134	20	238	831	1068	AGTGGTAACATGAGACGGGC	59.997	20	CCGCTGGTCTCTGTATGGTT	60.134	20	239	830	1068
TR22904_c0_g1	GAGAAACGGCCCTCACATAA	60.074	20	CTGATGAGGCTGTTCCCATT	60.073	20	189	42	230	GAGAAACGGCCCTCACATAA	60.074	20	AGCATAACTGGCCAATGGAG	60.096	20	258	42	299	GAGAAACGGCCCTCACATAA	60.074	20	TTCCCATTGAATATCGGCAT	60.117	20	177	42	218
TR4492_c5_g1	TGAAATTGTTTGATTCTGGGG	59.787	21	CCTGCTAAAACGCCTCTACG	60.032	20	197	909	1105	TCCTCCTCCTCCTCTCCTTC	59.883	20	TGAGAAAAGACCAAGATCCGA	59.799	21	280	806	1085	CCTCCTCCTCTCCTTCATCC	60.149	20	TGAGAAAAGACCAAGATCCGA	59.799	21	276	810	1085
TR4492_c5_g1	TTTTTAAGCGGGTGTTTTGG	59.972	20	GGATTCCAACTGGGCTGATA	59.894	20	195	1367	1561	TTGGACTCGTGGTTGTGTGT	60.047	20	GGATTCCAACTGGGCTGATA	59.894	20	217	1345	1561	TTTTTAAGCGGGTGTTTTGG	59.972	20	CGTTGCTGTCTGGGTAAACA	59.758	20	172	1367	1538
TR72684_c0_g2	GGGCTTGGTAATTATGGGCT	60.171	20	TCCTGCGGCATATGTGAGTA	60.243	20	279	317	595	AGGGCTTGGTAATTATGGGC	60.171	20	TCCTGCGGCATATGTGAGTA	60.243	20	280	316	595	GCTGCTCGCCTGAGTTTTAG	60.292	20	CTCCACTGCCAAAACTGTCA	59.873	20	251	429	679
TR35709_c8_g1	GCGCTGTCGATCTTAAAAGG	59.982	20	AATGAAGGAACGCTGAGTCG	60.397	20	187	256	442	CCTCAGCGGACACTGATTTT	60.255	20	AATGAAGGAACGCTGAGTCG	60.397	20	151	292	442	GCGCTGTCGATCTTAAAAGG	59.982	20	GAACGCTGAGTCGCTTCACT	60.743	20	180	256	435
TR60707_c1_g2	GCGAGAATCAGCGGAGAGAT	61.95	20	GAAAAGAGCCAGGACACGAC	59.851	20	274	25	298	GCGAGAATCAGCGGAGAGAT	61.95	20	CCAGTGAAAAGAGCCAGGAC	59.844	20	279	25	303	GCGAGAATCAGCGGAGAGAT	61.95	20	ACCAGTGAAAAGAGCCAGGA	59.844	20	280	25	304
TR60707_c1_g2	TGACATTAAAAGCCATAATTCCAA	59.758	24	CTGACCTGAGGTTCCAGGAG	59.828	20	204	1837	2040	TGACATTAAAAGCCATAATTCCAA	59.758	24	GGAGGAAAATATGGAAGCCC	59.74	20	188	1837	2024	TGACATTAAAAGCCATAATTCCAA	59.758	24	AGCCCATCTCCACCACATAA	60.34	20	173	1837	2009
TR60707_c1_g2	AAGTCCACATGAAACGCCAT	60.384	20	CGTTGGCTCTTCACATCTCA	59.984	20	188	2123	2310	AGTCCACATGAAACGCCATT	60.384	20	CGTTGGCTCTTCACATCTCA	59.984	20	187	2124	2310	AAGTCCACATGAAACGCCAT	60.384	20	TGGTTGAAACCGTTCACAAA	59.981	20	279	2123	2401
TR6332_c2_g1	TAGCGGTGATGGGGTTACTC	59.955	20	CCATTTGCTAGGGTCCATGT	59.813	20	250	643	892	CGTGATTGATAGCGGTGATG	60.096	20	CCATTTGCTAGGGTCCATGT	59.813	20	259	634	892	TAGCGGTGATGGGGTTACTC	59.955	20	GATGGCATTGATTCCCTTGT	59.756	20	280	643	922
TR14033_c0_g1	TGCTTCCCTTTATGAATCTGG	59.168	21	ATGCATTCACAAATGCTGGA	60.08	20	277	168	444	TGCTTCCCTTTATGAATCTGGT	59.966	22	ATGCATTCACAAATGCTGGA	60.08	20	277	168	444	TGCTTCCCTTTATGAATCTGG	59.168	21	AATGCATTCACAAATGCTGG	59.548	20	278	168	445
TR70314_c4_g3	TCAAACAAATATGCTTGGCG	59.702	20	TGGACAAATTTACTCTCTCATCAAA	59.215	25	123	1310	1432	TCAAACAAATATGCTTGGCG	59.702	20	CTGGACAAATTTACTCTCTCATCAAA	60.058	26	124	1310	1433	TCAAACAAATATGCTTGGCG	59.702	20	TGGACAAATTTACTCTCTCATCAA	57.94	24	123	1310	1432
TR14483_c0_g1	TTGGTTTGGAGTTTTGTCCC	59.807	20	GAAGCAAATGCATCGCAATA	59.809	20	264	617	880	TTGGTTTGGAGTTTTGTCCC	59.807	20	AACTTTGGTTTGCTGCCAGT	59.78	20	112	617	728	TTGGTTTGGAGTTTTGTCCC	59.807	20	AGCGGGTAGACAAAAGGTGA	59.734	20	202	617	818
TR6769_c1_g1	ATGCACAATGTTCACCCTGA	59.967	20	TCCTCCCGTTCAAGACAATC	60.05	20	126	22	147	ATGCACAATGTTCACCCTGA	59.967	20	CCGTTCAAGACAATCAAGCA	59.84	20	121	22	142	CAAATGCACAATGTTCACCC	59.823	20	TCCTCCCGTTCAAGACAATC	60.05	20	129	19	147
TR6769_c1_g1	TTCATTGTCCCAATCACACG	60.367	20	TTTCTTTCATCCGAATTGGC	60.016	20	262	644	905	TCACACACGAGACGGACTTC	59.872	20	CCGACCCCACATAAAGTCAT	59.67	20	240	604	843	TCACACACGAGACGGACTTC	59.872	20	CGTCGCTTGAGTGTTTTCAC	59.49	20	265	604	868
TR6769_c1_g1	GGACTGTCCGTTCTGTCGTT	60.159	20	AGATTCTGCAAGGGGTGTGT	59.579	20	124	1118	1241	CGTGACGTTTGAGTTTGGTG	60.19	20	AGATTCTGCAAGGGGTGTGT	59.579	20	192	1050	1241	CGTTTGAGTTTGGTGAACGA	59.734	20	AGATTCTGCAAGGGGTGTGT	59.579	20	187	1055	1241
TR39821_c0_g1	CCCCTTTGCTTTGTCATTGT	59.971	20	CGTATGCGTGCTGTAAACTCA	59.948	21	277	986	1262	CCCCTTTGCTTTGTCATTGT	59.971	20	AAACTCAAAGGGGTTGTGGG	61.131	20	263	986	1248	CCCCTTTGCTTTGTCATTGT	59.971	20	AACTCAAAGGGGTTGTGGG	59.805	19	262	986	1247
TR36510_c0_g1	TTGCGTTTGACTCTTTGCAG	60.172	20	GTTGGAGCTTAACGCCTGAG	60.015	20	172	2100	2271	TTGCGTTTGACTCTTTGCAG	60.172	20	ATTTCACGATCAAACAGCCC	59.939	20	257	2100	2356	TTGCGTTTGACTCTTTGCAG	60.172	20	TTCATCTTGGAGGTTGGAGC	60.195	20	184	2100	2283
TR36510_c0_g1	GAAATGACCGGAGGAAGTGA	60.05	20	CATCTGCCAGTGATGGTCAA	60.688	20	218	3983	4200	GAAATGACCGGAGGAAGTGA	60.05	20	CTTTCCATCTGCCAGTGATG	59.241	20	223	3983	4205	CGCTGCTCACATGCTCTAAT	59.203	20	GAAATCAGCACACGGACAGA	59.837	20	276	4040	4315
TR42710_c1_g3	CTCTCGTTCGTCTAGCTCGC	60.44	20	CTTGGATGAAAGCAGTGGGT	60.111	20	206	3	208	CTCTCGTTCGTCTAGCTCGC	60.44	20	GGGGGAGAGAGAGGGATGTA	60.412	20	163	3	165	CTCTCGTTCGTCTAGCTCGC	60.44	20	CTAGCGCTTGCTATGCTTCA	59.514	20	254	3	256
TR42710_c1_g3	GCCTGCAAGCATCTCTCTCT	59.857	20	GGCTTCCTCTCTCTCCCTTC	59.516	20	235	123	357	ACTGCTTTCATCCAAGAGCG	60.538	20	TATCTCCTAGCGTTCACCCG	60.227	20	259	193	451	ACTGCTTTCATCCAAGAGCG	60.538	20	TCATGCCCTATCTCCTAGCG	60.331	20	267	193	459
TR42710_c1_g3	ACGATTTTGTTCCCATCAGC	59.939	20	GGCCCAATTCCTCACAGTAA	59.933	20	280	2924	3203	ACGATTTTGTTCCCATCAGC	59.939	20	GCCATGACAGTCACGAAAAA	59.697	20	234	2924	3157	CTCCGTACCGGAGATGAGAC	59.679	20	GGCCCAATTCCTCACAGTAA	59.933	20	229	2975	3203
TR37693_c0_g1	GGGTAGGGTTAGTGTAAGGGG	58.768	21	AAAACTGGCATTTCCAGCAC	60.118	20	161	0	160	GGGTAGGGTTAGTGTAAGGGG	58.768	21	CAGGGGGCCAGTAATAACAA	59.817	20	142	0	141	GGGTAGGGTTAGTGTAAGGGGA	60.458	22	AAAACTGGCATTTCCAGCAC	60.118	20	161	0	160
TR23414_c12_g2	AACCGTGTCCAGAACCAGTC	60.009	20	GAGGCGAAACAGAAGGAGTG	59.989	20	238	217	454	GAACCGTGTCCAGAACCAGT	60.009	20	GAGGCGAAACAGAAGGAGTG	59.989	20	239	216	454	AACCGTGTCCAGAACCAGTC	60.009	20	ATGTTAGAAAGCGAGGCGAA	59.982	20	250	217	466
TR23414_c12_g2	TCAAGAGGACCAAATCCACC	59.903	20	ATGCCTATGCAGCGTCTTTT	59.873	20	240	1700	1939	TCAAGAGGACCAAATCCACC	59.903	20	TCAAAGCTGATCAACATGCC	59.805	20	255	1700	1954	TCAAGAGGACCAAATCCACC	59.903	20	GCGCTACAACATCAAAGCTG	59.638	20	266	1700	1965
TR23414_c12_g2	TTCAAAGCTTTTGGGTCAGC	60.365	20	GATCCCCCACACATCACTCT	59.774	20	165	3077	3241	CCATTCAAAGCTTTTGGGTC	59.546	20	GATCCCCCACACATCACTCT	59.774	20	168	3074	3241	AAAGCTTTTGGGTCAGCAAG	59.494	20	GATCCCCCACACATCACTCT	59.774	20	162	3080	3241
TR19930_c0_g1	GAGAGGAGCCTGTCTTGGTG	59.986	20	AGTGCCTTGGATTAGGGTTG	59.052	20	205	1758	1962	GAGAGGAGCCTGTCTTGGTG	59.986	20	CAGTGCCTTGGATTAGGGTT	59.052	20	206	1758	1963	TGAGAGGAGCCTGTCTTGGT	59.986	20	AGTGCCTTGGATTAGGGTTG	59.052	20	206	1757	1962
TR6766_c1_g1	ATAGCATGTGCTAATGGCCC	59.951	20	CAGGAAACGGGGTTACTGAA	59.964	20	172	154	325	GGCAGTGAATAATGGCGAAT	59.929	20	CAGGAAACGGGGTTACTGAA	59.964	20	249	77	325	AATGGCGAATGAGGAAAGTG	60.074	20	CAGGAAACGGGGTTACTGAA	59.964	20	239	87	325
TR50703_c4_g1	CGTGCTTTCACTGAGTCTGC	59.776	20	TGTATTCACTGGGCCTCTCC	60.073	20	110	30	139	GTGCTTTCACTGAGTCTGCG	59.776	20	TGTATTCACTGGGCCTCTCC	60.073	20	109	31	139	GCGTGCTTTCACTGAGTCTG	59.776	20	TGTATTCACTGGGCCTCTCC	60.073	20	111	29	139
TR50703_c4_g1	CGCTCACATGCAGAGAAAAG	59.74	20	CCTGTTTGGGAGTTCACGAT	59.966	20	221	1840	2060	CGCTCACATGCAGAGAAAAG	59.74	20	ATCCTGTTTGGGAGTTCACG	59.966	20	223	1840	2062	CGCTCACATGCAGAGAAAAG	59.74	20	CATGGCAGGACATGAGAGAA	59.787	20	172	1840	2011
TR50703_c4_g1	ACGCCATACAGACACATCCA	59.992	20	CAGTCGCACACAATCACACA	60.373	20	269	2366	2634	ACGCCATACAGACACATCCA	59.992	20	CACAATCACACAGGCAGGTT	59.597	20	261	2366	2626	GGGGGCTGACATTCTACTGA	60.073	20	CAGTCGCACACAATCACACA	60.373	20	146	2489	2634
TR50703_c4_g1	CGCTGTCTGTCAGATGGAGA	60.138	20	TGGCTGGGTAGCTAGGAAGA	59.971	20	183	3511	3693	AAGCCAAGTTAGATGCGGAC	59.34	20	TGGCTGGGTAGCTAGGAAGA	59.971	20	277	3417	3693	CGCTGTCTGTCAGATGGAGA	60.138	20	TGTGTTGTAAAATGGCTGGG	59.439	20	195	3511	3705
TR1398_c0_g1	GCACACGATCTGTGAGAGGA	59.988	20	TGAGCATCTTTATGGTGACAGAA	59.761	23	277	1262	1538	TTTGAGTGTGTATGAGCGGC	59.871	20	TGACATTCACAGAATGAGCATC	58.726	22	113	1440	1552	AGAAACCTGAAGATCCGCCT	60.212	20	TGAGCATCTTTATGGTGACAGAA	59.761	23	211	1328	1538
TR63918_c2_g1	GCGTAAGGTACAGGAGCAGC	60.044	20	CAGACAGACACCGACATGCT	59.897	20	263	1698	1960	GCTGGATGAAAACGAGTGGT	60.119	20	CAGACAGACACCGACATGCT	59.897	20	143	1818	1960	GCTGGATGAAAACGAGTGGT	60.119	20	CACCGTCAAGGCTTCAATTT	60.11	20	266	1818	2083
TR63918_c2_g1	CTGCCATCTGTCCTCTCTCC	59.945	20	TTGGTCAACATGCATTCAAGA	60.104	21	207	2203	2409	TGCCATCTGTCCTCTCTCCT	59.945	20	TTGGTCAACATGCATTCAAGA	60.104	21	206	2204	2409	CCTGCCATCTGTCCTCTCTC	59.945	20	TTGGTCAACATGCATTCAAGA	60.104	21	208	2202	2409
TR71065_c4_g3	GAAACATAACGTGCCACAAAA	58.595	21	AATCACACAAGCCAATGTTGA	59.039	21	168	1230	1397	AGAAACATAACGTGCCACAAAA	59.558	22	AATCACACAAGCCAATGTTGA	59.039	21	169	1229	1397	AGAAACATAACGTGCCACAAA	58.214	21	AATCACACAAGCCAATGTTGA	59.039	21	169	1229	1397
TR2359_c0_g1	GCCAGACTGAAGTACAGGGG	59.721	20	CCCTCACAGAACTGATGGGT	59.962	20	258	548	805	GCCAGACTGAAGTACAGGGG	59.721	20	CCTGCCCTCACAGAACTGAT	60.261	20	262	548	809	CCAAAATGCAAAAGCAGACA	59.849	20	AGGCTTTGCACTCTGTTTGG	60.431	20	216	472	687
TR70968_c4_g1	CCCACAGATGAGGAGACCAT	59.92	20	GACGCTCCTCTCGTTATTGC	59.985	20	243	1590	1832	AGATGAGCTCAGCGACTGGT	60.167	20	GACGCTCCTCTCGTTATTGC	59.985	20	271	1562	1832	CCCACAGATGAGGAGACCAT	59.92	20	GGACGCTCCTCTCGTTATTG	59.836	20	244	1590	1833
TR70968_c4_g1	GCCTTCATGGATTAGAGCGA	60.318	20	GAGCGCTTGAGTTCATCCTC	60.104	20	254	2165	2418	AGCCTTCATGGATTAGAGCG	59.434	20	GAGCGCTTGAGTTCATCCTC	60.104	20	255	2164	2418	TGAATTTGGTAGCCTTCATGG	59.946	21	GAGCGCTTGAGTTCATCCTC	60.104	20	265	2154	2418
TR49680_c1_g1	ACAGAAACCTGGACATTGGC	59.973	20	ACGGTTCAGGTGAGGAACAC	60.009	20	223	368	590	ACAGAAACCTGGACATTGGC	59.973	20	AACGAGCCAGAACTTCCTGA	59.989	20	194	368	561	CAGAAACCTGGACATTGGCT	60.111	20	ACGGTTCAGGTGAGGAACAC	60.009	20	222	369	590
TR1431_c0_g1	TAAGCAGCAAGAGCGTCAGA	60.035	20	CAGTTGTCGGGTGTACGTGT	59.513	20	279	489	767	TAAGCAGCAAGAGCGTCAGA	60.035	20	ACAGTTGTCGGGTGTACGTG	59.513	20	280	489	768	CAAAGCACCGCAGTTACTCA	60.05	20	CAGTTGTCGGGTGTACGTGT	59.513	20	255	513	767
TR1431_c0_g1	GTACGAACAGGGCAAACGAT	60	20	TTGAGAACGAGGTGCATCAG	59.984	20	274	2603	2876	ACAATTGGCCATCCTGTCTC	59.934	20	TTGAGAACGAGGTGCATCAG	59.984	20	180	2697	2876	GACAATTGGCCATCCTGTCT	59.934	20	TTGAGAACGAGGTGCATCAG	59.984	20	181	2696	2876
TR65659_c0_g1	TCCATCACTTCACATGCGTT	60.12	20	ACGAAATTGCTCTTTGGGTG	60.11	20	262	619	880	CATCACTTCACATGCGTTCC	60.12	20	ACGAAATTGCTCTTTGGGTG	60.11	20	260	621	880	CCATCACTTCACATGCGTTC	60.12	20	ACGAAATTGCTCTTTGGGTG	60.11	20	261	620	880
TR65659_c0_g1	TCAGATTGTGCTCAATGAGTTG	58.926	22	TGAATGTTGGCTGTCCAATC	59.502	20	268	1353	1620	TCAGATTGTGCTCAATGAGTTG	58.926	22	TGGGTTATGAATGTTGGCTG	59.395	20	275	1353	1627	GCAACACTTTTCCCCACATC	60.362	20	TCTTTGCACATTCATATCATGG	58.508	22	278	1264	1541
TR73767_c6_g1	CAGCCCTGAGGATTGAGTGT	60.261	20	AGGCATTGCTATTGTCGCTT	59.873	20	242	776	1017	CAGCCCTGAGGATTGAGTGT	60.261	20	AAGGCATTGCTATTGTCGCT	59.873	20	243	776	1018	ACAGCCCTGAGGATTGAGTG	60.261	20	AGGCATTGCTATTGTCGCTT	59.873	20	243	775	1017
TR73767_c6_g1	CTTTTGCCAACTGCAAACCT	60.284	20	CATCTGTTAGAGCTTTTATTGCTCA	59.181	25	228	1063	1290	CTTTTGCCAACTGCAAACCT	60.284	20	CATCTGTTAGAGCTTTTATTGCTCAG	59.999	26	228	1063	1290	CTTTTGCCAACTGCAAACCT	60.284	20	TCTGTTAGAGCTTTTATTGCTCAGA	58.957	25	226	1063	1288
TR24370_c0_g1	GAAAAATTGGTGATGTGGGG	60.029	20	ACTGTGTGGCATTTAAGGGG	59.853	20	245	3150	3394	GAAAAATTGGTGATGTGGGG	60.029	20	TGTGTGGCATTTAAGGGGAT	60.192	20	243	3150	3392	ATTGGTGATGTGGGGTGAGT	60.096	20	ACTGTGTGGCATTTAAGGGG	59.853	20	240	3155	3394
TR8700_c1_g1	CAATCCTTGTTTTGCAGTCA	57.316	20	CGCCCCAAAACTGATTCTAA	60.067	20	109	14	122	CACAATCCTTGTTTTGCAGTC	58.269	21	CGCCCCAAAACTGATTCTAA	60.067	20	111	12	122	ACAATCCTTGTTTTGCAGTCA	58.269	21	CGCCCCAAAACTGATTCTAA	60.067	20	110	13	122
TR67481_c0_g1	TGAGGCAGCACACACATACA	59.894	20	GGTTTATCCCATCAGCCAGA	59.894	20	127	924	1050	TGAGGCAGCACACACATACA	59.894	20	CAGAACGCTACTGGTCCCAT	60.134	20	170	924	1093	TGAGGCAGCACACACATACA	59.894	20	CACCTTCCTTTTCAGAACGC	59.853	20	182	924	1105
TR43524_c0_g1	GGTCTGACGGTTTGTGTGTG	60.047	20	AACCTGTTCAACAACCGGAC	59.867	20	251	452	702	GGTCTGACGGTTTGTGTGTG	60.047	20	GGCGTCAAGAAGAGCTGAAC	60.142	20	230	452	681	GGTCTGACGGTTTGTGTGTG	60.047	20	ACGTCAGTGGGAACCAAGAG	60.151	20	278	452	729
TR67720_c0_g1	TTAAAACCACTGGGGCTGTC	59.971	20	GTCTGCCTCTGAAGAATGCC	59.957	20	204	1997	2200	TTAAAACCACTGGGGCTGTC	59.971	20	ATCCGGTAAGACCCCAAAAC	60.053	20	253	1997	2249	TTAAAACCACTGGGGCTGTC	59.971	20	CGGTAAGACCCCAAAACGTA	59.855	20	250	1997	2246
TR67720_c0_g1	TTGCATGTCTTCCATTCAGG	59.648	20	CCAAAGCATTTTTGGGGATA	59.767	20	201	4027	4227	TTGCATGTCTTCCATTCAGG	59.648	20	TCCATGACGACACAAGAGGA	60.246	20	279	4027	4305	TTGCATGTCTTCCATTCAGG	59.648	20	CCATGACGACACAAGAGGAA	59.676	20	278	4027	4304
TR66593_c0_g1	TCCTTGCTCCTGGCAATATC	60.177	20	GAGAATGGAAATCCCTGCAA	60.014	20	243	1069	1311	TCCTTGCTCCTGGCAATATC	60.177	20	GAATGGAAATCCCTGCAAGA	60.014	20	241	1069	1309	TCCTTGCTCCTGGCAATATC	60.177	20	CCAGCTGGAATAAGCTTTCG	59.975	20	175	1069	1243
TR6886_c0_g3	GAATGTGGGGCAATCAAATC	60.141	20	CTCAAGCTCTGGTCAGGGTC	59.986	20	261	435	695	TGAGGCAGGCATGAACATTA	60.22	20	CTCAAGCTCTGGTCAGGGTC	59.986	20	186	510	695	ATTCAGAATGTGGGGCAATC	59.756	20	CTCAAGCTCTGGTCAGGGTC	59.986	20	266	430	695
TR6886_c0_g3	GACGCAGACGTGCAAAGTTA	60.058	20	TGGCTGGTTCTGTCTTTGTG	59.873	20	251	2872	3122	GACGCAGACGTGCAAAGTTA	60.058	20	TCAAACACTGGCTGGTTCTG	59.873	20	259	2872	3130	CGTAGGCCGAACACAAAGAC	60.689	20	CGCTGATTCCAGTCAGTCAA	59.984	20	207	2980	3186
TR14502_c0_g1	GCAAAGCTCACATACACAGCA	60.073	21	TGCATTTATTGACTGCTTCCA	59.315	21	205	200	404	TAAAAACTGGCGACATGGAG	58.771	20	TGCATTTATTGACTGCTTCCA	59.315	21	224	181	404	GCAAAGCTCACATACACAGCA	60.073	21	TGCATTTATTGACTGCTTCCAG	60.264	22	205	200	404
TR53020_c0_g2	GGGTGTTCATCATTTGCGTA	59.4	20	AGTGAATCAATCTGCCCTGT	57.158	20	239	3706	3944	GGGTGTTCATCATTTGCGTA	59.4	20	TGAATCAATCTGCCCTGTAATC	59.046	22	237	3706	3942	GGGTGTTCATCATTTGCGTA	59.4	20	GAATCAATCTGCCCTGTAATCA	59.046	22	236	3706	3941
TR53020_c0_g2	TGCCTCTGTGTACATTTTTGC	58.836	21	TTCCAAACCTGTTTGCACTTC	60.139	21	247	3857	4103	GCCTCTGTGTACATTTTTGCAG	59.813	22	TTCCAAACCTGTTTGCACTTC	60.139	21	246	3858	4103	TGCCTCTGTGTACATTTTTGC	58.836	21	TCCAAACCTGTTTGCACTTCT	59.766	21	246	3857	4102
TR71057_c2_g3	TGGCACTCATTCACTTAGCG	60.011	20	TTTTTGAATGCTGATGGCTG	59.809	20	220	412	631	TGGCACTCATTCACTTAGCG	60.011	20	TTGGTTGTGTCATGAGGTGG	60.416	20	244	412	655	TGGCACTCATTCACTTAGCG	60.011	20	TGGTTGGTTGTGTCATGAGG	60.416	20	247	412	658
TR23133_c0_g1	ATGTCACTGCCATGCTCAAG	59.862	20	AATAAACCGCACATTGCACA	59.999	20	257	1312	1568	CTGTGGGGCTGTAGGTGTTT	60.028	20	AGTGCCATATGACCCCAAAA	60.192	20	239	1287	1525	CTGTGGGGCTGTAGGTGTTT	60.028	20	AAGTGCCATATGACCCCAAA	60.192	20	240	1287	1526
TR23133_c0_g1	TGTGCAATGTGCGGTTTATT	59.999	20	TGCTCTAGACCTGTTGTTCCC	59.343	21	134	1549	1682	TTGTGCAATGTGCGGTTTAT	59.999	20	TGCTCTAGACCTGTTGTTCCC	59.343	21	135	1548	1682	ATTGTGCAATGTGCGGTTTA	59.999	20	TGCTCTAGACCTGTTGTTCCC	59.343	21	136	1547	1682
TR31192_c0_g2	TCAACAAGGTGAACGAGACG	59.873	20	TAAAGCGCATCAGTGTGGAG	60.011	20	265	270	534	TCAACAAGGTGAACGAGACG	59.873	20	GACTGGAGCTCTTCCTGTGG	59.986	20	214	270	483	TCAACAAGGTGAACGAGACG	59.873	20	CTGGAGCTCTTCCTGTGGAC	59.986	20	212	270	481
TR31192_c0_g2	AGAGCGTTACACGGGCTTTA	59.904	20	TGAGGAGGAGGAGAAGACGA	60.064	20	188	693	880	GAGCGTTACACGGGCTTTAG	59.904	20	TGAGGAGGAGGAGAAGACGA	60.064	20	187	694	880	CGTTACACGGGCTTTAGGAA	60.124	20	TGAGGAGGAGGAGAAGACGA	60.064	20	184	697	880
TR31192_c0_g2	TCGTCTTCTCCTCCTCCTCA	60.064	20	AAAGCGATGGAGAAAAAGCA	59.96	20	244	861	1104	TCGTCTTCTCCTCCTCCTCA	60.064	20	CAAAGCGATGGAGAAAAAGC	59.96	20	245	861	1105	TCCTCTTCTCCTCCTCCTCC	59.883	20	CAAAGCGATGGAGAAAAAGC	59.96	20	215	891	1105
TR9831_c0_g1	TTTTAATTTGCCATTGGCTC	57.778	20	AACGTTTTGTGAATTACGTACTCG	59.551	24	247	2438	2684	TTTTAATTTGCCATTGGCTCT	58.751	21	AACGTTTTGTGAATTACGTACTCG	59.551	24	247	2438	2684	TTTTAATTTGCCATTGGCTC	57.778	20	CGTTTTGTGAATTACGTACTCG	57.484	22	245	2438	2682
TR67493_c0_g1	AAAATAAAGGCACCACGCAC	60.003	20	TCCACTGTCTGTCCAGCATC	59.827	20	260	183	442	CGCACAAGACAAACAGGAAA	59.881	20	TCCACTGTCTGTCCAGCATC	59.827	20	245	198	442	ACCACGCACAAGACAAACAG	59.794	20	TCCACTGTCTGTCCAGCATC	59.827	20	249	194	442
TR9760_c0_g2	AGTGGATGTTTGCAGCTCAG	59.037	20	TTTCTTTCGCAAAGCCACTT	59.996	20	239	17	255	AGTGGATGTTTGCAGCTCAG	59.037	20	TATAACAAACGCACGCAGGA	60.273	20	159	17	175	AGTGGATGTTTGCAGCTCAG	59.037	20	TGGTCACACAAATCAGCACA	59.705	20	270	17	286
TR9760_c0_g2	GAAGTGGCTTTGCGAAAGAA	60.502	20	TCCTAACGCTGCTCACACTG	60.199	20	133	235	367	CCTGCGTGCGTTTGTTATAG	59.392	20	TCCTAACGCTGCTCACACTG	60.199	20	211	157	367	TGTGCTGATTTGTGTGACCA	59.705	20	CTGTCCTGATGGATTCTGGC	60.622	20	256	267	522
TR43171_c2_g1	TCAGCGATCTCCTTCTGACA	59.656	20	CAGGATCCGGAAAATGAAGA	60.006	20	250	5	254	TCAGCGATCTCCTTCTGACA	59.656	20	AGACGCCCAGTTCATTTTTG	60.11	20	163	5	167	TCAGCGATCTCCTTCTGACA	59.656	20	CCGGAAAATGAAGAGGACAG	59.665	20	244	5	248
TR20868_c5_g1	CCCACCACCAAACCTAGTGA	60.801	20	CCCACCACCAAACCTAGTGA	60.801	20	200	4088	4287	CCCACCACCAAACCTAGTGA	60.801	20	TCCCACCACCAAACCTAGTG	60.801	20	201	4088	4288	TCCCACCACCAAACCTAGTG	60.801	20	CCCACCACCAAACCTAGTGA	60.801	20	201	4087	4287
TR89975_c0_g1	GCCCTTCAGAGGTGTGACAT	60.12	20	GTTGTGTTGTCTGGTCGGTG	60.047	20	182	203	384	GTGTACCTGAGGGAGCCTGA	60.261	20	GTTGTGTTGTCTGGTCGGTG	60.047	20	226	159	384	ATGTGAAGGTCGCTCCACTC	60.269	20	GTTGTGTTGTCTGGTCGGTG	60.047	20	153	232	384
TR48869_c0_g4	ATTTTCTCCATTGATTGGGC	58.835	20	GGCGTACCGTTTCTTCATGT	60	20	202	8	209	TCATTTTCTCCATTGATTGGG	59.748	21	GGCGTACCGTTTCTTCATGT	60	20	204	6	209	ATTTTCTCCATTGATTGGGC	58.835	20	GCTTCCTCTGCTTCAGGATG	60.096	20	109	8	116
TR3773_c3_g1	AGTGCGAAAGGGGCTAAAAT	60.095	20	TTGCAGAGATTTGGGAAACA	59.247	20	171	139	309	AGTGCGAAAGGGGCTAAAAT	60.095	20	TGTTTGCAGAGATTTGGGAA	59.247	20	174	139	312	AGTGCGAAAGGGGCTAAAAT	60.095	20	CATGTTTGCAGAGATTTGGG	59.123	20	176	139	314
TR3773_c3_g1	GGTGAGTAGGGCTCACGGTA	60.134	20	TCAAGTTTGGTCTCTCTCCACTT	59.42	23	150	2662	2811	GGGCTAGTGGTTGAGGAACA	60.111	20	CTGATCAAGTTTGGTCTCTCTCC	59.379	23	102	2714	2815	GGGCTAGTGGTTGAGGAACA	60.111	20	TGATCAAGTTTGGTCTCTCTCC	58.377	22	101	2714	2814
TR36884_c0_g1	TATTCCCAAGGACGTTCTCC	58.981	20	TTCCCAGAATTCCTTGCATC	60.014	20	227	1072	1298	CTATTCCCAAGGACGTTCTCC	59.948	21	TTCCCAGAATTCCTTGCATC	60.014	20	228	1071	1298	TATTCCCAAGGACGTTCTCC	58.981	20	AGGAGTTTGGGGAGACGATT	59.935	20	117	1072	1188
TR36468_c0_g1	CTCCCTGTTCGCATTTGATT	60.074	20	CACACACTCACAAATACTCACTCA	57.875	24	199	2312	2510	CTCCCTGTTCGCATTTGATT	60.074	20	CTCACACACACTCACAAATACTCA	57.875	24	203	2312	2514	AGGTGTTTGTGCGCTTCTTT	59.92	20	CACACACTCACAAATACTCACTCA	57.875	24	163	2348	2510
TR37083_c3_g2	GACACATACACACCGTTGGC	59.887	20	TCTCTTATTGAAGCAGCACCA	58.663	21	263	843	1105	GATGGTCGGCCATGTTATTC	60.163	20	TCTCTTATTGAAGCAGCACCA	58.663	21	216	890	1105	AAATTAATTGCGGTCGATGG	59.795	20	TCTCTTATTGAAGCAGCACCA	58.663	21	231	875	1105
TR37083_c3_g2	CAGCTATACTGCTTTGCCGA	59.23	20	CAGATGACTTTTGTTTTGGAAGG	60.022	23	266	1458	1723	TCAGCTATACTGCTTTGCCG	59.23	20	CAGATGACTTTTGTTTTGGAAGG	60.022	23	267	1457	1723	ACTGCTTTGCCGAACAGCTA	61.099	20	CAGATGACTTTTGTTTTGGAAGG	60.022	23	259	1465	1723
TR62844_c0_g1	GGGGGAGAAAGATAGAAAGAGA	57.977	22	ATAAAAGCATCCGTGTTGCC	59.967	20	188	1	188	GGGGGAGAAAGATAGAAAGAGA	57.977	22	GTCCGGCCGTTACTTAATCA	59.96	20	210	1	210	GGGGGAGAAAGATAGAAAGAGA	57.977	22	TGTCCGGCCGTTACTTAATC	59.96	20	211	1	211
TR62844_c0_g1	AGCATCATAGCCTGGTTTGG	60.096	20	TTTTACGAAGGTTTGGAGCG	60.236	20	262	2293	2554	ATCATAGCCTGGTTTGGCTG	60.096	20	TTTTACGAAGGTTTGGAGCG	60.236	20	259	2296	2554	CATCATAGCCTGGTTTGGCT	60.096	20	TTTTACGAAGGTTTGGAGCG	60.236	20	260	2295	2554
TR22686_c0_g2	CTCTCTTAAACACTCACGTACACAC	57.275	25	GCGCTTCTTAAATGTCTGCC	59.988	20	268	0	267	CTCTCTTAAACACTCACGTACACAC	57.275	25	GAATATTCGGCTAGAGCCCC	60.026	20	203	0	202	CTCTCTTAAACACTCACGTACACAC	57.275	25	TAAATGTCTGCCTTCCCCAG	60.066	20	260	0	259
TR50643_c1_g1	CTGCTGCTGCTGTTTCTGTC	59.929	20	CATCACGGTGAGATTCATGC	60.08	20	247	126	372	CTGCTGCTGCTGTTTCTGTC	59.929	20	GTTGATCATCAGCCATCACG	60.08	20	260	126	385	GGTTTATGCGTCCGAATCTG	60.469	20	GTTGATCATCAGCCATCACG	60.08	20	190	196	385
TR50643_c1_g1	ATAAAGACCAGCCAACCGTG	59.993	20	TTTACCTCAGGCTGGCACTT	59.875	20	229	4943	5171	ATAAAGACCAGCCAACCGTG	59.993	20	TGCACAGACACGTCATTCAA	59.868	20	175	4943	5117	GGTTTTGATTGGCTGGAGAA	60.051	20	ATTTTTGCTGCACAGACACG	59.911	20	202	4924	5125
TR1492_c3_g2	AGAACACCTCATCTGTCCCG	60.112	20	TTCAGTCCTTGCTGCTCTCA	59.855	20	254	3701	3954	TGTTTATGGACCCGTGGACT	60.232	20	ACTTGTGGGATCCTGTTTGC	59.973	20	108	3879	3986	GGCCAAACAGAGACTTGGAA	60.232	20	ACTTGTGGGATCCTGTTTGC	59.973	20	198	3789	3986
TR1492_c3_g2	TTCCAGTTGCATGCATTGTT	60.119	20	TGTCCCGTGTAAGTAATGCG	59.609	20	231	4201	4431	TCCAGTTGCATGCATTGTTT	60.119	20	CACCCAGGCAGTTAATGTGA	59.566	20	158	4202	4359	TCCAGTTGCATGCATTGTTT	60.119	20	TCACCCAGGCAGTTAATGTG	59.566	20	159	4202	4360
TR1492_c3_g2	AGGCAGCACCAATTACCCTA	59.592	20	TGAAATGAAAACAAAACAATGG	57.604	22	278	5091	5368	AGGCAGCACCAATTACCCTA	59.592	20	AATGAAATGAAAACAAAACAATGG	59.212	24	280	5091	5370	AGGCAGCACCAATTACCCTA	59.592	20	ATGAAATGAAAACAAAACAATGG	57.971	23	279	5091	5369
TR1492_c3_g2	ACAAAAGGTGTTGCCTGGAG	60.149	20	AGCTCAAATGTCAGGCTGGT	59.874	20	153	5383	5535	AGACAAAAGGTGTTGCCTGG	60.149	20	AGCTCAAATGTCAGGCTGGT	59.874	20	155	5381	5535	AAAAGGTGTTGCCTGGAGAA	59.711	20	AGCTCAAATGTCAGGCTGGT	59.874	20	151	5385	5535
TR1492_c3_g2	TGTGAGCCCCTTAGGACACT	59.721	20	CATGGCATGATGGTATGGAT	59.03	20	196	5679	5874	CTGTGAGCCCCTTAGGACAC	59.721	20	CATGGCATGATGGTATGGAT	59.03	20	197	5678	5874	CAAATCAAGTGCAACTGCTCA	60.042	21	GTTCCATTGTTTCGATTCGG	60.309	20	226	5770	5995
TR90827_c0_g3	TGCGGGTGTGTATGAGTGTT	60.032	20	TGTGTCCACTCTCCTCAACG	59.864	20	180	25	204	TGCGGGTGTGTATGAGTGTT	60.032	20	CTCAACGTTCTCACGCTCTG	59.77	20	167	25	191	TGCGGGTGTGTATGAGTGTT	60.032	20	GGGCTCTTTTCAACCAGTGA	60.232	20	278	25	302
TR90827_c0_g3	GAAGCCAGTTATCTTGCCCA	60.214	20	CTCACACACCGAGTGCAAAC	60.357	20	252	1900	2151	TGAAGCCAGTTATCTTGCCC	60.214	20	CTCACACACCGAGTGCAAAC	60.357	20	253	1899	2151	TCCGACATCTGCTACCATCA	60.225	20	CTCACACACCGAGTGCAAAC	60.357	20	216	1936	2151
TR1491_c1_g1	AAAGAGAACGAGCGATTGGA	59.955	20	GCAACAATTAGGCCTTTGGA	60.074	20	234	3	236	GAAAGAGAACGAGCGATTGG	59.955	20	GCAACAATTAGGCCTTTGGA	60.074	20	235	2	236	AAAGAGAACGAGCGATTGGA	59.955	20	AGCCAATGCATATCCTCAGC	60.207	20	171	3	173
TR1491_c1_g1	ATCGATTGTCAGAACCGAGG	60.073	20	GGGGAGGAAATACAACAACG	59.288	20	258	88	345	TCCAAAGGCCTAATTGTTGC	60.074	20	GGGGAGGAAATACAACAACG	59.288	20	129	217	345	ATCGATTGTCAGAACCGAGG	60.073	20	GCTGGTAAAGAAACAGGGGA	59.17	20	273	88	360
TR1491_c1_g1	AGCACTGCATCCACTTACCC	60.142	20	CATCACCCCACAGAGGTTTT	59.82	20	268	6436	6703	AGCACTGCATCCACTTACCC	60.142	20	CTTCCCTCATCCCATAACCA	59.744	20	190	6436	6625	CATACCACCGTCGTAGGGAG	60.388	20	ATATGTCCCCACAGTCTGGC	59.81	20	236	6527	6762
TR60656_c0_g1	CGTGTGCAGGATCAGTGTCT	59.897	20	CAACACAAGGAACGCAGAGA	60.025	20	172	10	181	CGTGTGCAGGATCAGTGTCT	59.897	20	CGTTCAGCGTTCAAACAGAA	60.027	20	204	10	213	CGTGTGCAGGATCAGTGTCT	59.897	20	TCAGCGTTCAAACAGAAACG	60.027	20	201	10	210
TR60656_c0_g1	TGCAATGCAAATGTGTGTC	57.513	19	CGTCCATCCATACATCCCAT	60.426	20	247	1691	1937	GACAGGATTCGTCTGTCGGT	60.12	20	CATTTGTTCTGGAAAACAAGACA	59.164	23	246	1518	1763	TGCAATGCAAATGTGTGTC	57.513	19	TACATCCCATGCCAATAGGG	60.544	20	237	1691	1927
TR60656_c0_g1	CCCTATTGGCATGGGATGTA	60.544	20	CACCAGCTGTCCTTCCATCT	60.261	20	155	1908	2062	GATCGGCAGAAAATTGGATG	60.414	20	TCATTATCCATCCACCCACC	60.404	20	125	1954	2078	GATCGGCAGAAAATTGGATG	60.414	20	ATTATCCATCCACCCACCAG	59.483	20	123	1954	2076
TR15705_c3_g1	TGAGCGTGTGATTGTGTGTG	60.373	20	AAGTAGGTCGGATTGATCCTAGA	58.31	23	202	3	204	TGTGAGCGTGTGATTGTGTG	60.373	20	AAGTAGGTCGGATTGATCCTAGA	58.31	23	204	1	204	GAGCGTGTGATTGTGTGTGA	59.27	20	AAGTAGGTCGGATTGATCCTAGA	58.31	23	201	4	204
TR15705_c3_g1	GTATTTTAATTCCGTGGCGG	59.323	20	AACTGCTCCGGCTGTTTTTA	59.883	20	206	389	594	GGCGGAAGCTTCAAAACTCT	60.875	20	AACTGCTCCGGCTGTTTTTA	59.883	20	191	404	594	GTATTTTAATTCCGTGGCGG	59.323	20	CGTCGACATCAGTGTGAAGC	60.473	20	233	389	621
TR15705_c3_g1	TGTCAGCTCCAGGTTCACTG	60.022	20	GGAAACTGCAGAACCACCAT	59.973	20	204	3284	3487	TGTCAGCTCCAGGTTCACTG	60.022	20	AATCCACTCTGATGTTCGGG	59.927	20	140	3284	3423	CACTGCTCTGCTGTCAGCTC	60.08	20	GGAAACTGCAGAACCACCAT	59.973	20	215	3273	3487
TR65158_c0_g2	CAGGCCAGATCTGATTCTCA	58.905	20	TGATTTTACAGGCTTTGGGC	60.074	20	213	308	520	CAGGCCAGATCTGATTCTCA	58.905	20	TCGATGCATGGCTACTGTGT	60.296	20	169	308	476	CAGGCCAGATCTGATTCTCA	58.905	20	GCAATGGCTTTTGTTTCTCC	59.691	20	261	308	568
TR65158_c0_g2	TTATCCTTCACCGATGAGCC	60.036	20	TGTATGGCTGTTCAATGGGA	59.924	20	271	3716	3986	TTATCCTTCACCGATGAGCC	60.036	20	ATGACTGAGGCACTGGGAAT	59.535	20	154	3716	3869	CACCGATGAGCCATTATTGA	59.499	20	TGTATGGCTGTTCAATGGGA	59.924	20	263	3724	3986
TR65158_c0_g2	TCCCATTGAACAGCCATACA	59.924	20	TTCATGGTGTAACCCCACCT	60.088	20	214	3967	4180	TCCCATTGAACAGCCATACA	59.924	20	CATGGTGTAACCCCACCTCT	59.697	20	212	3967	4178	AATTTCCCATTGAACAGCCA	60.309	20	TTCATGGTGTAACCCCACCT	60.088	20	218	3963	4180
TR35012_c0_g3	TGTGCGAGACAAACTTGCAT	60.459	20	AGGCCCAGGACATAGACAGA	59.679	20	270	6	275	AAGCAGCATCTCCAATGTGA	59.399	20	CTGGCCTTTCCTCTACCACA	60.246	20	206	119	324	TGTGCGAGACAAACTTGCAT	60.459	20	AAAGGCCCAGGACATAGACA	59.55	20	272	6	277
TR43171_c14_g27	AAGGGATGGATTGTGATGGA	60.135	20	TCAGACCAGAGCAATAATCTCG	59.476	22	256	1017	1272	CGTTATTGGATGCCTCTGGT	59.955	20	CAGAGCAATAATCTCGTTTGGA	59.361	22	172	1095	1266	AAGGGATGGATTGTGATGGA	60.135	20	CAGAGCAATAATCTCGTTTGGA	59.361	22	250	1017	1266
TR23462_c2_g3	CAAAGCCAAGCTGCTTTTTC	60.131	20	AGGCATCATTTGATTGCAGA	59.23	20	261	3908	4168	CAAAGCCAAGCTGCTTTTTC	60.131	20	GGCATCATTTGATTGCAGAC	59.082	20	260	3908	4167	ATCAAACAAAGCCAAGCTGC	60.395	20	AGGCATCATTTGATTGCAGA	59.23	20	267	3902	4168
TR69805_c0_g2	TTGTACATGAATGGTGCTGGA	59.98	21	TGGATTGACCAAAAGCACTG	59.691	20	200	553	752	CATGAATGGTGCTGGACAGT	59.551	20	TTTTGGATTGACCAAAAGCAC	59.967	21	198	558	755	TGTACATGAATGGTGCTGGA	58.486	20	TGGATTGACCAAAAGCACTG	59.691	20	199	554	752
TR6792_c0_g5	GAGCCAGCTATCCCACAAAC	59.7	20	TTCCGTGGATCAGGTTCTTC	60.05	20	215	2182	2396	GTTCTGGATAAGAGCCACCG	59.694	20	TTCCGTGGATCAGGTTCTTC	60.05	20	274	2123	2396	GGGTCAGGGAATGTTCACAC	60.223	20	CTGCACCATGATGTGCTCTT	59.862	20	226	2032	2257
TR6792_c0_g5	ACTATGGGATGTTCGTTCGC	59.962	20	GTGGAAGAGCACATCACACG	60.319	20	222	3802	4023	GTGACCTGTCCTTCAGGGAA	60.088	20	GTGGAAGAGCACATCACACG	60.319	20	241	3783	4023	TGACCTGTCCTTCAGGGAAC	60.088	20	GTGGAAGAGCACATCACACG	60.319	20	240	3784	4023
TR6792_c0_g5	GGACGCTAGTGTTCATGGGT	59.997	20	TGAGCTTCTGCGTTTCCTTT	60.132	20	238	4034	4271	GGACGCTAGTGTTCATGGGT	59.997	20	TTGAGCTTCTGCGTTTCCTT	60.132	20	239	4034	4272	GGACGCTAGTGTTCATGGGT	59.997	20	ACAAACACCTTCACTCGGCT	59.769	20	162	4034	4195
TR63308_c3_g1	TAATTGGCTGGGCTGTAACC	59.96	20	AAGCCCATGCTTACCAAATG	59.96	20	239	2879	3117	CATGCTGCAGTTCAGACGTT	60.056	20	AAGCCCATGCTTACCAAATG	59.96	20	260	2858	3117	TAATTGGCTGGGCTGTAACC	59.96	20	CCATGCTTACCAAATGCTCA	59.688	20	235	2879	3113
TR63308_c3_g1	ATTTCCTGATTGATGCCGAG	60.036	20	CCTGGTGTTCCTTGTGTGTG	60.039	20	256	3262	3517	AGACCACCCCATTTCATCTG	59.779	20	CCTGGTGTTCCTTGTGTGTG	60.039	20	236	3282	3517	ATTTCCTGATTGATGCCGAG	60.036	20	TTGTGTGTGTTGCACAGGAA	59.751	20	245	3262	3506
TR59201_c2_g1	CCAGAAAGCACTTTGCTGAAA	60.54	21	GTAAGGTCTGGGAAAAGCCC	59.94	20	212	943	1154	CCAGAAAGCACTTTGCTGAAA	60.54	21	TCGTAAGGTCTGGGAAAAGC	59.312	20	214	943	1156	CCAGAAAGCACTTTGCTGAAA	60.54	21	CGTAAGGTCTGGGAAAAGCC	60.977	20	213	943	1155
TR59201_c2_g1	CGTGAAGAGAACTCCAAGCA	59.161	20	AACTTCCCCTGACAAACACG	60.005	20	217	8066	8282	CGTGAAGAGAACTCCAAGCA	59.161	20	GAGGAAGAGCTGGAGGAGGT	59.952	20	157	8066	8222	CGTGAAGAGAACTCCAAGCA	59.161	20	AGAGGAAGAGCTGGAGGAGG	60.088	20	158	8066	8223
TR59201_c2_g1	TACAGGTGTCCTGCGAATCA	60.263	20	TTGGGTTTAAAAATCAGCCG	59.937	20	234	8536	8769	TACAGGTGTCCTGCGAATCA	60.263	20	CAGCCGTTCCTGAATCATTT	60.074	20	220	8536	8755	TACAGGTGTCCTGCGAATCA	60.263	20	TCTCACGAATGAACCGATGA	60.201	20	271	8536	8806
TR59201_c2_g1	AAGATCTACCCAGCCCACCT	59.957	20	ATCCGCTGAAAATGAACCAC	59.939	20	202	8768	8969	AAGATCTACCCAGCCCACCT	59.957	20	ACCATCCGCTGAAAATGAAC	59.939	20	205	8768	8972	CGGCTGATTTTTAAACCCAA	59.937	20	ACCATCCGCTGAAAATGAAC	59.939	20	223	8750	8972
TR65232_c1_g2	CTGCTCGTGGGTTGGATATT	59.955	20	TCTTCCCTTTCCCTCCCTTA	60.004	20	276	1808	2083	CTGCTCGTGGGTTGGATATT	59.955	20	CTCCCTTAAAGCGGGATTTC	60.034	20	264	1808	2071	CTGCTCGTGGGTTGGATATT	59.955	20	CTGAACCAGGGATTCTGCAT	60.073	20	244	1808	2051
TR40467_c12_g2	TAAAAGAGGTTGGGTCGTGC	60.11	20	GCTAAAAGCGACATGAAGGC	59.988	20	254	1414	1667	TAAAAGAGGTTGGGTCGTGC	60.11	20	TGGACACATTGGCACATCTT	59.967	20	176	1414	1589	AGCCTACTGCTGAGACGGAA	60.156	20	GCTAAAAGCGACATGAAGGC	59.988	20	224	1444	1667
TR52965_c0_g1	CTGATGATGGAGGACGAGGT	60.072	20	GCAGAACATGTGGGTCTCCT	60.12	20	203	155	357	CTGATGATGGAGGACGAGGT	60.072	20	TCTGTGCAGAACATGTGGGT	60.162	20	208	155	362	CTGATGATGGAGGACGAGGT	60.072	20	CTGTGCAGAACATGTGGGTC	60.162	20	207	155	361
TR52965_c0_g1	CAGAGCTGTGTGAGCGAGAG	60.072	20	ACTGAGCACTTCCTCCTCCA	59.986	20	110	635	744	CAGAGCTGTGTGAGCGAGAG	60.072	20	CGACTGAGCACTTCCTCCTC	60.135	20	112	635	746	AGGACGTCATGGATCAAACC	59.786	20	CTGAGCACTTCCTCCTCCAC	59.986	20	235	509	743
TR51922_c0_g1	CATGAAAAAGTAGTGCCCTCG	59.755	21	TACCCAGTGGACAATCTCCC	59.779	20	204	223	426	CATGAAAAAGTAGTGCCCTCG	59.755	21	AACACAGCAATGCAACTGGA	60.31	20	268	223	490	CATGAAAAAGTAGTGCCCTCG	59.755	21	CTGGATTCTTTCCAACGGAC	59.526	20	253	223	475
TR25446_c1_g1	GATGGACAGACGCTCACTCA	59.988	20	ACAACACACACATGCACCCT	59.922	20	146	764	909	TGATGGACAGACGCTCACTC	59.988	20	ACAACACACACATGCACCCT	59.922	20	147	763	909	GATGGACAGACGCTCACTCA	59.988	20	CGGTGAAAGCTAGGGTCTTG	59.869	20	170	764	933
TR23155_c2_g1	ATATACTCCCCACCCCCAAA	60.258	20	TTTCATGTCTGGTCAATGTCG	59.556	21	208	526	733	AATATACTCCCCACCCCCAA	60.258	20	TTTCATGTCTGGTCAATGTCG	59.556	21	209	525	733	TATACTCCCCACCCCCAAAT	60.258	20	TTTCATGTCTGGTCAATGTCG	59.556	21	207	527	733
TR23155_c2_g1	TCACAATGCTTGCAATGAAAA	60.244	21	TGGGAAGCTGGGAAGATATG	60.029	20	210	952	1161	TCACAATGCTTGCAATGAAAA	60.244	21	GTTTTTGGCAAGACGGAGAG	59.853	20	246	952	1197	TCACAATGCTTGCAATGAAAA	60.244	21	TTTGGGAAGCTGGGAAGATA	59.64	20	212	952	1163
TR23155_c2_g1	CATATCTTCCCAGCTTCCCA	60.029	20	CCCCTTTGTTTTGTAAAGCG	59.62	20	125	1142	1266	CATATCTTCCCAGCTTCCCA	60.029	20	TGGTGAAATGATGTGTTCCC	59.193	20	142	1142	1283	CATATCTTCCCAGCTTCCCA	60.029	20	ACATGCCCCGATTTGTTAAT	59.162	20	104	1142	1245
TR23155_c2_g1	AACACTGTGATGTTGCGTCTG	59.81	21	CGTAATCTTTTGCAATACCTCAA	58.39	23	280	1480	1759	AAAAGCAAATAAGCATGACAAAAA	59.278	24	TGTGTGCTTTCTGACTGACG	58.567	20	189	1589	1777	CACTGTGATGTTGCGTCTGT	58.263	20	CGTAATCTTTTGCAATACCTCAA	58.39	23	278	1482	1759
TR16997_c8_g1	TTCCCTTTTTCCATGAGTGG	59.903	20	GTGCACACGCTTCAGAGCTA	60.356	20	261	10	270	TTCCCTTTTTCCATGAGTGG	59.903	20	GCACGTGTCACACTTTCAGG	60.357	20	280	10	289	TTCCCTTTTTCCATGAGTGG	59.903	20	CGTGTCACACTTTCAGGTGC	60.357	20	277	10	286
TR16997_c8_g1	TGAAACCAGCTTTGTGCAAC	59.888	20	CAATGCAAAATGTGGGCATA	60.334	20	249	928	1176	TGAAACCAGCTTTGTGCAAC	59.888	20	TTCACAATGCAAAATGTGGG	60.357	20	253	928	1180	TGAAACCAGCTTTGTGCAAC	59.888	20	AATGTGGGCATACTGCACTG	59.596	20	241	928	1168
TR16997_c8_g1	TGGTGAGGAAAATGTGACCA	59.935	20	TGGAAAGCAAACTCGAGACA	59.566	20	147	1508	1654	TGGTGAGGAAAATGTGACCA	59.935	20	CATGTTGGAAAGCAAACTCG	59.317	20	152	1508	1659	ACCATTGCTTCGAATGTGTG	59.572	20	TGGAAAGCAAACTCGAGACA	59.566	20	131	1524	1654
TR52291_c0_g1	TGTTTGCGCTCGTGTTTTTA	60.424	20	CACAGCTGAGTCAAACAAAAATG	59.836	23	223	1416	1638	GCGCTCGTGTTTTTATGATG	59.329	20	CACAGCTGAGTCAAACAAAAATG	59.836	23	218	1421	1638	CAGTATGTGTTTGCGCTCGT	59.935	20	AAACACAGCTGAGTCAAACAAAA	58.985	23	233	1409	1641
TR22088_c1_g2	GCAATCAGTTTGGCCTGTTT	60.118	20	CCAGTAGCCCACAAGACCAT	59.989	20	150	3207	3356	GCAATCAGTTTGGCCTGTTT	60.118	20	TTCCCAGTAGCCCACAAGAC	60.111	20	153	3207	3359	GCAATCAGTTTGGCCTGTTT	60.118	20	CTTCCCAGTAGCCCACAAGA	60.246	20	154	3207	3360
TR22088_c1_g2	TGCATACTTTCTCAACCCCC	59.933	20	TGTTGACGAACCTCAGCAAG	60.025	20	234	3440	3673	TGCATACTTTCTCAACCCCC	59.933	20	CAACCGTTCAGCTCAACAAA	59.881	20	192	3440	3631	TGCATACTTTCTCAACCCCC	59.933	20	ATCTGTCAAAATGCCCAACC	59.797	20	207	3440	3646
TR62450_c0_g1	CTTTCGTCCAGCCTCTTCAG	60.126	20	CCTGGAACTCAAACGGAGAA	60.224	20	139	1141	1279	CTTTCGTCCAGCCTCTTCAG	60.126	20	TTGGAGCCTGGAACTCAAAC	60.232	20	145	1141	1285	CTTTCGTCCAGCCTCTTCAG	60.126	20	GTTGGAGCCTGGAACTCAAA	60.232	20	146	1141	1286
TR56258_c1_g1	GTGTTCTTGGACGGAGCATT	60.119	20	TCATGAATATGGTTATGGCCC	59.498	21	270	930	1199	AGGGCTGTGTGTTCTTGGAC	60.159	20	TCATGAATATGGTTATGGCCC	59.498	21	278	922	1199	TTCTTGGACGGAGCATTTTC	60.192	20	TCATGAATATGGTTATGGCCC	59.498	21	267	933	1199
TR59221_c2_g2	GCCGCTTTACTTTACATGGC	59.748	20	GGCATTTGCATCAGCTTTTT	60.217	20	166	2084	2249	GCCGCTTTACTTTACATGGC	59.748	20	GCGTGCTTTTGAGTTGGATT	60.257	20	273	2084	2356	GCCGCTTTACTTTACATGGC	59.748	20	CAGTCTGGAAACACGGTGAA	59.72	20	201	2084	2284
TR59221_c2_g2	AATCCAACTCAAAAGCACGC	60.257	20	GTGCCTCCTTTAGCAACAGC	60.022	20	169	2337	2505	GCCCACAAGCTGAACACTTT	60.299	20	GTGCCTCCTTTAGCAACAGC	60.022	20	259	2247	2505	AGTGAAGCAAAATGGCGACT	59.882	20	CGTTCACTTCTTCCACCCTC	59.697	20	136	2414	2549
TR37789_c1_g1	TCACTGAGCCCTTGTATCCG	61.196	20	TCCCCGTTAAAAATCAGAGG	59.016	20	258	2175	2432	TCACTGAGCCCTTGTATCCG	61.196	20	CCCCGTTAAAAATCAGAGGA	59.016	20	257	2175	2431	TCACTGAGCCCTTGTATCCG	61.196	20	TTCCCCGTTAAAAATCAGAGG	60.291	21	259	2175	2433
TR38233_c1_g1	CCCCTCTTGAAGGAGGTTTC	60.045	20	TCAATCCCCATCTCTTCCTG	60.003	20	132	1269	1400	CCCCTCTTGAAGGAGGTTTC	60.045	20	CAATCCCCATCTCTTCCTGA	60.003	20	131	1269	1399	TCCCCTCTTGAAGGAGGTTT	60.045	20	TCAATCCCCATCTCTTCCTG	60.003	20	133	1268	1400
TR66564_c5_g1	ATGTTGGACAACCAACAGCA	60.008	20	CACGCATTAAGCTTGACACAA	59.926	21	110	1221	1330	GGACAACCAACAGCAGTTCA	59.726	20	CACGCATTAAGCTTGACACAA	59.926	21	105	1226	1330	ATGTTGGACAACCAACAGCA	60.008	20	CACGCATTAAGCTTGACACA	58.501	20	110	1221	1330
TR74165_c8_g1	GAATTATCCAAGGGGGCATT	59.984	20	TAGATTCCCGGTTTGCTCTG	60.206	20	228	344	571	AATTATCCAAGGGGGCATTC	59.984	20	TAGATTCCCGGTTTGCTCTG	60.206	20	227	345	571	GCCCTTTTCCCAACCAGTAT	60.187	20	TAGATTCCCGGTTTGCTCTG	60.206	20	257	315	571
TR47320_c0_g2	GCCAAGGAAATGTGTGTGTG	60.008	20	AACGGGTCTCTGTGTAACCG	60.028	20	270	241	510	TGACTGATTCACTTGCAGCC	59.992	20	AACGGGTCTCTGTGTAACCG	60.028	20	217	294	510	GACTGATTCACTTGCAGCCA	59.992	20	AACGGGTCTCTGTGTAACCG	60.028	20	216	295	510
TR50809_c0_g1	GATACAGCCATGCCTTTCGT	60.103	20	ACATCGCAAACACCAACAAA	60.011	20	117	835	951	TCATAACGCAACCTTTGCAG	59.872	20	ACATCGCAAACACCAACAAA	60.011	20	198	754	951	GATACAGCCATGCCTTTCGT	60.103	20	GCTCCCCTTATACATCGCAA	60.06	20	128	835	962
TR34342_c0_g2	GAGCCTGAATATTTGGGTGAA	59.033	21	TTCGAGTGTGTGATGCATTG	59.248	20	247	1191	1437	GAGCCTGAATATTTGGGTGAA	59.033	21	TGCATTGCATCAATTGTGAG	59.232	20	234	1191	1424	AGAGCCTGAATATTTGGGTGAA	59.966	22	TTCGAGTGTGTGATGCATTG	59.248	20	248	1190	1437
TR34342_c0_g2	GAGCCTGAATATTTGGGTGAA	59.033	21	TTCGAGTGTGTGATGCATTG	59.248	20	247	1191	1437	AGAGCCTGAATATTTGGGTGAA	59.966	22	TTCGAGTGTGTGATGCATTG	59.248	20	248	1190	1437	AGAGCCTGAATATTTGGGTGA	58.659	21	TTCGAGTGTGTGATGCATTG	59.248	20	248	1190	1437
TR1929_c0_g2	CACGGACTCATTTGGGACTT	59.966	20	TAGGAGTTCGAGCCGGAGTA	59.971	20	265	343	607	AGCAATCGCACTCACAACAG	60.056	20	TAGGAGTTCGAGCCGGAGTA	59.971	20	130	478	607	ACAGCAATCGCACTCACAAC	59.912	20	TAGGAGTTCGAGCCGGAGTA	59.971	20	132	476	607
TR40406_c2_g1	TCCCAGTGACATTGGAAACA	59.935	20	TAGAGTCGAGAGCGTGGGAT	59.973	20	261	143	403	TCCCAGTGACATTGGAAACA	59.935	20	CGTAACGGCTGTAGCAAACA	59.934	20	218	143	360	AAGGACGCACACGAAAGACT	59.914	20	CGTAACGGCTGTAGCAAACA	59.934	20	245	116	360
TR40406_c2_g1	CAATGCTGTCGTGGCATATT	59.572	20	AAAGAAGTGTAACCCGAAATATACAG	58.316	26	185	2803	2987	ATCTCGTCCAATGCTGTCGT	60.688	20	AAAGAAGTGTAACCCGAAATATACA	57.462	25	193	2795	2987	CAATGCTGTCGTGGCATATT	59.572	20	AAGAAGTGTAACCCGAAATATACAG	57.136	25	184	2803	2986
TR2990_c0_g1	GCTTCAGACAGCTGGAGAGAA	59.883	21	TGATGCATTCCTGAGCAAAA	60.343	20	245	556	800	GCTTCAGACAGCTGGAGAGAA	59.883	21	TTGATGCATTCCTGAGCAAA	60.343	20	246	556	801	GCTTCAGACAGCTGGAGAGAA	59.883	21	TTTTGATGCATTCCTGAGCA	60.343	20	248	556	803
TR1449_c0_g1	GGGGGATCAGCAGATAACACT	60.342	21	TTCTGGAGCACTGCTTGTTG	60.175	20	254	0	253	GGGGGATCAGCAGATAACACT	60.342	21	TGTTTCTGGAGCACTGCTTG	60.175	20	257	0	256	GGGGGATCAGCAGATAACACT	60.342	21	TTGCTGACCTTTCATCACCA	60.24	20	237	0	236
TR1449_c0_g1	GCAGTGCTCCAGAAACATGA	59.992	20	TTAGTCCCACAACCACGACA	60.001	20	231	240	470	CAACAAGCAGTGCTCCAGAA	60.175	20	TTAGTCCCACAACCACGACA	60.001	20	237	234	470	CAAGCAGTGCTCCAGAAACA	60.175	20	TTAGTCCCACAACCACGACA	60.001	20	234	237	470
TR33075_c0_g2	CTTGATTACTGGGGGACCAA	59.784	20	CCTCTCCGGGTGTCAAAGTA	60.103	20	215	3195	3409	TCTTGATTACTGGGGGACCA	60.309	20	CCTCTCCGGGTGTCAAAGTA	60.103	20	216	3194	3409	TTGATTACTGGGGGACCAAC	59.647	20	CCTCTCCGGGTGTCAAAGTA	60.103	20	214	3196	3409
TR53090_c1_g3	GCTGCAGAATTGACAGTGGA	59.992	20	GAGGCTGAGAGTGCTGACAA	59.288	20	190	865	1054	AGGCATAGTTGCACCAGGTC	60.142	20	GAGGCTGAGAGTGCTGACAA	59.288	20	277	778	1054	GCTGCAGAATTGACAGTGGA	59.992	20	CTGGAGGCTGAGAGTGCTG	59.855	19	193	865	1057
TR19948_c4_g2	GACTGCAATGGCTTTTTGGT	60.118	20	ACACTTACTGCAAGGGCTGG	60.312	20	125	150	274	CGACGCTGAACAACACATTT	59.764	20	ACACTTACTGCAAGGGCTGG	60.312	20	157	118	274	ATCATCGACGCTGAACAACA	60.272	20	ACACTTACTGCAAGGGCTGG	60.312	20	162	113	274
TR19948_c4_g2	TCCAGAAGCATCCAAACACA	60.24	20	ACCGCAGACCACGTTAAGAC	60.179	20	280	2136	2415	TCCAGAAGCATCCAAACACA	60.24	20	GCAGACCACGTTAAGACGCT	60.462	20	277	2136	2412	TCCAGAAGCATCCAAACACA	60.24	20	ACCACGTTAAGACGCTCTGC	60.462	20	273	2136	2408
TR40370_c0_g2	GACAGCAGCAGAGACAGCAG	60.08	20	CTGATCTGGAACAGATTGACAGA	59.343	23	225	785	1009	GACAGCAGCAGAGACAGCAG	60.08	20	TGATCTGGAACAGATTGACAGA	58.287	22	224	785	1008	CGACATGCTGATTAAAGCCA	59.833	20	CTGATCTGGAACAGATTGACAGA	59.343	23	160	850	1009
TR27628_c0_g4	GATAACCGCAGGTTGTCGTT	60	20	CAAATCACACCAGCAGCAGT	59.905	20	259	1434	1692	GATAACCGCAGGTTGTCGTT	60	20	ACAAATCACACCAGCAGCAG	59.905	20	260	1434	1693	AACCGCAGGTTGTCGTTTAC	60.037	20	CAAATCACACCAGCAGCAGT	59.905	20	256	1437	1692
TR72358_c1_g2	GCCCAAGACTTCTGCACATT	60.263	20	TTTGAATTTGCCTCCAAAGG	60.046	20	211	1578	1788	GCCCAAGACTTCTGCACATT	60.263	20	CCTCCAAAGGGGGTTATTTT	59.175	20	201	1578	1778	TTCATGGCCCAAGACTTCTG	61.176	20	TTTGAATTTGCCTCCAAAGG	60.046	20	217	1572	1788
TR74097_c0_g1	CAGGAGTCTAGGGGGAGACC	60.066	20	CGAGTGAGGGAGAGAAGGTG	59.978	20	188	231	418	AAGAGCAGGAGTCTAGGGGG	59.834	20	CGAGTGAGGGAGAGAAGGTG	59.978	20	193	226	418	CAGGAGTCTAGGGGGAGACC	60.066	20	GTGAGGGAGAGAAGGTGTGC	59.841	20	185	231	415
TR74097_c0_g1	TAGAGGAGGGAAGATGCAGG	59.381	20	TTGCATCTTGCACAAGACCT	59.445	20	270	2605	2874	AGAGGAGGGAAGATGCAGGT	60.216	20	CGCTTTTGACCAAAAAGTCA	58.939	20	219	2606	2824	GAGGAGGGAAGATGCAGGTA	59.239	20	TTGCATCTTGCACAAGACCT	59.445	20	268	2607	2874
TR60567_c0_g1	TTTGCAACGCTAACACCAAG	59.911	20	CTGTGTGAGCTGTGCCTCAT	60.055	20	273	753	1025	CTTTTGCAACGCTAACACCA	59.911	20	CTGTGTGAGCTGTGCCTCAT	60.055	20	275	751	1025	TTTGCAACGCTAACACCAAG	59.911	20	TTCTGTGTGAGCTGTGCCTC	60.187	20	275	753	1027
TR48255_c0_g1	TCCGTTCTGTTCCTCCAAAC	60.088	20	GAAAAGATAGACACGGGGCA	60.074	20	209	1193	1401	AGCAAGTGTCCCATCCAAAG	60.111	20	GAAAAGATAGACACGGGGCA	60.074	20	237	1165	1401	CAAGTGTCCCATCCAAAGGT	59.82	20	GAAAAGATAGACACGGGGCA	60.074	20	235	1167	1401
TR92016_c0_g1	CCATGAAGGGATTGAACACC	60.173	20	CTAGAGAACGAGGCACAGGG	60.005	20	225	17	241	TGGATGGACGTCCCAATACT	60.195	20	CTAGAGAACGAGGCACAGGG	60.005	20	191	51	241	GCCATGAAGGGATTGAACAC	60.326	20	CTAGAGAACGAGGCACAGGG	60.005	20	226	16	241
TR66295_c0_g2	GCTCTATGCAGAAATTCGCC	59.951	20	GGAAAACATGGAACATTGGG	60.029	20	189	478	666	GCTCTATGCAGAAATTCGCC	59.951	20	GGGAAAACATGGAACATTGG	60.029	20	190	478	667	GCTCTATGCAGAAATTCGCC	59.951	20	GCAGGAGATCCCCTTAGGTC	60.037	20	278	478	755
TR66295_c0_g2	CATTGCGAGAAGTTTGCTCA	60.134	20	CTGCCAGAACTTTTACCCCA	60.103	20	276	1578	1853	TGCGAGAAGTTTGCTCACTG	60.324	20	CTGCCAGAACTTTTACCCCA	60.103	20	273	1581	1853	CATTGCGAGAAGTTTGCTCA	60.134	20	ATTCCGCATAAAACACCACC	59.691	20	167	1578	1744
TR45196_c0_g1	TGACCTGGGACATGTGTTTG	60.416	20	TGCAGCAATTTTGGATGTTC	59.67	20	269	118	386	CCTGGGACATGTGTTTGACA	60.416	20	TGCAGCAATTTTGGATGTTC	59.67	20	266	121	386	GACCTGGGACATGTGTTTGA	59.367	20	TGCAGCAATTTTGGATGTTC	59.67	20	268	119	386
TR71048_c2_g4	TCAATTCTGCCATTTCACCA	60.049	20	GGGTGTAGGCACACAGAGGT	60.033	20	216	112	327	TCAATTCTGCCATTTCACCA	60.049	20	GAGCTAGCATGGAGAATCCG	59.939	20	188	112	299	TCAATTCTGCCATTTCACCA	60.049	20	GCATGGAGAATCCGGTTTTA	59.901	20	182	112	293
TR62097_c0_g1	ACAGAAACCAAAAGGACCCC	60.204	20	CAGGCTGGTCTCCTCTTCAG	60.127	20	146	743	888	GGAGGGATCGGTCTCTTCTT	59.636	20	CAGGCTGGTCTCCTCTTCAG	60.127	20	207	682	888	CTGGGTGTTTGGCTGACATA	59.566	20	CAGGCTGGTCTCCTCTTCAG	60.127	20	171	718	888
TR29019_c7_g1	ACTTCTAACCGGGCTCCAAT	59.962	20	CCTGGCACGAACTTGGTATT	59.993	20	272	563	834	ACTTCTAACCGGGCTCCAAT	59.962	20	CGTTACGGTCAAATTCCGTT	59.861	20	134	563	696	ACTTCTAACCGGGCTCCAAT	59.962	20	CTTGCACGCGATGAATAAAA	59.842	20	201	563	763
TR29019_c7_g1	TGAAATGGGATCTTTCAGGC	60.014	20	ATAACTGTCTGCAGGCTGGC	60.428	20	237	3601	3837	AGCGGATTTCGGAACTCTTT	60.208	20	AAAGCTCCGATCACACAAGG	60.255	20	250	3753	4002	AGCGGATTTCGGAACTCTTT	60.208	20	ATCACACAAGGCTTGGCTTC	60.263	20	241	3753	3993
TR29019_c7_g1	GAATCTCACCGAGAAGCCAA	60.34	20	CCTCGAACCTACAGCACAAA	58.923	20	262	3962	4223	TTGAATCTCACCGAGAAGCC	60.34	20	CCTCGAACCTACAGCACAAA	58.923	20	264	3960	4223	GAATCTCACCGAGAAGCCAA	60.34	20	CCTCGAACCTACAGCACAAAG	59.921	21	262	3962	4223
TR29019_c7_g1	GTCTTCGGCCCACTGTAAAA	60.11	20	CGATTTATTGGGTTCGTCGT	59.823	20	278	4524	4801	GTCTTCGGCCCACTGTAAAA	60.11	20	ACGATTTATTGGGTTCGTCG	59.823	20	279	4524	4802	TGCTTGTATGGTCACCCTGA	60.112	20	CGATTTATTGGGTTCGTCGT	59.823	20	253	4549	4801
TR40476_c5_g1	CCGCACCTATTTCCACTGAT	59.955	20	CAGTTTGGCAGAGAAAAGCC	59.993	20	202	1439	1640	GCTGTTGGTGGGAAAAGAAA	60.088	20	CAGTTTGGCAGAGAAAAGCC	59.993	20	142	1499	1640	CCGCACCTATTTCCACTGAT	59.955	20	TGGAGAGAGTGAGATGGGCT	59.945	20	157	1439	1595
TR40476_c5_g1	GGCTTTTCTCTGCCAAACTG	59.993	20	CTCCATCCGAGACCATCACT	60.072	20	255	1621	1875	GGCCTCACAATTCAGGTGTT	59.973	20	CTCCATCCGAGACCATCACT	60.072	20	178	1698	1875	GCTTTTCTCTGCCAAACTGC	60.14	20	CTCCATCCGAGACCATCACT	60.072	20	254	1622	1875
TR40476_c5_g1	AGTGATGGTCTCGGATGGAG	60.072	20	GCATAACACACAAAAGCCGA	59.735	20	228	1856	2083	AGTGATGGTCTCGGATGGAG	60.072	20	TGGCATAACACACAAAAGCC	59.59	20	230	1856	2085	AGTGATGGTCTCGGATGGAG	60.072	20	CCAGTGTCACCTTTGGCATA	59.566	20	243	1856	2098
TR36842_c0_g1	ACACCAACGGGCATTACATT	60.118	20	GCACATCACCTTAGCAGCAA	60.019	20	138	1824	1961	GGCCACTCTCTGTGTTGTGA	59.872	20	GCACATCACCTTAGCAGCAA	60.019	20	264	1698	1961	ACACCAACGGGCATTACATT	60.118	20	TAGCAGCAAGCACTCGAGAA	60.035	20	127	1824	1950
TR43220_c6_g1	TGAGGATGAATCACAGCAGC	59.95	20	ATGGTTGTACCGTTTCCTGC	59.859	20	244	34	277	CACAGCAGCTCTTCATCAGC	59.887	20	ATGGTTGTACCGTTTCCTGC	59.859	20	233	45	277	AGCAGCTCTTCATCAGCCTC	59.857	20	ATGGTTGTACCGTTTCCTGC	59.859	20	230	48	277
TR43220_c6_g1	TGCATTCGTCAGAGGATCAG	59.942	20	GGCCGCTAGAATCACCATAG	59.691	20	247	420	666	TGCATTCGTCAGAGGATCAG	59.942	20	AGGCCGCTAGAATCACCATA	59.691	20	248	420	667	CTGCATTCGTCAGAGGATCA	59.942	20	GGCCGCTAGAATCACCATAG	59.691	20	248	419	666
TR71084_c10_g1	TTGAAGTCTTTAATGGCGCA	59.443	20	GTGCATCAGCATCAAAGCAT	59.836	20	246	10	255	TGAAGTCTTTAATGGCGCAG	59.062	20	GTGCATCAGCATCAAAGCAT	59.836	20	245	11	255	AATGGCGCAGTACACATGAT	59.031	20	GTGCATCAGCATCAAAGCAT	59.836	20	235	21	255
TR71084_c10_g1	ATGCTCGCTCTCTCTCTTGC	60.004	20	TGCTGCTACAGGAACGTTTG	60.05	20	260	648	907	GCTCGCTCTCTCTCTTGCTC	59.734	20	TGCTGCTACAGGAACGTTTG	60.05	20	258	650	907	ATGCTCGCTCTCTCTCTTGC	60.004	20	TGAGGACGAACTGCATTTGA	60.39	20	122	648	769
TR72959_c0_g1	CGCATCCTTGCACAATAAAA	59.702	20	GGGCAAAATGGCAAAAGTAA	59.943	20	212	6	217	CGCATCCTTGCACAATAAAA	59.702	20	ATAATGGGCAAAATGGCAAA	60.151	20	217	6	222	CGCATCCTTGCACAATAAAA	59.702	20	TGCCATTCCATGTGCTTCTA	60.22	20	276	6	281
TR26366_c0_g1	TGAGGGATGGATGTGCTTTT	60.461	20	GAAGACACCAGTTTGCCACA	59.726	20	268	62	329	ATGAGGGATGGATGTGCTTT	59.366	20	GAAGACACCAGTTTGCCACA	59.726	20	269	61	329	GAAGCGCCAGGACATTTATT	59.186	20	GAAGACACCAGTTTGCCACA	59.726	20	223	107	329
TR26366_c0_g1	GCTGCATGGAAGGGAATAAA	60.038	20	TAAAGGGCAATTGGTTTCCA	60.294	20	184	949	1132	GCTGCATGGAAGGGAATAAA	60.038	20	CAATTGGTTTCCATGTGGGT	60.474	20	177	949	1125	GCTGCATGGAAGGGAATAAA	60.038	20	AAAGGGCAATTGGTTTCCAT	60.542	20	183	949	1131
TR26366_c0_g1	GCAGCCATTCCTTTGTTTGT	60.118	20	TTTCTTTCATTGACCGAGGG	60.044	20	135	1377	1511	AGCAGCCATTCCTTTGTTTG	60.249	20	TTTCTTTCATTGACCGAGGG	60.044	20	136	1376	1511	CAGCAGCCATTCCTTTGTTT	60.249	20	TTTCTTTCATTGACCGAGGG	60.044	20	137	1375	1511
TR44808_c0_g1	TCTCTGCTGAGCTTGTGGAA	59.855	20	TTGATGCCTGCATTCAGTGT	60.272	20	277	1235	1511	CTGCTGAGCTTGTGGAACTG	59.77	20	TTGATGCCTGCATTCAGTGT	60.272	20	274	1238	1511	GCTGAGCTTGTGGAACTGTG	59.622	20	TTGATGCCTGCATTCAGTGT	60.272	20	272	1240	1511
TR35080_c1_g1	TGCATGTGTTCATTTGTTCAGA	60.157	22	TTCCAGACCTGAAACGGAAC	60.088	20	250	422	671	TGCATGTGTTCATTTGTTCAGA	60.157	22	CTTCCAGACCTGAAACGGAA	60.224	20	251	422	672	TGCATGTGTTCATTTGTTCAGA	60.157	22	TGCCGAAAACTCAAACTTCC	60.227	20	266	422	687
TR35080_c1_g1	AACCGGTCACTCATCAAACC	59.827	20	GCGGTGGTTTCATCTCAACT	60.119	20	137	1961	2097	AACCGGTCACTCATCAAACC	59.827	20	CTAACCGTGACCCTCTGCAT	60.134	20	228	1961	2188	CAAAGGCACTCGTGAGGATT	60.255	20	GCGGTGGTTTCATCTCAACT	60.119	20	195	1903	2097
TR35080_c1_g1	ATGCAGAGGGTCACGGTTAG	60.134	20	AGGGATACGTGAATCATGCC	59.78	20	262	2169	2430	ATGCAGAGGGTCACGGTTAG	60.134	20	GGGATACGTGAATCATGCCT	59.78	20	261	2169	2429	CTGCCTGAGTCTGTGTAGCG	59.794	20	AGGGATACGTGAATCATGCC	59.78	20	185	2246	2430
TR29489_c0_g1	CCTATTGTATCCGTTGGCGT	59.845	20	TCACAGCTTTTTACCATGCG	59.872	20	102	1463	1564	ACCTATTGTATCCGTTGGCG	59.845	20	TCACAGCTTTTTACCATGCG	59.872	20	103	1462	1564	ACCTATTGTATCCGTTGGCG	59.845	20	CAGCTTTTTACCATGCGGTT	60.131	20	100	1462	1561
TR578_c2_g1	TGGCAGTTTTAACCCGTTTC	59.975	20	CCTCACAACAACCTGAGTTCC	59.607	21	257	1437	1693	GGCAGTTTTAACCCGTTTCA	59.975	20	CCTCACAACAACCTGAGTTCC	59.607	21	256	1438	1693	TTTTAACCCGTTTCAATGCC	59.81	20	CCTCACAACAACCTGAGTTCC	59.607	21	251	1443	1693
TR70310_c6_g1	CAGATCAGTACGGGCATGTG	60.136	20	TGATGATTTGGTGCCACTGT	59.967	20	136	785	920	GATCAGTACGGGCATGTGAA	59.527	20	TGATGATTTGGTGCCACTGT	59.967	20	134	787	920	CAGATCAGTACGGGCATGTG	60.136	20	GGAAACCAGAATGAGCATGG	60.461	20	278	785	1062
TR26995_c0_g2	AAACGCGTTACACCATCCTC	60	20	AAAGCTCAGGGGTTCACCTT	60.11	20	181	1267	1447	GAAACGCGTTACACCATCCT	60	20	AAAGCTCAGGGGTTCACCTT	60.11	20	182	1266	1447	ACCCAGAACCCAACAGTCAG	60.002	20	AAAGCTCAGGGGTTCACCTT	60.11	20	117	1331	1447
TR26995_c0_g2	GTGAGAAGGTGAACCCCTGA	60.088	20	GCCCGCATTTAAGATCCATA	59.892	20	260	1423	1682	AGGTGAACCCCTGAGCTTTT	60.11	20	GCCCGCATTTAAGATCCATA	59.892	20	254	1429	1682	AAGGTGAACCCCTGAGCTTT	60.11	20	GCCCGCATTTAAGATCCATA	59.892	20	255	1428	1682
TR26995_c0_g2	ATCTTAAATGCGGGCAAGTG	60.096	20	ATCTCAGCGAGCGTGAATTT	59.985	20	217	1668	1884	CTTGTTGGAAACGCACATTG	60.149	20	ATCTCAGCGAGCGTGAATTT	59.985	20	249	1636	1884	GGCGTTTCACTCCAGTCTTC	59.851	20	ATCTCAGCGAGCGTGAATTT	59.985	20	150	1735	1884
TR46742_c0_g1	CGAACGGGAAGAGTGATTGT	60.111	20	ATCTGCAAGATTACCGGTGC	60.103	20	256	73	328	CGAACGGGAAGAGTGATTGT	60.111	20	GATTACCGGTGCTCCAGAGA	60.218	20	248	73	320	CGAACGGGAAGAGTGATTGT	60.111	20	TACCGGTGCTCCAGAGATTC	60.218	20	245	73	317
TR66549_c0_g1	CTGCGCTAAATCAGGGAAAG	59.975	20	ACCTTCCGTCCTGCTTTGT	59.712	19	105	9175	9279	TCCTTCCCTGTATCTCGGTG	60.065	20	ACCTTCCGTCCTGCTTTGT	59.712	19	181	9099	9279	GTTTACCAACCCTCCCTCGT	60.225	20	ACCTTCCGTCCTGCTTTGT	59.712	19	205	9075	9279
TR47364_c0_g2	CTGAACCTTAACCCCGTGAA	59.964	20	TTCCTGCTCCTCCTGAACAT	59.803	20	169	1629	1797	GGTCAACGACCCTGCATTAT	59.82	20	TTCCTGCTCCTCCTGAACAT	59.803	20	106	1692	1797	CTGAACCTTAACCCCGTGAA	59.964	20	TCCTGCTCCTCCTGAACATC	60.349	20	168	1629	1796
TR47364_c0_g2	CTCAGCTGAACCCACACAGA	60.022	20	TTTCCTCTGTAGCAGAAAGGC	58.732	21	220	1736	1955	TCAGCTGAACCCACACAGAC	59.872	20	TTTCCTCTGTAGCAGAAAGGC	58.732	21	219	1737	1955	GGTCAACGACCCTGCATTAT	59.82	20	TTTCCTCTGTAGCAGAAAGGC	58.732	21	264	1692	1955
TR39863_c1_g1	GGGAAGTGTTTGTGGCAAGT	60.012	20	TCACGAAGCAAGAAACCTGA	59.566	20	261	681	941	GGGAAGTGTTTGTGGCAAGT	60.012	20	TTTCTGGCTGGAGAAGAAGG	59.545	20	228	681	908	GGGAAGTGTTTGTGGCAAGT	60.012	20	GATGCTTTTCTGGCTGGAGA	60.483	20	234	681	914
TR47436_c0_g2	TGAAAACATGCAAAATGCAA	58.728	20	TTTTCGTAACATGTAAAATGCGA	59.562	23	211	31	241	GAAAACATGCAAAATGCAACA	59.599	21	TTTTCGTAACATGTAAAATGCGA	59.562	23	210	32	241	TGAAAACATGCAAAATGCAAC	59.599	21	TTTTCGTAACATGTAAAATGCGA	59.562	23	211	31	241
TR43204_c1_g1	TTTGGAGAGCTTTCTCCCTG	59.545	20	CAAACAGCCGTCCTTGTTTT	60.147	20	174	698	871	TTTGGAGAGCTTTCTCCCTG	59.545	20	CCGATGGGAAATACAGATGG	60.148	20	150	698	847	TTTGGAGAGCTTTCTCCCTG	59.545	20	CCCGATGGGAAATACAGATG	60.148	20	151	698	848
TR43204_c1_g1	TGAAGCGGAAGAGGTCAACT	59.989	20	GAGTGGCTTGACGGATGAAT	60.081	20	221	1292	1512	TGAAGCGGAAGAGGTCAACT	59.989	20	ATTTTTGAGTGGCTTGACGG	60.11	20	227	1292	1518	TGTATGCGAAACGAATTGGA	60.073	20	GAGTGGCTTGACGGATGAAT	60.081	20	178	1335	1512
TR43204_c1_g1	ATTCATCCGTCAAGCCACTC	60.081	20	GCGTCCAAGCTTACTGTGGT	60.321	20	266	1493	1758	AATCATTCATCCGTCAAGCC	59.9	20	GCGTCCAAGCTTACTGTGGT	60.321	20	270	1489	1758	CCGTCAAGCCACTCAAAAAT	60.11	20	GCGTCCAAGCTTACTGTGGT	60.321	20	260	1499	1758
TR43204_c1_g1	ACCACAGTAAGCTTGGACGC	60.321	20	GAAAGGCCTGCGAAAGAAC	59.947	19	278	1739	2016	GTGCATGCATGGGTATGTGT	60.281	20	TGTTGAACACTACCGAAAGGC	60.161	21	111	1920	2030	AGTGCATGCATGGGTATGTG	60.423	20	TGTTGAACACTACCGAAAGGC	60.161	21	112	1919	2030
TR43204_c1_g1	GATCCAGCCAGTGGATCATT	59.893	20	CCAGCTGCCTCTGAAACAGT	60.589	20	250	2079	2328	GATCCAGCCAGTGGATCATT	59.893	20	CCATTGGTTTTCTTGACTCCA	59.956	21	165	2079	2243	GGCCTTTCGGTAGTGTTCAA	60.11	20	CCATTGGTTTTCTTGACTCCA	59.956	21	235	2009	2243
TR35049_c0_g1	ATGCCAACACGAAGGAAAAG	60.11	20	CTGCTCTTGGGGTGAAATGT	60.111	20	253	2367	2619	TTCAGCAGAATCATGCCAAC	59.805	20	CTGCTCTTGGGGTGAAATGT	60.111	20	265	2355	2619	CAGCAGAATCATGCCAACAC	60.272	20	CTGCTCTTGGGGTGAAATGT	60.111	20	263	2357	2619
TR35049_c0_g1	ACATTTCACCCCAAGAGCAG	60.111	20	TGAGGCTTTGACATCAGCAG	60.136	20	245	2600	2844	ACATTTCACCCCAAGAGCAG	60.111	20	GGCTGATGAGGCTTTGACAT	60.226	20	251	2600	2850	ATTTCACCCCAAGAGCAGAA	59.67	20	TGAGGCTTTGACATCAGCAG	60.136	20	243	2602	2844
TR16429_c5_g4	TTTTAGGCGCCCTTCTCATA	59.81	20	GCGCTCTTCGCGTAATAATC	59.977	20	219	122	340	TTTTAGGCGCCCTTCTCATA	59.81	20	CGCTCTTCGCGTAATAATCC	59.838	20	218	122	339	CCGTGCCATATTCAGGAAAC	60.331	20	GCGCTCTTCGCGTAATAATC	59.977	20	259	82	340
TR16429_c5_g4	GCTATGGGCAGAATGGAAAA	60.038	20	AATTTGATGCATGCTTGCTG	59.839	20	167	1946	2112	GCTATGGGCAGAATGGAAAA	60.038	20	TGCATGCTTGCTGGTTAAAA	60.39	20	160	1946	2105	AGGACCAGGATGTGAGCATT	59.535	20	AATTTGATGCATGCTTGCTG	59.839	20	227	1886	2112
TR64763_c0_g2	AAGTGGAAGGAAAACCCGTC	60.34	20	GTTTGGGAGGTGGGAACTTT	60.204	20	268	1233	1500	AAGTGGAAGGAAAACCCGTC	60.34	20	GGGGTCTAGAAGGTTTGGGA	60.298	20	280	1233	1512	GTCGGACACACGTCAAAGAG	59.31	20	GTTTGGGAGGTGGGAACTTT	60.204	20	251	1250	1500
TR64763_c0_g2	ACGGAACAGGATGGAGTCAC	59.969	20	GGTTTGTCGTTGTATGGTGATG	60.154	22	242	2227	2468	ACCAGAAACGGAACAGGATG	59.966	20	GGTTTGTCGTTGTATGGTGATG	60.154	22	249	2220	2468	AAACCAGAAACGGAACAGGA	59.569	20	GGTTTGTCGTTGTATGGTGATG	60.154	22	251	2218	2468
TR42746_c4_g1	AGCGTGTGATGTGTTGGTTC	59.603	20	GGCAGTATGTGTACGGAGGC	60.547	20	267	116	382	AGCGTGTGATGTGTTGGTTC	59.603	20	TTGGAACTGGAGTCGTTTCA	59.262	20	159	116	274	CAAGCGTGTGATGTGTTGGT	60.639	20	GGCAGTATGTGTACGGAGGC	60.547	20	269	114	382
TR42746_c4_g1	AGCGTGTGATGTGTTGGTTC	59.603	20	GGCAGTATGTGTACGGAGGC	60.547	20	267	116	382	TGAAACGACTCCAGTTCCAA	59.262	20	TGTCGGACTGACGAGATTGA	60.402	20	245	255	499	CAAGCGTGTGATGTGTTGGT	60.639	20	GGCAGTATGTGTACGGAGGC	60.547	20	269	114	382
TR42746_c4_g1	GCACAGCTGGATGAAGTTGA	59.992	20	GTGAAGGGCCGTGTAAAAGA	60.11	20	216	3640	3855	GCACAGCTGGATGAAGTTGA	59.992	20	TGGTACTAAGTGAAGGGCCG	60.125	20	225	3640	3864	TCTTGCGGTACAGCTGTTTG	60.05	20	GTGAAGGGCCGTGTAAAAGA	60.11	20	259	3597	3855
TR3802_c11_g3	ATGGAAAAGAGCAGCTTGGA	59.955	20	TTACTGTTTTGGCGCAAATG	59.742	20	180	70	249	TGGACATTCTTCCACAACCA	59.935	20	TTACTGTTTTGGCGCAAATG	59.742	20	164	86	249	ATGGAAAAGAGCAGCTTGGA	59.955	20	CGGTTCACTAGCCTCTTGCT	59.639	20	146	70	215
TR3802_c11_g3	TGACATGCTGAGGAGAGCTG	60.294	20	TAGAGAGGAAAGCAGGGGGT	60.204	20	262	564	825	TGACATGCTGAGGAGAGCTG	60.294	20	CAGGGGGTGGAAGATATGAA	59.744	20	250	564	813	TCCATGACATGCTGAGGAGA	60.363	20	TAGAGAGGAAAGCAGGGGGT	60.204	20	266	560	825
TR24607_c1_g1	CCCACGGATCTTTCTTTTCA	60.044	20	TTGGAAACGAGATGAGGGTC	60.05	20	259	2358	2616	CCCACGGATCTTTCTTTTCA	60.044	20	AGAATGCCATTGGAAACGAG	60.074	20	268	2358	2625	CCCACGGATCTTTCTTTTCA	60.044	20	CTTTGAGAAAAGCTCAGGCG	60.262	20	199	2358	2556
TR21440_c4_g2	TGGAGCTTTCAATGTTGCTG	59.988	20	CACAACCACGTCACATAGGC	60.032	20	206	144	349	TGGAGCTTTCAATGTTGCTG	59.988	20	GCACAACCACGTCACATAGG	60.032	20	207	144	350	TGGAGCTTTCAATGTTGCTG	59.988	20	ATTAAGGGAGTCGGCCTGAT	59.925	20	265	144	408
TR21440_c4_g2	ATCAGGCCGACTCCCTTAAT	59.925	20	CCAAAAGTTTAAGCTGGGCT	58.515	20	275	389	663	TAATTCCTCACACACGCTGC	59.871	20	CCAAAAGTTTAAGCTGGGCT	58.515	20	210	454	663	ATCAGGCCGACTCCCTTAAT	59.925	20	ACCAAAAGTTTAAGCTGGGC	58.378	20	276	389	664
TR3117_c0_g1	TTTCCCATTAGAGACGGTGG	59.926	20	AATGTGTGCAGGGATCAACA	59.967	20	154	4430	4583	GCTCCTTCACATCGGTTTGT	60.119	20	AATGTGTGCAGGGATCAACA	59.967	20	206	4378	4583	TTTCCCATTAGAGACGGTGG	59.926	20	TCAACACAACAGCCCAAGAG	59.873	20	140	4430	4569
TR10608_c0_g1	TAACATGCTCAACAGCCCAG	59.864	20	TAAACATGACCGCAATTCCA	59.93	20	147	266	412	GTAACATGCTCAACAGCCCA	59.722	20	ATCGAAATGACTGGGTTTCG	59.933	20	194	265	458	GTAACATGCTCAACAGCCCA	59.722	20	TAAACATGACCGCAATTCCA	59.93	20	148	265	412
TR10608_c0_g1	TGTGGCAAAGCTCTCTTTCA	59.716	20	ATTGCTGTGCGTCAGTTTTG	59.911	20	271	1848	2118	TGTGGCAAAGCTCTCTTTCA	59.716	20	CAGGCTGTCAACTCCATCCT	60.261	20	194	1848	2041	TGTGGCAAAGCTCTCTTTCA	59.716	20	GGCTGTCAACTCCATCCTTC	59.661	20	192	1848	2039
TR67869_c0_g1	TTGGGCATCACACCTAAACA	59.964	20	GGGTGATGGTAACATTCGCT	59.82	20	197	723	919	TTGGGCATCACACCTAAACA	59.964	20	CTGAATATCGCTCTCCGTCC	59.797	20	135	723	857	CTGAACACCTCACACACGCT	59.94	20	GGGTGATGGTAACATTCGCT	59.82	20	233	687	919
TR30115_c0_g1	GTTACGCCCTGCAGTGTTTT	60.176	20	AAAGTGCCAAAATTGTTCCG	59.975	20	264	1414	1677	TGATCTCTGGCATCCAACTG	59.787	20	AAAGTGCCAAAATTGTTCCG	59.975	20	170	1508	1677	TGATCTCTGGCATCCAACTG	59.787	20	GGATCATTTCATGCTGCCTT	60.043	20	244	1508	1751
TR30115_c0_g1	CACAAGAGTCGCTTTCTCAATG	60.052	22	TTTTCTTCCTCTTCGAGCCA	60.066	20	263	2109	2371	CACAAGAGTCGCTTTCTCAATG	60.052	22	TCTTCCTCTTCGAGCCAGAG	59.82	20	260	2109	2368	CACAAGAGTCGCTTTCTCAATG	60.052	22	TTTCTTCCTCTTCGAGCCAG	59.688	20	262	2109	2370
TR30115_c0_g1	GGCCACAATGCCATCTAATC	60.304	20	GTCATGTGCAGGGCTTTGTA	59.722	20	236	2863	3098	GGCCACAATGCCATCTAATC	60.304	20	GGCTTTGTACCACGCCATAC	60.395	20	225	2863	3087	GCCACAATGCCATCTAATCA	59.504	20	GGCTTTGTACCACGCCATAC	60.395	20	224	2864	3087
TR7861_c1_g1	GCCCACCTTAGACCCTAAAAA	59.489	21	AAGGTGCAAAATGGTTCGAC	59.978	20	117	2	118	GCCCACCTTAGACCCTAAAAA	59.489	21	AAAAGGTGCAAAATGGTTCG	59.975	20	119	2	120	GCCCACCTTAGACCCTAAAAA	59.489	21	TTCTTATGCTCAGCGACGTG	60.157	20	256	2	257
TR7861_c1_g1	AGGTCACACTTTTTGTCCCG	60.005	20	CCAGGTTAGCCAGCTCTTTG	60.008	20	237	760	996	AGGTCACACTTTTTGTCCCG	60.005	20	CAGGTTAGCCAGCTCTTTGG	60.008	20	236	760	995	AGGTCACACTTTTTGTCCCG	60.005	20	CCTTCCTCATTCACTTCCCA	60.042	20	163	760	922
TR70750_c0_g1	CGATGGTGTCCAGTATGGC	59.934	19	GCTCACGTTCCCAGAGAGAC	59.993	20	260	314	573	GGTGTCCAGTATGGCATCG	59.934	19	GCTCACGTTCCCAGAGAGAC	59.993	20	256	318	573	CCTACACGCTGGACTAAGCC	59.898	20	CTCCGGACGGTACTCTCCTC	61.18	20	184	201	384
TR21413_c0_g1	CGCTTACAATTGCATCCTGA	59.833	20	TGAACAGGTCTCCATCATGC	59.637	20	176	378	553	CGCTTACAATTGCATCCTGA	59.833	20	AACAGGTCTCCATCATGCCT	59.535	20	174	378	551	TCGCTTACAATTGCATCCTG	59.833	20	AACAGGTCTCCATCATGCCT	59.535	20	175	377	551
TR4492_c3_g1	CAGCGTCTCGCTCTTCTCTT	60.035	20	TCATGCAGTACAGACCGTCC	59.707	20	133	1301	1433	GTTCAGCGTCTCGCTCTTCT	59.898	20	TCATGCAGTACAGACCGTCC	59.707	20	136	1298	1433	GCACAGCATCCTTTATCCGT	60.103	20	TCATGCAGTACAGACCGTCC	59.707	20	154	1280	1433
TR30736_c0_g1	ACACTGCCCACTTGAACTCC	60.159	20	ACCATGACTGCCTAACCCTG	59.989	20	264	774	1037	TTCACACTGCCCACTTGAAC	59.726	20	ACCATGACTGCCTAACCCTG	59.989	20	267	771	1037	CACAGGCCAGACCCTATCAG	60.668	20	ACCATGACTGCCTAACCCTG	59.989	20	178	860	1037
TR4273_c0_g1	TCTCATGTCCTTCATCAGCG	59.942	20	TGCAGGTGTAGATCTGGCTG	60.008	20	239	370	608	TCTCATGTCCTTCATCAGCG	59.942	20	GAAGACACCTGCAGGGAGAG	59.986	20	269	370	638	AGTGGGGCATCAGAGTTTTG	60.111	20	TGCAGGTGTAGATCTGGCTG	60.008	20	121	488	608
TR42083_c0_g2	CACAGTGCAGTCGTCAACCT	59.94	20	TGATGAGCGGATGAAGACAA	60.353	20	223	768	990	GGGCATTGGTTTGAAGAAAG	59.546	20	GGGAACAAGGGTGACTGAGA	60.088	20	201	860	1060	GGCATTGGTTTGAAGAAAGG	59.546	20	GGGAACAAGGGTGACTGAGA	60.088	20	200	861	1060
TR42083_c0_g2	CGTATTGGGAGTGGAGAGGA	60.065	20	AGAGGGCACACCTACAGTCC	59.179	20	248	1135	1382	TCGTATTGGGAGTGGAGAGG	60.065	20	GAGGGCACACCTACAGTCCT	59.179	20	248	1134	1381	AACAAAGTTGCTTTGACGGG	60.147	20	AGAGGGCACACCTACAGTCC	59.179	20	122	1261	1382
TR42474_c0_g1	GGAGGGAGGGGAGACAAATA	60.264	20	CAGCTTCAAATCAGCCAACA	59.988	20	218	500	717	GGAGGGAGGGGAGACAAATA	60.264	20	CACAGCTTCAAATCAGCCAA	59.988	20	220	500	719	CGTTTTGTTGTGGGTTGAAA	59.459	20	CACAGCTTCAAATCAGCCAA	59.988	20	242	478	719
TR42474_c0_g1	CGCAACATTTTTACTTTTTGGG	60.701	22	AAAAGAAAGAGTGGGGAGGG	59.548	20	278	1556	1833	CGCAACATTTTTACTTTTTGG	57.475	21	AAAAGAAAGAGTGGGGAGGG	59.548	20	278	1556	1833	CGCAACATTTTTACTTTTTGGG	60.701	22	GGGGCATCAAAATGATGATAA	59.613	21	257	1556	1812
TR32034_c1_g3	CTGGAGCCACACTCTCAGAA	59.125	20	ATCCAGGAGGAAATGCACAC	59.934	20	261	21	281	TGGAGCCACACTCTCAGAAG	59.125	20	ATCCAGGAGGAAATGCACAC	59.934	20	260	22	281	TGGAGCCACACTCTCAGAAG	59.125	20	CAGGAGGAAATGCACACTGA	59.831	20	257	22	278
TR32037_c10_g2	CTCGCGAGTGGTACTTCCAT	60.277	20	TTTCCTATGAGGCTCGCACT	59.978	20	250	1494	1743	CACTCGACGTGGGAAGAGTT	60.298	20	TTTCCTATGAGGCTCGCACT	59.978	20	229	1515	1743	CTCGCGAGTGGTACTTCCAT	60.277	20	CTGATTTCAGCCCAGAGGAG	59.943	20	122	1494	1615
TR32037_c10_g2	GGTCTGGCAATGAACATGAA	59.502	20	TTTACTCGATTCGGTCTGGG	60.066	20	174	2278	2451	GGTCTGGCAATGAACATGAA	59.502	20	GATTCGGTCTGGGAATCAAA	59.871	20	167	2278	2444	GGTCTGGCAATGAACATGAA	59.502	20	TTCGGTCATCCTGAAGTGTG	59.676	20	269	2278	2546
TR32037_c10_g2	TGGATCCAGTCCACTGAAAA	59.059	20	CCGCTGTACCACAAAGCCTA	61.203	20	244	2884	3127	ATGGATCCAGTCCACTGAAAA	59.396	21	CCGCTGTACCACAAAGCCTA	61.203	20	245	2883	3127	TGGATCCAGTCCACTGAAAA	59.059	20	CCACAAAGCCTATAGCCAGA	57.999	20	236	2884	3119
TR49690_c7_g1	CTAGGAGCGCCAACTCTGAC	60.156	20	CTCTTCAACGAATGCCAACA	59.84	20	224	1299	1522	TAGGAGCGCCAACTCTGACT	60.156	20	CTCTTCAACGAATGCCAACA	59.84	20	223	1300	1522	CTCTGACTGGCGTAGATCCC	59.827	20	CTCTTCAACGAATGCCAACA	59.84	20	211	1312	1522
TR49690_c7_g1	CAGAAGGATGAAAAGCAGGC	59.955	20	TCCTCCTGCATTCAGTTTCC	60.195	20	273	1753	2025	GGATGAAAAGCAGGCTGAAG	59.955	20	TCCTCCTGCATTCAGTTTCC	60.195	20	268	1758	2025	GAAAAGCAGGCTGAAGAACG	60.132	20	TCCTCCTGCATTCAGTTTCC	60.195	20	264	1762	2025
TR35082_c2_g1	CATCATTCTCTACCAGTGACCAA	59.111	23	TCCGTCAATGTGGATGTTGT	59.812	20	276	5	280	CATCATTCTCTACCAGTGACCAA	59.111	23	GTCCGTCAATGTGGATGTTG	59.812	20	277	5	281	ACATCATTCTCTACCAGTGACCAA	59.928	24	GTCCGTCAATGTGGATGTTG	59.812	20	278	4	281
TR67747_c0_g1	CAGAGTAAAACTGGCGGAGC	60.015	20	GAGTACATAGAGCTGCGGGC	60.007	20	247	342	588	GAGTAAAACTGGCGGAGCTG	60.015	20	GAGTACATAGAGCTGCGGGC	60.007	20	245	344	588	AGCTGCTCTCTAGCAGGTGG	59.914	20	GAGTACATAGAGCTGCGGGC	60.007	20	230	359	588
TR27536_c0_g1	TGATTTTAGCAAATGGCTGC	58.914	20	ACTAGAAGCGGGAGATGCAA	59.978	20	255	16	270	TGATTTTAGCAAATGGCTGC	58.914	20	TATGCAAGGACAAAATGGCA	60.073	20	140	16	155	TGATTTTAGCAAATGGCTGC	58.914	20	CTAGAAGCGGGAGATGCAAG	60.11	20	254	16	269
TR27536_c0_g1	TCCAGCAGACCAAATTGTCA	60.24	20	GACTGAGTTCCTCGACTGCC	59.993	20	275	890	1164	TCCAGCAGACCAAATTGTCA	60.24	20	CTGCCCAATCTGAAGAGACC	59.803	20	260	890	1149	CCAAATTGTCAAAACAGCCA	59.561	20	GACTGAGTTCCTCGACTGCC	59.993	20	266	899	1164
TR70302_c1_g1	ACACACAGGCAAAGGGAAAG	60.149	20	AAAGATGCATTAATTGGGCG	59.928	20	155	13	167	AGGAGTGGGAGGACACACAG	60.153	20	AAAGATGCATTAATTGGGCG	59.928	20	167	1	167	ACACACAGGCAAAGGGAAAG	60.149	20	CACAGGAGCCGGTACAGAAT	60.134	20	234	13	246
TR3802_c6_g1	CACTGTGTGTGTGGGAGGTT	59.463	20	TCATACTGACACCCGCAAAA	60.111	20	217	10	226	CACTGTGTGTGTGGGAGGTT	59.463	20	TTCATACTGACACCCGCAAA	60.111	20	218	10	227	CACTGTGTGTGTGGGAGGTT	59.463	20	TACTGACACCCGCAAAACAA	60.149	20	214	10	223
TR3802_c6_g1	ATCCCAGTGCAGGAAATCAC	59.934	20	AAGTTTAACCTTTTCGAGTCATATTTT	58.418	27	264	1191	1454	AGATTGAATCCCAGTGCAGG	60.073	20	AAGTTTAACCTTTTCGAGTCATATTTT	58.418	27	271	1184	1454	TGGTTGCTGAAGGTGTTCTG	59.873	20	AAGTTTAACCTTTTCGAGTCATATTTT	58.418	27	146	1309	1454
TR16429_c5_g10	GCTTTACGGCTCTTCATTGC	59.988	20	ACAGACCACGTTCCCAGTTC	60.009	20	158	979	1136	GGCGCTAACGTTTCTTTCAG	60.018	20	ACAGACCACGTTCCCAGTTC	60.009	20	130	1007	1136	GGCGCTAACGTTTCTTTCAG	60.018	20	CAAATAAATGCAGCCCTGGT	59.96	20	272	1007	1278
TR16429_c5_g10	GAACTGGGAACGTGGTCTGT	60.009	20	AAATAAATGCAGCCCTGGTG	59.96	20	161	1117	1277	GAACTGGGAACGTGGTCTGT	60.009	20	CAAATAAATGCAGCCCTGGT	59.96	20	162	1117	1278	GGCGCTAACGTTTCTTTCAG	60.018	20	CAAATAAATGCAGCCCTGGT	59.96	20	272	1007	1278
TR35747_c1_g3	CAGAAGGACCTCCCAACAAA	60.081	20	TTCAATTGATGGTGCGGTTA	59.93	20	255	47	301	CAGAAGGACCTCCCAACAAA	60.081	20	AGGAAGTGGGCAGAACTGAA	59.844	20	155	47	201	CAGAAGGACCTCCCAACAAA	60.081	20	CAATTGATGGTGCGGTTATG	59.809	20	253	47	299
TR35747_c1_g3	AGGCGTCAGTCTGCTCATTT	60.02	20	GTGCTGGCGTTACCCATAAT	59.851	20	199	3499	3697	AAAGGCGTCAGTCTGCTCAT	60.02	20	GTGCTGGCGTTACCCATAAT	59.851	20	201	3497	3697	CATTCTTTTCTCTGCCGTCC	59.813	20	GACTCACTCTCGGCTGGTTC	59.993	20	274	3573	3846
TR44719_c1_g1	CCTCTGATAAAAGGGAGGGC	60.032	20	CAATGCTCGCTGACATTCAT	59.83	20	264	546	809	CCTCTGATAAAAGGGAGGGC	60.032	20	ATGCCACATACTCTGACCCC	59.81	20	246	546	791	CCTCTGATAAAAGGGAGGGC	60.032	20	CATGTTTGGAGTGCAATGCT	59.722	20	277	546	822
TR44719_c1_g1	GGGGTCAGAGTATGTGGCAT	59.81	20	GAAATGTGTGACCGTTGTGC	60.016	20	242	772	1013	GGGGTCAGAGTATGTGGCAT	59.81	20	ACTTTGAAGATGCTGCGGTT	59.882	20	222	772	993	CTCCAAACATGGTTTCAGCA	59.691	20	GAAATGTGTGACCGTTGTGC	60.016	20	202	812	1013
TR7051_c0_g1	GAGCTCGGTTGAGGAAGTTG	59.989	20	TCATCCTCTATCTGCGGCTT	59.939	20	261	141	401	GTTGAGGAAGTTGGTGGGAA	59.943	20	TCATCCTCTATCTGCGGCTT	59.939	20	254	148	401	CCGCACTGCCTCTAACCTAC	59.898	20	GGTAGTGGTTTTGCCCTTCA	59.971	20	269	250	518
TR21448_c4_g10	TGACCGACGTGCTTTGTTAG	59.904	20	TACTGGGTCGCGTGATGTAA	60.134	20	199	340	538	GCTTTGTTAGCCCAGTTTGC	59.889	20	TACTGGGTCGCGTGATGTAA	60.134	20	189	350	538	ACGTGCTTTGTTAGCCCAGT	59.803	20	TACTGGGTCGCGTGATGTAA	60.134	20	193	346	538
TR42423_c4_g2	TAAACAGGCCGTTAAGGTGG	59.99	20	TATGGGCTTTGGCTAAGGTG	60.089	20	261	3167	3427	TAAACAGGCCGTTAAGGTGG	59.99	20	TCAGGAGCTGTTATGGGCTT	59.836	20	272	3167	3438	ACGAGACCTTTGAAGTGCGT	59.914	20	TATGGGCTTTGGCTAAGGTG	60.089	20	196	3232	3427
TR42423_c4_g2	CACCTTAGCCAAAGCCCATA	60.089	20	GGAACAAGGTAAGACGCAGC	59.882	20	245	3408	3652	AAGCCCATAACAGCTCCTGA	59.836	20	GGAACAAGGTAAGACGCAGC	59.882	20	234	3419	3652	TAGCCAAAGCCCATAACAGC	60.23	20	GGAACAAGGTAAGACGCAGC	59.882	20	240	3413	3652
TR42423_c4_g2	ATGGGGCTTCATCCTTCTTC	60.41	20	TGAGCAATTCTATAACAAGCCG	59.407	22	168	4020	4187	GATGGGGCTTCATCCTTCTT	60.41	20	TGAGCAATTCTATAACAAGCCG	59.407	22	169	4019	4187	CTGACAAATGATGGGGCTTC	60.461	20	TGAGCAATTCTATAACAAGCCG	59.407	22	178	4010	4187
TR2732_c0_g2	TAGCTGTAACGCACCGACAC	59.935	20	TCAATGGACAATGCAGGAAA	60.049	20	191	1613	1803	TGAATAGCTGTAACGCACCG	59.895	20	TCAATGGACAATGCAGGAAA	60.049	20	195	1609	1803	TAGCTGTAACGCACCGACAC	59.935	20	TCATGTGTTTTGCCCTCTGA	60.24	20	230	1613	1842
TR27045_c0_g2	CACTGGTCAGTTCAGAGGCA	60.022	20	CTGACCCACAGACTGCAAAA	59.873	20	210	272	481	AACAGCACCCAAGAGTGGAC	60.159	20	CTGACCCACAGACTGCAAAA	59.873	20	234	248	481	TGAGTCAACAGCACCCAAGA	60.44	20	CTGACCCACAGACTGCAAAA	59.873	20	240	242	481
TR62123_c0_g2	CCTCGCTTCCATGTTTCATT	60.074	20	ACGCTGTTTCTTTTGCAGGT	59.92	20	159	1422	1580	CCTCGCTTCCATGTTTCATT	60.074	20	AGACGCTACTGGGGAAGACA	59.867	20	119	1422	1540	CCTCGCTTCCATGTTTCATT	60.074	20	CGCTACTGGGGAAGACAGAC	59.867	20	116	1422	1537
TR59800_c0_g1	TGGAGGTGGTGGTGACTACA	59.997	20	CATAACCACCACTGGAGCCT	59.989	20	170	334	503	TAACTACGGCCCAATGAAGG	59.953	20	CTGCCTCCATAACCACCACT	59.989	20	123	388	510	TGGAGGTGGTGGTGACTACA	59.997	20	GGAACTTAAAACCTTCGCCC	59.945	20	204	334	537
TR59800_c0_g1	CGTGTTCAATAGGGGAGGAA	59.926	20	GGAATGCTTTGCACTTCACA	59.847	20	194	1085	1278	GGTTTGGGGGTCTTGAAAGT	60.204	20	GGAATGCTTTGCACTTCACA	59.847	20	159	1120	1278	AGGAAAATCATGTGGGGATG	59.605	20	GGAATGCTTTGCACTTCACA	59.847	20	179	1100	1278
TR59800_c0_g1	GCAAAGCATTCCAATGAGGT	60.081	20	TGGAGCGGTTTATTTAATCTTGA	59.98	23	149	1267	1415	GTGCAAAGCATTCCAATGAG	59.276	20	TGGAGCGGTTTATTTAATCTTGA	59.98	23	151	1265	1415	GCAAAGCATTCCAATGAGGT	60.081	20	TGGAGCGGTTTATTTAATCTTG	58.331	22	149	1267	1415
TR62007_c0_g1	ATCTGCGTTCCTCAGTGCTT	60.02	20	TGATGGAACAGTGAAGGCTG	59.831	20	240	1433	1672	AATCTGCGTTCCTCAGTGCT	60.02	20	TGATGGAACAGTGAAGGCTG	59.831	20	241	1432	1672	TGTGACACGTCTGGAAGGAA	60.285	20	TGATGGAACAGTGAAGGCTG	59.831	20	203	1470	1672
TR62007_c0_g1	CACGTTCCCTCATACAACCC	60.232	20	CCTTTTGCTGAACCACATCA	59.691	20	264	1902	2165	CGTTCCCTCATACAACCCTG	60.366	20	CCTTTTGCTGAACCACATCA	59.691	20	262	1904	2165	TGTGCATGTGCACTGAAGAC	59.436	20	TTGCCTGACACAAGCAAATC	59.847	20	221	2025	2245
TR62007_c0_g1	TGATGTGGTTCAGCAAAAGG	59.691	20	GCTTACAGTCACACCCAGCA	59.905	20	164	2146	2309	TGATGTGGTTCAGCAAAAGG	59.691	20	TGGCTTACAGTCACACCCAG	59.745	20	166	2146	2311	TGATGTGGTTCAGCAAAAGG	59.691	20	CTGGCTTACAGTCACACCCA	59.745	20	167	2146	2312
TR40425_c1_g3	CCTCAGTGTCTGTTCCAGCA	60.022	20	ATATAGTCCACGCCCAAACG	59.845	20	225	2316	2540	ACTTCCCCATTGAGCATGAG	60.073	20	ATATAGTCCACGCCCAAACG	59.845	20	270	2271	2540	AGCAGACCAGGGCTTTAACA	59.875	20	ATATAGTCCACGCCCAAACG	59.845	20	169	2372	2540
TR71099_c7_g2	ATTAATGTCGCCCTCACTGC	60.103	20	GACCAGGATGTCCAGACGAC	60.537	20	258	5284	5541	ATTAATGTCGCCCTCACTGC	60.103	20	CCAGACGACCATGTTCCATA	59.369	20	247	5284	5530	ATTAATGTCGCCCTCACTGC	60.103	20	GGATGTCCAGACGACCATGT	60.818	20	253	5284	5536
TR29864_c1_g2	ATGATTTGGAACAAGCTGCC	60.081	20	TCTCCTAAAGCAGCCGAAAA	60.089	20	277	485	761	ATGATTTGGAACAAGCTGCC	60.081	20	GCCGAAAATGACGTTTGACT	60.118	20	265	485	749	ATGATTTGGAACAAGCTGCC	60.081	20	AGCCGAAAATGACGTTTGAC	60.118	20	266	485	750
TR29864_c1_g2	GACAGTGTCTGCTCCCATGA	59.827	20	TGCTCATTTGTTGTGCATACG	60.713	21	273	906	1178	GCTCCCATGAGAAAACAACG	60.636	20	TGCTCATTTGTTGTGCATACG	60.713	21	263	916	1178	AAAAGGTCTATCCAACACGCA	59.623	21	CTGGCCTCTTTGTATGCTCA	59.024	20	219	974	1192
TR63003_c0_g1	CGAGTGTGAGCAGAATCCCT	60.408	20	GAGAGAACGCTTCACATCCC	59.81	20	251	159	409	CGAGTGTGAGCAGAATCCCT	60.408	20	CATCCAAAACGGGAGAGAAC	59.526	20	263	159	421	CGAGTGTGAGCAGAATCCCT	60.408	20	GAGAACGCTTCACATCCCAC	60.667	20	249	159	407
TR63003_c0_g1	TTGCCCTGAAAGGGTGTAAG	60.103	20	GTGAAGTGTGACCTGCGAGA	60.03	20	225	2795	3019	TTGCCCTGAAAGGGTGTAAG	60.103	20	TGAGGTGAAGTGTGACCTGC	59.872	20	229	2795	3023	TTGCCCTGAAAGGGTGTAAG	60.103	20	ACCTGCGAGATTCACCCTAA	59.694	20	215	2795	3009
TR42334_c0_g2	TCCAGTGTCCAGTTTTGCTG	59.873	20	GTCAGGCTGTGGGAGAACAT	60.12	20	269	855	1123	CCAGTGTCCAGTTTTGCTGA	59.873	20	GTCAGGCTGTGGGAGAACAT	60.12	20	268	856	1123	CTGTGGATGCTGTGGTTGAC	60.162	20	GTCAGGCTGTGGGAGAACAT	60.12	20	227	897	1123
TR42334_c0_g2	TGTGTTGGAGGGTTGTCTGA	60.129	20	TGACACTGCCACCAGAAAAG	59.873	20	198	1691	1888	TGGAGGGTTGTCTGACTGGT	60.563	20	TGACACTGCCACCAGAAAAG	59.873	20	193	1696	1888	TGTGTTGGAGGGTTGTCTGA	60.129	20	AGTGACACTGCCACCAGAAA	59.31	20	200	1691	1890
TR42334_c0_g2	TCATGAATTTTAAACAGCACCA	58.213	22	CGGGTTTGTGTCATTTTCTG	59.021	20	231	2049	2279	TCATGAATTTTAAACAGCACCA	58.213	22	ACGGGTTTGTGTCATTTTCTG	59.883	21	232	2049	2280	TCATGAATTTTAAACAGCACCATT	59.788	24	CGGGTTTGTGTCATTTTCTG	59.021	20	231	2049	2279
TR42473_c1_g1	CTGAAGTGATGAAAATGGGCT	59.184	21	TGGAATAATTCGCAGTCGCT	60.742	20	200	386	585	TGAAGTGATGAAAATGGGCT	58.145	20	TGGAATAATTCGCAGTCGCT	60.742	20	199	387	585	CTGAAGTGATGAAAATGGGC	58.145	20	TGGAATAATTCGCAGTCGCT	60.742	20	200	386	585
TR42473_c1_g1	AATGCCAGCCAACTGATACC	59.962	20	CATGTCTAGATGCCCCAAGG	60.474	20	272	682	953	AATGCCAGCCAACTGATACC	59.962	20	ATGTCTAGATGCCCCAAGGA	59.508	20	271	682	952	AATGCCAGCCAACTGATACC	59.962	20	CCCAAGGAAAGCGAAAACTT	60.584	20	259	682	940
TR38246_c3_g1	TTTATCATTGCTGCTGCGAC	59.983	20	ATTGGCTTTTCGTGCTCTGT	59.882	20	263	214	476	TTTATCATTGCTGCTGCGAC	59.983	20	TCTCCTGTCCATTGGCTTTT	59.67	20	273	214	486	TTTATCATTGCTGCTGCGAC	59.983	20	CTCCTGTCCATTGGCTTTTC	59.67	20	272	214	485
TR38246_c3_g1	AAACTGCTTTGCAGGCTTGT	60.059	20	AGCGCAAACCTGACTCAACT	60.058	20	141	1298	1438	AAACTGCTTTGCAGGCTTGT	60.059	20	AATGACCTGAAAAGGCATCG	60.074	20	239	1298	1536	AAACTGCTTTGCAGGCTTGT	60.059	20	ACCTGACTCAACTTTCGCGT	59.914	20	134	1298	1431
TR22551_c0_g1	TGGAATGATTCAGACAATATCCA	59.287	23	TTCCCTTTTACACCACGAGC	60.11	20	143	2	144	TGGAATGATTCAGACAATATCCA	59.287	23	CCGGAACACGAAGATCACTT	60.111	20	198	2	199	TGGAATGATTCAGACAATATCCA	59.287	23	TCCGGAACACGAAGATCACT	60.656	20	199	2	200
TR22551_c0_g1	GGTCGCACCAGATGACTGTA	59.707	20	GAGCAGGACGAGATGAAGGA	60.497	20	254	569	822	GGTCGCACCAGATGACTGTA	59.707	20	ATGAAGGACAGCAGCGAGAC	60.564	20	242	569	810	GGTCGCACCAGATGACTGTA	59.707	20	ACGAGATGAAGGACAGCAGC	60.564	20	247	569	815
TR10607_c12_g6	CTCTACCCAAACTCCGACCA	60.103	20	CCAGAGCCCTGTAGCTGAAC	60.012	20	248	570	817	CTCTACCCAAACTCCGACCA	60.103	20	ACCAGAGCCCTGTAGCTGAA	60.012	20	249	570	818	AAAACCGAGAGCAAACCAGA	59.853	20	CCAGAGCCCTGTAGCTGAAC	60.012	20	139	679	817
TR10607_c12_g6	AGGCCAAGAAGGAGGAGAAA	60.319	20	CCCCTCCATACACACACACA	60.285	20	217	1931	2147	AGGCCAAGAAGGAGGAGAAA	60.319	20	CACCCCTCCATACACACACA	60.285	20	219	1931	2149	CAAGAAGAAGGATGAGGCCA	60.331	20	CCCCTCCATACACACACACA	60.285	20	231	1917	2147
TR10607_c12_g6	TGTGTGTGTATGGAGGGGTG	60.285	20	AGAGTGGTGTGTTCCCTTGG	60.002	20	148	2130	2277	TGTGTGTGTGTATGGAGGGG	60.285	20	AGAGTGGTGTGTTCCCTTGG	60.002	20	150	2128	2277	TTGGGAGTGGTCTGAGTGTG	59.705	20	AGAGTGGTGTGTTCCCTTGG	60.002	20	193	2085	2277
TR18702_c0_g1	TGTACCAATTCGCACACGTT	60.035	20	TCCACCATCACACAGAGGAA	60.088	20	206	759	964	TGTACCAATTCGCACACGTT	60.035	20	TTGCACAAGGAAAATGTCCA	60.088	20	222	759	980	GAGTTTCTGGGTGTTTGGGA	59.943	20	TTGCACAAGGAAAATGTCCA	60.088	20	269	712	980
TR43205_c16_g6	ATTTTGCAGCCTTTGGTGAC	60.118	20	TGAATCTGAGGCCCTTTCAT	59.629	20	220	1156	1375	TACAGTACGCCACAGGGTGA	60.175	20	TGAATCTGAGGCCCTTTCAT	59.629	20	254	1122	1375	AGAGGAGGAAGAGCTAGCGG	60.247	20	ATACAGATGCACCCCAAACC	59.676	20	278	1230	1507
TR70346_c14_g1	ACGGACACGGACTCTTATGG	59.989	20	CGTGGAGCCGTTACTTTTGT	60.168	20	265	1188	1452	GGACACGGACTCTTATGGGA	59.927	20	CGTGGAGCCGTTACTTTTGT	60.168	20	263	1190	1452	ACGGACACGGACTCTTATGG	59.989	20	TGTACTAAAGCCGTGGAGCC	60.27	20	276	1188	1463
TR70346_c14_g1	GGGATCATACCAAATGCCTG	60.155	20	ATCATACAAAATGCATGCCG	59.405	20	183	2611	2793	GAGGGATCATACCAAATGCC	59.204	20	ATCATACAAAATGCATGCCG	59.405	20	185	2609	2793	AGAGGGATCATACCAAATGCC	60.167	21	ATCATACAAAATGCATGCCG	59.405	20	186	2608	2793
TR29019_c5_g1	TCAATGGCAGCAATGAAGTC	59.805	20	TTAGCCCATTTTACGCCAAC	59.964	20	278	267	544	TCAATGGCAGCAATGAAGTC	59.805	20	CTTTAGCCCATTTTACGCCA	60.089	20	280	267	546	CGCCCTTTAGTTCTTAGGCA	59.492	20	TTAGCCCATTTTACGCCAAC	59.964	20	250	295	544
TR29019_c5_g1	GTTGGCGTAAAATGGGCTAA	59.964	20	TCAAAAGAGGCCATTTCGTC	60.192	20	277	525	801	TTTGTTGGGGAATGAAGAGC	60.051	20	TCAAAAGAGGCCATTTCGTC	60.192	20	227	575	801	TGGCGTAAAATGGGCTAAAG	60.089	20	TCAAAAGAGGCCATTTCGTC	60.192	20	275	527	801
TR29019_c5_g1	CGCACACAAACACTCATTCC	60.16	20	GACAAACACTGTTGTTTCGTTTTT	59.534	24	256	864	1119	GCACACAAACACTCATTCCG	60.16	20	GACAAACACTGTTGTTTCGTTTTT	59.534	24	255	865	1119	TCCGTCTCAAACAAACATGC	59.697	20	GACAAACACTGTTGTTTCGTTTTT	59.534	24	239	881	1119
TR46290_c0_g1	CATGTTCCGTTTGCTCTCTG	59.44	20	TTGTTTGCACGTCTTCTTGC	60.035	20	258	38	295	TGTCATGTTCCGTTTGCTCT	59.293	20	TTGTTTGCACGTCTTCTTGC	60.035	20	261	35	295	CATGTTCCGTTTGCTCTCTG	59.44	20	CAACGTTGTTTGCACGTCTT	59.805	20	263	38	300
TR46290_c0_g1	GCAAGAAGACGTGCAAACAA	60.035	20	AGTTAACGCAACACTGCACG	59.974	20	116	276	391	TTGCAAGAAGACGTGCAAAC	60.035	20	AGTTAACGCAACACTGCACG	59.974	20	118	274	391	GCAAGAAGACGTGCAAACAA	60.035	20	ACAGCATCCTAATGCTTCCG	60.235	20	142	276	417
TR46290_c0_g1	AAGAAGATGGTGCCGAACAC	60.119	20	TTTGGTTCTTAGCTGTGGGC	60.249	20	222	713	934	AAGAAGATGGTGCCGAACAC	60.119	20	TACTTTCGGCCCTTCGAATA	59.677	20	146	713	858	AAGAAGATGGTGCCGAACAC	60.119	20	CTTTCGGCCCTTCGAATAAT	60.4	20	144	713	856
TR46290_c0_g1	ATTCGAAGGGCCGAAAGTAT	59.93	20	TGTCTGAAAGCCACAACATCA	60.294	21	258	840	1097	GCCCACAGCTAAGAACCAAA	60.249	20	TGTCTGAAAGCCACAACATCA	60.294	21	183	915	1097	TCGAAGGGCCGAAAGTATAA	59.677	20	TGTCTGAAAGCCACAACATCA	60.294	21	256	842	1097
TR21362_c0_g1	CTGATCAAAGGCAAACCGAT	60.074	20	CAGCGCCAGATTTATCCATT	60.06	20	239	176	414	CTGATCAAAGGCAAACCGAT	60.074	20	AATGGTTGAGCGCCTAATTG	60.096	20	207	176	382	CTGATCAAAGGCAAACCGAT	60.074	20	TTGAGGTGATCGACAGTTGC	59.837	20	159	176	334
TR21362_c0_g1	AGCAAGCACAGTCTCAGCAA	59.929	20	GGGCATCAAATCAATATGGC	60.125	20	250	847	1096	TCTCAGCAAAAGCAGCAAAA	59.872	20	GGGCATCAAATCAATATGGC	60.125	20	239	858	1096	CACCATTACCTCAGCAAGCA	59.864	20	GGGCATCAAATCAATATGGC	60.125	20	262	835	1096
TR9106_c0_g1	ATGTTGGCTCTCAACATCCC	59.934	20	GATGATGTTTGCCAAGCTGA	59.805	20	196	628	823	CATCCCTTTACTTGCCCTCA	60.066	20	GATGATGTTTGCCAAGCTGA	59.805	20	182	642	823	ATGTTGGCTCTCAACATCCC	59.934	20	TTTGCCAAGCTGACACACAT	60.31	20	189	628	816
TR27437_c0_g1	AAAACGCGTTAGAAAGGCTC	58.653	20	ACACGAAACACAAGCAAACG	59.805	20	159	0	158	AAAACGCGTTAGAAAGGCTC	58.653	20	AACTCATTTAGTGCGGCGTT	59.775	20	203	0	202	AAAACGCGTTAGAAAGGCTC	58.653	20	ACTCATTTAGTGCGGCGTTT	59.775	20	202	0	201
TR27437_c0_g1	CGTTTGCTTGTGTTTCGTGT	59.805	20	CAAACTCCAGTGCACAGCTC	59.622	20	193	139	331	ACGTTTGCTTGTGTTTCGTG	59.805	20	CAAACTCCAGTGCACAGCTC	59.622	20	194	138	331	AACGCCGCACTAAATGAGTT	59.775	20	CAAACTCCAGTGCACAGCTC	59.622	20	149	183	331
TR27437_c0_g1	TTGACCTCCCCTTCATTTTG	59.903	20	GTCTACTCCACCACGTCCGA	61.134	20	271	2562	2832	CCGGGACCTCTTGATGAGTA	60.065	20	CGACACAGATGCCCTTCAC	60.263	19	277	2539	2815	CCGGGACCTCTTGATGAGTA	60.065	20	GACACAGATGCCCTTCACG	60.263	19	276	2539	2814
TR27437_c0_g1	GGGCACATGAGAACAGGACT	60.12	20	CAAATGGAGTCGACACTCTGC	60.849	21	244	5082	5325	GGGCACATGAGAACAGGACT	60.12	20	AAATGGAGTCGACACTCTGC	57.869	20	243	5082	5324	GGGCACATGAGAACAGGACT	60.12	20	TCAAATGGAGTCGACACTCTG	58.867	21	245	5082	5326
TR27437_c0_g1	GAGCAAAAAGTAACGGCTGG	59.883	20	CGAAGAACCCTATGACTGCC	59.694	20	169	5490	5658	GAGCAAAAAGTAACGGCTGG	59.883	20	CCACCAAGTTTCACTGTCCC	60.399	20	134	5490	5623	GAGCAAAAAGTAACGGCTGG	59.883	20	CCCACCAAGTTTCACTGTCC	60.399	20	135	5490	5624
TR27437_c0_g1	GGCAGTCATAGGGTTCTTCG	59.694	20	TACTACAGCCCCCAAAAACG	59.99	20	239	5639	5877	GGGACAGTGAAACTTGGTGG	60.399	20	TACTACAGCCCCCAAAAACG	59.99	20	274	5604	5877	GGACAGTGAAACTTGGTGGG	60.399	20	TACTACAGCCCCCAAAAACG	59.99	20	273	5605	5877
TR70339_c0_g1	TTTTTCCAAATGGTTTTGCTT	58.64	21	CTGCCACAAACTTTGCTCTG	59.634	20	266	7	272	TTTTTCCAAATGGTTTTGCTT	58.64	21	CCTGCCACAAACTTTGCTCT	60.431	20	267	7	273	TTTTTCCAAATGGTTTTGCTT	58.64	21	CCTAGGGAGACATTGGGCTT	60.455	20	237	7	243
TR70339_c0_g1	TGGAGCATCTGTGGTGTGTT	60.162	20	AGGCAAGAGTCTGGTATGGG	59.162	20	255	891	1145	TTGGAGCATCTGTGGTGTGT	60.162	20	AGGCAAGAGTCTGGTATGGG	59.162	20	256	890	1145	TCTTTCCCTGCTGCCAGTAT	59.836	20	AGGCAAGAGTCTGGTATGGG	59.162	20	149	997	1145
TR43235_c3_g23	CCACAAATATGCAATGCAGG	59.953	20	GGCTGACACATTTTGGCTTT	60.118	20	265	1068	1332	CCACAAATATGCAATGCAGG	59.953	20	AGGCTGACACATTTTGGCTT	59.74	20	266	1068	1333	CCACAAATATGCAATGCAGG	59.953	20	AGTGCAGGTAGGCTGACACA	59.493	20	275	1068	1342
TR22645_c1_g1	CTTTGAGCCATTCGGAAAGA	60.323	20	AATGTTACAATTCCCGGCAC	59.691	20	238	1051	1288	CTTTGAGCCATTCGGAAAGA	60.323	20	GTTACAATTCCCGGCACAAT	59.691	20	235	1051	1285	AATTCTTTGAGCCATTCGGA	59.645	20	AATGTTACAATTCCCGGCAC	59.691	20	242	1047	1288
TR22645_c1_g1	ATATTAAGGCAATGGCGTGC	59.956	20	GTTACAATTCCCGGCACAAT	59.691	20	147	1139	1285	CTTTGAGCCATTCGGAAAGA	60.323	20	AATGTTACAATTCCCGGCAC	59.691	20	238	1051	1288	CTTTGAGCCATTCGGAAAGA	60.323	20	GTTACAATTCCCGGCACAAT	59.691	20	235	1051	1285
TR22645_c1_g1	CACCAGGAATAAAGCCCAAA	59.931	20	AGAGGGCTGCTGTTACCAAA	59.875	20	121	1712	1832	CACCAGGAATAAAGCCCAAA	59.931	20	AAGAGGGCTGCTGTTACCAA	59.875	20	122	1712	1833	CACCAGGAATAAAGCCCAAA	59.931	20	ATGGAAGAGGGCTGCTGTTA	59.836	20	126	1712	1837
TR22645_c1_g1	CACCAGGAATAAAGCCCAAA	59.931	20	CCTCCCCGAAAAAGAAGGTA	60.415	20	243	1712	1954	TTTGGTAACAGCAGCCCTCT	59.875	20	CCTCCCCGAAAAAGAAGGTA	60.415	20	142	1813	1954	TTGGTAACAGCAGCCCTCTT	59.875	20	CCTCCCCGAAAAAGAAGGTA	60.415	20	141	1814	1954
TR7894_c0_g1	GCTCAGTCATCAAGTGCGAA	60.144	20	GGCGAGAAGCTGTTTTATCG	59.982	20	200	583	782	GCTCAGTCATCAAGTGCGAA	60.144	20	GGTGTTAAACATCCCCATGC	60.059	20	126	583	708	TGCCAAATGAAAGGAAGAGG	60.184	20	GGTGTTAAACATCCCCATGC	60.059	20	262	447	708
TR56345_c0_g1	CTGTCATGGGAGTGGAACCT	59.962	20	CCATTTGCAAAGTCAGCTCC	60.776	20	175	708	882	AGCATGAGTTTATGACCCCG	59.955	20	CCATTTGCAAAGTCAGCTCC	60.776	20	279	604	882	GGGGAAGCTACCACATCAAA	59.933	20	CCATTTGCAAAGTCAGCTCC	60.776	20	228	655	882
TR56345_c0_g1	GAGCCCATGACCAGATCAGT	60.08	20	ACCAGCTTCACCAGAAATGC	60.263	20	276	1134	1409	TGAATGTGAAGCCATCGTGT	60.12	20	ACCAGCTTCACCAGAAATGC	60.263	20	249	1161	1409	GAGCCCATGACCAGATCAGT	60.08	20	CCAGAAATGCTGTTTGACCA	59.691	20	266	1134	1399
TR56345_c0_g1	TCAAACACCCTCCTCATTCC	59.903	20	CGTCAGATAATGACATCAGCG	59.312	21	209	1516	1724	AAACACCCTCCTCATTCCCT	59.795	20	CGTCAGATAATGACATCAGCG	59.312	21	207	1518	1724	TGGTCTTTTCAGCAGGGAAC	60.232	20	CGTCAGATAATGACATCAGCG	59.312	21	251	1474	1724
TR39193_c0_g1	TCACACTGTTGCACCTACCC	59.597	20	GAATGTGCAGTAATGGGCCT	59.962	20	277	445	721	TCACACTGTTGCACCTACCC	59.597	20	CCAGAAAGCCATTTTTGCAT	60.074	20	184	445	628	TCACACTGTTGCACCTACCC	59.597	20	TCAAACACGAGCAGAGCAGT	59.776	20	218	445	662
TR15697_c6_g3	TACAGCCATGAAGCCAACAA	60.257	20	AAGAAGAAAGCTGCAGCCAG	59.898	20	143	61	203	TTACAGCCATGAAGCCAACA	60.257	20	AAGAAGAAAGCTGCAGCCAG	59.898	20	144	60	203	TACAGCCATGAAGCCAACAA	60.257	20	CACACACACGCAAACAATGA	60.204	20	228	61	288
TR15697_c6_g3	TCATTGTTTGCGTGTGTGTG	60.204	20	CACTGTTTGTATGAGGCGGA	59.716	20	260	269	528	TCATTGTTTGCGTGTGTGTG	60.204	20	CACTGTTTGTATGAGGCGGAT	60.008	21	260	269	528	TCATTGTTTGCGTGTGTGTG	60.204	20	TTTGTATGAGGCGGATTTACG	59.971	21	255	269	523
TR15697_c6_g3	AAGGATCCTGCTGGTAGTCG	59.308	20	ACAGAGCACCGGAGCGAG	62.779	18	272	5381	5652	GATCCTGCTGGTAGTCGCAC	60.833	20	ACAGAGCACCGGAGCGAG	62.779	18	269	5384	5652	GATCCTGCTGGTAGTCGCA	59.959	19	ACAGAGCACCGGAGCGAG	62.779	18	269	5384	5652
TR33208_c9_g1	CATCCTCCTCAGCCTCTGAC	59.945	20	TAGACACATGCGGAGACTGC	60.016	20	184	77	260	ATCCTCCTCAGCCTCTGACA	59.945	20	GCGACAGCAGTGGTTAGACA	60.056	20	197	78	274	CATCCTCCTCAGCCTCTGAC	59.945	20	GCGACAGCAGTGGTTAGACA	60.056	20	198	77	274
TR68446_c0_g1	GCCAAAACAGACAGGGACAT	59.973	20	TGAGAGAGAGAGTGAGAGAGAGAGTG	60.13	26	112	1272	1383	GCCAAAACAGACAGGGACAT	59.973	20	TGAGAGAGAGAGTGAGAGAGAGAGTG	60.13	26	124	1272	1395	CTCAGCATCAGCAGCAAGAG	60.032	20	TGAGAGAGAGAGTGAGAGAGAGAGTG	60.13	26	147	1237	1383
TR4467_c0_g1	GTCCTCTGGGTTGAGAACCA	60.088	20	GTGTGGCCTACACTGCAAAA	59.764	20	210	2080	2289	GTCCTCTGGGTTGAGAACCA	60.088	20	TGTGGCCTACACTGCAAAAA	60.293	20	209	2080	2288	CCTGTCCTCTGGGTTGAGAA	60.229	20	GTGTGGCCTACACTGCAAAA	59.764	20	213	2077	2289
TR18552_c1_g1	GATTTCCTCCAGGAGACGCT	60.735	20	AGACTCCGCCCACTCCTAAT	60.096	20	226	190	415	AGATTTCCTCCAGGAGACGC	60.735	20	AGACTCCGCCCACTCCTAAT	60.096	20	227	189	415	GGAGACGCTCATCTGGAGTT	59.41	20	GAGAGCGAGCGAGAGAGAGA	60.269	20	137	201	337
TR18552_c1_g1	GGCAGGTGGAGATAGTCCAG	59.679	20	ATAAACTGCCGCAAGGTCAC	60.14	20	274	718	991	ACGTGGTGTTTGACATCAGC	59.603	20	ATAAACTGCCGCAAGGTCAC	60.14	20	250	742	991	TCAGGTCATGTGATCGCTGT	60.279	20	TCCAGCCCAGTGTGTGTATG	60.593	20	243	637	879
TR33208_c8_g1	ACGACAGAAGGGAACACACA	59.152	20	TTGCGCAAGAGTATCCACAC	59.871	20	115	46	160	ACGACAGAAGGGAACACACA	59.152	20	CAAGCCCATCTTCAGTGTGA	59.831	20	205	46	250	ACGACAGAAGGGAACACACA	59.152	20	CCTCTGGAGGGTGTATGAGC	59.679	20	140	46	185
TR42375_c1_g2	CGTCCTGATGCTGTGATTGT	59.707	20	GATGTTACGAAACTGCCCGT	60	20	200	1609	1808	TCATGAGAGCATCGTATGGC	59.788	20	GCACAGCAGGTGTCTGGTAA	59.905	20	274	1445	1718	CGTCCTGATGCTGTGATTGT	59.707	20	GTTACGAAACTGCCCGTGTT	60.037	20	197	1609	1805
TR42375_c1_g2	TTGCTTCATCTGCACTGTCC	59.992	20	CTCTTTGCCTACTGACGCCT	59.639	20	275	3241	3515	TTGCTTCATCTGCACTGTCC	59.992	20	TCTCTTTGCCTACTGACGCC	60.538	20	276	3241	3516	GCTGCTAAATGCATCGTGTC	59.454	20	GCAGTGAGGGTTGGAGAGAG	59.986	20	271	3357	3627
TR42375_c1_g2	GGCTACCGTCACACACACAC	60.08	20	AGCAGTGAGGGTTGGAGAGA	59.986	20	207	3422	3628	GGCTACCGTCACACACACAC	60.08	20	GCAGTGAGGGTTGGAGAGAG	59.986	20	206	3422	3627	GGCTACCGTCACACACACAC	60.08	20	GTGAGGGTTGGAGAGAGCTG	59.986	20	203	3422	3624
TR1415_c1_g1	AAGGCTCAGCTCAAGTCTGG	59.745	20	CTGTGCTCCCACATAGGGTT	59.989	20	272	1602	1873	AAGGCTCAGCTCAAGTCTGG	59.745	20	AGGGTTGCCACAGTGATTTC	59.973	20	258	1602	1859	GGCTCAGCTCAAGTCTGGTT	59.604	20	CTGTGCTCCCACATAGGGTT	59.989	20	270	1604	1873
TR1415_c1_g1	AGGCAAATCCAAATGTCTCG	60.074	20	TGGAAAAGGGCTGAGAAAGA	59.926	20	217	3105	3321	GCAAATCCAAATGTCTCGCT	60.221	20	TGGAAAAGGGCTGAGAAAGA	59.926	20	215	3107	3321	AGGCAAATCCAAATGTCTCG	60.074	20	CGGTGAGAGCCAGAAAGAAA	60.508	20	108	3105	3212
TR1415_c1_g1	ATAGATGATGCTGCTTGGGG	60.059	20	GGCAAGGTATACTGTCATGCAA	60.025	22	256	4892	5147	ATAGATGATGCTGCTTGGGG	60.059	20	TGGCAAGGTATACTGTCATGC	58.665	21	257	4892	5148	CGCCTGCTATATGTGTTCCC	60.49	20	GGCAAGGTATACTGTCATGCAA	60.025	22	206	4942	5147
TR33114_c2_g5	CTGGAACAGGCTCACTCACA	60.022	20	GTCTGTAGCAGAAGCCCAGG	60.012	20	137	38	174	TGGAACAGGCTCACTCACAC	59.872	20	GTCTGTAGCAGAAGCCCAGG	60.012	20	136	39	174	CTGGAACAGGCTCACTCACA	60.022	20	TTGTCTGTAGCAGAAGCCCA	59.591	20	139	38	176
TR71059_c5_g3	TGACGAACAACAACAGAGCTT	58.564	21	CGCTCTTTGGATGTAGAGGC	59.978	20	153	1	153	TGACGAACAACAACAGAGCTT	58.564	21	TCTGTGCGTTTTCTCTGACG	60.175	20	228	1	228	TGACGAACAACAACAGAGCTT	58.564	21	GTCGGTCACTTTCTGTCGCT	60.453	20	169	1	169
TR19894_c13_g5	CCCTCCACCAGCTCATTTTA	60.066	20	AAGACAAGAGAGCGAGAGCG	60.035	20	182	725	906	CCAGCTCATTTTAAACCGGA	60.067	20	AAGACAAGAGAGCGAGAGCG	60.035	20	175	732	906	AAATGTTCGTACCCTCGCTG	60.132	20	AAGACAAGAGAGCGAGAGCG	60.035	20	262	645	906
TR19894_c13_g5	TTCCATTCATTTCTGAGGGG	59.864	20	CTTTTGTCGCACTTGAACCA	59.881	20	145	2739	2883	CAAATTTACCCGTGAGGGAA	59.795	20	GTTTAACCGTAAGGGGCCAT	60.075	20	275	2761	3035	CAAATTTACCCGTGAGGGAA	59.795	20	CTTTTGTCGCACTTGAACCA	59.881	20	123	2761	2883
TR19894_c13_g5	TGGTTCAAGTGCGACAAAAG	59.881	20	GTTTAACCGTAAGGGGCCAT	60.075	20	172	2864	3035	CAAATTTACCCGTGAGGGAA	59.795	20	GTTTAACCGTAAGGGGCCAT	60.075	20	275	2761	3035	TATTCGTGGTTCAAGTGCGA	60.257	20	GTTTAACCGTAAGGGGCCAT	60.075	20	178	2858	3035
TR19894_c13_g5	GCGTCTCACATCGACACACT	59.905	20	GCAGCAGACTGTGAGGGAAT	60.418	20	115	6329	6443	GCGTCTCACATCGACACACT	59.905	20	GTGCAGGTGATTGTCAGCAG	60.473	20	134	6329	6462	GCGTCTCACATCGACACACT	59.905	20	AGTGCAGGTGATTGTCAGCA	60.473	20	135	6329	6463
TR935_c5_g3	AGACGGCACTTCCTCTCTGA	60.135	20	GCTCATCCTCATGAAACCGT	60.081	20	255	14	268	AGACGGCACTTCCTCTCTGA	60.135	20	TAATCAAGCCCTAACGCCAC	60.096	20	280	14	293	AGACGGCACTTCCTCTCTGA	60.135	20	GGCGTCTGAACACCGTAGAT	60.142	20	156	14	169
TR935_c5_g3	GAGACGCTCGGTTCAGTTTC	59.997	20	TGCATGGACAGGGAAATACA	59.924	20	218	746	963	GAGACGCTCGGTTCAGTTTC	59.997	20	TGTGCATGGACAGGGAAATA	59.924	20	220	746	965	CGGTTCAGTTTCTGATGGGT	59.966	20	TGCATGGACAGGGAAATACA	59.924	20	210	754	963
TR935_c5_g3	GAACGCGTCTGTATCGAAGA	59.028	20	CAGAAGCGGTGATGGTTTTT	60.11	20	198	977	1174	GAGAACGCGTCTGTATCGAA	59.028	20	CAGAAGCGGTGATGGTTTTT	60.11	20	200	975	1174	GAGAACGCGTCTGTATCGAAG	60.03	21	CAGAAGCGGTGATGGTTTTT	60.11	20	200	975	1174
TR26749_c0_g1	TCATCGCATTCATGAGCATT	60.19	20	GGAATTGGAGGAGGAAGAGG	60.008	20	235	357	591	TCATCGCATTCATGAGCATT	60.19	20	GAGGAATCGGAACTGGATGA	60.011	20	204	357	560	TCATCGTCACCATCACCATC	60.349	20	GAGGAATCGGAACTGGATGA	60.011	20	280	281	560
TR59571_c0_g1	AACCAAATGACTCTTCTATGGCA	60.014	23	GCTGACGCCATTAAACCTGT	60.14	20	214	3	216	AACCAAATGACTCTTCTATGGCA	60.014	23	GCCTTTTGTCAAAGACTGGC	59.859	20	113	3	115	AACCAAATGACTCTTCTATGGCA	60.014	23	CAGCTGACGCCATTAAACCT	60.27	20	216	3	218
TR62966_c0_g1	CACGTTACAGCGTTTCCCTT	60.168	20	TACACCAAGACCGAAGACCC	59.966	20	192	1321	1512	CTGAGGACAAAGGGTTCAGG	59.691	20	TACACCAAGACCGAAGACCC	59.966	20	245	1268	1512	CACGTTACAGCGTTTCCCTT	60.168	20	GACCGAAGACCCTGAATCTG	59.655	20	184	1321	1504
TR16473_c3_g1	TCTCCTCCTCTCGCTCCTC	59.758	19	CCAACCTGGCCAAAGAGTTA	60.103	20	250	0	249	TCTCCTCCTCTCGCTCCTC	59.758	19	ACAACGTTCCCACTTCAACC	59.867	20	277	0	276	TCTCCTCCTCTCGCTCCTC	59.758	19	CACACTGCCCAAAAGTGATG	60.152	20	132	0	131
TR16473_c3_g1	CGGAGAAGGAAGAGAGCAGA	59.82	20	TGGGTGGAGGTGTACACAAA	59.848	20	246	2474	2719	TCGGAGAAGGAAGAGAGCAG	59.82	20	TGGGTGGAGGTGTACACAAA	59.848	20	247	2473	2719	GAGCTTGAGAGAGCGAGAGC	59.734	20	TGGGTGGAGGTGTACACAAA	59.848	20	194	2526	2719
TR25129_c0_g1	TTGGAGGGAAATCTGCTTTG	60.184	20	TCATTACCGCAATGCAAAAA	60.074	20	269	636	904	TTGGAGGGAAATCTGCTTTG	60.184	20	TCCAAATTCTCATTACCGCA	59.112	20	278	636	913	GGAAATCTGCTTTGCCTTGA	60.331	20	TCCAAATTCTCATTACCGCA	59.112	20	272	642	913
TR70329_c0_g1	TGCATGACTGAGAGGTGGAG	59.98	20	GGATGCCACAGTGAAAGGTT	59.973	20	253	1019	1271	TGCATGACTGAGAGGTGGAG	59.98	20	TGACATCACGAAGGAATGGA	60.048	20	275	1019	1293	TGCATGACTGAGAGGTGGAG	59.98	20	ACTGAACACATCTGGAGCCC	60.12	20	124	1019	1142
TR70329_c0_g1	AACCTTTCACTGTGGCATCC	59.973	20	ATGCGCTCACAATCACAGTC	59.87	20	279	1252	1530	TGTCATTTTCTACATGGCGG	59.542	20	ATGCGCTCACAATCACAGTC	59.87	20	242	1289	1530	CACATTTCCATGGGAGAAGC	60.461	20	ATGCGCTCACAATCACAGTC	59.87	20	187	1344	1530
TR27628_c0_g1	GATAACCGCAGGTTGTCGTT	60	20	CAAATCACACCAGCAGCAGT	59.905	20	255	1434	1688	GATAACCGCAGGTTGTCGTT	60	20	ACAAATCACACCAGCAGCAG	59.905	20	256	1434	1689	AACCGCAGGTTGTCGTTTAC	60.037	20	CAAATCACACCAGCAGCAGT	59.905	20	252	1437	1688
TR11223_c0_g1	TGCGAGCGGAAAGACTAAAT	59.982	20	CTTCAGGGAATGGGGGTTAC	60.549	20	213	105	317	ATTGCGAGCGGAAAGACTAA	59.982	20	CTTCAGGGAATGGGGGTTAC	60.549	20	215	103	317	AATTGCGAGCGGAAAGACTA	59.982	20	CTTCAGGGAATGGGGGTTAC	60.549	20	216	102	317
TR11223_c0_g1	GGAAGTGTTGCGTTTCCATT	59.978	20	TTCGATCCAGCTCAAAAGGT	59.813	20	117	969	1085	GGAAGTGTTGCGTTTCCATT	59.978	20	CGATCCAGCTCAAAAGGTGT	60.255	20	115	969	1083	GTGTATGCACGAACAAGCGT	59.794	20	TTCGATCCAGCTCAAAAGGT	59.813	20	259	827	1085
TR38331_c0_g1	AAGTGAGTTGTGCTTGTGGCT	59.968	21	CTGCATTAATGTTGGGCCTT	59.96	20	104	337	440	CATTAAATGCCTCACTTCCCA	59.946	21	CTGCATTAATGTTGGGCCTT	59.96	20	189	252	440	AAGTGAGTTGTGCTTGTGGC	58.935	20	CTGCATTAATGTTGGGCCTT	59.96	20	104	337	440
TR71013_c0_g1	GTTCAAGTTGGTCGCTTGGT	60.156	20	GCAATTCAGCGATTTCCTTC	59.791	20	204	753	956	AGTTCAAGTTGGTCGCTTGG	60.291	20	GCAATTCAGCGATTTCCTTC	59.791	20	205	752	956	GTTCAAGTTGGTCGCTTGGT	60.156	20	CTGCAATTCAGCGATTTCCT	60.352	20	206	753	958
TR65239_c3_g1	TTCCTGCATAATTCAAGCCC	60.038	20	GGGCACACAGAAGGACATTT	59.973	20	206	4176	4381	GCTGCCTTCCTGCATAATTC	59.813	20	GGGCACACAGAAGGACATTT	59.973	20	212	4170	4381	CAGCTGCCTTCCTGCATAAT	60.374	20	GGGCACACAGAAGGACATTT	59.973	20	214	4168	4381
TR233_c0_g2	ATGATGGCTCCTACAAACGG	59.955	20	TGCTCTGATCATTCTGTGGC	59.95	20	147	544	690	ATGATGGCTCCTACAAACGG	59.955	20	GATCATTCTGTGGCGTCTGA	59.794	20	141	544	684	ATGATGGCTCCTACAAACGG	59.955	20	TCTGATCATTCTGTGGCGTC	59.794	20	144	544	687
TR61760_c0_g1	GCATGGACACACAGATGACTG	60.179	21	TTATCACCCCCTTAACGCTC	59.043	20	275	415	689	GCATGGACACACAGATGACTG	60.179	21	TTATCACCCCCTTAACGCTCT	59.973	21	275	415	689	GCATGGACACACAGATGACTG	60.179	21	CTTATCACCCCCTTAACGCTC	59.973	21	276	415	690
TR61760_c0_g1	TACTCGCCTCTAATCGGGAA	59.801	20	TCTTTGATGAGGGATGAGGG	60.003	20	181	1423	1603	TACTCGCCTCTAATCGGGAA	59.801	20	AGGAGGTCACCTAATGCGTG	60.134	20	210	1423	1632	AACCACGTTGGGGATGTTAC	59.574	20	TCTTTGATGAGGGATGAGGG	60.003	20	128	1476	1603
TR63295_c11_g4	CCCCAACACTAAACATCGCT	59.993	20	ATGTCGTCTGCAATCCCAAT	60.348	20	166	1156	1321	GTGCCCCCAACACTAAACAT	59.717	20	ATGTCGTCTGCAATCCCAAT	60.348	20	170	1152	1321	CCCCAACACTAAACATCGCT	59.993	20	TATGGCACGACACACACACA	60.671	20	229	1156	1384
TR63295_c11_g4	ATTGGGATTGCAGACGACAT	60.348	20	AAATTGGCATGTTAAAGGCG	59.964	20	275	1302	1576	ACGAAACACCATTGGGATTG	60.615	20	AAGGTGGCCTCAACTCACAC	60.159	20	164	1292	1455	ACACCATTGGGATTGCAGAC	60.79	20	AAATTGGCATGTTAAAGGCG	59.964	20	280	1297	1576
TR25794_c0_g1	TGCAGTGCCTTTTACCACAG	59.904	20	GAGGTCATTCAGATTCCCCA	59.862	20	241	2296	2536	TGCAGTGCCTTTTACCACAG	59.904	20	TGGAGGTCATTCAGATTCCC	59.862	20	243	2296	2538	TGCAGTGCCTTTTACCACAG	59.904	20	GGAGGTCATTCAGATTCCCC	60.661	20	242	2296	2537
TR42466_c3_g1	TTAGGAAAAGGGTTCGGGTT	59.808	20	AGGTAGTGCACAAGGAGCGT	59.937	20	220	50	269	GTTTAGGAAAAGGGTTCGGG	59.808	20	AGGTAGTGCACAAGGAGCGT	59.937	20	222	48	269	TTTAGGAAAAGGGTTCGGGT	59.808	20	AGGTAGTGCACAAGGAGCGT	59.937	20	221	49	269
TR16243_c0_g1	AAGAGCGCACAATCACACAC	59.912	20	TTAGACGGATCACAGGGACC	59.927	20	173	608	780	TGCCAAAAGGGAACAAAGTC	60.088	20	TTAGACGGATCACAGGGACC	59.927	20	230	551	780	GGGAACAAAGTCCCCCTAAA	60.159	20	TTAGACGGATCACAGGGACC	59.927	20	222	559	780
TR16243_c0_g1	TGCATGAGAATGAGCCTGTC	59.95	20	AGCCAAGAGTCAAGGCAAGA	60.134	20	259	888	1146	GCATGAGAATGAGCCTGTCA	59.95	20	AGCCAAGAGTCAAGGCAAGA	60.134	20	258	889	1146	TGCATGAGAATGAGCCTGTC	59.95	20	CAAGGCAAGAAAACAGGGAA	60.22	20	249	888	1136
TR16243_c0_g1	GAACACAGAAGCGAAGAGGG	59.989	20	TCCCTCTCTCTTAAAGCCCC	59.783	20	158	1224	1381	AGAAGCGAAGAGGGTAAGGC	59.983	20	TCCCTCTCTCTTAAAGCCCC	59.783	20	152	1230	1381	GAACACAGAAGCGAAGAGGG	59.989	20	TTCCCGTAACTCCTGCTCAC	60.255	20	184	1224	1407
TR44169_c0_g1	TCAGGGGGACAGTCAAAGAG	60.229	20	TTTCAATCTGGTTTTTGCCC	59.916	20	275	296	570	AAAAAGAGCAACACCGGAAA	59.724	20	TTTCAATCTGGTTTTTGCCC	59.916	20	201	370	570	CTTCAGGGGGACAGTCAAAG	59.691	20	TTTCAATCTGGTTTTTGCCC	59.916	20	277	294	570
TR44169_c0_g1	AGCACATGGCAATGAGACTG	59.862	20	TGATTCTGCCAACTCACTCG	59.984	20	177	1539	1715	TACAGGGACAAAGTGCCACA	60.152	20	TGATTCTGCCAACTCACTCG	59.984	20	235	1481	1715	AGCACATGGCAATGAGACTG	59.862	20	GGGACCCTGGAAAAAGAAAG	59.912	20	206	1539	1744
TR53123_c0_g1	ACTTGCAGCACCATCAAATG	59.722	20	ACACTGCGACTGTGGGAGAT	60.746	20	230	2069	2298	CACTTGCAGCACCATCAAAT	59.722	20	ACACTGCGACTGTGGGAGAT	60.746	20	231	2068	2298	ACATGCAACAGCAGCATCA	60.003	19	CGAGGGCTTTTGGTTCAGTA	60.241	20	268	2180	2447
TR12213_c0_g1	GTCCTTGCATTCTGCTGACA	59.992	20	GCACACCCTCACCTCCATAC	60.395	20	257	771	1027	CTTGTAAACTGCTCCCGCTC	60.015	20	GCACACCCTCACCTCCATAC	60.395	20	191	837	1027	CCTGTCTGTCACCTTCAGCA	60.022	20	GCACACCCTCACCTCCATAC	60.395	20	100	928	1027
TR39849_c0_g2	GGAAATGTATTTGGATGCGG	60.153	20	GACTCCAGTGGGATCCTGAA	60.048	20	212	206	417	GGAAATGTATTTGGATGCGG	60.153	20	CGCCGTCACCTGTACATAGA	59.74	20	170	206	375	GGAAATGTATTTGGATGCGG	60.153	20	TTAGCCCGTGAACTCTTTGC	60.386	20	275	206	480
TR48248_c6_g6	GCATGATGCCCTTCCTGTAT	59.923	20	TGGCCTTCTCTTCCTGCTTA	60.088	20	261	622	882	GCATGATGCCCTTCCTGTAT	59.923	20	TTCCAGTGTGGCCTTCTCTT	59.844	20	269	622	890	GCATGATGCCCTTCCTGTAT	59.923	20	TTTCCAGTGTGGCCTTCTCT	59.844	20	270	622	891
TR50720_c2_g3	CCTCGTCTGTTCGCTTTTTC	59.993	20	TAATGATGAGATCCCCGCTC	59.998	20	183	104	286	CCTCGTCTGTTCGCTTTTTC	59.993	20	TTCACTTGACTTTGGTCCCC	59.943	20	153	104	256	CCTCGTCTGTTCGCTTTTTC	59.993	20	CGGCAAGGACTTGAATTGAT	60.074	20	233	104	336
TR65632_c1_g1	TCACTTGACCTGTAAGAGTAATCAA	57.23	25	GCAGAGGCCGTTGTTGTTAT	60.14	20	231	1	231	TCACTTGACCTGTAAGAGTAATCAA	57.23	25	CACTGGGTTCAAACCATCAA	59.389	20	126	1	126	TCACTTGACCTGTAAGAGTAATCAA	57.23	25	TCCACTGGGTTCAAACCATC	60.758	20	128	1	128
TR58116_c2_g9	CGCTCAGAACACGCTAACAG	59.805	20	TGTTCGCATCTTCGTCTTGT	59.445	20	259	760	1018	CGCTCAGAACACGCTAACAG	59.805	20	GTGTTCGCATCTTCGTCTTG	59.445	20	260	760	1019	CGCTCAGAACACGCTAACAG	59.805	20	TGTGTTCGCATCTTCGTCTT	59.445	20	261	760	1020
TR58116_c2_g9	CAGTTCACACTGACACCGCT	59.94	20	TGGAGAGGGATCCTGGTATG	59.879	20	192	1044	1235	CAGTTCACACTGACACCGCT	59.94	20	TATGTGGAGAGGGATCCTGG	59.879	20	196	1044	1239	CGAAGATGCGAACACACACT	59.905	20	TGGAGAGGGATCCTGGTATG	59.879	20	231	1005	1235
TR35751_c2_g2	TTTATTCATTCCGCCCTGTC	59.901	20	GTCAGCGCCTCCTGTCTCT	60.718	19	177	2286	2462	AGGAGGCTTCATCACACCAC	60.12	20	GTCAGCGCCTCCTGTCTCT	60.718	19	108	2355	2462	TTTATTCATTCCGCCCTGTC	59.901	20	GCCTCCTGTCTCTGCACAT	58.93	19	171	2286	2456
TR70322_c16_g1	ATGCACACGCTACACAAAGC	59.942	20	AGATCTTTGGCCCTTTTGGT	59.94	20	191	1247	1437	ATGCACACGCTACACAAAGC	59.942	20	TGAGATCTTTGGCCCTTTTG	60.184	20	193	1247	1439	ATGCACACGCTACACAAAGC	59.942	20	ATCTTTGGCCCTTTTGGTTT	59.814	20	189	1247	1435
TR48083_c0_g3	TTTCGTTTTCTCAAGCGACC	60.365	20	GCTGAACGCGTTTACATTGA	59.879	20	249	1704	1952	CGACCCTTGCACTTTAGCTT	59.517	20	GCTGAACGCGTTTACATTGA	59.879	20	234	1719	1952	AAGCGACCCTTGCACTTTAG	59.517	20	GCTGAACGCGTTTACATTGA	59.879	20	237	1716	1952
TR48083_c0_g3	CGCGTTCAGCAAACTGTATT	58.992	20	AAAGTTCCCTGAAGGTTCCA	58.618	20	252	1943	2194	ACGCGTTCAGCAAACTGTATT	59.827	21	AAAGTTCCCTGAAGGTTCCA	58.618	20	253	1942	2194	CGCGTTCAGCAAACTGTATTT	60.312	21	AAAGTTCCCTGAAGGTTCCA	58.618	20	252	1943	2194
TR1930_c0_g2	GATGAATGGGGCAGAGAAAA	60.014	20	AACAGGGCATAGGCTGACAC	60.142	20	120	1120	1239	GATGAATGGGGCAGAGAAAA	60.014	20	AAGAACAGGGCATAGGCTGA	59.836	20	123	1120	1242	GATGAATGGGGCAGAGAAAA	60.014	20	GAAGAACAGGGCATAGGCTG	59.836	20	124	1120	1243
TR25518_c0_g1	CGGGACTTTCAGGTTTGTGT	60.005	20	TGACGTCAGCTAATTGCCAG	60.011	20	259	526	784	ACGGGACTTTCAGGTTTGTG	60.005	20	TGACGTCAGCTAATTGCCAG	60.011	20	260	525	784	CTGCAGCTGTTTCTGCTCAC	59.929	20	TGACGTCAGCTAATTGCCAG	60.011	20	118	667	784
TR21333_c0_g1	CGAAACACAACAGCCACAGT	59.794	20	GACGCAGGGTTGAACTGATT	60.119	20	163	345	507	CGAAACACAACAGCCACAGT	59.794	20	AGCACCATCTCACTTGTCCC	60.12	20	191	345	535	CGAAACACAACAGCCACAGT	59.794	20	GCACCATCTCACTTGTCCCT	60.12	20	190	345	534
TR21333_c0_g1	ATTTGTTGGCAGAGGGACAG	60.111	20	CCATTGCTAAAGGAAGCCTG	59.839	20	171	927	1097	TGGGTGTGGGGTAAGTGTTT	60.126	20	TTCCTCCTCTCCATCCTCCT	60.149	20	267	982	1248	TGGGTGTGGGGTAAGTGTTT	60.126	20	CTTCCTCCTCTCCATCCTCC	60.149	20	268	982	1249
TR36450_c0_g1	GGGTTGCTCTGTGACCTGTT	60.159	20	AAAACGAATGTTGCTCTCCG	60.249	20	163	3229	3391	TCCTGAGGATTGGCTCTGAT	59.761	20	AAAACGAATGTTGCTCTCCG	60.249	20	205	3187	3391	AGGGTTGCTCTGTGACCTGT	59.756	20	AAAACGAATGTTGCTCTCCG	60.249	20	164	3228	3391
TR1883_c0_g2	CAGGTGTGAATCCGTTTGTG	60.001	20	CTGCATGCTTACAGGGAACA	59.864	20	263	971	1233	CACAGGTGTGAATCCGTTTG	60.001	20	CTGCATGCTTACAGGGAACA	59.864	20	265	969	1233	GCGTGTTAAATGCACACAGG	60.18	20	CTGCATGCTTACAGGGAACA	59.864	20	279	955	1233
TR1883_c0_g2	CCTGTAAGCATGCAGACACAA	59.92	21	TTTGTTGCAGGTCCACCTAGT	59.648	21	165	1219	1383	CAATGATGAGGATGTTCCCTG	60.324	21	TTTGTTGCAGGTCCACCTAGT	59.648	21	182	1202	1383	CCTGTAAGCATGCAGACACAA	59.92	21	TTGTTGCAGGTCCACCTAGT	58.215	20	164	1219	1382
TR33141_c9_g10	TCCAGACGTTAGCAGAGCAA	59.74	20	CCACAGAAACAAGACGAGCC	60.833	20	206	576	781	TCCAGACGTTAGCAGAGCAA	59.74	20	GCAAGCACAGAACTTTGGAA	59.05	20	251	576	826	TGATGTCAGGAGAGTTGCCC	61.23	20	TTAGCGCCCTCTATTGGCTA	59.964	20	236	651	886
TR33141_c9_g10	TAGCCAATAGAGGGCGCTAA	59.964	20	ACGCTACTGAACAAATCGCC	60.278	20	247	867	1113	CGTGCCATTCATAGCCAATA	59.543	20	ACGCTACTGAACAAATCGCC	60.278	20	258	856	1113	ATCCAGATCTTGCTCTTGCG	60.504	20	ACGCTACTGAACAAATCGCC	60.278	20	278	836	1113
TR72372_c0_g1	CTCCAGCGAGAGGAAATCAC	59.95	20	ATCAAACGGAACGAACGGTA	60.365	20	244	2057	2300	TCTGATGAGAGCGATCAACG	60.096	20	TCTGCTGTCCTCTGCTGTTG	60.333	20	274	2102	2375	CTCCAGCGAGAGGAAATCAC	59.95	20	CAAACGGAACGAACGGTAAC	60.399	20	242	2057	2298
TR32091_c0_g1	AACAGACACGCACACACACA	59.818	20	GCAGGCAGATCAGATGTTGA	59.95	20	144	8	151	AACAGACACGCACACACACA	59.818	20	CAAATCCGACATGATTGACG	59.924	20	252	8	259	AACAGACACGCACACACACA	59.818	20	CAATATGCAACAAACCGCAG	60.133	20	160	8	167
TR59569_c0_g1	TAGGCCAGTAAGCAACCACC	60.132	20	AACACACAACCAAGATCCTTCA	59.496	22	107	1682	1788	CCCTGAGCCTAGAATGCAGA	60.495	20	AACACACAACCAAGATCCTTCA	59.496	22	151	1638	1788	AGCCAAAAATTGTTTTCCCA	59.429	20	AACACACAACCAAGATCCTTCA	59.496	22	277	1512	1788
TR18228_c0_g1	CCAGAGGAACACAGACTGGA	58.803	20	TACTTTTGGACCCCACTGGA	60.345	20	199	268	466	ACCAGAGGAACACAGACTGGA	59.741	21	TACTTTTGGACCCCACTGGA	60.345	20	200	267	466	CCAGAGGAACACAGACTGGAA	60.282	21	TACTTTTGGACCCCACTGGA	60.345	20	199	268	466
TR65748_c0_g1	TGCACTAAAACGGTCTCCTG	58.923	20	TTGCTGTGGCTCAGTGTTTC	60.032	20	191	998	1188	GTGCACTAAAACGGTCTCCTG	59.788	21	TTGCTGTGGCTCAGTGTTTC	60.032	20	192	997	1188	TGCACTAAAACGGTCTCCTG	58.923	20	CTTTGACGCTGAAGTTGCTG	59.781	20	205	998	1202
TR70358_c3_g2	CTGAGAACCAGACTGAGAAGCA	59.786	22	GAAGCCCAGTCAAGCTTTTG	59.993	20	200	0	199	CTGAGAACCAGACTGAGAAGCA	59.786	22	TGAAGCCCAGTCAAGCTTTT	59.993	20	201	0	200	CTGAGAACCAGACTGAGAAGCA	59.786	22	AGCCAAGACCTTTGCTTGAA	59.993	20	136	0	135
TR70358_c3_g2	GCCTTTAAGCTGTAGTTCTTCCC	59.818	23	ATGAAAGCGCCGTCATTTAC	60.103	20	203	595	797	GCCTTTAAGCTGTAGTTCTTCCC	59.818	23	GAAAGCGCCGTCATTTACTC	59.851	20	201	595	795	GCCTTTAAGCTGTAGTTCTTCCC	59.818	23	AAGCGCCGTCATTTACTCAC	60.278	20	199	595	793
TR70358_c3_g2	TACTGGCATCTCCGGAAGTC	60.218	20	TGTGACATGTTTACGCGGTT	60.035	20	133	2261	2393	TACTGGCATCTCCGGAAGTC	60.218	20	GTGACATGTTTACGCGGTTG	60.035	20	132	2261	2392	TACTGGCATCTCCGGAAGTC	60.218	20	TTGTGACATGTTTACGCGGT	60.035	20	134	2261	2394
TR70358_c3_g2	GTCCGAGGCTTCAGAATGAT	59.243	20	GGGAACGCGTATTTGATGTT	59.829	20	268	2475	2742	GTGTCCGAGGCTTCAGAATG	60.801	20	GGGAACGCGTATTTGATGTT	59.829	20	270	2473	2742	CTCCAAAAGGCGGAATGATA	60.031	20	TGCGTATTTGCTTTTGTACCC	60.013	21	206	2421	2626
TR21893_c0_g1	TCCTGAGTTGCAGTCCTGTG	60.022	20	ATCCAGTTCAGCGATCATCC	60.042	20	176	19	194	TCCTGAGTTGCAGTCCTGTG	60.022	20	CCGTATTCCAATCTGCGTCT	60.096	20	101	19	119	TCCTGAGTTGCAGTCCTGTG	60.022	20	CCTCTCATTTGTGTGCCCTT	60.111	20	225	19	243
TR21893_c0_g1	GTTCATTCAAAGTCGCGTCA	59.847	20	CTTTCGCACGCATTTACTGA	60.014	20	219	630	848	TTCATTCAAAGTCGCGTCAC	59.847	20	CTTTCGCACGCATTTACTGA	60.014	20	218	631	848	GTTCATTCAAAGTCGCGTCA	59.847	20	TTCGCACGCATTTACTGAAG	60.014	20	217	630	846
TR48253_c3_g1	AACACAAATGACACAGGGCA	60.008	20	CAGTTGGAGGGAGGTTGAAA	60.081	20	222	80	301	GCAACTTTGCCTTTGGGATA	60.074	20	CAGTTGGAGGGAGGTTGAAA	60.081	20	273	29	301	CATGCCCCAACATACAAGTG	59.84	20	CAGTTGGAGGGAGGTTGAAA	60.081	20	204	98	301
TR48253_c3_g1	CAACACTTCGTCATCTTGGAAA	60.147	22	GACGGAAAAACAGGAAAACAA	59.098	21	259	874	1132	CAACACTTCGTCATCTTGGAA	58.761	21	GACGGAAAAACAGGAAAACAA	59.098	21	259	874	1132	CAACACTTCGTCATCTTGGAAA	60.147	22	AGACGGAAAAACAGGAAAACAA	60.015	22	260	874	1133
TR48253_c3_g1	CTGGGACAGTGCAAGGAAAT	60.111	20	TGCTACAGCTTCCTGTGTGC	60.207	20	110	2429	2538	CTGTGAAAAAGCCCAAGAGG	59.846	20	TGCTACAGCTTCCTGTGTGC	60.207	20	177	2362	2538	ACCAGTCAAGCTGGGACAGT	59.756	20	TGCTACAGCTTCCTGTGTGC	60.207	20	120	2419	2538
TR48253_c3_g1	AAATGCCACAATGCATCTTTT	59.47	21	CTGGAGCGGGTAGCTATTCA	60.365	20	221	3331	3551	AAATGCCACAATGCATCTTTT	59.47	21	TCAGTCTGTCTGTCTGCCGT	59.603	20	253	3331	3583	AAATGCCACAATGCATCTTTT	59.47	21	GTCAGTCTGTCTGTCTGCCG	59.603	20	254	3331	3584
TR23535_c0_g1	GCCCATCCAGTTCTCAGGTA	60.073	20	TCAGGAAAATAAACGTATGGCA	59.494	22	101	1021	1121	TAGCCCATCCAGTTCTCAGG	60.21	20	TCAGGAAAATAAACGTATGGCA	59.494	22	103	1019	1121	CTGTTGGTGCTCAGCTTCTG	59.77	20	TCAGGAAAATAAACGTATGGCA	59.494	22	277	845	1121
TR42430_c6_g1	GGTGGTCAAAGTCTGGGCTA	60.111	20	GCTGAACTGCTGTCCAACAA	60.032	20	250	464	713	GATGGTGGTCAAAGTCTGGG	60.363	20	GCTGAACTGCTGTCCAACAA	60.032	20	253	461	713	GGATGGTGGTCAAAGTCTGG	60.363	20	GCTGAACTGCTGTCCAACAA	60.032	20	254	460	713
TR42430_c6_g1	CTGGCTTCATTTCAGTTCTCG	60.001	21	AGGCAAGAGTCCAGCCAATA	59.836	20	252	6189	6440	TGGCTTCATTTCAGTTCTCG	58.999	20	AGGCAAGAGTCCAGCCAATA	59.836	20	251	6190	6440	CTGGCTTCATTTCAGTTCTCG	60.001	21	GGCAAGAGTCCAGCCAATAC	59.7	20	251	6189	6439
TR70265_c3_g6	CTTGCCAGCCTCTGCTTCT	60.828	19	TCGCCTTTCTTTCTGCTCTC	59.836	20	202	12	213	TTGCCAGCCTCTGCTTCT	59.812	18	TCGCCTTTCTTTCTGCTCTC	59.836	20	201	13	213	CTTGCCAGCCTCTGCTTC	59.812	18	TCGCCTTTCTTTCTGCTCTC	59.836	20	202	12	213
TR70265_c3_g6	GACCATGACAGAGACAGCGA	59.988	20	CAATCTCAAGGGGTTGTGCT	60.111	20	216	1631	1846	GACCATGACAGAGACAGCGA	59.988	20	TCAATTCCAATCTCAAGGGG	59.864	20	223	1631	1853	TGGTGGAAGACCATGACAGA	60.088	20	CAATCTCAAGGGGTTGTGCT	60.111	20	224	1623	1846
TR70265_c3_g6	CCTGGTGGACATGTGTGGTA	60.285	20	CAATCTGAGCAAGGAGGAGAA	59.559	21	214	2833	3046	TTGGTTTCAGAATGGCACTG	59.691	20	CAATCTGAGCAAGGAGGAGAA	59.559	21	277	2770	3046	ACTGCAGGCATAAACTGCAA	59.493	20	CAATCTGAGCAAGGAGGAGAA	59.559	21	261	2786	3046
TR50704_c7_g1	CTTCACAATGAGACACACACACA	59.701	23	GGTGGTTTCCATGGAGATTG	60.173	20	151	23	173	TTCACAATGAGACACACACACA	58.597	22	GGTGGTTTCCATGGAGATTG	60.173	20	150	24	173	GACACACACACATTCAGTGTTCA	59.554	23	GGTGGTTTCCATGGAGATTG	60.173	20	140	34	173
TR50704_c7_g1	CAATCTCCATGGAAACCACC	60.173	20	AGCGAAGACACGTGTGTGAA	60.51	20	120	154	273	CACTCACTGAGCTCGCAATC	59.733	20	AGCGAAGACACGTGTGTGAA	60.51	20	135	139	273	CAATCTCCATGGAAACCACC	60.173	20	CATACGCGTCAGTCTGGAGT	58.909	20	210	154	363
TR50704_c7_g1	ACAGGGATGAAGAAACACGG	59.966	20	TCACTCTCACACACACTCACTCTC	59.596	24	100	3047	3146	ACAGGGATGAAGAAACACGG	59.966	20	TCTCACTCTCACACACACTCACTC	59.596	24	102	3047	3148	ACAGGGATGAAGAAACACGG	59.966	20	TCACTCTCACTCTCACACACACTC	59.596	24	106	3047	3152
TR3530_c0_g2	AGCAGCTATTTGGACACCAAT	58.734	21	GCACAGGATGGTGCATAGAA	59.679	20	117	987	1103	GCAGCTATTTGGACACCAAT	57.696	20	GCACAGGATGGTGCATAGAA	59.679	20	116	988	1103	TTAGCAGCTATTTGGACACCA	58.451	21	GCACAGGATGGTGCATAGAA	59.679	20	119	985	1103
TR16514_c3_g1	GCCATATTGAGCTTATGGGC	59.534	20	AATGTTGGCGAGCTCAGAAT	59.843	20	278	1570	1847	GCCATATTGAGCTTATGGGC	59.534	20	TGTTGGCGAGCTCAGAATAA	59.566	20	276	1570	1845	CAATCTGTTAACGCCAATGC	59.186	20	AATGTTGGCGAGCTCAGAAT	59.843	20	119	1729	1847
TR16514_c3_g1	TATTTTCAACCGTTGTGGCA	59.969	20	TGATATTTTGTTCCATGCGG	59.377	20	127	2090	2216	CCGCATTACACATGCCATAC	59.839	20	TGATATTTTGTTCCATGCGG	59.377	20	210	2007	2216	GTCCAGGGGGATTTTGAACT	60.169	20	TGATATTTTGTTCCATGCGG	59.377	20	237	1980	2216
TR26985_c0_g1	GGGATTTGGGATGACATCAG	60.135	20	AATCCTGGGTCAGGTGTGAA	60.363	20	239	1550	1788	GGGATTTGGGATGACATCAG	60.135	20	TTCAATCCTGGGTCAGGTGT	60.363	20	242	1550	1791	GGGATTTGGGATGACATCAG	60.135	20	ATCCTGGGTCAGGTGTGAAT	59.232	20	238	1550	1787
TR26985_c0_g1	TTCACACCTGACCCAGGATT	60.363	20	TTGTTCGTCATTTTGTTCACG	59.618	21	253	1769	2021	ACACCTGACCCAGGATTGAA	60.363	20	TTGTTCGTCATTTTGTTCACG	59.618	21	250	1772	2021	ATTCACACCTGACCCAGGAT	59.232	20	TTGTTCGTCATTTTGTTCACG	59.618	21	254	1768	2021
TR26985_c0_g1	TGTGCATTGACCGTATCCAT	59.805	20	CACCGTGGAACAAATCAGTG	60.001	20	158	2323	2480	TGACCGTATCCATTTGGCTT	60.331	20	CACCGTGGAACAAATCAGTG	60.001	20	151	2330	2480	ATTGACCGTATCCATTTGGC	59.651	20	CACCGTGGAACAAATCAGTG	60.001	20	153	2328	2480
TR65593_c3_g3	GCGCCAGTAAACACATCAGA	59.871	20	CGGGACTGTGGTATAAATTGC	59.352	21	227	249	475	CTCGCGCCAGTAAACACAT	59.879	19	CGGGACTGTGGTATAAATTGC	59.352	21	230	246	475	GCGCCAGTAAACACATCAGA	59.871	20	GGGACTGTGGTATAAATTGCC	58.316	21	226	249	474
TR42635_c0_g1	AACTTTTGCGCGAATGTCTT	59.889	20	AGAGAGGCTGTTGTGTGCCT	60.057	20	189	104	292	CCAAGGGATGCAACTCTGTT	60.111	20	AGAGAGGCTGTTGTGTGCCT	60.057	20	156	137	292	CCTTGTGTTCACCTCTGCAA	59.873	20	AGAGAGGCTGTTGTGTGCCT	60.057	20	225	68	292
TR87779_c0_g1	ATTCATCCTGAATGGGCTTG	59.894	20	ATGTTGACGCAGAACCACAA	60.16	20	169	269	437	ATTCATCCTGAATGGGCTTG	59.894	20	TTGACGCAGAACCACAAATC	59.697	20	166	269	434	ATTCATCCTGAATGGGCTTG	59.894	20	ACGAGCATCATGGGATCTCT	59.642	20	267	269	535
TR67523_c0_g1	TGCACCCTGATTGCATCTTA	60.22	20	CTGGAGGAGCTTTGTTTTCG	59.986	20	151	1110	1260	TGCACCCTGATTGCATCTTA	60.22	20	GCGGTGATGTTGTTGTCATC	59.975	20	217	1110	1326	CACATCACATGCTCCGCTAT	59.704	20	CTGGAGGAGCTTTGTTTTCG	59.986	20	200	1061	1260
TR47465_c0_g2	CATAAATTTGTGCTGCTGCG	60.412	20	TCCTTTTGCTCCGATGTCTT	59.813	20	191	527	717	CATAAATTTGTGCTGCTGCG	60.412	20	TTTGTGACAGATTCGATGGC	59.654	20	124	527	650	TGAGCAGAGAGGGCAAACTC	60.678	20	TTTGTGACAGATTCGATGGC	59.654	20	268	383	650
TR48558_c0_g2	AACGTCTCCACTTTCATGGG	59.966	20	TCTTCGATCTGGCCTCTTGT	59.95	20	222	635	856	ATCGTCTGCCACCCATCTAC	59.957	20	TCTTCGATCTGGCCTCTTGT	59.95	20	266	591	856	AACGTCTCCACTTTCATGGG	59.966	20	CTCTTCGATCTGGCCTCTTG	60.088	20	223	635	857
TR47121_c0_g1	GACAGAGGCCTTCTGGGATA	59.239	20	CTTCTCGTCTGCTTTGGGAG	60.126	20	210	1564	1773	GACAGAGGCCTTCTGGGATA	59.239	20	TTACAGCAGCATCAAGGGTG	59.864	20	271	1564	1834	GACAGAGGCCTTCTGGGATA	59.239	20	GTGTGTGTGGCGTCTGTCTT	59.789	20	254	1564	1817
TR47121_c0_g1	ATTCCTCGGACGAAGAGGAT	60.037	20	AATCCCCACCGAGAGTCTTT	59.935	20	233	2318	2550	ATTCCTCGGACGAAGAGGAT	60.037	20	TCCTCGTTCCTTGTTTGACC	60.088	20	256	2318	2573	GGCACCGTAAACACACACAC	59.929	20	AATCCCCACCGAGAGTCTTT	59.935	20	103	2448	2550
TR71190_c0_g1	GTGTCCGCAGCTCAGTGTAA	60.056	20	TCAGCGTGATTTTCAAGGTT	58.352	20	201	5	205	AGTGTGTGGGGTAGACCAGG	59.876	20	TCAGCGTGATTTTCAAGGTT	58.352	20	182	24	205	TCCGCAGCTCAGTGTAAGTG	60.199	20	TCAGCGTGATTTTCAAGGTT	58.352	20	198	8	205
TR71190_c0_g1	TTTAACCTTGAAAATCACGCTG	59.294	22	CTGTGGACCAAAATGTGCAG	60.152	20	214	183	396	TTTAACCTTGAAAATCACGCTG	59.294	22	CCCTCTGTGGACCAAAATGT	59.82	20	218	183	400	TTTAACCTTGAAAATCACGCTG	59.294	22	TCTGATATGCCGTGAACACC	59.527	20	245	183	427
TR2501_c0_g2	CCGACTGTGGTGTGTTTCAC	60.047	20	TCGTTGACCTTTAGATTGTTCG	59.267	22	111	43	153	CCGACTGTGGTGTGTTTCAC	60.047	20	CGTTGACCTTTAGATTGTTCGAG	60.169	23	110	43	152	CCGACTGTGGTGTGTTTCAC	60.047	20	ATCGTTGACCTTTAGATTGTTCG	59.552	23	112	43	154
TR33057_c4_g2	CTCCCCCTTCCTTTTCACTC	60.045	20	GCTTTCCAAGCTGTCCAGTC	59.997	20	212	93	304	TCTCCCCCTTCCTTTTCACT	60.045	20	GCTTTCCAAGCTGTCCAGTC	59.997	20	213	92	304	TCCTTTTCAGGCTCCTCTGA	60.065	20	GCTTTCCAAGCTGTCCAGTC	59.997	20	260	45	304
TR6391_c2_g1	CCAGCTGCAAGAAACACTCA	60.175	20	AATAATGCGACTGGGAAACG	59.96	20	275	1358	1632	CCAGCTGCAAGAAACACTCA	60.175	20	GATTCCAACAGGAAACGGAA	59.91	20	243	1358	1600	CCAGCTGCAAGAAACACTCA	60.175	20	GGACATCAGCCTTCAGGTGT	60.12	20	214	1358	1571
TR32733_c0_g1	ATTGGTGTGTCCGACTCCAT	60.246	20	TGAAACTCCATTGGGAAAGC	60.051	20	226	189	414	AACGCTAGTAAACCCGGTCA	59.632	20	TGAAACTCCATTGGGAAAGC	60.051	20	258	157	414	CGCTAGTAAACCCGGTCATC	59.592	20	TGAAACTCCATTGGGAAAGC	60.051	20	256	159	414
TR37772_c11_g2	GCTCGGAGGAGGAGGAATAA	60.673	20	TTTCAACGATGAACTGCTGC	59.995	20	147	370	516	GCTCGGAGGAGGAGGAATAA	60.673	20	AAAAAGCGAAGCAACCAAAA	59.868	20	216	370	585	GCTCGGAGGAGGAGGAATAA	60.673	20	TCCTTTAGTGGCTCCTGGTG	60.246	20	114	370	483
TR37772_c11_g2	TCCAGTATGTTTTGGTGCGA	60.111	20	TCACAACTGTTTCAGCCAGC	60.032	20	158	1447	1604	TCCAGTATGTTTTGGTGCGA	60.111	20	ACTTTGTATGTGCGAGCGTG	59.935	20	134	1447	1580	TCCAGTATGTTTTGGTGCGA	60.111	20	TTATAGGCTCTCGTGTGGGG	60.088	20	187	1447	1633
TR4855_c0_g2	CACTTCAGTGTGCGAGTGTG	59.04	20	GCACAAGTCCTCTGTCCCTC	59.841	20	101	34	134	CACTTCAGTGTGCGAGTGTG	59.04	20	CCCACAAATCCCAGTGTCTT	59.82	20	151	34	184	CACTTCAGTGTGCGAGTGTGT	59.998	21	GCACAAGTCCTCTGTCCCTC	59.841	20	101	34	134
TR4855_c0_g2	AAGACACTGGGATTTGTGGG	59.82	20	TGACCACGAATGGCAGATAA	60.073	20	216	165	380	TCCTTTTGAGGGACAGAGGA	59.773	20	TGACCACGAATGGCAGATAA	60.073	20	273	108	380	TCCTTTTGAGGGACAGAGGA	59.773	20	TTGACCACGAATGGCAGATA	60.073	20	274	108	381
TR49712_c4_g1	TGCAGATGCTTTGACCTCAC	59.992	20	CAGTCGATTGCCTGATCTGA	59.942	20	243	2107	2349	CAGATGCTTTGACCTCACCA	59.831	20	CAGTCGATTGCCTGATCTGA	59.942	20	241	2109	2349	TGCTTTGACCTCACCATCAA	60.24	20	CAGTCGATTGCCTGATCTGA	59.942	20	237	2113	2349
TR42712_c4_g1	CAAGTGGAGGAGAGGTTGGA	60.229	20	AGTGGATTGCTCGCATTTCT	59.843	20	174	21	194	CAAGTGGAGGAGAGGTTGGA	60.229	20	GGGAACAAGGGGTGTCTGTA	59.82	20	134	21	154	CAAGTGGAGGAGAGGTTGGA	60.229	20	GCTCGCATTTCTCAAAGAGC	60.243	20	166	21	186
TR54967_c0_g1	AAAAGGATCAGCCTTCCTCG	60.703	20	CAGGTGCACTTTCATCTCCA	59.831	20	205	3	207	CTCCTCGGACAGAACACCAC	60.713	20	CAGGTGCACTTTCATCTCCA	59.831	20	184	24	207	TCCTCGGACAGAACACCACT	60.713	20	CAGGTGCACTTTCATCTCCA	59.831	20	183	25	207
TR54967_c0_g1	TTTGCTTAATGCCACAGTCA	57.919	20	GAGCAGTTTCTGCATTGCTTT	59.651	21	274	1092	1365	TTGCTTAATGCCACAGTCATTT	59.652	22	GAGCAGTTTCTGCATTGCTTT	59.651	21	273	1093	1365	TTTGCTTAATGCCACAGTCA	57.919	20	AGAGCAGTTTCTGCATTGCTT	59.28	21	275	1092	1366
TR56250_c1_g1	TCGCTATGTTTATGCAACGG	59.725	20	AACTCGCCTTATGGATGCAC	60.103	20	218	262	479	TCGCTATGTTTATGCAACGG	59.725	20	CTGAACCTCCAGAGGAAACG	59.837	20	275	262	536	GCACAATGGTGCAAACCTAA	59.59	20	TTTCCCCCTCGTTTTCTTCT	60.046	20	226	329	554
TR56250_c1_g1	AGAAAACGAGGGGGAAAAGA	60.046	20	CCTCTCTCACCTCCAAAACG	59.837	20	261	538	798	AGAAGAAAACGAGGGGGAAA	60.046	20	CCTCTCTCACCTCCAAAACG	59.837	20	264	535	798	GAAAACGAGGGGGAAAAGAG	60.046	20	CCTCTCTCACCTCCAAAACG	59.837	20	260	539	798
TR59220_c0_g1	TCGGTAAAGTTGGATTTCCG	59.931	20	GGAGCTGAAGTTCATCCTGG	59.803	20	274	1001	1274	CCAGGCTTCAGGAACTTCAG	59.982	20	CTCCTGCACATGGTGTGTTT	59.597	20	123	1040	1162	CAGGCTTCAGGAACTTCAGG	59.982	20	CTCCTGCACATGGTGTGTTT	59.597	20	122	1041	1162
TR62011_c0_g1	TCTTCAGAGATTTTAAACAGCAAG	57.145	24	TGGCGTGAAGAATAGGATTG	58.721	20	228	14	241	TCTTCAGAGATTTTAAACAGCAAGTT	59.129	26	TGGCGTGAAGAATAGGATTG	58.721	20	228	14	241	TCTTCAGAGATTTTAAACAGCAAGT	57.948	25	TGGCGTGAAGAATAGGATTG	58.721	20	228	14	241
TR62011_c0_g1	TTCAGCACAAAAATGCTTCG	59.992	20	AACGGCAGATTTGCCATAAC	59.967	20	158	714	871	TTCAGCACAAAAATGCTTCG	59.992	20	TTTTTAAAAGTGGGGGAGGG	60.15	20	178	714	891	CCTGAACACCTTCAGCACAA	59.873	20	AACGGCAGATTTGCCATAAC	59.967	20	168	704	871
TR58841_c0_g2	TCAAAGCAACTCACATTGCAC	59.903	21	TTTATCGGCGTTTTCGTAGG	60.089	20	179	43	221	TCCCATCTCAAGAATCAGCG	61.289	20	TTTATCGGCGTTTTCGTAGG	60.089	20	203	19	221	CCCATCTCAAGAATCAGCGA	61.289	20	TTTATCGGCGTTTTCGTAGG	60.089	20	202	20	221
TR63313_c7_g2	GTGACTCAGCAGAAGAGCCC	60.143	20	GGAAGGAGGGAGGGTTGTAA	60.298	20	143	594	736	CAAACGAGATCGGAAGGAAA	60.184	20	GGAAGGAGGGAGGGTTGTAA	60.298	20	229	508	736	CAGCTGTACCGCAGAGTCAG	59.794	20	GGAAGGAGGGAGGGTTGTAA	60.298	20	119	618	736
TR23471_c0_g1	GTGCTGCTCTGGTTTCAACA	60.032	20	CACACCACCCAAACACACAT	60.178	20	129	546	674	AACAGTGTTGGGTTTCAGGG	59.861	20	CACACCACCCAAACACACAT	60.178	20	172	503	674	CGTTTTTGCTGGTGTCATTG	60.149	20	CACACCACCCAAACACACAT	60.178	20	221	454	674
TR6389_c5_g1	CAGAACATTGGTTTCCAAGTGA	60.008	22	CCGATGTATGAAGTTGGGCT	59.955	20	200	2	201	CAGAACATTGGTTTCCAAGTGA	60.008	22	CCTGTCAAATAAGAGCCCCA	60.066	20	151	2	152	CAGAACATTGGTTTCCAAGTGA	60.008	22	CTGCATCTCTCGCTTCTCCT	59.851	20	233	2	234
TR6389_c5_g1	CGGCTGCATTACAGAGACAA	60.011	20	CAGGTTGTGAACGGTAAAAGC	59.663	21	174	3561	3734	AAGCAATGATACCAGGCGAC	60.103	20	GGTTGTGAACGGTAAAAGCA	58.675	20	234	3499	3732	AAGCAATGATACCAGGCGAC	60.103	20	AGGTTGTGAACGGTAAAAGCA	59.663	21	235	3499	3733
TR41893_c0_g2	ACCCCGTCCACGTCTGTAT	60.253	19	TGCTGTATGAACCGATCCAC	59.527	20	209	13	221	ACCCCGTCCACGTCTGTAT	60.253	19	TGTGCTGTATGAACCGATCC	59.527	20	211	13	223	AACCCCGTCCACGTCTGTAT	61.59	20	TGCTGTATGAACCGATCCAC	59.527	20	210	12	221
TR40037_c0_g1	CCTGTGCCGTTATTTGGATA	58.506	20	AAATTGATCCCTGCTGGTTG	59.933	20	268	29	296	CCTGTGCCGTTATTTGGATA	58.506	20	CAAATTGATCCCTGCTGGTT	59.933	20	269	29	297	TCAAGGATTAGACACGGATCG	60.081	21	GGGTCATATTTCACCCCAAA	59.481	20	224	5	228
TR40037_c0_g1	GCATCGTACACCTGGTTGTG	60.032	20	GCTGGTGGTTTTCTACGCTC	59.882	20	199	414	612	CTGGTTGTGCAGCGTTTCTA	60.05	20	GCTGGTGGTTTTCTACGCTC	59.882	20	188	425	612	ATCATCCCATCAGAATCCCA	60.096	20	GCTGGTGGTTTTCTACGCTC	59.882	20	169	444	612
TR40037_c0_g1	TGTCAGAATGCACCGAAAAA	60.234	20	TCTCTCCCTCGGCTTTATCA	59.91	20	263	749	1011	TGTCAGAATGCACCGAAAAA	60.234	20	GTCTCTCTCTCCCTCGGCTT	60.096	20	268	749	1016	TGTCAGAATGCACCGAAAAA	60.234	20	CTGTTGGCGTCTCTCTCTCC	60.135	20	276	749	1024
TR31443_c0_g1	CACCAGTGGTTCCCAAACTT	59.861	20	GGCTTAGTGTGTCCCATGCT	60.142	20	229	429	657	CACCAGTGGTTCCCAAACTT	59.861	20	AAAACACTCAAAACAGCCCG	60.147	20	272	429	700	CACCAGTGGTTCCCAAACTT	59.861	20	TGTTGGCTTAGTGTGTCCCA	60.152	20	233	429	661
TR62996_c0_g1	TACAGCGCTCAACATTGTCC	59.871	20	AGTGGGTTTGGAATCAGACG	59.966	20	187	224	410	GTGAGGCAGTGGGAGTCTGT	60.315	20	AGTGGGTTTGGAATCAGACG	59.966	20	242	169	410	TCCATCGCTCTGTCTGATTG	59.942	20	TCATTCTCACAAACGTTGCC	59.697	20	167	292	458
TR10849_c0_g1	CCCTCGGTCTCAGCTTACAG	60.005	20	AGCGAGAGAAAGGCACAGAG	59.891	20	275	47	321	AGCGCACAAACAAATGTCAC	59.77	20	CCAGAGGGATACAGCGAGAG	59.966	20	252	82	333	CCCTCGGTCTCAGCTTACAG	60.005	20	TACAGCGAGAGAAAGGCACA	59.74	20	278	47	324
TR31568_c0_g1	TGGTGGTCTGCTGTTCTACG	59.897	20	CTTCCACATTCACAGTCCCA	59.52	20	252	787	1038	CTGCAGTTCTCCTGCAATGA	60.136	20	CTTCCACATTCACAGTCCCA	59.52	20	105	934	1038	TGGGCTGCTGTTGTAAATTG	59.729	20	CTTCCACATTCACAGTCCCA	59.52	20	157	882	1038
TR66297_c0_g1	TTTTGTTCATGTGCTTTGTGTG	59.673	22	CCAGCATTTCTTGGTGCTTT	60.249	20	232	11	242	TGTTTTGTTCATGTGCTTTGTG	59.673	22	CCAGCATTTCTTGGTGCTTT	60.249	20	234	9	242	TGTGTTTTGTTCATGTGCTTTG	59.673	22	CCAGCATTTCTTGGTGCTTT	60.249	20	236	7	242
TR66297_c0_g1	ACAACAACACGTCTGCAAGC	59.953	20	CCTCTGGGTCGCAAGTACA	59.839	19	137	1958	2094	CTGTTGCAGTTTTGCATGGT	59.764	20	CCTCTGGGTCGCAAGTACA	59.839	19	110	1985	2094	AACATCAGCACGCAAAATCA	60.265	20	CCTCTGGGTCGCAAGTACA	59.839	19	170	1925	2094
TR10619_c4_g2	GATTATTTAAAACCCGCGCA	59.934	20	CCGTGTCCTGGTGATTCTTT	59.966	20	150	302	451	GGTATTCTGGACAGGAGCGA	60.218	20	CCGTGTCCTGGTGATTCTTT	59.966	20	119	333	451	AGCGCCAGTTGTGGTATTCT	59.763	20	CCGTGTCCTGGTGATTCTTT	59.966	20	131	321	451
TR44800_c0_g1	ACAGATGGAAATGAGCAGCA	59.399	20	GGGAAGGAAAGAGGGATGAG	60.008	20	262	608	869	ACAGATGGAAATGAGCAGCA	59.399	20	GGAAGGAAAGAGGGATGAGG	60.008	20	261	608	868	ACAGATGGAAATGAGCAGCA	59.399	20	AGGGAAGGAAAGAGGGATGA	60.008	20	263	608	870
TR31045_c0_g1	CTGAAGAGGCCGAGACTCC	60.08	19	TCATCGTGAAGACGATCAGG	59.787	20	251	99	349	GAAGAGGCCGAGACTCCTG	60.08	19	GGATGGACACCTTCGTCAAT	59.786	20	213	101	313	CTGAAGAGGCCGAGACTCC	60.08	19	GGATGGACACCTTCGTCAAT	59.786	20	215	99	313
TR50636_c3_g1	CGGTGAAGTGGTGTGAATGT	59.441	20	TTTCAAAAACAGCAAGTGCG	60.029	20	244	1028	1271	CGGTGAAGTGGTGTGAATGT	59.441	20	CATGGTGAACCGCTGATATG	59.948	20	201	1028	1228	CGGTGAAGTGGTGTGAATGT	59.441	20	GGGCTCTTTGGACAGTGAAA	60.232	20	278	1028	1305
TR50636_c3_g1	GTTTCCGCACTTGCTGTTTT	60.292	20	CAGACTGGCTGCTTGCACTA	60.347	20	262	1247	1508	TTTCACTGTCCAAAGAGCCC	60.232	20	TAAACAGACTGGCTGCTTGC	59.224	20	227	1286	1512	GTTTCCGCACTTGCTGTTTT	60.292	20	TAAACAGACTGGCTGCTTGC	59.224	20	266	1247	1512
TR22116_c1_g1	CCCGCTTTTCTTTGTGTGAT	60.11	20	TTTCAATCGCAAGTGCAGAC	59.995	20	273	2514	2786	CTTTCCCGCTTTTCTTTGTG	59.855	20	TTTCAATCGCAAGTGCAGAC	59.995	20	277	2510	2786	CCCGCTTTTCTTTGTGTGAT	60.11	20	AATCGCAAGTGCAGACCTTT	59.882	20	269	2514	2782
TR49690_c10_g1	CAAGCACATCCTCCCCTTTA	60.066	20	TGTATGATGGAGGTGCGTGT	59.992	20	200	1477	1676	ATGCTGCTGCTGAGGAAAGT	60.164	20	GTATGATGGAGGTGCGTGTG	59.992	20	172	1504	1675	ATGCTGCTGCTGAGGAAAGT	60.164	20	TGTATGATGGAGGTGCGTGT	59.992	20	173	1504	1676
TR49690_c10_g1	GGTCCAGACCTCGATACCAA	59.927	20	TGCCATGTTCTCTTTTGCAT	59.276	20	266	10895	11160	TCAGAAGTCAGCAGACAGGC	59.288	20	AGGGTCAAAGGCACTAGCAA	59.875	20	245	10952	11196	TCAGAAGTCAGCAGACAGGC	59.288	20	GTTGCTGAGAGGGTCAAAGG	59.844	20	254	10952	11205
TR49690_c10_g1	TGGCTTAAGAGGTAGGGCTTT	59.403	21	CGCTTTCACATCGGGTAACT	60.132	20	250	12762	13011	TGGCTTAAGAGGTAGGGCTT	58.098	20	CGCTTTCACATCGGGTAACT	60.132	20	250	12762	13011	GGTTGTTTTGCTCAGAATTTCC	59.987	22	CTCCAAAAGGCCACAACCTA	60.103	20	202	12855	13056
TR70323_c6_g4	CGTCTGTGAGAGACCATCCA	59.82	20	CTGTGACTTCTCCCTGCCTC	59.986	20	157	2584	2740	CGTCTGTGAGAGACCATCCA	59.82	20	TGTGACTTCTCCCTGCCTCT	59.986	20	156	2584	2739	CGTCTGTGAGAGACCATCCA	59.82	20	TCTGTGACTTCTCCCTGCCT	59.986	20	158	2584	2741
TR40062_c7_g2	CGACAGTCGCTAAGTTTCCA	59.072	20	ACCAGGCTAATTGCAGTGCT	59.904	20	105	76	180	CGACAGTCGCTAAGTTTCCA	59.072	20	TCACCAGGCTAATTGCAGTG	59.864	20	107	76	182	CTAAGTTTCCACAAGCGCAA	59.108	20	CCAAACAACACCTCCATCCT	59.82	20	252	85	336
TR40458_c1_g2	AAGTTTCACTTGGGGAGCCT	60.11	20	TGACTGGAAAATGGGAGGAG	60.042	20	212	1267	1478	AAGTTTCACTTGGGGAGCCT	60.11	20	GTGACTGGAAAATGGGAGGA	59.903	20	213	1267	1479	TCAAGTTTCACTTGGGGAGC	60.232	20	TGACTGGAAAATGGGAGGAG	60.042	20	214	1265	1478
TR40458_c1_g2	CTTCCTCTGGATGCTTGGAG	59.943	20	TGAAGAAGAAGATGAAAGTGAAGAA	58.748	25	221	1806	2026	CTGGATGCTTGGAGGACATT	60.073	20	TGAAGAAGAAGATGAAAGTGAAGAA	58.748	25	215	1812	2026	CTTCCTCTGGATGCTTGGAG	59.943	20	TGAAAGTGAAGAAGAAGATGAAAGTG	60.31	26	227	1806	2032
TR17003_c1_g4	TCATTTACGGTGGATTTTATCA	57.092	22	TTGGATCTGGTGCTTTCACA	60.24	20	196	119	314	CTCATTTACGGTGGATTTTATCA	58.079	23	TTGGATCTGGTGCTTTCACA	60.24	20	197	118	314	TCATTTACGGTGGATTTTATCA	57.092	22	TATTAACAGCCCGTTCGCTT	59.742	20	214	119	332
TR36039_c0_g1	AACATCAATCCCTGCCTTCA	60.461	20	AAAGTTAAGAGCTGAATTTTGCC	58.234	23	200	207	406	ACATCAATCCCTGCCTTCAT	59.366	20	AAAGTTAAGAGCTGAATTTTGCC	58.234	23	199	208	406	CTGAGCTGTTGTGATATCGTTG	58.459	22	TGTATGAACTGGATGTGCACTG	59.64	22	257	267	523
TR33202_c3_g3	TGATAAGTCCCCTTTGCGAC	60.074	20	GCGAGCACATCTCAGACTCA	60.304	20	218	13356	13573	TGATAAGTCCCCTTTGCGAC	60.074	20	GTCTCAGTGAGCCAGCCTGT	60.618	20	243	13356	13598	CATGATAAGTCCCCTTTGCG	60.46	20	GCGAGCACATCTCAGACTCA	60.304	20	220	13354	13573
TR33202_c3_g3	CATGACGTCAGGAGGAGGAT	60.072	20	TGTATGTCTGCGGTGCTCTC	60.016	20	160	14500	14659	TGACCAAAGATGGCACAAAA	60.088	20	TGTATGTCTGCGGTGCTCTC	60.016	20	263	14397	14659	ACCAAAGATGGCACAAAAGC	60.118	20	TGTATGTCTGCGGTGCTCTC	60.016	20	261	14399	14659
TR47465_c0_g1	CATAAATTTGTGCTGCTGCG	60.412	20	TCCTTTTGCTCCGATGTCTT	59.813	20	191	527	717	CATAAATTTGTGCTGCTGCG	60.412	20	TTTGTGACAGATTCGATGGC	59.654	20	124	527	650	TGAGCAGAGAGGGCAAACTC	60.678	20	TTTGTGACAGATTCGATGGC	59.654	20	268	383	650
TR35023_c2_g1	GCTGTCTGCTCCAACATCAA	59.992	20	CAGCGCTACACCCACTCATA	59.888	20	145	1238	1382	AGCGGTCAGAGAGCTGAGAG	60.033	20	CAGCGCTACACCCACTCATA	59.888	20	175	1208	1382	GTGGGCGAACATATCGAAGT	59.962	20	CAGCGCTACACCCACTCATA	59.888	20	211	1172	1382
TR42665_c4_g1	CAGAGGCATGGGGTCTAAAA	60.066	20	TTGCCGTTGAGTAGATGCTG	60.011	20	186	427	612	GCATGGGGTCTAAAAGCAAA	60.074	20	TTGCCGTTGAGTAGATGCTG	60.011	20	181	432	612	TTGGAGACCTTCACCAATCC	59.903	20	TTGCCGTTGAGTAGATGCTG	60.011	20	139	474	612
TR86614_c0_g1	ACTCATCGGCACAAATCCTC	60.081	20	CCTCTTCCTCCTCCTCTTCC	59.367	20	247	820	1066	GACTCATCGGCACAAATCCT	60.081	20	CCTCTTCCTCCTCCTCTTCC	59.367	20	248	819	1066	AGACTCATCGGCACAAATCC	60.081	20	CCTCTTCCTCCTCCTCTTCC	59.367	20	249	818	1066
TR16163_c5_g1	TGATCTTTCCATCTCCCGTC	60.011	20	TGCTAACGCGAGTCATCTCA	60.709	20	149	915	1063	TGATCTTTCCATCTCCCGTC	60.011	20	GCGAGTCATCTCACACTCCC	60.84	20	142	915	1056	TGATCTTTCCATCTCCCGTC	60.011	20	GAGTCATCTCACACTCCCGC	60.84	20	140	915	1054
TR65169_c1_g1	AGTAGCGTCCTGCTGGTGTT	59.937	20	AACGGCTACAAATGGACCAG	59.993	20	222	1571	1792	AGTAGCGTCCTGCTGGTGTT	59.937	20	TGGACACACCTCAGCATTGT	60.162	20	279	1571	1849	AGTAGCGTCCTGCTGGTGTT	59.937	20	GACAAACCTCTCAAAACGGC	59.717	20	236	1571	1806
TR29019_c7_g11	AGCGGATTTCGGAACTCTTT	60.208	20	AAAGCTCCGATCACACAAGG	60.255	20	250	104	353	AGCGGATTTCGGAACTCTTT	60.208	20	ATCACACAAGGCTTGGCTTC	60.263	20	241	104	344	AGCGGATTTCGGAACTCTTT	60.208	20	GGCTTCTCGGTGAGATTCAA	60.34	20	227	104	330
TR29019_c7_g11	GAATCTCACCGAGAAGCCAA	60.34	20	CCTCGAACCTACAGCACAAA	58.923	20	262	313	574	TTGAATCTCACCGAGAAGCC	60.34	20	CCTCGAACCTACAGCACAAA	58.923	20	264	311	574	GAATCTCACCGAGAAGCCAA	60.34	20	CCTCGAACCTACAGCACAAAG	59.921	21	262	313	574
TR29019_c7_g11	GTCTTCGGCCCACTGTAAAA	60.11	20	CGATTTATTGGGTTCGTCGT	59.823	20	278	875	1152	GTCTTCGGCCCACTGTAAAA	60.11	20	ACGATTTATTGGGTTCGTCG	59.823	20	279	875	1153	TGCTTGTATGGTCACCCTGA	60.112	20	CGATTTATTGGGTTCGTCGT	59.823	20	253	900	1152
TR70535_c0_g1	CGTTTTTGGCGATCATTTTT	59.943	20	CGTTGTTTCAATGTTCCACG	60.004	20	255	1491	1745	CGTTTTTGGCGATCATTTTT	59.943	20	TGGGAATGTTCGTTGTTTCA	59.941	20	265	1491	1755	TATGTGAGCGCTGACTGAGG	60.16	20	CGTTGTTTCAATGTTCCACG	60.004	20	181	1565	1745
TR70535_c0_g1	ACCCCATTGCTTATCGTCAG	59.955	20	GCGTTATGGAGCAGAGCATT	60.382	20	221	1946	2166	ACCCCATTGCTTATCGTCAG	59.955	20	ATGGAGCAGAGCATTACCCA	60.624	20	216	1946	2161	TGGAAGAGTACCCCATTGCT	59.55	20	ATGGAGCAGAGCATTACCCA	60.624	20	225	1937	2161
TR543_c7_g1	GCTCGCAGCCAATTATTCTC	59.951	20	CCAGAACAGACACATTCCCA	59.52	20	234	2675	2908	GCAGGAGCTTCAGTCCAGTC	60.143	20	CCAGAACAGACACATTCCCA	59.52	20	121	2788	2908	GGATCTGCAGGAGCTTCAGT	59.56	20	CCAGAACAGACACATTCCCA	59.52	20	127	2782	2908
TR48303_c8_g2	GCTTCCCCATTGAATCAAGA	60.014	20	TCTGCTCTGCAGTGGCTTTA	59.888	20	139	3717	3855	GAAACAGCTTCCCCATTGAA	60.051	20	TCTGCTCTGCAGTGGCTTTA	59.888	20	145	3711	3855	GATTGATGGGTGTGCTGATG	59.925	20	TCTGCTCTGCAGTGGCTTTA	59.888	20	167	3689	3855
TR48303_c8_g2	TTTGAAACGTCACCAGCTTTT	59.777	21	CCCCAAATGCATTGAGATTA	58.429	20	194	5460	5653	GCTTTCGAAAACATGCTGAG	58.651	20	CCCCAAATGCATTGAGATTA	58.429	20	146	5508	5653	TTTGAAACGTCACCAGCTTTT	59.777	21	ACCCCAAATGCATTGAGATTA	59.287	21	195	5460	5654
TR9435_c0_g1	GGATGTTTTTCCCCTCTCCT	59.373	20	TAAAGTGGCAGTGCAACGAC	59.911	20	178	209	386	CCTTCTGGATGTTTTTCCCC	60.663	20	TAAAGTGGCAGTGCAACGAC	59.911	20	184	203	386	TATTGGATGGATCTCCACGG	60.681	20	TAAAGTGGCAGTGCAACGAC	59.911	20	275	112	386
TR8608_c0_g1	CGGTAATGCATCCGAAAGTT	59.96	20	CGAATCTCACAGGAACGTCA	59.831	20	262	1103	1364	AATGCATCCGAAAGTTTTGC	60.081	20	CGAATCTCACAGGAACGTCA	59.831	20	258	1107	1364	CGGTAATGCATCCGAAAGTT	59.96	20	CACAGGAACGTCAAAGTCCA	59.72	20	255	1103	1357
TR9170_c0_g1	AACATTCAAGTTCATATCCTGTTTTT	58.559	26	CATGGCATGATTTCTGTTGG	59.924	20	205	2	206	AACATTCAAGTTCATATCCTGTTTTT	58.559	26	CAACCACATGGCATGATTTC	59.781	20	211	2	212	AACATTCAAGTTCATATCCTGTTTTT	58.559	26	TTCAACCACATGGCATGATT	59.781	20	213	2	214
TR9170_c0_g1	CCGGGCGTTACATTTAGAGA	60.089	20	AACGTTGTCTTTTGGTTCCG	60.008	20	259	1909	2167	CCGTGTCATGATGTTTGCAT	60.399	20	AACGTTGTCTTTTGGTTCCG	60.008	20	177	1991	2167	AGTTATTGGCCTCAAGCAGC	59.481	20	AACGTTGTCTTTTGGTTCCG	60.008	20	278	1890	2167
TR67613_c0_g1	CTGCGAATTCCCCTAATTCA	60.031	20	TTGTTCCCGGTGATAGGAAG	59.926	20	264	1059	1322	CCTCCCAGGAGATGTGTGTT	59.962	20	TTGTTCCCGGTGATAGGAAG	59.926	20	184	1139	1322	CTGCGAATTCCCCTAATTCA	60.031	20	ATAGGGCTAACGGGCAGAGT	60.117	20	241	1059	1299
TR1531_c6_g2	CATGGATGATGGTGAGTTGC	59.925	20	AGAGGAAGACCGTGAGGGTT	60.111	20	272	1978	2249	TCAAACCAACATCTTTGGCA	60.088	20	GACTTTACCCGGCAGTCAAA	60.11	20	279	2020	2298	TCAAACCAACATCTTTGGCA	60.088	20	AGAGGAAGACCGTGAGGGTT	60.111	20	230	2020	2249
TR20884_c2_g1	AAGCTGCTGCTGGATAGTGG	60.559	20	TATGTCCTCCTTGGAAACCG	59.926	20	228	2928	3155	AAGCTGCTGCTGGATAGTGG	60.559	20	GGCAGCCAATCAGAAGAGAG	60.096	20	193	2928	3120	AAGCTGCTGCTGGATAGTGG	60.559	20	AGGCAGCCAATCAGAAGAGA	60.096	20	194	2928	3121
TR16976_c1_g1	CTTTTCATCATGCTAGCGCA	60.118	20	TGAAAATTCAGCTTTGCATCA	59.434	21	234	1232	1465	TCATGCTAGCGCATGGTAAC	59.862	20	TGAAAATTCAGCTTTGCATCA	59.434	21	227	1239	1465	ATCATGCTAGCGCATGGTAA	59.31	20	TGAAAATTCAGCTTTGCATCA	59.434	21	228	1238	1465
TR16976_c1_g1	TCTTTTGGGATGAACAGCAA	59.247	20	TCAAGGTGTTCAACCAAGTCC	59.997	21	264	1616	1879	TCAGGATTGTCTTTTGGGATG	59.918	21	TCAAGGTGTTCAACCAAGTCC	59.997	21	273	1607	1879	CAGGATTGTCTTTTGGGATGA	59.918	21	TCAAGGTGTTCAACCAAGTCC	59.997	21	272	1608	1879
TR16976_c1_g1	GCCCAGTTATTTCAACAGCAA	60.124	21	TTTGCTACATGGGGGAAAAA	60.294	20	259	2594	2852	GCCCAGTTATTTCAACAGCA	58.773	20	TTTGCTACATGGGGGAAAAA	60.294	20	259	2594	2852	TGCCCAGTTATTTCAACAGC	58.773	20	TTTGCTACATGGGGGAAAAA	60.294	20	260	2593	2852
TR16976_c1_g1	TACTAGGCAGGGGCAAACTG	60.262	20	GCCTCGGTACGAGTGTGAAT	60.142	20	186	2895	3080	TTTTACTAGGCAGGGGCAAA	59.715	20	GCCTCGGTACGAGTGTGAAT	60.142	20	189	2892	3080	GTTACAGTGCAGGGAAGCGT	60.321	20	GCCTCGGTACGAGTGTGAAT	60.142	20	147	2934	3080
TR33141_c9_g5	TCCAGACGTTAGCAGAGCAA	59.74	20	CCACAGAAACAAGACGAGCC	60.833	20	206	576	781	TCCAGACGTTAGCAGAGCAA	59.74	20	GCAAGCACAGAACTTTGGAA	59.05	20	251	576	826	TGATGTCAGGAGAGTTGCCC	61.23	20	TTAGCGCCCTCTATTGGCTA	59.964	20	236	651	886
TR33141_c9_g5	TAGCCAATAGAGGGCGCTAA	59.964	20	ACGCTACTGAACAAATCGCC	60.278	20	241	867	1107	CGTGCCATTCATAGCCAATA	59.543	20	ACGCTACTGAACAAATCGCC	60.278	20	252	856	1107	ATCCAGATCTTGCTCTTGCG	60.504	20	ACGCTACTGAACAAATCGCC	60.278	20	272	836	1107
TR37089_c4_g2	ATGAGCTCGCACACACACTC	60.063	20	ATCTCACTGATACCTGCCCG	60.096	20	145	414	558	ATGAGCTCGCACACACACTC	60.063	20	CAGTGAATGCCTGTGATTGG	60.112	20	184	414	597	ATCTCACACGGCTGTTTTCC	60.119	20	ATCTCACTGATACCTGCCCG	60.096	20	175	384	558
TR9088_c0_g1	ATTTCAGACATAGGCAGGCG	60.235	20	TGCATGTAGGTACGAGGCAC	59.746	20	196	311	506	GAGTGCATTCCTCCCAAAAC	59.532	20	TGCATGTAGGTACGAGGCAC	59.746	20	223	284	506	AGCTGCGAGAATTATGCGAC	60.52	20	TGCATGTAGGTACGAGGCAC	59.746	20	152	355	506
TR10596_c2_g1	GCACAGATCAGTCAGCCAGA	60.146	20	CAGACTGAACCCCAGAGAGG	59.828	20	179	24	202	GCACAGATCAGTCAGCCAGA	60.146	20	TGTCCATACGTTCAGCTCCA	60.263	20	208	24	231	GCACAGATCAGTCAGCCAGA	60.146	20	GAACCCCAGAGAGGACACAG	59.682	20	173	24	196
TR10596_c2_g1	TTAAAATGACCCATCGCCTC	59.901	20	ATGGCGGGGAAAGACTTACT	59.962	20	236	4164	4399	CCATCGCATTCTCCAGACTT	60.218	20	ATGGCGGGGAAAGACTTACT	59.962	20	254	4146	4399	TTAAAATGACCCATCGCCTC	59.901	20	CGGAAAGCTGGAAAATTCTG	59.817	20	259	4164	4422
TR931_c9_g4	AAAACCAACCTGCCTGAAGA	59.711	20	TTGGACTTTACGTCCCCAAC	59.83	20	269	882	1150	AGAAAACCAACCTGCCTGAA	59.711	20	TTGGACTTTACGTCCCCAAC	59.83	20	271	880	1150	TCAAGAAAACCAACCTGCCT	59.711	20	TTGGACTTTACGTCCCCAAC	59.83	20	274	877	1150
TR931_c9_g4	GCTGCTGAAATGACGAAGGT	60.406	20	GCAGGTGCACAAAGAGACAA	60.032	20	230	2551	2780	GCTGCTGAAATGACGAAGGT	60.406	20	ACTGGAAATCTACGGCATGG	59.955	20	167	2551	2717	AGGCTGCTGAAATGACGAAG	60.538	20	GCAGGTGCACAAAGAGACAA	60.032	20	232	2549	2780
TR64600_c0_g1	CTCACTCGCCCTCTGTTTTC	59.989	20	TGGTGGCTATGGCATATTGA	59.914	20	218	91	308	CTCACTCGCCCTCTGTTTTC	59.989	20	CATATTGATCCGGGATTTGC	60.117	20	206	91	296	CTCACTCGCCCTCTGTTTTC	59.989	20	GCATATTGATCCGGGATTTG	60.117	20	207	91	297
TR65760_c2_g1	TGGAACAAAAGCGTTCAAGA	59.439	20	CTGGCCAGCTTTGATTATCC	59.668	20	256	531	786	TGGAACAAAAGCGTTCAAGA	59.439	20	TGGTTATGACGTCTCTGCGA	60.413	20	207	531	737	CCATATCATGACCGTGTGCT	59.399	20	TGGTTATGACGTCTCTGCGA	60.413	20	268	470	737
TR1992_c0_g1	TTGCGTATAGCGGCACATAG	59.886	20	GTCTGCAGGTCCAAACAGGT	60.159	20	225	32	256	CTTGCGTATAGCGGCACATA	59.886	20	GTCTGCAGGTCCAAACAGGT	60.159	20	226	31	256	TTGCGTATAGCGGCACATAG	59.886	20	ATTGCCAATACAGACCTGGG	59.813	20	199	32	230
TR20851_c3_g2	GCCATCACAGAGCACAGAAA	59.992	20	GTAGCAAATGTGTGGGCCTT	60	20	197	1206	1402	GACGAGAGCCATCCAGACTC	59.952	20	GTAGCAAATGTGTGGGCCTT	60	20	163	1240	1402	GCCATCACAGAGCACAGAAA	59.992	20	GAGGTTCTCAGGCAGGTCAA	60.386	20	274	1206	1479
TR45249_c0_g1	TATCGCAGCTCCAAGATGTG	59.972	20	GGCAGTCAAGACCCGTTAAA	60.11	20	130	127	256	GGGAGGGATTGGAGCTTTAG	60.032	20	GGCAGTCAAGACCCGTTAAA	60.11	20	249	8	256	TGAGCACCATATTTGGGACA	59.924	20	GGCAGTCAAGACCCGTTAAA	60.11	20	112	145	256
TR45249_c0_g1	GAGCAAAGATTGTTCACGCA	59.995	20	CATACAACCGCACACACACA	60.071	20	249	444	692	GAGCTGCCAAATGTCCTAGC	59.985	20	CATACAACCGCACACACACA	60.071	20	227	466	692	GAGCAAAGATTGTTCACGCA	59.995	20	GGCTGTGGGAAAAGAGATGA	60.195	20	134	444	577
TR23601_c0_g1	GCTGAAGAGTAATGACATCACAGG	60.192	24	TGCTCTTTACAAAACAACAGCA	58.68	22	268	21	288	GCTGAAGAGTAATGACATCACAGG	60.192	24	GCTCTTTACAAAACAACAGCACA	59.499	23	267	21	287	GCTGAAGAGTAATGACATCACAGG	60.192	24	TGCTCTTTACAAAACAACAGCAC	59.499	23	268	21	288
TR23601_c0_g1	CAAGGCTCCAGTAAAGGCAG	60.008	20	TGAACATGCAAAATGTCCGT	59.972	20	219	352	570	CAAGGCTCCAGTAAAGGCAG	60.008	20	GTGAACATGCAAAATGTCCG	59.972	20	220	352	571	GCATGCTGCAGGTACTCAAA	60.019	20	TGAACATGCAAAATGTCCGT	59.972	20	149	422	570
TR39867_c0_g1	CTGCAAGACCCCAGATCATT	60.073	20	ACACCTTCCACAAGAAGGCA	60.69	20	166	1217	1382	CTGCAAGACCCCAGATCATT	60.073	20	GCCACACCTTCCACAAGAAG	60.69	20	169	1217	1385	CTGCAAGACCCCAGATCATT	60.073	20	CACACCTTCCACAAGAAGGC	60.69	20	167	1217	1383
TR32002_c3_g1	GCGACTCCACAGACATCAGA	59.988	20	GAGGGGAAAGTGCTTGATTG	59.67	20	111	251	361	GCTTCCAGGAAATGCTCTTG	59.955	20	GAGGGGAAAGTGCTTGATTG	59.67	20	164	198	361	CAAGCTTCCAGGAAATGCTC	59.955	20	GAGGGGAAAGTGCTTGATTG	59.67	20	167	195	361
TR26720_c0_g1	ATGAGTTCACATGCAGCGAC	59.87	20	AGGACTTCCTCTGGTGGGAT	59.929	20	276	2462	2737	GTTCACATGCAGCGACAAAT	59.728	20	AGGACTTCCTCTGGTGGGAT	59.929	20	272	2466	2737	ATGAGTTCACATGCAGCGAC	59.87	20	TCAAGGACTTCCTCTGGTGG	60.229	20	279	2462	2740
TR32036_c4_g1	CAATCTCAAAGGCAACAGCA	59.988	20	GCAGAGGGAACACCTGACTC	59.841	20	270	513	782	CAAAGGCAACAGCAAATCAA	59.849	20	GCAGAGGGAACACCTGACTC	59.841	20	264	519	782	CAATCTCAAAGGCAACAGCA	59.988	20	GGGAACACCTGACTCACACA	59.55	20	265	513	777
TR50654_c0_g1	ACCAGCCAAATCTACGCAAC	60.14	20	TTCGAGATGTTTTCGCACTG	59.988	20	251	894	1144	GCCATCGAGCACACATACAC	60.152	20	TTCGAGATGTTTTCGCACTG	59.988	20	163	982	1144	GCCATCGAGCACACATACAC	60.152	20	TTTCCCCTCGAAATAACGTG	59.931	20	230	982	1211
TR20694_c0_g1	CACCTACACGCCAACACAAC	60.072	20	GCTCTTGTAGGTGCCCTCTG	60.012	20	152	311	462	ACCTACACGCCAACACAACA	60.072	20	GCTCTTGTAGGTGCCCTCTG	60.012	20	151	312	462	CACCTACACGCCAACACAAC	60.072	20	TGCTCTTGTAGGTGCCCTCT	60.012	20	153	311	463
TR63971_c1_g2	TTCACTCAGGCAGCTTGCTA	59.888	20	ACGGGACAAATTACCACAGG	59.711	20	214	417	630	TTCACTCAGGCAGCTTGCTA	59.888	20	CGGGACAAATTACCACAGGT	59.711	20	213	417	629	CAGGCAGCTTGCTACACAAA	60.195	20	ACGGGACAAATTACCACAGG	59.711	20	208	423	630
TR63971_c1_g2	AGTCAACCCTTTTACGGCCT	59.998	20	ATTGTTGGTAAATGGGGCAA	60.053	20	221	691	911	AGTCAACCCTTTTACGGCCT	59.998	20	AATTGTTGGTAAATGGGGCA	60.053	20	222	691	912	TCACAGCATGAGTGATGCAA	59.986	20	ATTGTTGGTAAATGGGGCAA	60.053	20	196	716	911
TR63971_c1_g2	TTGCCCCATTTACCAACAAT	60.053	20	CAAGAGGGTTAACGGTCCAA	59.964	20	213	892	1104	TTGCCCCATTTACCAACAAT	60.053	20	CAACCGAAACAAGATGCCTT	60.11	20	275	892	1166	CAATATGCTTTGCCCCATTT	59.795	20	CAAGAGGGTTAACGGTCCAA	59.964	20	222	883	1104
TR6805_c4_g2	CCCGCGCACACTCTAGATAC	60.817	20	TCAGTGGCGTACTGCTTTTG	60.05	20	272	2072	2343	GCGCACACTCTAGATACGGG	60.817	20	TCAGTGGCGTACTGCTTTTG	60.05	20	269	2075	2343	GATCTTATGGGACACTGCGG	60.483	20	ATGGGAGTTCTGCTCTGTGC	60.418	20	234	1980	2213
TR6805_c4_g2	GCCGCAGATATGGACTGTTT	60.103	20	CATGAGATACCAGTGACCAGTGA	60.043	23	162	3178	3339	GCCGCAGATATGGACTGTTT	60.103	20	TGTCATGAGATACCAGTGACCAG	60.043	23	165	3178	3342	GATTTCAGAGCCCAGGATGA	60.158	20	CATGAGATACCAGTGACCAGTGA	60.043	23	268	3072	3339
TR11824_c0_g1	CCGTAGTAAGCGCTCCAGTC	60.037	20	ACAGCGTTAAGAGCCAGCAG	60.73	20	279	1443	1721	TCCGTAGTAAGCGCTCCAGT	60.037	20	ACAGCGTTAAGAGCCAGCAG	60.73	20	280	1442	1721	GTGTTCGTGTCCCTCCATTT	59.827	20	ACAGCGTTAAGAGCCAGCAG	60.73	20	253	1469	1721
TR7094_c0_g1	AGAGCTGCAATGTTCCCACT	59.874	20	TCAGTATCACAGGGTGCCTT	58.158	20	252	739	990	GAGAGCTCCAGAGCTGCAAT	59.857	20	TCAGTATCACAGGGTGCCTT	58.158	20	261	730	990	AGCTCCAGAGCTGCAATGTT	60.164	20	TCAGTATCACAGGGTGCCTT	58.158	20	258	733	990
TR7094_c0_g1	CATGGATGATGCTGATGAGG	60.031	20	GTCAGGAAAGAGCCAAGTGC	59.997	20	194	1237	1430	CATGGATGATGCTGATGAGG	60.031	20	GCTGTCAGGAAAGAGCCAAG	60.134	20	197	1237	1433	CATGGATGATGCTGATGAGG	60.031	20	TCAGGAAAGAGCCAAGTGCT	60.134	20	193	1237	1429
TR30042_c0_g2	CGGCTTTGTCCTTTTGAGTC	59.853	20	CTCTCTCGTCTTCCCGACAG	60.127	20	187	1958	2144	AGAGTCCGGCTTTGTCCTTT	60.247	20	CTCTCTCGTCTTCCCGACAG	60.127	20	193	1952	2144	CGGCTTTGTCCTTTTGAGTC	59.853	20	TTTGGCAGCTCTCTCGTCTT	60.277	20	195	1958	2152
TR43202_c3_g2	GGCTGATGGATGAGTCCTGT	60.08	20	TCCGAGATCGCCAAGATTAC	60.177	20	240	787	1026	AGGCTGATGGATGAGTCCTG	60.223	20	TCCGAGATCGCCAAGATTAC	60.177	20	241	786	1026	GGCTGATGGATGAGTCCTGT	60.08	20	TTCCGAGATCGCCAAGATTA	60.681	20	241	787	1027
TR43202_c3_g2	GGTCAACGAGTTCCAGCTCT	59.455	20	TGGATGAAATGTGAGTTATTTTGAA	59.775	25	277	2145	2421	GGTCAACGAGTTCCAGCTCT	59.455	20	TGGATGAAATGTGAGTTATTTTGA	58.543	24	277	2145	2421	CAAGGTCAACGAGTTCCAGC	60.833	20	TGGATGAAATGTGAGTTATTTTGAA	59.775	25	280	2142	2421
TR66267_c1_g1	TGTCACAGGTGGAAACAAACA	60.033	21	CGTTGGCATAACCAAGAACA	59.585	20	164	2383	2546	TGTCACAGGTGGAAACAAACA	60.033	21	TGTTCCATTAACGTTGGCAT	58.895	20	175	2383	2557	TGTCACAGGTGGAAACAAACA	60.033	21	ATGTTCCATTAACGTTGGCA	58.895	20	176	2383	2558
TR66267_c1_g1	CCAGTCATCTGTTGTGTCGAA	59.736	21	TTCAAAACTGGTGAAGCGTG	59.881	20	142	3572	3713	CAGAATTTACCATCCATCCCA	59.631	21	TTCAAAACTGGTGAAGCGTG	59.881	20	257	3457	3713	CCAGTCATCTGTTGTGTCGAA	59.736	21	GAGCTTGAGCGAGAGGTCAT	59.709	20	260	3572	3831
TR14572_c0_g1	CATGGCTAATCAGGGATGCT	60.059	20	CCGGTGAGAGTAAGACCAGC	59.867	20	243	390	632	TCAGGGATGCTTTGCTTTCT	59.955	20	AACAGCAGGATCGTGGAAGT	59.727	20	110	399	508	AGGGATGCTTTGCTTTCTCA	59.955	20	AACAGCAGGATCGTGGAAGT	59.727	20	108	401	508
TR14572_c0_g1	TTCACAATACGTTTGCGTGC	60.708	20	GCAAGGGCCTGTTTCTATGA	60.214	20	143	746	888	TGCTGGTCTTACTCTCACCG	59.034	20	GCAAGGGCCTGTTTCTATGA	60.214	20	277	612	888	TCTTACTCTCACCGGAGCAAA	60.001	21	GCAAGGGCCTGTTTCTATGA	60.214	20	271	618	888
TR42752_c4_g5	CGTGCGAGAGTTTTTCTTCC	59.993	20	GAGTGCCCGTTTGTTTGTTT	60.015	20	254	2473	2726	CGTGCGAGAGTTTTTCTTCC	59.993	20	TTAACTCAGGAATGCCGACC	60.074	20	197	2473	2669	GCTGACGTCATCGTGTCTGT	59.905	20	GAGTGCCCGTTTGTTTGTTT	60.015	20	197	2530	2726
TR8889_c1_g1	TTGCATTGCTGTATCCTTGC	59.839	20	AAACGCTGTCCACAAACTGA	59.339	20	276	883	1158	TTACTCATGATCACGCACGC	60.844	20	GTCTTTTCAGGAGAGCCACG	59.989	20	276	1004	1279	CCCCACGCATGTGTTTAAGT	60.807	20	GGTTCCGTGGTGAAGAAAAA	59.948	20	266	910	1175
TR8889_c1_g1	CACAGGCTGTCAAAATCACG	60.301	20	CAGTGACCATCAAATCGCAC	60.12	20	168	1530	1697	CACAGGCTGTCAAAATCACG	60.301	20	CGTTTGCAGTCAGTGACCAT	59.751	20	178	1530	1707	CACAGGCTGTCAAAATCACG	60.301	20	GTAAGGAATTACGCCGCAAG	59.742	20	207	1530	1736
TR37772_c11_g1	CGGAGGAGGAGGAATAATTTG	59.911	21	GGGCAGGGAAATGGTTTATT	60.02	20	214	373	586	GGCTGTAAGTTCTACCCTCGG	60.137	21	GGGCAGGGAAATGGTTTATT	60.02	20	274	313	586	ACAGAGCCGTGCTTGTGAG	60.195	19	GGGCAGGGAAATGGTTTATT	60.02	20	236	351	586
TR37772_c11_g1	TGCAAAAACGGAACTTTGAA	59.321	20	GCAATCCATGATGGCAGAGT	61.049	20	276	612	887	TTGCAAAAACGGAACTTTGA	59.321	20	GCAATCCATGATGGCAGAGT	61.049	20	277	611	887	TGCAAAAACGGAACTTTGAA	59.321	20	AGCAATCCATGATGGCAGA	60.178	19	277	612	888
TR37772_c11_g1	TGATCTGCAAGCTGATCCAC	59.95	20	TTTCAATTTAAAGCTGGCATTG	59.28	22	219	1548	1766	TGCTTTGCATTGTTTTGGTC	59.712	20	TTTCAATTTAAAGCTGGCATTG	59.28	22	122	1645	1766	TGATCTGCAAGCTGATCCAC	59.95	20	TTCAATTTAAAGCTGGCATTG	57.986	21	218	1548	1765
TR16951_c0_g1	ACTACGGTTGATTGGCTTGG	59.993	20	CTCCTCTTCCTCTGCCTCCT	60.088	20	214	372	585	GAGGAGATGTTTCGTAGCGG	59.836	20	GTTGAAGAGGGAAGGGGAAG	60.045	20	278	505	782	CCCATAGAGGATGGTCCTGA	59.879	20	CTCCTCTTCCTCTGCCTCCT	60.088	20	150	436	585
TR53041_c0_g1	GACCCCAACATGAACCACAT	60.497	20	TTTGGCATTTTATGCAAATGTT	59.39	22	279	793	1071	TGTCGACAAACATGAGAAATTG	58.675	22	TCTTTAATGGCTGGGTCTGG	60.066	20	170	984	1153	ATGACCCCAACATGAACCAC	60.497	20	TTGGCATTTTATGCAAATGTT	58.099	21	280	791	1070
TR77919_c0_g1	TGTGCCGAAAGTACAACCAC	59.615	20	GATGTGATCTGGGTTAGCCG	60.483	20	100	0	99	ACAACCACTACAACTCCGGC	60.035	20	ATTTCAGGTTGGAGCTGGAC	59.141	20	144	12	155	TGTGCCGAAAGTACAACCAC	59.615	20	ATTTCAGGTTGGAGCTGGAC	59.141	20	156	0	155
TR4457_c6_g4	ACTGTCCAAGGTGTTCTCGG	60.151	20	CTCACAAGAGGAAAGGCGAC	59.989	20	155	2951	3105	ACTGTCCAAGGTGTTCTCGG	60.151	20	ACCGTCACAACAACCACAGA	60.047	20	239	2951	3189	ACTGTCCAAGGTGTTCTCGG	60.151	20	CCGTCACAACAACCACAGAC	60.047	20	238	2951	3188
TR4505_c4_g2	TTGACTGTGACCAGCAGAGG	60.022	20	GAGACTGGGTTTCCACCAAA	59.943	20	257	3059	3315	TTGACTGTGACCAGCAGAGG	60.022	20	GTTTCCACCAAATGCAGCTT	60.118	20	249	3059	3307	TCCTGCAACACTTTTTGACG	59.881	20	GAGACTGGGTTTCCACCAAA	59.943	20	216	3100	3315
TR4505_c4_g2	CCCAGTCTCACTGAGCACAA	60.022	20	TTAGAATCAGGGAACGGCAG	60.206	20	277	3307	3583	CCCAGTCTCACTGAGCACAA	60.022	20	ACGGCAGATGAATAGGCTTG	60.235	20	264	3307	3570	TTTGGTGGAAACCCAGTCTC	59.943	20	ACGGCAGATGAATAGGCTTG	60.235	20	275	3296	3570
TR4505_c4_g2	TAGGAGCTTTGCCGACAGTT	60.015	20	AAGACATCGTAGGGCGAGTG	60.277	20	144	3691	3834	TTAGGAGCTTTGCCGACAGT	60.015	20	AAGACATCGTAGGGCGAGTG	60.277	20	145	3690	3834	GTGATTTAGGAGCTTTGCCG	59.845	20	ATCCCTTCACCTACCCTCGT	59.817	20	101	3685	3785
TR4505_c4_g2	CTGCAAGAATGTTTCCGTCC	60.636	20	GATTTCATCCCCAGCAGAGA	60.158	20	275	4092	4366	CTGCAAGAATGTTTCCGTCC	60.636	20	AGCACACGTAAAGCAGCAGA	59.812	20	190	4092	4281	CTGCAAGAATGTTTCCGTCC	60.636	20	ATCCCCAGCAGAGAGACAAA	59.803	20	269	4092	4360
TR47920_c0_g1	AGGGGGCGGTATTCATTAAC	60.041	20	AGTCCAGGTTCAAGAGCTGC	59.604	20	136	1057	1192	GCATTTACCTGAGGATGGGA	59.894	20	AGTCCAGGTTCAAGAGCTGC	59.604	20	264	929	1192	GCAGTCTCTCACTGCTGGTG	59.764	20	AGTCCAGGTTCAAGAGCTGC	59.604	20	188	1005	1192
TR20862_c5_g7	TCAGTCATTTTCCACACCGA	60.088	20	TGAAGCATGATAACCCAGGA	59.075	20	259	2	260	TCAGTCATTTTCCACACCGA	60.088	20	GTGAAGCATGATAACCCAGGA	59.947	21	260	2	261	TCAGTCATTTTCCACACCGA	60.088	20	TGGGGTTTAGAATAACCCAGG	60.055	21	228	2	229
TR20862_c5_g7	TTCCTGGCTGTGGTAGGAAC	60.111	20	GAACAGCATCTCAAGCCCTC	59.957	20	279	880	1158	AGGGCTCCGAACTTGGTATT	59.962	20	CTTCTCGACCAGCTTGAAGG	60.126	20	267	829	1095	TCCGAACTTGGTATTTTGGC	59.938	20	CTTCTCGACCAGCTTGAAGG	60.126	20	262	834	1095
TR20862_c5_g7	TTCAACAACAACCAAGGTGC	59.591	20	TACGGGGGAGACTATAGGGG	60.159	20	271	1558	1828	TTCAACAACAACCAAGGTGC	59.591	20	CCATCGAGCCTGATCTGATT	60.181	20	234	1558	1791	CAACAACAACCAAGGTGCAT	59.465	20	TACGGGGGAGACTATAGGGG	60.159	20	269	1560	1828
TR20862_c5_g7	TTTTGCAGATTGCAGAAGTCA	59.6	21	TGTAATGCATTCAATCAGGAATTT	59.753	24	249	2129	2377	TTTTGCAGATTGCAGAAGTCA	59.6	21	TGTGCTATTCTGGAAATGTACCTC	59.565	24	222	2129	2350	TTTTGCAGATTGCAGAAGTCA	59.6	21	CCTCTAAAATAAAGCCTGCAGTTG	60.614	24	202	2129	2330
TR20862_c5_g7	GGCGAAATTAAAAACCTGACA	59.111	21	ATGCTAAGCGCAGCGTAAAT	60.034	20	201	2608	2808	AGGCGAAATTAAAAACCTGACA	60.004	22	ATGCTAAGCGCAGCGTAAAT	60.034	20	202	2607	2808	GGCGAAATTAAAAACCTGACA	59.111	21	CGCAGCGTAAATCTCTGTGA	60.157	20	193	2608	2800
TR10559_c11_g2	AGGCAACTGACTGGTGAAGG	60.298	20	CTGCTGCTTGTGACTGTGGT	60.096	20	244	480	723	AGGCAACTGACTGGTGAAGG	60.298	20	ACTGCTGCTTGTGACTGTGG	60.096	20	245	480	724	AGGCAACTGACTGGTGAAGG	60.298	20	CTTGACTCTGAGGGGCATGT	60.261	20	267	480	746
TR10559_c11_g2	ATGAGGGAGTGGAACACGTC	59.969	20	TGTCCTATAAAACTCAAAAATTCTCTC	57.778	27	244	755	998	ACACGTCAATAAACCCTGCC	59.859	20	TGTCCTATAAAACTCAAAAATTCTCTC	57.778	27	231	768	998	CCCAGCCCATCAATTACATC	60.155	20	TGTCCTATAAAACTCAAAAATTCTCTC	57.778	27	174	825	998
TR1551_c10_g1	CAATGCATGCGTTTATGGTC	59.96	20	CAGTCGCCCATATTTGAGGT	59.955	20	268	848	1115	GACAATGCATGCGTTTATGG	59.96	20	CAGTCGCCCATATTTGAGGT	59.955	20	270	846	1115	CAATGCATGCGTTTATGGTC	59.96	20	TGTCAGTCGCCCATATTTGA	60.073	20	271	848	1118
TR1551_c10_g1	TAACCGTCCTTCCCCTTACC	60.18	20	GCATTTCTCAAACATGGCAA	59.67	20	260	1746	2005	TAACCGTCCTTCCCCTTACC	60.18	20	TCTTATCTCTGTCAGCCGCC	60.504	20	238	1746	1983	TTGATGATGCATAACCGTCC	59.355	20	GCATTTCTCAAACATGGCAA	59.67	20	271	1735	2005
TR1551_c10_g1	CCATCCGATATGACCACACA	60.201	20	TAATTGCGTTGCGTTTCAAG	59.88	20	115	2195	2309	CCATCCGATATGACCACACA	60.201	20	ATATCAGAAAATGCTCGGCG	60.196	20	185	2195	2379	CCATCCGATATGACCACACA	60.201	20	GTAATTGCGTTGCGTTTCAA	59.748	20	116	2195	2310
TR37912_c1_g1	TTTGCATTTTGTTCGTTGGA	60.088	20	CAACACCGACCGTACAACTG	60.065	20	248	264	511	CACACACCGAGCCCTTTTAT	59.993	20	GTCTGAAACCGTGAAGGAGC	59.851	20	265	110	374	AAACTACACACACCGAGCCC	60.035	20	GTCTGAAACCGTGAAGGAGC	59.851	20	271	104	374
TR37912_c1_g1	CATGTCGCAACCCTTCTCTT	60.255	20	AACTGCCATGTTGAATTTTGG	59.853	21	279	1611	1889	CATGTCGCAACCCTTCTCTT	60.255	20	CTGCCATGTTGAATTTTGGT	58.476	20	277	1611	1887	CATGTCGCAACCCTTCTCTT	60.255	20	ACTGCCATGTTGAATTTTGG	58.476	20	278	1611	1888
TR5756_c1_g1	AAAGGTCGGGAGAGAGTGGT	60.111	20	TACTGCACAAGCCAAAGCAC	60.058	20	133	3741	3873	AAAGGTCGGGAGAGAGTGGT	60.111	20	AGATGCCAGAGCACACACAC	59.905	20	112	3741	3852	AAAGGTCGGGAGAGAGTGGT	60.111	20	GCCAGAGCACACACACCTTA	59.905	20	108	3741	3848
TR11824_c0_g2	CCGTAGTAAGCGCTCCAGTC	60.037	20	ACAGCGTTAAGAGCCAGCAG	60.73	20	279	1444	1722	TCCGTAGTAAGCGCTCCAGT	60.037	20	ACAGCGTTAAGAGCCAGCAG	60.73	20	280	1443	1722	GTGTTCGTGTCCCTCCATTT	59.827	20	ACAGCGTTAAGAGCCAGCAG	60.73	20	253	1470	1722
TR33210_c9_g1	TATTGGCTCGCGTGTAACTG	59.895	20	GTCACAGTCCCGTCCATCTT	59.969	20	139	140	278	TATTGGCTCGCGTGTAACTG	59.895	20	TTGAATCTCCGGTTGACCTC	60.05	20	214	140	353	TATTGGCTCGCGTGTAACTG	59.895	20	GTGATGCCTCGGTTGAATCT	60.081	20	226	140	365
TR33210_c9_g1	CGCTGCGATAGAAGGTTTTC	59.982	20	CTAGTTACTTCCCGTCGCCA	60.262	20	154	1068	1221	CGCTGCGATAGAAGGTTTTC	59.982	20	TAGTTACTTCCCGTCGCCAG	60.262	20	153	1068	1220	TCGCTGCGATAGAAGGTTTT	59.982	20	TAGTTACTTCCCGTCGCCAG	60.262	20	154	1067	1220
TR42746_c6_g7	TGCTTTGCTTATTTAGATATTTTGTTG	59.288	27	TGCCAATAAATGGAGGAATAAA	58.5	22	275	17	291	TGCTTTGCTTATTTAGATATTTTGTTG	59.288	27	ATGCCAATAAATGGAGGAATAAA	58.807	23	276	17	292	TGCTTTGCTTATTTAGATATTTTGTTG	59.288	27	GCCAATAAATGGAGGAATAAAAA	58.502	23	274	17	290
TR28334_c2_g1	GGATCCGCTTAATGCAAAAC	59.552	20	GCCAAATGAATTGTGGGAAT	59.628	20	271	406	676	ACTGGATCCGCTTAATGCAA	60.606	20	GCCAAATGAATTGTGGGAAT	59.628	20	274	403	676	TGAGAAATGGCACCTTACCA	59.123	20	GCCAAATGAATTGTGGGAAT	59.628	20	139	538	676
TR51870_c0_g1	AGTGCACATAGGCAGTCACG	59.929	20	TGCCTTCCCTACAGACTGCT	60.012	20	151	645	795	ACGCAACATGCAAAATGAAA	60.118	20	TGCCTTCCCTACAGACTGCT	60.012	20	280	516	795	TACGTGAATGTAGCGCGTTC	59.902	20	TGGACACAATGCCAACTGAT	59.967	20	252	474	725
TR21774_c0_g1	CCTTGGTGACCACAAGACATT	59.876	21	CAGCATTGACCCCGTTTACT	59.993	20	225	20	244	TCAAATAAATGCAGCCTTGG	58.769	20	CAGCATTGACCCCGTTTACT	59.993	20	239	6	244	CCTTGGTGACCACAAGACATT	59.876	21	TGGTATCTCAGTGCATTCGC	59.83	20	265	20	284
TR891_c1_g1	GCAAGCCTTAAAGGAGCTGA	59.73	20	GTAATGCCCTCACTTGCCAT	59.962	20	242	2324	2565	AGGAGCTGATGGTGAAGGTG	60.261	20	GCCCTCACTTGCCATTTCTA	60.214	20	226	2335	2560	AGGAGCTGATGGTGAAGGTG	60.261	20	CCATGATGCTGCCTATGAGA	59.781	20	177	2335	2511
TR891_c1_g1	GTGAGGAATGAAAGGGAGCA	60.195	20	GCCTCCTCATGTTCGTCTTC	59.81	20	245	4124	4368	GTGAGGAATGAAAGGGAGCA	60.195	20	TTCCTCAGCCTCCTCATGTT	59.803	20	252	4124	4375	TTGCAACTTAAGCAGCAGGA	59.752	20	GCCTCCTCATGTTCGTCTTC	59.81	20	191	4178	4368
TR891_c1_g1	TTGCAGGAAATGTCATTGGA	60.049	20	CGTGAAAAAGAAAACGCCTC	59.861	20	216	5626	5841	TTGCAGGAAATGTCATTGGA	60.049	20	TCGTGAAAAAGAAAACGCCT	59.861	20	217	5626	5842	TTGCAGGAAATGTCATTGGA	60.049	20	TTCGTGAAAAAGAAAACGCC	60.223	20	218	5626	5843
TR9078_c0_g1	GCATACTATGAGCACGTCGAA	58.959	21	GCCTCTGGTTTAGCCTTCCT	59.848	20	185	22	206	GAAGCATACTATGAGCACGTCG	59.933	22	GCCTCTGGTTTAGCCTTCCT	59.848	20	188	19	206	AGCATACTATGAGCACGTCGAA	59.933	22	GCCTCTGGTTTAGCCTTCCT	59.848	20	186	21	206
TR52788_c1_g1	AAATATGTAGGTGCTGCCCG	59.982	20	TCTGGTGCAAGACCACACTC	59.872	20	259	396	654	GTCCATTTTCGCCAAACAGT	59.978	20	TCTGGTGCAAGACCACACTC	59.872	20	228	427	654	AAATATGTAGGTGCTGCCCG	59.982	20	GCTCACCACAACGTAGGTCA	59.751	20	195	396	590
TR52788_c1_g1	TCCTTTAATTCCCGTCTCCC	60.258	20	TCTGTTCTTTTGAGCAAGGTGA	60.03	22	232	2893	3124	GACAGCTAACGAGGTGGTCC	59.727	20	TCTGTTCTTTTGAGCAAGGTGA	60.03	22	272	2853	3124	AAGCTGCAGCGACTTTCAGT	60.343	20	TCTGTTCTTTTGAGCAAGGTGA	60.03	22	105	3020	3124
TR866_c2_g1	TCACCAATGGTTGTGCAAGT	60.008	20	AACCAAGTGTAGGCAAACGC	60.176	20	280	2193	2472	ACATCAGGGCTGTTCTCACC	60.12	20	TTAGACATGCGCTTCTCGTG	60.157	20	271	2259	2529	ACTCCGCCATCTCAAAACAC	60.119	20	AACCAAGTGTAGGCAAACGC	60.176	20	251	2222	2472
TR866_c2_g1	GTCCAGCTCTTCTGAGGGTG	59.986	20	TTTTTGATTCGAAACGCCTC	60.188	20	228	4108	4335	CAGCTCTTCTGAGGGTGGAG	60.127	20	TTTTTGATTCGAAACGCCTC	60.188	20	225	4111	4335	CTGTCCAGCTCTTCTGAGGG	60.127	20	TTTTTGATTCGAAACGCCTC	60.188	20	230	4106	4335
TR866_c2_g1	TCTACTAAACCCCAGCGGAA	59.702	20	GGAGGTGTGAACGGACTAGG	59.574	20	232	4754	4985	TTCTACTAAACCCCAGCGGA	59.702	20	GGAGGTGTGAACGGACTAGG	59.574	20	233	4753	4985	TCTACTAAACCCCAGCGGAA	59.702	20	GAGTCCTGGAGGTGTGAACG	60.713	20	239	4754	4992
TR866_c2_g1	GTTGCGCAAAAATGTGAAGA	59.856	20	GTGCCCGATGTTGGGATTAC	62.43	20	261	5371	5631	CTCGCATGCAATTTTCTTGT	58.92	20	TTTTTCAAGGGACCAAACAAA	59.456	21	266	5401	5666	AAGTGTTGCGCAAAAATGTG	59.776	20	GTGCCCGATGTTGGGATTAC	62.43	20	265	5367	5631
TR866_c2_g1	CATCGAGCCCTTTTTCTCTG	59.948	20	CACACTGACGTTCAGCCACT	59.94	20	247	6118	6364	CATCGAGCCCTTTTTCTCTG	59.948	20	GATCAATGGCGTTTTCTCGT	60.081	20	278	6118	6395	CCCTAGAAATCGTGGGGTTT	60.18	20	CACACTGACGTTCAGCCACT	59.94	20	272	6093	6364
TR866_c2_g1	CCTTTTAGAAATGAGTTGGGCA	60.462	22	CCAGGCTGCTCTAAACAAGG	60.008	20	181	6748	6928	CCTTTTAGAAATGAGTTGGGCA	60.462	22	GATGCCAGGCTGCTCTAAAC	59.985	20	185	6748	6932	CCTTTTAGAAATGAGTTGGGCA	60.462	22	GATTAGATGCCAGGCTGCTC	59.946	20	190	6748	6937
TR33092_c4_g1	GGCATGAGATCAGGCTTTGT	60.226	20	AGCCGTTGTGGGATTATCTG	59.955	20	263	5381	5643	GGCATGAGATCAGGCTTTGT	60.226	20	CAGCCGTTGTGGGATTATCT	59.955	20	264	5381	5644	GGCATGAGATCAGGCTTTGT	60.226	20	GCCGTTGTGGGATTATCTGT	59.82	20	262	5381	5642
TR18861_c0_g1	GGGTTCGTTTAATGGCAAAA	59.81	20	TGATGTTTGGTGGCATTGAT	59.781	20	192	995	1186	CTTTAGTGCGCCAGTGGAAT	60.27	20	TGATGTTTGGTGGCATTGAT	59.781	20	222	965	1186	CTTTAGTGCGCCAGTGGAAT	60.27	20	GTGATGTTTGGTGGCATTGA	60.376	20	223	965	1187
TR2562_c0_g1	CACCATGCACAATGAAAAGC	60.119	20	AAGCCTTAAGGAAAGCAGGG	59.85	20	185	209	393	CACCATGCACAATGAAAAGC	60.119	20	GCCTTAAGGAAAGCAGGGAC	60.208	20	183	209	391	GGATCCCTCCAGAACAGGAT	60.278	20	AAGCCTTAAGGAAAGCAGGG	59.85	20	216	178	393
TR14446_c1_g3	TTTTCCTCTTCGTTGCGAAT	59.823	20	CAGGCTGGGGAAGAGACAC	60.812	19	101	1753	1853	CAGAACCCACATGATCCCTC	60.326	20	CAGGCTGGGGAAGAGACAC	60.812	19	168	1686	1853	CTCCAGAACCCACATGATCC	60.326	20	CAGGCTGGGGAAGAGACAC	60.812	19	171	1683	1853
TR44786_c0_g1	CGTACCTCTGATGTCCGTGA	59.701	20	TGTTTGCAAAGAGTCAACGC	60.035	20	205	448	652	TCGTACCTCTGATGTCCGTG	59.701	20	TGTTTGCAAAGAGTCAACGC	60.035	20	206	447	652	TCGAAACTGTCAAAGGGAGC	60.375	20	TGTTTGCAAAGAGTCAACGC	60.035	20	247	406	652
TR44786_c0_g1	GCTGGACAGCTGATCATTCA	59.95	20	CTCCTTTTTCCCCACAATCC	60.663	20	269	2311	2579	GCTGGACAGCTGATCATTCA	59.95	20	CCTCCTTTTTCCCCACAATC	60.663	20	270	2311	2580	TCACTGTGAGTGTGTTGCCA	59.905	20	CTCCTTTTTCCCCACAATCC	60.663	20	243	2337	2579
TR60357_c1_g1	TCTGGCAGACACAAACAAGG	59.873	20	TAGAAAGTGCTGGGGGAATG	60.066	20	268	1625	1892	AGACACAAACAAGGGCCAAG	60.149	20	TAGAAAGTGCTGGGGGAATG	60.066	20	262	1631	1892	TCTACCAAGCCAATCCTTGC	60.214	20	ACAGACAACTGGTTGAGGGG	60.002	20	205	1750	1954
TR37956_c2_g1	TTTTATTTCGGATGGGATGC	59.735	20	TGTGTTTGCCAACTTTCTGTTT	59.693	22	205	60	264	GCATACTGAGCAGTTTGTTGGA	60.313	22	AGGGTTGGGGGAAGTCAATA	60.549	20	279	82	360	TGTTGGAGTAGGTTGGACAAGA	59.633	22	AGGGTTGGGGGAAGTCAATA	60.549	20	264	97	360
TR37956_c2_g1	GCCCATGATGAGAAAGGAGT	59.094	20	CCCTTTGCTATCTTCCTCCC	60.032	20	264	361	624	TGCCCATGATGAGAAAGGA	60.145	19	CCCTTTGCTATCTTCCTCCC	60.032	20	265	360	624	TGCCCATGATGAGAAAGGAG	61.147	20	CCCTTTGCTATCTTCCTCCC	60.032	20	265	360	624
TR69820_c0_g1	CAACAGCAGGACGAGATGAA	59.984	20	ACACGATCTTTGCCTGATCC	60.081	20	263	34	296	CAACAGCAGGACGAGATGAA	59.984	20	AAACAGATGCTGTGTGGCAG	59.905	20	199	34	232	CAGCAGGACGAGATGAATGA	59.942	20	ACACGATCTTTGCCTGATCC	60.081	20	260	37	296
TR10298_c0_g3	GGCCGGCTGTTGTAGTAATG	60.523	20	CACTTGTCACATCACATGTAGGG	60.341	23	221	1035	1255	TGGCCGGCTGTTGTAGTAAT	60.523	20	CACTTGTCACATCACATGTAGGG	60.341	23	222	1034	1255	CTGGCCGGCTGTTGTAGTA	59.873	19	CACTTGTCACATCACATGTAGGG	60.341	23	223	1033	1255
TR6842_c3_g1	GTTAACCCCACCACCTCTGA	59.82	20	TCCTGATGACCAACCACAAA	59.935	20	180	1368	1547	GTTAACCCCACCACCTCTGA	59.82	20	CATGCATCCTGATGACCAAC	59.925	20	186	1368	1553	ATTTCACAATGGTGCTGCTG	59.722	20	TCCTGATGACCAACCACAAA	59.935	20	230	1318	1547
TR44868_c0_g1	AAAAGTTTCAAGACTGCTATGGG	58.877	23	TTGCATCACATCATTCGCTT	60.228	20	162	41	202	AAAAGTTTCAAGACTGCTATGGG	58.877	23	GCATCACATCATTCGCTTGT	59.685	20	160	41	200	AAAAGTTTCAAGACTGCTATGGG	58.877	23	GTTGCATCACATCATTCGCT	59.685	20	163	41	203
TR63271_c2_g1	GTTCCAGTAAATCCGTCCGA	59.933	20	AAGTAAAGTCCGGGAGGTGG	60.353	20	216	1661	1876	GGGATTTTGGATCACCGTAA	59.622	20	AAGTAAAGTCCGGGAGGTGG	60.353	20	269	1608	1876	TCCAGTAAATCCGTCCGACT	59.55	20	AAGTAAAGTCCGGGAGGTGG	60.353	20	214	1663	1876
TR7888_c0_g2	GGAAAATCCCCTGAGAAAGA	58.161	20	TGTGCAGCGAGGAGAATCTA	59.697	20	280	419	698	GGAAAATCCCCTGAGAAAGAG	59.158	21	TGTGCAGCGAGGAGAATCTA	59.697	20	280	419	698	GGAAAATCCCCTGAGAAAGA	58.161	20	TGCAGCGAGGAGAATCTAAAA	60.103	21	278	419	696
TR7888_c0_g2	GTGCACACCCTCATGCACT	60.777	19	TTCATTTTGACAGCTGCGAG	60.134	20	165	798	962	CACACCCTCATGCACTTGTA	58.112	20	TTCATTTTGACAGCTGCGAG	60.134	20	162	801	962	GTGCACACCCTCATGCACT	60.777	19	TCGCAGTGGCAAAATGTTTA	60.251	20	193	798	990
TR7888_c0_g2	CTGTCCAGTTGTGTTTATCCAGA	59.156	23	CCTGGCCTTTGCTGTTATGT	60.132	20	139	1791	1929	TGTCCAGTTGTGTTTATCCAGA	58.132	22	CCTGGCCTTTGCTGTTATGT	60.132	20	138	1792	1929	CTGTCCAGTTGTGTTTATCCAGA	59.156	23	CCTGCAAAAATCAGTGTCCA	59.691	20	275	1791	2065
TR7888_c0_g2	TCTTTTTGCAGGATGCACAG	59.988	20	GACAGCAGCACAGATCCAAA	59.992	20	238	2908	3145	TCTTTTTGCAGGATGCACAG	59.988	20	CAGCTGAAGGAAACCCTGAG	59.982	20	207	2908	3114	TCTTTTTGCAGGATGCACAG	59.988	20	GCACCAGAACAAACAGGACA	59.726	20	277	2908	3184
TR44788_c0_g1	GTGGTAGGATGGCTGGAGAA	60.073	20	CCACAACAAGATCAACAGCG	60.301	20	276	752	1027	GAGGGGGACAGAGGAGAGAG	60.336	20	TTCTAGGCCCTTCAACCCTT	60.068	20	241	954	1194	GGGGGACAGAGGAGAGAGTT	59.661	20	TTCTAGGCCCTTCAACCCTT	60.068	20	239	956	1194
TR16560_c2_g1	ATTGCTGGATGCTGATAGCC	60.207	20	GGGATGTTGAAAGCACTGGT	59.973	20	207	227	433	ATTGCTGGATGCTGATAGCC	60.207	20	GTTGGTAAGGAGGGTGACGA	59.966	20	189	227	415	ATTGCTGGATGCTGATAGCC	60.207	20	CTGGTTGGTAAGGAGGGTGA	59.959	20	192	227	418
TR16560_c2_g1	CCGTTATAACAAGGGAGCGA	60.089	20	AACTCCTGTCTTCAGCAGCC	59.604	20	138	4561	4698	CGACCCGTTATAACAAGGGA	59.817	20	AACTCCTGTCTTCAGCAGCC	59.604	20	142	4557	4698	CCAGCCGTTCTTGATAGGTC	59.694	20	AACTCCTGTCTTCAGCAGCC	59.604	20	254	4445	4698
TR1472_c7_g3	AAGGAGCAAAGGAGGACACA	59.844	20	ATGTTGGAGGCTGCCATTAC	59.962	20	237	2738	2974	CAAGGAGCAAAGGAGGACAC	59.844	20	ATGTTGGAGGCTGCCATTAC	59.962	20	238	2737	2974	GTATTCAGACGGCAAGGAGC	59.843	20	ATGTTGGAGGCTGCCATTAC	59.962	20	250	2725	2974
TR1472_c7_g3	GAAACTAATGGCTCCCCTCC	59.903	20	AAACAGCGCTCAAGTTCCAT	59.882	20	217	3226	3442	GAGGCAAAACCGGTAACTGA	60.11	20	AAACAGCGCTCAAGTTCCAT	59.882	20	164	3279	3442	GAAACTAATGGCTCCCCTCC	59.903	20	TCCCGTGCTTTTTGAGAGTT	59.853	20	239	3226	3464
TR1472_c7_g3	TGTCTCGTGCTCCATTTCAC	59.837	20	GGTTTGAAGTGGTCATGCCT	59.973	20	254	3606	3859	GTGTCTCGTGCTCCATTTCA	59.837	20	GGTTTGAAGTGGTCATGCCT	59.973	20	255	3605	3859	CTTTTCCCATGCACAGATCA	59.648	20	GGTTTGAAGTGGTCATGCCT	59.973	20	191	3669	3859
TR1472_c7_g3	AGGCATGACCACTTCAAACC	59.973	20	TGCATTGAGTGTGTGCTGAA	60.029	20	214	3840	4053	ACGACGGATTTCATTCAAGC	60.081	20	TTTGACACTGACCGAACAGC	59.88	20	217	3939	4155	CGATGCTTGGAGGAGAAAAC	59.813	20	TGCATTGAGTGTGTGCTGAA	60.029	20	187	3867	4053
TR33206_c11_g1	GGCTGCATGACAACTACGAA	59.871	20	TTTCCTCCCGTTTAAAAGCC	60.412	20	236	337	572	CCAAGGCTGCATGACAACTA	59.864	20	TTTCCTCCCGTTTAAAAGCC	60.412	20	240	333	572	GGCTGCATGACAACTACGAA	59.871	20	GGTATTTTGTTCAGCCCGAG	59.569	20	167	337	503
TR33206_c11_g1	TTGGAGGGTGATTTCGAGTC	60.05	20	GCTGTACTAGCTGCCGTTCA	59.249	20	164	1460	1623	AGGATGGAGGGGGATTACAG	60.147	20	GCTGTACTAGCTGCCGTTCA	59.249	20	258	1366	1623	TGCTGTTGACCGTCATTCTC	59.837	20	GCTGTACTAGCTGCCGTTCA	59.249	20	213	1411	1623
TR33206_c11_g1	TCAAGTGGTCCTTAACTTGCC	59.228	21	TAAGCAGCCCTGGTCATTTC	60.214	20	157	1852	2008	GCTTTTGATAAAAGGGAAGGG	59.11	21	TAAGCAGCCCTGGTCATTTC	60.214	20	247	1762	2008	AGCTTTTGATAAAAGGGAAGGG	59.969	22	TAAGCAGCCCTGGTCATTTC	60.214	20	248	1761	2008
TR33206_c11_g1	CCACAATGTCTTTCACTGCC	59.139	20	TTTTGGTGAGCATAAGAGATGC	59.365	22	220	1955	2174	CCCACAATGTCTTTCACTGC	59.139	20	TTTTGGTGAGCATAAGAGATGC	59.365	22	221	1954	2174	ACCCACAATGTCTTTCACTGC	60.028	21	TTTTGGTGAGCATAAGAGATGC	59.365	22	222	1953	2174
TR30052_c4_g1	CAGGCTGGTTTCAGAGAAGC	60.134	20	AGCACGTGTTTAAAGGTCCG	60.168	20	250	1348	1597	CAGGCTGGTTTCAGAGAAGC	60.134	20	AGTGCCTGTCTGAGTGAGCA	59.764	20	266	1348	1613	CAGGCTGGTTTCAGAGAAGC	60.134	20	GCAGTGCCTGTCTGAGTGAG	59.764	20	268	1348	1615
TR31409_c0_g1	GGGCAAGCGTGTAAACTTGT	60.176	20	AGGACATCATTCTTGGGACG	59.927	20	262	200	461	GACCCGTAAAAAGAGCGTCA	60.249	20	GTTCACAGCATAATGGGGCT	59.962	20	152	339	490	GACCCGTAAAAAGAGCGTCA	60.249	20	TGCGTGTGAAGGTAGTACGC	59.935	20	255	339	593
TR31409_c0_g1	CATTCAGATGGAAACTAAAGGTTTT	59.06	25	CTTCTGTGCTGTTCAGACCAA	59.071	21	245	2018	2262	CATTCAGATGGAAACTAAAGGTTTT	59.06	25	ACTTCTGTGCTGTTCAGACCAA	59.953	22	246	2018	2263	CATTCAGATGGAAACTAAAGGTTTT	59.06	25	TTCTGTGCTGTTCAGACCAA	57.946	20	244	2018	2261
TR5352_c0_g1	CGGAATTTGGCAGGAAAATA	59.901	20	GAGTTGCTTTTCTTTCCCCC	60.053	20	175	349	523	CGGAATTTGGCAGGAAAATA	59.901	20	CCTGTCCTTGAATGGTGCTT	60.111	20	243	349	591	TGAGCAACAGTGGAGCTTTG	60.175	20	GAGTTGCTTTTCTTTCCCCC	60.053	20	262	262	523
TR26361_c0_g1	GGACATGTGCATGTGTAGCC	59.999	20	CAGGATTCAGACGCAACTCA	59.984	20	253	965	1217	GAGCAATGTTTGGCCGTTAT	59.967	20	CAGGATTCAGACGCAACTCA	59.984	20	192	1026	1217	ACTGAGGGGAGCAATGTTTG	60.111	20	CAGGATTCAGACGCAACTCA	59.984	20	200	1018	1217
TR65174_c0_g1	AATGACCAGTGATTGAGGGC	59.934	20	CCGACCAATCACATTCACAC	59.812	20	244	1016	1259	AATGACCAGTGATTGAGGGC	59.934	20	ACCGACCAATCACATTCACA	59.812	20	245	1016	1260	AGGGTTCCTGAAGTGCACAG	60.298	20	ATCCCTCAGCAAATGAATGG	59.894	20	279	1052	1330
TR16485_c1_g2	GGAGTTCCAAACAGAGCAGC	59.997	20	GTGGACACGTCATCCTTGTG	60.005	20	254	795	1048	GGAGTTCCAAACAGAGCAGC	59.997	20	CTTGAAATTGGCTGGGACAT	59.933	20	206	795	1000	CTTGGCAACTTCAAGCACAA	60.027	20	CTTGAAATTGGCTGGGACAT	59.933	20	270	731	1000
TR28975_c1_g2	TGCCTATGTCTGAGCTCCCT	59.973	20	AGGTGCCGTCTAAACACCAA	60.55	20	229	1466	1694	TGCCTATGTCTGAGCTCCCT	59.973	20	AAAAAGAAGGGCAGAGTGGC	60.743	20	249	1466	1714	TGCCTATGTCTGAGCTCCCT	59.973	20	TGCCGTCTAAACACCAAAAA	59.202	20	226	1466	1691
TR28975_c1_g2	TCTGCTGCCATTCTGTATGC	59.979	20	TGCATATGAAAGTCGTCCCA	60.073	20	277	2723	2999	TCCTCTGCTGCCATTCTGTA	59.547	20	TGCATATGAAAGTCGTCCCA	60.073	20	280	2720	2999	TCTGCTGCCATTCTGTATGC	59.979	20	AACCACCTGCAAAACATTGA	59.024	20	214	2723	2936
TR51435_c0_g1	CGTGGCCATATCAGGAAACT	59.955	20	CTGGGGAAATGTCAACCTGT	59.82	20	205	2013	2217	ATGGGGTTTCCTTGTTAGGG	60.046	20	CTGGGGAAATGTCAACCTGT	59.82	20	146	2072	2217	TGAGGAGGTCTTCTAGGCCA	59.943	20	CTGGGGAAATGTCAACCTGT	59.82	20	101	2117	2217
TR50376_c0_g2	TGAGAGGGGTGGAGAATGAC	60.048	20	GGTGCACAGCTCAGCAAATA	60.019	20	213	272	484	CTGCTGCTAGCCGACTCTCT	60.058	20	GGTGCACAGCTCAGCAAATA	60.019	20	151	334	484	TGAGAGGGGTGGAGAATGAC	60.048	20	CCCTCCCAAAACATAAGGGT	60.046	20	230	272	501
TR50376_c0_g2	ACAGCCAGACTTGGGAGAGA	59.986	20	AACGGCTGGTAGTGCTCTGT	59.937	20	226	1047	1272	ACAGCCAGACTTGGGAGAGA	59.986	20	TCTGTTCCACTCCCTTGCTT	59.844	20	199	1047	1245	ACAGCCAGACTTGGGAGAGA	59.986	20	GTATGCATTCTTGGCTGCAA	59.839	20	267	1047	1313
TR855_c8_g2	CAGAGCAGCAAAACATCCAA	59.988	20	CCTCTCCGTTTCACTATGGC	59.694	20	204	2241	2444	TCTGGTGCACATGCGTTTAT	60.142	20	CCTCTCCGTTTCACTATGGC	59.694	20	278	2167	2444	CAGAGCAGCAAAACATCCAA	59.988	20	CCCTCTCCGTTTCACTATGG	59.545	20	205	2241	2445
TR35381_c0_g1	TTCGTCAGTCCAGCAACAAG	60.025	20	CATCAGCACTGTTGCGTTTT	59.911	20	161	476	636	TCACAGTTCGTCAGTCCAGC	60.03	20	CATCAGCACTGTTGCGTTTT	59.911	20	167	470	636	GTTCGTCAGTCCAGCAACAA	59.88	20	CATCAGCACTGTTGCGTTTT	59.911	20	162	475	636
TR33688_c9_g1	TCCTCTCTCATGGCCAAAAC	60.195	20	CAAACCAGGGAATGACCACT	59.82	20	224	1401	1624	TCCTCTCTCATGGCCAAAAC	60.195	20	AAACCAGGGAATGACCACTG	59.82	20	223	1401	1623	AGTCCTCTCTCATGGCCAAA	59.803	20	CAAACCAGGGAATGACCACT	59.82	20	226	1399	1624
TR53519_c0_g4	GAAAGCGCTGGTAAATCTGC	59.988	20	TCGAAATCATCGACATGGAA	60.009	20	179	689	867	GAAAGCGCTGGTAAATCTGC	59.988	20	TTTTGATCCGTCTGATGCTG	59.799	20	234	689	922	ACACGAAAGCGCTGGTAAAT	59.775	20	TCGAAATCATCGACATGGAA	60.009	20	183	685	867
TR53709_c0_g3	TTTTCAAACATGTTCCAGTTTTT	57.779	23	GTGAGTGCAGGTTGTGTTCG	60.357	20	235	6	240	TTTTCAAACATGTTCCAGTTTTT	57.779	23	GGTTGTGTTCGCCATGATAA	59.4	20	226	6	231	AATTTTCAAACATGTTCCAGTTTTT	59.296	25	GTGAGTGCAGGTTGTGTTCG	60.357	20	237	4	240
TR53709_c0_g3	TCACAATGGCGACATTCATT	59.931	20	GGGGACGGGATTTTTATGAC	60.378	20	176	348	523	TCACAATGGCGACATTCATT	59.931	20	CTACAGGACAACACGGGGAC	60.422	20	190	348	537	TCACAATGGCGACATTCATT	59.931	20	CTCTACAGGACAACACGGGG	60.557	20	192	348	539
TR37091_c1_g1	GACCCCTGGAATGTTTTTGA	59.767	20	GAGCAGAGAATGGCAGGAAG	60.096	20	188	58	245	GACCCCTGGAATGTTTTTGA	59.767	20	GCAGAGATGGACAGGAGAGC	60.104	20	149	58	206	GACCCCTGGAATGTTTTTGA	59.767	20	GAGTTGGAGACAGCAGGAGC	60.143	20	204	58	261
TR37091_c1_g1	TGTTTTCTTCACACCCGTCA	60.128	20	TAGTGTGGGAGGGTTATGGG	59.665	20	277	577	853	TTCTTCACACCCGTCATTTG	59.541	20	TAGTGTGGGAGGGTTATGGG	59.665	20	273	581	853	GATGCATGGAACACGTTTGA	60.526	20	TAGTGTGGGAGGGTTATGGG	59.665	20	130	724	853
TR16616_c4_g3	GACCTTTAACTGCGCTTTGC	60.025	20	CTTTGGGCGAATCCATCTTA	60.031	20	153	254	406	GACCTTTAACTGCGCTTTGC	60.025	20	TTGGGCGAATCCATCTTAAC	59.901	20	151	254	404	GACCTTTAACTGCGCTTTGC	60.025	20	GCAAAAAGTATCCGTGCGAT	60.103	20	127	254	380
TR16616_c4_g3	GGACGGGAACCAATCTCTTT	60.306	20	TTGTGCGTTGTCCATTCATT	59.972	20	121	3358	3478	GGACGGGAACCAATCTCTTT	60.306	20	TTTGTGCGTTGTCCATTCAT	59.972	20	122	3358	3479	GGACGGGAACCAATCTCTTT	60.306	20	ATTTGTGCGTTGTCCATTCA	59.972	20	123	3358	3480
TR16616_c4_g3	AATTCTTTTCCCCCTGCATC	60.265	20	ATCATGAGGAACTTGGCAGG	60.073	20	200	3866	4065	AATTCTTTTCCCCCTGCATC	60.265	20	TGCCATTTTCACTGTCTCCA	60.24	20	228	3866	4093	AATTCTTTTCCCCCTGCATC	60.265	20	TCACAGTTTTCATCCTGGCA	60.24	20	252	3866	4117
TR6653_c0_g2	ATGCCGTGTGCTGCATAATA	60.126	20	GCACCAGAACGTAAATGCCT	60.14	20	258	3109	3366	ATGCCGTGTGCTGCATAATA	60.126	20	AGCACCAGAACGTAAATGCC	60.14	20	259	3109	3367	CCTCTGTTCACACCCCTCAT	59.962	20	ATTGTGGCAGCGATACCAGT	60.547	20	278	2967	3244
TR6653_c0_g2	CCTGCTCTCTTCCTCTCCAC	59.127	20	TTACGACAATGCGTGTCTGC	60.876	20	151	3479	3629	ACCTGCTCTCTTCCTCTCCA	59.127	20	TTACGACAATGCGTGTCTGC	60.876	20	152	3478	3629	GGCATTTACGTTCTGGTGCT	60.14	20	GACAATGCGTGTCTGCAATAG	59.361	21	278	3348	3625
TR20870_c2_g105	GAATGTCCCCTTCAAAAGCA	60.051	20	TGTTGAGATGGAATCGTGGA	60.048	20	228	99	326	GAATGTCCCCTTCAAAAGCA	60.051	20	TTGAGATGGAATCGTGGACA	60.048	20	226	99	324	GAATGTCCCCTTCAAAAGCA	60.051	20	GCCATTGTGCTCACACACTC	60.328	20	196	99	294
TR70533_c1_g1	AGAGCGCGCGAGAGAGAG	62.291	18	CAGCAAAAGCCATTGCAGTA	60.014	20	235	6	240	AGAGAGCGCGCGAGAGAG	62.291	18	CAGCAAAAGCCATTGCAGTA	60.014	20	237	4	240	AGAGAGAGCGCGCGAGAG	62.291	18	CAGCAAAAGCCATTGCAGTA	60.014	20	239	2	240
TR40442_c1_g3	CTGGGGTGAACCTTGTCAGT	60.002	20	TCACAAAACATGCAGCCAAT	60.119	20	244	126	369	TGCATGCCATCTCATTGTTT	60.08	20	TCACAAAACATGCAGCCAAT	60.119	20	172	198	369	CTGGGGTGAACCTTGTCAGT	60.002	20	AGTCACAAAACATGCAGCCA	60.31	20	246	126	371
TR15190_c3_g2	TCATCTGCCAAGTGCTGTTC	59.992	20	TATCAGCTTTTGGCTTGCAG	59.206	20	188	2549	2736	TCATCTGCCAAGTGCTGTTC	59.992	20	CACTGCCAAAACAGAGAGGA	59.007	20	128	2549	2676	TGCCTCAAAGTTGCAATCAG	59.988	20	CACTGCCAAAACAGAGAGGA	59.007	20	271	2406	2676
TR10619_c10_g1	AAGTCGCAAGTTTCTGCCAT	59.882	20	GGAACCCTCTCGCAATATCA	60.036	20	222	26	247	AAGTCGCAAGTTTCTGCCAT	59.882	20	CAATCCAATCCGTCAGAGGT	59.927	20	257	26	282	AAGTCGCAAGTTTCTGCCAT	59.882	20	AATCCAATCCGTCAGAGGTG	59.927	20	256	26	281
TR10619_c10_g1	TGCACTTCATTTGGGTTTTG	59.561	20	TTTCATTCGTTGCAGTAGCG	60.014	20	245	3307	3551	TGCACTTCATTTGGGTTTTG	59.561	20	GGGGAGAAAGTCCAGTAGGG	59.928	20	149	3307	3455	TGCACTTCATTTGGGTTTTG	59.561	20	GGGAGAAAGTCCAGTAGGGG	59.928	20	148	3307	3454
TR10619_c10_g1	TTACTGGACGGTTTGGGTTC	59.83	20	CCGTCTGTTTGTTGCTTTGA	59.881	20	258	3661	3918	CTGTGCTTCCTGCACTTTCA	60.175	20	CCGTCTGTTTGTTGCTTTGA	59.881	20	132	3787	3918	TCATCATCCTCCTCCCATTC	59.821	20	CCGTCTGTTTGTTGCTTTGA	59.881	20	210	3709	3918
TR21490_c4_g1	TCAGAGAACAGCCAAGTGGA	59.545	20	TTGATCACTTCATGCTCCCA	60.201	20	279	389	667	TCAGAGAACAGCCAAGTGGA	59.545	20	TGATCACTTCATGCTCCCAG	59.787	20	278	389	666	ATTGCACTGAGCAAGAGGCT	60.164	20	TTTGCACGATTGTGTAACCG	60.557	20	280	342	621
TR21490_c4_g1	CCTTAGTCAGGGTAGCACCA	57.827	20	TGAGGATGAAAACAAGGCTG	58.847	20	233	1261	1493	ACCTTAGTCAGGGTAGCACCA	58.732	21	TGAGGATGAAAACAAGGCTG	58.847	20	234	1260	1493	GCCTTTTCAAAGACACAGCC	59.859	20	TTTTATGAGGATGAAAACAAGGC	59.512	23	270	1229	1498
TR87826_c0_g1	TCCTGAGTAGATGTATAATATTTGTGG	57.07	27	CGATCGATTTGTTTCCTGGT	59.933	20	199	4	202	TCCTGAGTAGATGTATAATATTTGTGG	57.07	27	ACCGATCGATTTGTTTCCTG	59.933	20	201	4	204	TCCTGAGTAGATGTATAATATTTGTGG	57.07	27	AACAGGTGGTTCCATTTCCA	60.21	20	100	4	103
TR44371_c0_g2	AGATACAAGCTCGCATCGCT	60.147	20	TGAGCTGCTGCTCTCACAGT	60.08	20	246	982	1227	GGTCCAGATGTGGAGTCGTT	59.969	20	GCTTGTCCCCTCTCATCATC	59.617	20	194	919	1112	TGTGGAGTCGTTCACCTCTG	59.864	20	GCTTGTCCCCTCTCATCATC	59.617	20	186	927	1112
TR16616_c4_g2	GGACGGGAACCAATCTCTTT	60.306	20	TTGTGCGTTGTCCATTCATT	59.972	20	121	2271	2391	GGACGGGAACCAATCTCTTT	60.306	20	TTTGTGCGTTGTCCATTCAT	59.972	20	122	2271	2392	GGACGGGAACCAATCTCTTT	60.306	20	ATTTGTGCGTTGTCCATTCA	59.972	20	123	2271	2393
TR16616_c4_g2	AATTCTTTTCCCCCTGCATC	60.265	20	ATCATGAGGAACTTGGCAGG	60.073	20	200	2779	2978	AATTCTTTTCCCCCTGCATC	60.265	20	TGCCATTTTCACTGTCTCCA	60.24	20	228	2779	3006	AATTCTTTTCCCCCTGCATC	60.265	20	TCACAGTTTTCATCCTGGCA	60.24	20	252	2779	3030
TR16576_c2_g1	CCATTCTTGAGTACATCCCCA	59.799	21	TTTACATTGTTTTGCATTTTGC	57.845	22	204	1544	1747	CCATTCTTGAGTACATCCCCAT	60.074	22	TTTACATTGTTTTGCATTTTGC	57.845	22	204	1544	1747	TCCATTCTTGAGTACATCCCC	58.85	21	TTTACATTGTTTTGCATTTTGC	57.845	22	205	1543	1747
TR1422_c4_g1	CTCTGCAAATCCAACAGCAA	59.988	20	TCTGCATGTGCTGTGAAACA	60.029	20	193	233	425	CTCTGCAAATCCAACAGCAA	59.988	20	TGCATGTGCTGTGAAACAGA	60.029	20	191	233	423	TCCAACAGCAAAGCACTGAC	60.032	20	TCTGCATGTGCTGTGAAACA	60.029	20	184	242	425
TR33885_c0_g1	CATGTTGCCTCTTCCATCCT	60.073	20	TGAAACTGGTTATGCTGCATTT	59.652	22	228	1181	1408	CAAAGCAAACAAGCACATGG	60.293	20	TGAAACTGGTTATGCTGCATTT	59.652	22	264	1145	1408	CATGTTGCCTCTTCCATCCT	60.073	20	TGTGATCCTGAGAATAGGGAGC	60.599	22	263	1181	1443
TR852_c4_g2	TGCCTGTATGTATGCTTGGG	59.566	20	CCCCACCCCACATAACTCTA	59.665	20	186	656	841	GCCTGTATGTATGCTTGGGC	60.499	20	CCCCACCCCACATAACTCTA	59.665	20	185	657	841	TGCCTGTATGTATGCTTGGG	59.566	20	GACCGCAAATACGATTGTGA	59.548	20	228	656	883
TR70751_c0_g2	ATTTGGCAGCGACACTTTTT	59.752	20	AGCACACATGGACCACAAGA	60.162	20	238	470	707	ATTTGGCAGCGACACTTTTT	59.752	20	AACCCATCCTGTGTGAAAGG	59.82	20	219	470	688	TCAGTGTTTGGCAGCATACC	59.722	20	AGCACACATGGACCACAAGA	60.162	20	211	497	707
TR49658_c2_g2	TTTTCCTCCATTATGGCCTG	59.894	20	GTGGTCGAGGAAGAGCAGAG	60.135	20	196	923	1118	TCTCCAGAGCACACGAACAC	60.03	20	CAGCAGTTACACGTTGGTGG	60.213	20	276	821	1096	CCAGAGCACACGAACACACT	59.94	20	CAGCAGTTACACGTTGGTGG	60.213	20	273	824	1096
TR43190_c6_g1	CCCCCATAATCATTCAACCA	60.384	20	TCGTAATGGATGGACGGAAT	60.155	20	200	116	315	CCCCCATAATCATTCAACCA	60.384	20	TGATTCAAGATGTGCCTGGA	60.201	20	235	116	350	CCCCCATAATCATTCAACCA	60.384	20	GGCTGATTCAAGATGTGCCT	60.226	20	238	116	353
TR43190_c6_g1	GATGGGACAAGCCATTCACT	59.934	20	AGTTAGAGCCCATCCCACCT	59.957	20	190	10599	10788	AGATGGGACAAGCCATTCAC	59.934	20	AGTTAGAGCCCATCCCACCT	59.957	20	191	10598	10788	AGATGGGACAAGCCATTCAC	59.934	20	CCCACCTCAGGTTCTTCAAA	60.081	20	178	10598	10775
TR43190_c6_g1	TGGGACTGTCTGCATGTGTT	60.162	20	TGGTCTTGACTGTCACTCCG	59.864	20	279	11643	11921	TGGGACTGTCTGCATGTGTT	60.162	20	CATGCTCTGAACATCCCCTC	60.622	20	236	11643	11878	TGGGACTGTCTGCATGTGTT	60.162	20	TCATGCTCTGAACATCCCCT	60.622	20	237	11643	11879
TR43190_c6_g1	CGGAGTGACAGTCAAGACCA	59.864	20	TCTTCCTTCCTAGCACTGGC	59.574	20	253	11902	12154	CGGAGTGACAGTCAAGACCA	59.864	20	CTTCCTTCCTAGCACTGGCA	60.529	20	252	11902	12153	AGGGGATGTTCAGAGCATGA	60.622	20	TCCAGTGATGTGTGGTGGTC	60.44	20	246	11860	12105
TR43214_c8_g4	TCTGTAACCACGGAGGAAGC	60.255	20	CTGCCAGTGTCTCTGATGGA	59.98	20	244	275	518	TCTGTAACCACGGAGGAAGC	60.255	20	TCTGCCAGTGTCTCTGATGG	59.98	20	245	275	519	CATGGGGCTCATTCTCAGTT	60.073	20	CAAAGGCGTAGATTCCTCCA	60.206	20	250	130	379
TR16085_c1_g1	TGCAGTGATTATTCAGTTATGCC	59.159	23	GGTGTTATGTGACAGGTTCCAA	59.757	22	163	9	171	TGCAGTGATTATTCAGTTATGCCT	60.049	24	GGTGTTATGTGACAGGTTCCAA	59.757	22	163	9	171	TGCAGTGATTATTCAGTTATGCC	59.159	23	TGTGACAGGTTCCAATTAGCAT	59.499	22	156	9	164
TR16085_c1_g1	TGCATGCTAATTGGAACCTG	59.688	20	AGTATGTGGCACAGGAGGCT	59.751	20	264	140	403	TGCATGCTAATTGGAACCTG	59.688	20	TCCAGTATGTGGCACAGGAG	59.701	20	267	140	406	TGCATGCTAATTGGAACCTG	59.688	20	CCTTCATCCAGTATGTGGCA	59.522	20	273	140	412
TR64002_c2_g1	AGCCAATGGCAGATACAAGC	60.243	20	TGAGCGGAGCTACCCTTCTA	60.11	20	261	161	421	AGCCAATGGCAGATACAAGC	60.243	20	AGCATTGCATGAACATCAGC	59.836	20	105	161	265	AGCCAATGGCAGATACAAGC	60.243	20	GTCTCCATGATGCAAAAGCA	59.805	20	121	161	281
TR33208_c10_g1	GGGACATTTTGGAAGCTTGA	60.051	20	CTTTGGCCTTCAGTCTCCAG	59.982	20	248	2750	2997	GGGACATTTTGGAAGCTTGA	60.051	20	TTTGGCCTTCAGTCTCCAGT	59.844	20	247	2750	2996	GGGACATTTTGGAAGCTTGA	60.051	20	TCCATTCATGTACTCGCAGC	59.83	20	203	2750	2952
TR33208_c10_g1	GCTGTTGTTGCTGCTGTTGT	60.104	20	GCTGTAGTGAAGGCTCAGGG	60.012	20	229	3254	3482	GCTGTTGTTGCTGCTGTTGT	60.104	20	CTGTAGTGAAGGCTCAGGGC	60.012	20	228	3254	3481	TTTGGTGCATGTTCTGCATT	60.119	20	GCTGTAGTGAAGGCTCAGGG	60.012	20	268	3215	3482
TR41463_c0_g1	GGAACGGCATGAGGGTAAGT	61.268	20	ACAGCAGGCCAAAATTTCAT	59.574	20	254	3	256	GGAACGGCATGAGGGTAAGT	61.268	20	GCAGGCCAAAATTTCATCAG	60.585	20	251	3	253	GGAACGGCATGAGGGTAAGT	61.268	20	CAGCAGGCCAAAATTTCATC	60.585	20	253	3	255
TR41463_c0_g1	GAAAACATAAGCTGGCTCGC	59.988	20	CCCCAAAACTCATCCAGAAA	59.903	20	204	2389	2592	GGAAAACATAAGCTGGCTCG	59.845	20	CCCCAAAACTCATCCAGAAA	59.903	20	205	2388	2592	GAAAACATAAGCTGGCTCGC	59.988	20	TCATCCAGAAACCATTTCCC	59.727	20	195	2389	2583
TR15669_c3_g1	TCCAGCTAGCCCTTGAGTGT	60.012	20	TCGCTGCATGCTCTCTTATG	60.265	20	253	835	1087	TCCAGCTAGCCCTTGAGTGT	60.012	20	ACTTCGCTGCATGCTCTCTT	60.307	20	256	835	1090	TCAATTCCCTCAATTCCCTG	59.864	20	TCGCTGCATGCTCTCTTATG	60.265	20	277	811	1087
TR32071_c7_g1	TGACAGGGGATAAAACCTGC	59.933	20	CAATCGCAGAAGCTGTGAAA	60.134	20	215	3663	3877	TGACAGGGGATAAAACCTGC	59.933	20	TTTCACAATCGCAGAAGCTG	60.134	20	220	3663	3882	TGACAGGGGATAAAACCTGC	59.933	20	CTGGGGAATGAGAGGGGTAT	60.147	20	182	3663	3844
TR15030_c0_g1	CTGTGGGACTGTTTTGAGCA	59.873	20	CCATCATGGCAGAGACTGAA	59.787	20	174	558	731	AGGCTTCAAATCAGCGGTTA	59.845	20	CCATCATGGCAGAGACTGAA	59.787	20	245	487	731	CAGCGGTTACCCAGAAGTGT	60.171	20	CCATCATGGCAGAGACTGAA	59.787	20	234	498	731
TR15030_c0_g1	CGAGTCTCCCTCGCTCATAG	60.111	20	ACCTCCTTTTCTCACCCCC	60.299	19	180	837	1016	GCATGTCAGATCACAACGCT	59.87	20	ACCTCCTTTTCTCACCCCC	60.299	19	136	881	1016	AGCATGTCAGATCACAACGC	59.87	20	ACCTCCTTTTCTCACCCCC	60.299	19	137	880	1016
TR71106_c4_g1	TTTTTGGTGAGGAGAAGACCA	59.697	21	GCTCACATTAACTCATGCGG	59.301	20	195	44	238	TTGGTGAGGAGAAGACCATGT	59.564	21	GCTCACATTAACTCATGCGG	59.301	20	192	47	238	TTTTGGTGAGGAGAAGACCA	58.258	20	GCTCACATTAACTCATGCGG	59.301	20	194	45	238
TR71106_c4_g1	CATGAGCAGGTCACATCACA	59.213	20	GGAGGAGCCCCATGTTTATT	60.152	20	239	782	1020	CATGAGCAGGTCACATCACA	59.213	20	GAGGGGTCGCTGTTAGATCA	60.218	20	182	782	963	CATGAGCAGGTCACATCACA	59.213	20	GGGGTCGCTGTTAGATCAGA	60.218	20	180	782	961
TR73789_c0_g1	CACAGCATCTTCGTCCTCCT	60.408	20	AGTGCTCTCGTCTCCCTGAA	60.135	20	230	6	235	CACAGCATCTTCGTCCTCCT	60.408	20	GTGCTCTCGTCTCCCTGAAG	60.135	20	229	6	234	CACAGCATCTTCGTCCTCCT	60.408	20	CTCTCGTCTCCCTGAAGCAG	60.275	20	226	6	231
TR73789_c0_g1	GATCCTCACCGGGGTTATTT	60.017	20	CCAGGACCACCTCAGAGAAC	59.682	20	280	241	520	TCACCGGGGTTATTTGGTAA	60.046	20	CCAGGACCACCTCAGAGAAC	59.682	20	275	246	520	GAAAAAGCAGGAAGTGCAGC	60.14	20	AGCGAACATCTTTCCTGTGG	60.255	20	261	292	552
TR73789_c0_g1	GCTACGTTCATGCCGTATCA	59.718	20	CCAGGAATTCCGCTGTTAAA	60.067	20	254	2846	3099	GTTATGCTACGTTCATGCCG	59.21	20	CCAGGAATTCCGCTGTTAAA	60.067	20	259	2841	3099	ACGTTCATGCCGTATCAGAA	59.152	20	CCAGGAATTCCGCTGTTAAA	60.067	20	251	2849	3099
TR73789_c0_g1	TTGATTGTCATTTGCAATGCT	59.175	21	GACCGACCCACACAATTAAA	58.325	20	100	3274	3373	TGATTGTCATTTGCAATGCTT	59.175	21	GGACCGACCCACACAATTA	59.204	19	100	3275	3374	TTGATTGTCATTTGCAATGCT	59.175	21	GGACCGACCCACACAATTA	59.204	19	101	3274	3374
TR42421_c4_g1	GGCAAGGCAACATAACCATT	59.829	20	CTGTGGGACACTTGCAGAGA	60.022	20	252	321	572	AGGCAACATAACCATTTGGG	59.685	20	CTGTGGGACACTTGCAGAGA	60.022	20	248	325	572	GGCAACATAACCATTTGGGA	60.564	20	CTGTGGGACACTTGCAGAGA	60.022	20	247	326	572
TR43524_c0_g3	GGTCTGACGGTTTGTGTGTG	60.047	20	AACCTGTTCAACAACCGGAC	59.867	20	257	452	708	GGTCTGACGGTTTGTGTGTG	60.047	20	GGCGTCAAGAAGAGCTGAAC	60.142	20	236	452	687	GGTCTGACGGTTTGTGTGTG	60.047	20	GCCACGGGACAATACAAGAT	59.82	20	212	452	663
TR70273_c2_g5	CAAAATGACAGACACTAAAGGGC	60.048	23	ACGACCAGGACATGACAACA	60.005	20	133	0	132	CAAAATGACAGACACTAAAGGGC	60.048	23	GAGGGGACATAAAACGACCA	59.79	20	146	0	145	CAAAATGACAGACACTAAAGGGC	60.048	23	GGGACATAAAACGACCAGGA	59.79	20	143	0	142
TR15739_c4_g1	GGATGAAAACCACCAGAGGA	59.903	20	GGCAACTTTGTCCACCTGAT	59.973	20	248	67	314	GGATGAAAACCACCAGAGGA	59.903	20	GTCCAACCCTCTCTCCAACA	60.088	20	272	67	338	GGATGAAAACCACCAGAGGA	59.903	20	CTTGGCAACTTTGTCCACCT	60.149	20	251	67	317
TR15739_c4_g1	GTCAACATGATTCGTCACGG	59.967	20	TCTGCATTTGAGTTGTCCCA	60.24	20	263	1905	2167	GTCAACATGATTCGTCACGG	59.967	20	CCCATATAGGTTTCTGGGGG	60.382	20	247	1905	2151	TCAGTCGAAATCCAGACCCT	59.655	20	AGGGCTGACAGCAAAACACT	59.914	20	269	1957	2225
TR33689_c9_g3	GTCTGCTGCAGCCCAATAAT	60.243	20	TTTGTGGCGTTTGGTAATGA	59.969	20	171	4011	4181	GTCTGCTGCAGCCCAATAAT	60.243	20	AATACTTTGGGTTTGTGGCG	59.861	20	182	4011	4192	CTGCAGCCCAATAATCAACC	60.469	20	TTTGTGGCGTTTGGTAATGA	59.969	20	166	4016	4181
TR33689_c9_g3	TCACCTCCTTCATTCCATCC	59.862	20	GTGTCTGCACACTGGGCTAA	59.905	20	227	4532	4758	TCACCTCCTTCATTCCATCC	59.862	20	CTGCACACTGGGCTAAAACA	59.904	20	223	4532	4754	ATCCGTCCGTCTGTCTGTCT	59.713	20	GTGTCTGCACACTGGGCTAA	59.905	20	211	4548	4758
TR39158_c0_g2	ACCCCAAGCACAAAAGTGAA	60.529	20	TGAGGTGGGTGTTAAATACAAGAA	59.808	24	279	111	389	ACCCCAAGCACAAAAGTGAA	60.529	20	TGAGGTGGGTGTTAAATACAAGA	58.551	23	279	111	389	TACCCCAAGCACAAAAGTGA	59.17	20	TGAGGTGGGTGTTAAATACAAGAA	59.808	24	280	110	389
TR39158_c0_g2	AAGCGAACACGCATCTTTCT	60.022	20	TAGGCTGGTAAACCACAGGG	59.986	20	264	895	1158	AAGCGAACACGCATCTTTCT	60.022	20	TCTTGCTGCTCTGGGATCTT	60.096	20	241	895	1135	ACCAAACGAGAACATGAGCC	60.119	20	TCTTGCTGCTCTGGGATCTT	60.096	20	280	856	1135
TR22980_c1_g3	AACTGAGACCCATGGACTGG	59.962	20	ACACAATAATGGCCCAGAGG	59.813	20	255	1651	1905	TCATGGGAATCGTCTTCCTC	60.011	20	TGATGATACACCCAACCGAA	59.774	20	221	1576	1796	AACTGAGACCCATGGACTGG	59.962	20	TGATGATACACCCAACCGAA	59.774	20	146	1651	1796
TR71076_c1_g1	CTTTCTACTAAACCCCGCCC	59.96	20	TCGTCGTCTTATGAAACCCC	59.933	20	233	994	1226	CCTTTCTACTAAACCCCGCC	59.96	20	TCGTCGTCTTATGAAACCCC	59.933	20	234	993	1226	CCCTTTCTACTAAACCCCGC	59.96	20	TCGTCGTCTTATGAAACCCC	59.933	20	235	992	1226
TR71076_c1_g1	AAGAAAGCCAGTGACGTTGC	60.44	20	GGGAGTGGCTGTTATGTGCT	60.142	20	276	2279	2554	AAGAAAGCCAGTGACGTTGC	60.44	20	GGAAAGCCCCAAGCTTTTAG	60.197	20	202	2279	2480	AAGAAAGCCAGTGACGTTGC	60.44	20	TGTGCTCTAATGGAAAGCCC	60.214	20	213	2279	2491
TR71076_c1_g1	TGTGGTTGCAATTTTTGGTC	59.42	20	AGTGTCATTACCCGGTGGTC	59.703	20	271	2567	2837	AGGGTGTGGTTGCAATTTTT	59.336	20	AGTGTCATTACCCGGTGGTC	59.703	20	275	2563	2837	AAGGGTGTGGTTGCAATTTT	59.336	20	AGTGTCATTACCCGGTGGTC	59.703	20	276	2562	2837
TR71076_c1_g1	AATGAGCAGCAACAAGACCC	60.263	20	TCACTTTAGGCAAAAGACACCA	59.785	22	271	2909	3179	TGAAATTTCCGGACAGAACC	59.91	20	CCATTTTTAAATGACCAACGTG	59.272	22	234	2884	3117	GAAATTTCCGGACAGAACCA	59.91	20	CCATTTTTAAATGACCAACGTG	59.272	22	233	2885	3117
TR23104_c0_g1	CACAACGTTTGCACCTGTTC	60.199	20	ATTGCCTCCTGAGATGATGG	60.034	20	158	1954	2111	CACAACGTTTGCACCTGTTC	60.199	20	GGCTCCTGCTTTGAATTCTG	59.955	20	139	1954	2092	CACAACGTTTGCACCTGTTC	60.199	20	GCTCCTGCTTTGAATTCTGG	59.955	20	138	1954	2091
TR45151_c0_g1	CTGACGCATGTGTGACTGTG	59.931	20	CCGCAGCATCTTGTTCATAA	59.833	20	132	14	145	CTGACGCATGTGTGACTGTG	59.931	20	TCCGCAGCATCTTGTTCATA	60.366	20	133	14	146	CTGACGCATGTGTGACTGTG	59.931	20	ACAGGATGACATTGTGCCTG	59.551	20	258	14	271
TR11007_c0_g1	GGAAGGGATTGACCCAAACT	60.169	20	GAGATCGAGAGGTGCACACA	59.988	20	100	3	102	AGGAAGGGATTGACCCAAAC	60.169	20	GAGATCGAGAGGTGCACACA	59.988	20	101	2	102	GGAAGGGATTGACCCAAACT	60.169	20	CAGCTGCGAGTGACTCAGAC	59.922	20	217	3	219
TR15691_c0_g5	CCTTTAGGGCAGAACATCCA	60.066	20	AGGAATGGCACAGACTCCAG	60.261	20	278	221	498	CCTTTAGGGCAGAACATCCA	60.066	20	ACCGCTCAGCTCACTGTGTA	59.648	20	182	221	402	TGCCTTTAGGGCAGAACATC	60.214	20	AGGAATGGCACAGACTCCAG	60.261	20	280	219	498
TR46077_c0_g1	AAGGAAGAAGGAGGAGGCAG	59.95	20	GAGTCGGAGTCTGATGGAGC	59.952	20	213	1128	1340	AGCGAAGGAAGAAGGAGGAG	60.088	20	GAGTCGGAGTCTGATGGAGC	59.952	20	217	1124	1340	AGGAGCGAAGGAAGAAGGAG	60.088	20	GAGTCGGAGTCTGATGGAGC	59.952	20	220	1121	1340
TR35781_c3_g1	ACTTTTGTTTGATCGGCTGG	60.11	20	ACAATGCCACATAAAACCCA	58.747	20	206	737	942	ACTTTTGTTTGATCGGCTGG	60.11	20	GCCACATAAAACCCAGTACCA	59.738	21	201	737	937	ACTTTTGTTTGATCGGCTGG	60.11	20	CAATGCCACATAAAACCCAGT	59.738	21	205	737	941
TR33086_c5_g1	CACAGGTGAAGGTGTGGATG	59.997	20	GCTTTTATTCTGCCACGAGC	59.988	20	224	1079	1302	GTGAAGCCCAAGAACATCGT	60.119	20	GCTTTTATTCTGCCACGAGC	59.988	20	141	1162	1302	CACAGGTGAAGGTGTGGATG	59.997	20	GGAGCTTTTATTCTGCCACG	59.845	20	227	1079	1305
TR33068_c10_g2	AGTGGTGGGGTTGCTAACAG	60.028	20	TGGAGAAGAGTTGAGCCGTT	59.989	20	137	198	334	TGCTGCTCACCTTCAAACTG	60.175	20	TGGAGAAGAGTTGAGCCGTT	59.989	20	278	57	334	GCCACAAATCGCACTTATGA	59.694	20	TGGAGAAGAGTTGAGCCGTT	59.989	20	258	77	334
TR33068_c10_g2	TCACAAAAGGTGGCAAATGA	60.088	20	AAAACAACAACCCTCGAACG	60.008	20	189	4497	4685	TCACAAAAGGTGGCAAATGA	60.088	20	ACGGTGCAGATACACACCAA	60.032	20	154	4497	4650	TCACAAAAGGTGGCAAATGA	60.088	20	AACGGTGCAGATACACACCA	60.032	20	155	4497	4651
TR33068_c10_g2	TTTCCCCTAGAGGTTGGCTT	60.068	20	TGTGGGTCCAAATAAAGGGA	60.162	20	250	4727	4976	CTTTCCCCTAGAGGTTGGCT	59.707	20	TGTGGGTCCAAATAAAGGGA	60.162	20	251	4726	4976	CTTGTCCCATGAGAGGAACG	60.646	20	TAAGGGATATGCCTGGCAAC	59.923	20	233	4816	5048
TR35750_c1_g1	GCTCCACATGACAGTGTTCG	60.319	20	GCCTGGTTCTCGCTCTTTTA	59.592	20	205	238	442	GCTCCACATGACAGTGTTCG	60.319	20	TCTCCTGCTCTGAGAAACCG	60.668	20	226	238	463	CGCAGTCACACACACACTCA	60.593	20	GCCTGGTTCTCGCTCTTTTA	59.592	20	273	170	442
TR35750_c1_g1	GAGAATCCTGCTGTTCCGAG	59.95	20	GTTTCAGTCACACACACGCC	60.211	20	222	6782	7003	GCTCTCTGAGGGGAAATCCT	59.778	20	GGAAGTGGGGCAGTAAATCA	59.933	20	253	6813	7065	GAGAATCCTGCTGTTCCGAG	59.95	20	GGCAGTAAATCAGTGCCCTC	59.7	20	276	6782	7057
TR8746_c0_g1	GGAGACCGCATTGACGTTAT	59.962	20	TGGATCCAGAGGATAAACCG	59.887	20	242	665	906	CCCTCTTGTAATGCTTTGCC	59.708	20	TGGATCCAGAGGATAAACCG	59.887	20	163	744	906	CCCTCTTGTAATGCTTTGCC	59.708	20	CAGCGGAAGGTGAACTGAAT	60.255	20	221	744	964
TR52772_c0_g1	GAGAGACTGTGCATTCAGCG	59.733	20	CCTCTCGTTTTTGCTTCAGG	59.986	20	228	0	227	GAGAGACTGTGCATTCAGCG	59.733	20	CCCTCTCGTTTTTGCTTCAG	59.986	20	229	0	228	GAGAGACTGTGCATTCAGCG	59.733	20	CTGTCCTCTGCCCTTCACTC	59.986	20	173	0	172
TR7156_c0_g1	TTGGCTGCTGAAAATTCAAA	59.42	20	TTTAAAGTCATTCTAGACACCACACTT	58.846	27	280	52	331	TTGGCTGCTGAAAATTCAAA	59.42	20	TTAAAGTCATTCTAGACACCACACTT	57.649	26	279	52	330	TTGGCTGCTGAAAATTCAAA	59.42	20	TTTAAAGTCATTCTAGACACCACACT	57.649	26	280	52	331
TR7156_c0_g1	CACAATGATTATGGCATGGG	59.622	20	GCACAACGAGAAATGAGGGT	60.119	20	220	2177	2396	CACAATGATTATGGCATGGG	59.622	20	AGAGGGGAGAGTGGAAGAGG	59.801	20	243	2177	2419	CACAATGATTATGGCATGGG	59.622	20	AGCACAACGAGAAATGAGGG	60.255	20	221	2177	2397
TR49584_c0_g2	CTTCACCCAAAAAGCCTTGA	60.22	20	TGAGAGAGGTTTCATTGCCA	59.369	20	264	2050	2313	TCTTCACCCAAAAAGCCTTG	60.22	20	TGAGAGAGGTTTCATTGCCA	59.369	20	265	2049	2313	CAGTCTTCACCCAAAAAGCC	59.711	20	TGAGAGAGGTTTCATTGCCA	59.369	20	268	2046	2313
TR49584_c0_g2	CTTCACCCAAAAAGCCTTGA	60.22	20	TGAGAGAGGTTTCATTGCCA	59.369	20	264	2050	2313	TCTTCACCCAAAAAGCCTTG	60.22	20	TGAGAGAGGTTTCATTGCCA	59.369	20	265	2049	2313	CAGTCTTCACCCAAAAAGCC	59.711	20	TGAGAGAGGTTTCATTGCCA	59.369	20	268	2046	2313
TR49584_c0_g2	GTCGAGCTGTAGCCCTCAAG	60.156	20	GGCATGATTTTCATTCAGCA	59.628	20	218	2794	3011	AGTCGAGCTGTAGCCCTCAA	60.156	20	GGCATGATTTTCATTCAGCA	59.628	20	219	2793	3011	TCATTTGGGAGATGTGGTTG	59.343	20	CTTTCGACTGGAAGCAGGTC	59.989	20	280	2895	3174
TR59524_c1_g1	AAAATTGTTGAACTGCCTGC	57.877	20	CAATGGCTTTAAACCAGGGA	59.931	20	123	38	160	AAAATTGTTGAACTGCCTGC	57.877	20	TGGCTTTAAACCAGGGAGAA	59.679	20	120	38	157	TTAAAATTGTTGAACTGCCTGC	59.298	22	CAATGGCTTTAAACCAGGGA	59.931	20	125	36	160
TR6841_c0_g1	TGTTTAGAGGAGGAGGGGGT	59.928	20	TTTCAGGGGAACAGGTTCAG	60.081	20	275	1539	1813	GTTTAGAGGAGGAGGGGGTG	59.928	20	TTTCAGGGGAACAGGTTCAG	60.081	20	274	1540	1813	CTTCCAGGACTACAGCGGAG	60.005	20	TGTCGCTATCATCTTCACCG	59.823	20	242	1498	1739
TR6841_c0_g1	GGCCTCTGGACCTCTTTTCT	59.817	20	CTAGGCTCTGCACGTCATTG	59.615	20	176	3378	3553	AGGCCTCTGGACCTCTTTTC	59.817	20	CTAGGCTCTGCACGTCATTG	59.615	20	177	3377	3553	GAGGCCTCTGGACCTCTTTT	59.817	20	CTAGGCTCTGCACGTCATTG	59.615	20	178	3376	3553
TR6841_c0_g1	TGACGTGCAGAGCCTAGATG	60.16	20	GGTGCCGTTCTTAAATTGGA	59.938	20	205	3537	3741	TAAGCTGAGCAATGACGTGC	60.165	20	GGTGCCGTTCTTAAATTGGA	59.938	20	217	3525	3741	TGACGTGCAGAGCCTAGATG	60.16	20	AGTTGAGGCCAGGCTTATCA	59.836	20	163	3537	3699
TR6841_c0_g1	AGCGCTTCCCTCCATAAAAT	60.061	20	CGCACACACACACAATCAAA	60.204	20	278	3878	4155	AGCGCTTCCCTCCATAAAAT	60.061	20	TCAGGACTGACCCTCCTGTT	59.682	20	230	3878	4107	CTGCTGTCATCCCTCATCCT	60.223	20	CGCACACACACACAATCAAA	60.204	20	238	3918	4155
TR6841_c0_g1	TGTTTGTTCACGGGTTCTGA	60.128	20	TAAGGGCACTTGAGGCATCT	59.836	20	255	4005	4259	TGTTTGTTCACGGGTTCTGA	60.128	20	CACTTGAGGCATCTGGTTGA	59.831	20	249	4005	4253	GAGGGTCAGTCCTGAGCAGT	59.43	20	TAAGGGCACTTGAGGCATCT	59.836	20	167	4093	4259
TR24391_c0_g1	TTTTTAAGCCAACCCCCAGT	60.693	20	GGGGTTTTGGGTCATCATTT	60.787	20	202	48	249	TTTTTAAGCCAACCCCCAGT	60.693	20	GGGTTTTGGGTCATCATTTC	59.08	20	201	48	248	TTTTTAAGCCAACCCCCAGT	60.693	20	GGGTTTTGGGTCATCATTTCT	60.046	21	201	48	248
TR24391_c0_g1	CCCTCTCCCACTTCAACAAT	58.989	20	AAATGGACGATTTGCACACA	59.972	20	277	248	524	AATAAAAGTCAGGGCGAGAGG	59.733	21	AAATGGACGATTTGCACACA	59.972	20	220	305	524	CGGATTTGAACATATTGCCA	59.377	20	GCGCTGGGGTTTACTTCTCT	60.763	20	266	124	389
TR24391_c0_g1	GAAGGCAAGAAGCATTGGAA	60.331	20	TTACTGGGTGCAGAAAACCC	59.971	20	210	548	757	GAAGGCAAGAAGCATTGGAA	60.331	20	CTGACCAAATCCAAAGCGAT	60.074	20	273	548	820	CATGTGTGCAAATCGTCCAT	60.399	20	TTACTGGGTGCAGAAAACCC	59.971	20	255	503	757
TR24391_c0_g1	TCCCATCATGTCTCAGTCCA	60.046	20	TAGATGCATTTTTCTCCCCG	60.031	20	129	980	1108	ACAGAATGGAAACGCTCCAC	60.119	20	TAGATGCATTTTTCTCCCCG	60.031	20	103	1006	1108	TGTGTGTGGGACAGAAAGGA	60.129	20	TAGATGCATTTTTCTCCCCG	60.031	20	244	865	1108
TR24391_c0_g1	TCATGGCTTTTTGTTTGCTTT	59.75	21	TTTGTTTGGTTGTTTAATTTCAGC	59.492	24	245	1214	1458	TTCATGGCTTTTTGTTTGCTT	59.75	21	TTTGTTTGGTTGTTTAATTTCAGC	59.492	24	246	1213	1458	TCATGGCTTTTTGTTTGCTTT	59.75	21	TTGTTTGGTTGTTTAATTTCAGC	58.283	23	244	1214	1457
TR24391_c0_g1	TGGTAAATGCTTAGGCTGGG	60.089	20	ACGCCTGTTAGTGAGGCAGT	59.937	20	134	2029	2162	TGGTAAATGCTTAGGCTGGG	60.089	20	CCATCAACGCCTGTTAGTGA	59.716	20	140	2029	2168	TGGTAAATGCTTAGGCTGGG	60.089	20	TATAGCTCCCATCAACGCCT	59.691	20	148	2029	2176
TR24391_c0_g1	GCATCCTCCCTCTGAAAAGA	59.361	20	CAGTGCATCTCAAACTTCGG	59.44	20	233	3216	3448	GGCATCCTCCCTCTGAAAAG	61.095	20	CAGTGCATCTCAAACTTCGG	59.44	20	234	3215	3448	TTAAGTGACCCTGCAATCTGG	60.118	21	CAGTGCATCTCAAACTTCGG	59.44	20	253	3196	3448
TR41893_c0_g1	ACCCCGTCCACGTCTGTAT	60.253	19	TGCTGTATGAACCGATCCAC	59.527	20	209	13	221	ACCCCGTCCACGTCTGTAT	60.253	19	TGTGCTGTATGAACCGATCC	59.527	20	211	13	223	AACCCCGTCCACGTCTGTAT	61.59	20	TGCTGTATGAACCGATCCAC	59.527	20	210	12	221
TR53118_c1_g1	AGGTCTGATGGCGAAACATC	60.081	20	GGGAGTGTGTGAGTGTGTGAG	59.181	21	256	2017	2272	GGTCTGATGGCGAAACATCT	60.081	20	GGGAGTGTGTGAGTGTGTGAG	59.181	21	255	2018	2272	GGTCTGATGGCGAAACATCT	60.081	20	AGGGAGTGTGTGAGTGTGTGA	59.181	21	256	2018	2273
TR69564_c0_g2	CAGAAAATAAACTGAGTGAGCACAA	59.875	25	TCCCTCTGCTGGTACTGTGA	59.415	20	214	15	228	CAGAAAATAAACTGAGTGAGCACAA	59.875	25	TGTCACAGATGAGGCTTGTTG	59.889	21	248	15	262	CAGAAAATAAACTGAGTGAGCACAA	59.875	25	TCCCTCTGCTGGTACTGTGAT	59.736	21	214	15	228
TR69564_c0_g2	GTTTGTGTGTACGGTGCCTG	60.072	20	TTGCCATGTGAAGGATGGTA	59.924	20	181	671	851	CTGGTTTGTGTGTACGGTGC	60.072	20	TTGCCATGTGAAGGATGGTA	59.924	20	184	668	851	CCTGGTTTGTGTGTACGGTG	59.914	20	TTGCCATGTGAAGGATGGTA	59.924	20	185	667	851
TR69564_c0_g2	CAAGGCCTGACAAAGTGTGA	59.873	20	TCTCAATTATTTTTGCGGGC	60.04	20	152	2701	2852	CAAGGCCTGACAAAGTGTGA	59.873	20	TGGATACTGCACTCCTCGTG	59.855	20	260	2701	2960	CAAGGCCTGACAAAGTGTGA	59.873	20	CCCACGACATTACCCAGAGT	59.844	20	173	2701	2873
TR21318_c0_g2	AGACAGCGCGTGTTCTTCTT	60.201	20	GTGCTGTGGCTCTAAGCTCC	60.164	20	184	2527	2710	CAGATTCGCTGAAGCAGATG	59.697	20	GTGCTGTGGCTCTAAGCTCC	60.164	20	147	2564	2710	AGCAGATGCGATCAACACAA	60.423	20	GTGCTGTGGCTCTAAGCTCC	60.164	20	135	2576	2710
TR10298_c0_g1	GGCCGGCTGTTGTAGTAATG	60.523	20	CACTTGTCACATCACATGTAGGG	60.341	23	223	1035	1257	TGGCCGGCTGTTGTAGTAAT	60.523	20	CACTTGTCACATCACATGTAGGG	60.341	23	224	1034	1257	CTGGCCGGCTGTTGTAGTA	59.873	19	CACTTGTCACATCACATGTAGGG	60.341	23	225	1033	1257
TR37132_c2_g5	GGTGGTGGTGAGACATGTTG	59.846	20	TGAATGGTTGCGATTAAGCA	60.215	20	111	955	1065	GCAAATTGGAAACTGGTGGT	59.836	20	TGAATGGTTGCGATTAAGCA	60.215	20	125	941	1065	GGTGGTGGTGAGACATGTTG	59.846	20	TGTCTGGCTGATTTTGGACA	60.24	20	146	955	1100
TR27595_c1_g1	TTTAAACGCAGCACGTCTCA	60.578	20	CCGTGTTGATGATGTTGAGC	60.12	20	202	20	221	TTTAAACGCAGCACGTCTCA	60.578	20	CGGACAGCAGAGAGAACACA	60.178	20	139	20	158	TTTAAACGCAGCACGTCTCA	60.578	20	TTGAGCATGTCATGTGACCC	60.544	20	188	20	207
TR78602_c0_g1	TACAACACTGCTGAGCGAGG	60.199	20	TCATCGATTTTCCAGTTCCC	59.871	20	246	98	343	AGCCACTCAACAGCCCTTTA	59.875	20	GGCAGCCAACATCAATCTCT	60.226	20	227	19	245	AGCCACTCAACAGCCCTTTA	59.875	20	GCTCTCGATCATAGCCCATC	59.762	20	250	19	268
TR64944_c0_g1	AGAGAGTCCATGGCAGGAGA	59.945	20	CGGTCCTTTAAAAAGCCACA	60.103	20	210	829	1038	GAGAGAGTCCATGGCAGGAG	59.945	20	CGGTCCTTTAAAAAGCCACA	60.103	20	211	828	1038	GAGAGAGTCCATGGCAGGAG	59.945	20	CGCATCAAATCTTTTCGTGA	59.809	20	251	828	1078
TR3464_c0_g1	TGGTAGACGTTCGTGCTGTC	59.905	20	CCCCCTTGCTGAGTCAAATA	60.066	20	280	451	730	CGGAGCTCTCAGCTGGTTAC	60.156	20	CCCCCTTGCTGAGTCAAATA	60.066	20	222	509	730	ACGGAGCTCTCAGCTGGTTA	60.156	20	CCCCCTTGCTGAGTCAAATA	60.066	20	223	508	730
TR4204_c0_g1	AGGCCACTGGAAACAAGAAA	59.711	20	ATATGCTGTTTGGGGGACAG	59.813	20	236	168	403	AGGCCACTGGAAACAAGAAA	59.711	20	TAGGGATATGCTGTTTGGGG	59.778	20	241	168	408	AGGCCACTGGAAACAAGAAA	59.711	20	GATATGCTGTTTGGGGGACA	60.723	20	237	168	404
TR1489_c1_g3	CAGCCCAGTCACACATCTTC	59.261	20	TCTCTGCCATGAACAGAACG	59.984	20	125	15	139	CCCAGTCACACATCTTCTGC	59.261	20	TCTCTGCCATGAACAGAACG	59.984	20	122	18	139	CCCAGTCACACATCTTCTGC	59.261	20	TCGTAGCCATCGATGAAGTG	59.823	20	165	18	182
TR63998_c0_g2	AACACCTTGATGCTCTTCGG	60.255	20	GCATTCAGGAGACAAACGGT	60.119	20	254	1167	1420	AACACCTTGATGCTCTTCGG	60.255	20	AGCATTCAGGAGACAAACGG	60.255	20	255	1167	1421	GTGGTCTCAGCATCCTCCAT	60.08	20	AGCGACGTCACGTGAACTAA	59.515	20	273	1075	1347
TR9794_c0_g1	AGAGCGGCTATCAGAAACCA	59.978	20	GATGTAGGGAACCAGGCAAA	59.933	20	161	1261	1421	GAGCGGCTATCAGAAACCAG	59.978	20	GATGTAGGGAACCAGGCAAA	59.933	20	160	1262	1421	AGAGCGGCTATCAGAAACCA	59.978	20	TCAGATGTAGGGAACCAGGC	60.073	20	164	1261	1424
TR9794_c0_g1	GGGGTTGAAAACTGGAACCT	60.204	20	ATGCTTGTGAGTTGCATTCC	58.726	20	237	1797	2033	GGGGTTGAAAACTGGAACCT	60.204	20	GCTTGTGAGTTGCATTCCAT	58.726	20	235	1797	2031	CAAACTGTGGGCTGAAAACA	59.734	20	ATGCTTGTGAGTTGCATTCC	58.726	20	130	1904	2033
TR27102_c0_g1	AGCACAAGTGAGGTGCACAG	60.096	20	TTAAATCGACCTCCACGTCC	59.933	20	258	245	502	CACAAGTGAGGTGCACAGGT	59.782	20	TTAAATCGACCTCCACGTCC	59.933	20	256	247	502	AGCACAAGTGAGGTGCACAG	60.096	20	CCTCCACGTCCATGTCTGTA	59.545	20	249	245	493
TR51297_c0_g1	TGCCACCCAAAAACACATTA	59.826	20	TGCAAACAGAGAGACACAGAGAG	59.841	23	107	1275	1381	ATTTTTGCCACCCAAAAACA	60.202	20	TGCAAACAGAGAGACACAGAGAG	59.841	23	112	1270	1381	TGCCACCCAAAAACACATTA	59.826	20	TGCAAACAGAGAGACACAGAGA	58.804	22	107	1275	1381
TR66573_c0_g1	GAAACTTTATGGCCCCCATT	60.02	20	GGAAGCTGTTCGCACATACA	59.871	20	169	1294	1462	TATGGCCCCCATTAGTTTCA	60.146	20	GGAAGCTGTTCGCACATACA	59.871	20	162	1301	1462	TTTGTCTTATTTCGAGGCCG	60.202	20	GGAAGCTGTTCGCACATACA	59.871	20	268	1195	1462
TR52776_c0_g1	ATGGCCATTGAGTCGTTCTC	60.081	20	GATGAGGAGGGGAAGAAAGG	60.008	20	233	36	268	ATGGCCATTGAGTCGTTCTC	60.081	20	ATGAGGAGGGGAAGAAAGGA	60.008	20	232	36	267	ATGGCCATTGAGTCGTTCTC	60.081	20	CCGGTGGTCTTCTTGAGGTA	60.103	20	263	36	298
TR52776_c0_g1	CCAGATCTGCCTCTTCCACT	59.405	20	TGGATGGGGGTGAAATAAAA	59.988	20	259	301	559	CCAGATCTGCCTCTTCCACT	59.405	20	TTGGATGGGGGTGAAATAAA	59.988	20	260	301	560	CCAGATCTGCCTCTTCCACT	59.405	20	GTGGGGGAAGAGAAGGAAAG	60.045	20	121	301	421
TR52776_c0_g1	GGCCCCCATAAAAGGAGTTA	60.143	20	ACCTTCACACGCATTTCTCC	60.119	20	245	1475	1719	GTTTTGATGCTTGTGCTCCA	59.847	20	ACCTTCACACGCATTTCTCC	60.119	20	269	1451	1719	GGCCCCCATAAAAGGAGTTA	60.143	20	GCATTTCTCCGACACACTGA	59.837	20	235	1475	1709
TR52776_c0_g1	ATGTACTCCCATCAAAGCCG	59.955	20	AGGAAAACAGCTGAGGGGAT	60.074	20	266	2857	3122	GAGGATGGACTTCGGAACAA	60.05	20	AGGAAAACAGCTGAGGGGAT	60.074	20	229	2894	3122	GACTTCGGAACAAAGCGTTC	59.859	20	AGGAAAACAGCTGAGGGGAT	60.074	20	222	2901	3122
TR52776_c0_g1	CTGCTTGCCTCTGAGATTCC	60.096	20	TAATGACTTGCCACATCCGA	60.073	20	277	3371	3647	TCCTGCTTGCCTCTGAGATT	60.096	20	TAATGACTTGCCACATCCGA	60.073	20	279	3369	3647	CCTGCTTGCCTCTGAGATTC	60.096	20	TAATGACTTGCCACATCCGA	60.073	20	278	3370	3647
TR31696_c0_g3	AAGGCTTAGGCTGAAGGGAA	60.332	20	GGTGTGAAAAGGAGCCAAAA	60.088	20	252	1362	1613	ACTTTGCAAGGCTTAGGCTG	59.654	20	GGTGTGAAAAGGAGCCAAAA	60.088	20	259	1355	1613	TGCCTTTTGTCTTGATGCAC	59.847	20	ACCCTTCCTTACAACCTCCG	60.353	20	278	1205	1482
TR31696_c0_g3	GTTCCACAAGAGGACAGGGA	60.088	20	GCATGTGATTTTTCAACCGA	59.523	20	161	2283	2443	TTCCACAAGAGGACAGGGAC	60.088	20	GCATGTGATTTTTCAACCGA	59.523	20	160	2284	2443	AGAGGACAGGGACAGGCTCT	60.404	20	GCATGTGATTTTTCAACCGA	59.523	20	153	2291	2443
TR50697_c4_g1	GATGCAACAGGGCCTACAGT	60.142	20	GACCCCACAACATGAGGAAT	59.636	20	196	122	317	GATGCAACAGGGCCTACAGT	60.142	20	TATGACCCCACAACATGAGG	59.215	20	199	122	320	GATGCAACAGGGCCTACAGT	60.142	20	ATGACCCCACAACATGAGGA	61.209	20	198	122	319
TR50697_c4_g1	CAACACGAGGCACTTCCATA	59.716	20	CCGCCCGGAAGTATTTTATT	60.161	20	183	1105	1287	CACGAGGCACTTCCATAACC	60.517	20	CCGCCCGGAAGTATTTTATT	60.161	20	180	1108	1287	CAACACGAGGCACTTCCATA	59.716	20	CGCATCTATCGCTGAAACTG	59.59	20	230	1105	1334
TR19439_c0_g1	TAATGGCACAGTCCAACCAA	59.964	20	AAAGTCGCTTCTTTTTGCCA	59.996	20	104	1649	1752	CCGTTGATTCGCTCTATGGT	60.096	20	AAAGTCGCTTCTTTTTGCCA	59.996	20	204	1549	1752	CCGTTGATTCGCTCTATGGT	60.096	20	CGTAACGCGTTTAGCTCCTC	60.039	20	183	1549	1731
TR19439_c0_g1	TCTTCAGTTCATCCGAGCCT	59.95	20	CCGCCATGGAGAGAGATAGA	60.317	20	128	1968	2095	TCTTCAGTTCATCCGAGCCT	59.95	20	TCTGCGAGAAGAAATTTGCC	60.469	20	240	1968	2207	TACAACATCTGTGAGGCCGA	60.263	20	CCGCCATGGAGAGAGATAGA	60.317	20	179	1917	2095
TR68306_c0_g2	ATGACATGTGAATCCTGGCA	59.925	20	ATGACTGCCCCTGAATCATC	59.893	20	205	1022	1226	ATGACATGTGAATCCTGGCA	59.925	20	ACAGGAGAGCACCCATGACT	59.713	20	219	1022	1240	ATGACATGTGAATCCTGGCA	59.925	20	GCAGAGGTCCCTCTCTGCTA	59.703	20	129	1022	1150
TR15743_c0_g2	CTAGAAAGCTGCAGGCGAGT	59.92	20	CTTTTTGCCAAACACCCTGT	60.008	20	155	627	781	AAAGCTGCAGGCGAGTTTTA	60.152	20	CTTTTTGCCAAACACCCTGT	60.008	20	151	631	781	GAAGATTAGGGCACAGGCAG	59.836	20	TTACACGAGGAACAGCAACG	59.904	20	231	487	717
TR15743_c0_g2	TGTTTGGCAAAAAGATGCAA	60.229	20	GCTTAGAAAACGTGTTCCCC	58.695	20	243	768	1010	TGTTTGGCAAAAAGATGCAA	60.229	20	GCTTAGAAAACGTGTTCCCCT	59.645	21	243	768	1010	TGGCAAAAAGATGCAAAATG	59.679	20	GCTTAGAAAACGTGTTCCCC	58.695	20	239	772	1010
TR10607_c12_g5	CTCTACCCAAACTCCGACCA	60.103	20	CCAGAGCCCTGTAGCTGAAC	60.012	20	248	570	817	CTCTACCCAAACTCCGACCA	60.103	20	ACCAGAGCCCTGTAGCTGAA	60.012	20	249	570	818	AAAACCGAGAGCAAACCAGA	59.853	20	CCAGAGCCCTGTAGCTGAAC	60.012	20	139	679	817
TR10607_c12_g5	AGGCCAAGAAGGAGGAGAAA	60.319	20	CCCCTCCATACACACACACA	60.285	20	217	1931	2147	AGGCCAAGAAGGAGGAGAAA	60.319	20	CACCCCTCCATACACACACA	60.285	20	219	1931	2149	CAAGAAGAAGGATGAGGCCA	60.331	20	CCCCTCCATACACACACACA	60.285	20	231	1917	2147
TR10607_c12_g5	TGTGTGTGTATGGAGGGGTG	60.285	20	AGAGTGGTGTGTTCCCTTGG	60.002	20	152	2130	2281	TGTGTGTGTGTATGGAGGGG	60.285	20	AGAGTGGTGTGTTCCCTTGG	60.002	20	154	2128	2281	TTGGGAGTGGTCTGAGTGTG	59.705	20	AGAGTGGTGTGTTCCCTTGG	60.002	20	197	2085	2281
TR38476_c0_g1	GCAAGTTTCATTCAGCTCAGG	60.008	21	CAGCCAACAGCAGCTCTTTA	59.366	20	257	773	1029	GAGGATCCACAGCAAGTTTCA	60.248	21	CAGCCAACAGCAGCTCTTTA	59.366	20	268	762	1029	TGAGGATCCACAGCAAGTTTC	60.248	21	CAGCCAACAGCAGCTCTTTA	59.366	20	269	761	1029
TR23114_c0_g1	TTGGATGAGTGAACCCCTCT	59.505	20	TTTCCGTATGTGGATTGCAT	58.846	20	265	146	410	TTGGATGAGTGAACCCCTCT	59.505	20	TGCCTTAATTTCCGTATGTGG	59.84	21	273	146	418	TGGATGAGTGAACCCCTCTG	61.071	20	TTTCCGTATGTGGATTGCAT	58.846	20	264	147	410
TR70313_c6_g1	ACAGATCAAAATTCGGTGGC	59.939	20	TCTTCTGTTGCAGGACGTTG	60.025	20	187	841	1027	ACAGATCAAAATTCGGTGGC	59.939	20	TCTGTTGCAGGACGTTGAAG	60.025	20	184	841	1024	ACAGATCAAAATTCGGTGGC	59.939	20	CTTCTGTTGCAGGACGTTGA	60.025	20	186	841	1026
TR70313_c6_g1	ATGCGTCCAATACAATGCAA	59.96	20	TCATCGGTTTGACAGCACAT	60.12	20	153	1088	1240	CAACGTCCTGCAACAGAAGA	60.025	20	ATGACAAAACACCATGGCAA	59.823	20	268	1008	1275	CAACGTCCTGCAACAGAAGA	60.025	20	AATGACAAAACACCATGGCA	59.823	20	269	1008	1276
TR46411_c0_g1	GGAGGGAGAACGATCACAAA	60.05	20	AGGAAGATGAGCCACGTGTT	59.727	20	220	359	578	GCGGTCAACATGAACTCAGA	59.837	20	TCCCAAAGGTTTGTCTCTGC	60.232	20	280	424	703	GCGGTCAACATGAACTCAGA	59.837	20	AGGAAGATGAGCCACGTGTT	59.727	20	155	424	578
TR23405_c10_g1	CCCAGGTTCTGACGTGGTAT	59.844	20	GATGTGTGTTTGCTGGATCG	60.12	20	267	3789	4055	TACCGGGGTCAAAGGTCATA	60.184	20	GATGTGTGTTTGCTGGATCG	60.12	20	227	3829	4055	CCCAGGTTCTGACGTGGTAT	59.844	20	TGTGTGTTTGCTGGATCGTT	60.16	20	265	3789	4053
TR8028_c0_g1	CCATGTGGCACTTTGTTGTC	60.008	20	TGTCAGTGAACACTCCGCTC	60.03	20	228	1595	1822	CCATGTGGCACTTTGTTGTC	60.008	20	CTTCACCAGGGTTAGCGTGT	60.171	20	255	1595	1849	CCATGTGGCACTTTGTTGTC	60.008	20	ACTTCACCAGGGTTAGCGTG	60.171	20	256	1595	1850
TR8028_c0_g1	CTCAGCTGTAACTGCGCAAC	59.812	20	GCGTCTGCAGAGACTGCG	62.153	18	180	2005	2184	CGCCATAACGGGATTTGTAG	60.335	20	GCGTCTGCAGAGACTGCG	62.153	18	272	1913	2184	AGTTCGCCATAACGGGATTT	60.692	20	GCGTCTGCAGAGACTGCG	62.153	18	276	1909	2184
TR35072_c7_g2	CGTGAGCGTCTTCCTTCTCT	59.745	20	ACTAGCATTAATCACCGCCG	60.117	20	171	31	201	CGTGAGCGTCTTCCTTCTCT	59.745	20	GCGAATGTTTGCGGTTACTT	60.138	20	253	31	283	CGTGAGCGTCTTCCTTCTCT	59.745	20	AGCAGATCTGACGCGAATGT	60.977	20	265	31	295
TR35072_c7_g2	TACGACAGCTACCCTCACGA	59.465	20	AGAGCTACGTGTCCCAGCAT	59.898	20	197	1379	1575	TACGACAGCTACCCTCACGA	59.465	20	CTACGTGTCCCAGCATAGCA	59.888	20	193	1379	1571	TACGACAGCTACCCTCACGA	59.465	20	TACGTGTCCCAGCATAGCAG	59.888	20	192	1379	1570
TR49712_c2_g2	CATGCAGCTGATGAATGCTT	59.979	20	CAAAGCTCCTCACAGGGAAG	59.982	20	254	2474	2727	CTTACTTCAGTGCCACCCGT	60.171	20	CAAAGCTCCTCACAGGGAAG	59.982	20	237	2491	2727	CCCTACTTGAGCTCCCCTCT	59.834	20	CACCTTCCATTCCTCTTCCA	60.042	20	228	2569	2796
TR49712_c2_g2	TCCTTTTCTTACTTTGCCTCCA	60.229	22	CAAAGACATCGCTGCAAAAA	59.992	20	127	3128	3254	CCTTTTCTTACTTTGCCTCCAA	59.767	22	CAAAGACATCGCTGCAAAAA	59.992	20	126	3129	3254	TCCTTTTCTTACTTTGCCTCCA	60.229	22	GGCAGCATGTTTGTGTCATC	60.128	20	163	3128	3290
TR60713_c0_g1	CAGGAGCCTGAGACACATCA	59.98	20	CTGTTGTTGCTGTTGCTGGT	59.946	20	240	572	811	ACATGGAGGAGCGTGCTTAT	59.723	20	CTGTTGTTGCTGTTGCTGGT	59.946	20	209	603	811	ACATGGAGGAGCGTGCTTAT	59.723	20	ACTGTTGTTGCTGTTGCTGG	59.946	20	210	603	812
TR848_c3_g2	CAGCCTGTACCATCCGTTTT	59.993	20	TGTTACGCTCGTCCCAGATT	60.657	20	214	5136	5349	CAGCCTGTACCATCCGTTTT	59.993	20	TTGTTACGCTCGTCCCAGAT	60.657	20	215	5136	5350	CAGCCTGTACCATCCGTTTT	59.993	20	CGCTCGTCCCAGATTTACTG	60.786	20	209	5136	5344
TR848_c3_g2	TGGGACGAGCGTAACAAAAT	60.502	20	TCGCCAGTACACAGTGCTTC	60.056	20	165	5334	5498	TGGGACGAGCGTAACAAAAT	60.502	20	AGTTTAGCCTGCGTTCGTGT	59.943	20	219	5334	5552	ATCTGGGACGAGCGTAACAA	60.657	20	TCGCCAGTACACAGTGCTTC	60.056	20	168	5331	5498
TR29019_c15_g3	ACCCCTCCCTAGACAGCAAT	59.957	20	GTTTAGGCCCCCAAAAATGT	60.055	20	208	1876	2083	GTTCATCTTCGGACACGGAT	59.934	20	GTTTAGGCCCCCAAAAATGT	60.055	20	260	1824	2083	ATCTTCGGACACGGATGAAG	60.073	20	GTTTAGGCCCCCAAAAATGT	60.055	20	256	1828	2083
TR73442_c0_g2	ACGAGAGGACGCAACTCAAT	59.874	20	TTCTGTCTGCAGTCTGTGGG	60.022	20	153	952	1104	ACGAGAGGACGCAACTCAAT	59.874	20	ATGTGGACAGACCTTCAGGG	59.962	20	126	952	1077	TGAATGCAAATGATCCCAAA	59.867	20	ATGTGGACAGACCTTCAGGG	59.962	20	244	834	1077
TR40009_c3_g3	TCCTCGTGCCAGTAAACACA	60.301	20	TCTTGGTGTGAGCAGGTCTT	58.435	20	169	32	200	TCCTCGTGCCAGTAAACACA	60.301	20	GGCAAATTAATGTTTGCACCA	60.725	21	266	32	297	CATCAGACAAGAGATGGGCA	59.787	20	GGCAAATTAATGTTTGCACC	58.017	20	245	53	297
TR40009_c3_g3	AATAAGATTTGCGCTTTGGC	59.349	20	AAAATTTCCCCAAGGACCTC	59.261	20	166	321	486	AATAAGATTTGCGCTTTGGC	59.349	20	GCCATCTTTGTCCCCATAAC	59.249	20	139	321	459	TAAGATTTGCGCTTTGGCAT	60.72	20	AAAATTTCCCCAAGGACCTC	59.261	20	164	323	486
TR40009_c3_g3	CCAAATGACCAGAAACCAGC	60.495	20	TTGAAACCCAACCAAAGAGC	60.088	20	175	3148	3322	CACCAAATGACCAGAAACCA	59.389	20	TTGAAACCCAACCAAAGAGC	60.088	20	177	3146	3322	CCAAATGACCAGAAACCAGC	60.495	20	GAAACCCAACCAAAGAGCAC	59.574	20	173	3148	3320
TR40009_c3_g3	GTCAAACATTTGTGGTGCGT	59.47	20	CAAGGTGAAACGGACCATGT	60.812	20	230	3445	3674	CATGTCAAACATTTGTGGTGC	59.879	21	TTCAAGGTGAAACGGACCAT	60.353	20	235	3442	3676	GCCTTGGTGCATCTTAATCA	58.723	20	ATTCAAGGTGAAACGGACCA	60.353	20	271	3407	3677
TR40009_c3_g3	AAGCGAGTTGCTGGCTAAAA	60.152	20	GCACATAGCATTGTTTGGGA	59.548	20	193	4061	4253	CGCAATAAACCGTGAACTGA	59.729	20	GCACATAGCATTGTTTGGGA	59.548	20	129	4125	4253	AGAAGCGAGTTGCTGGCTAA	60.292	20	GCACATAGCATTGTTTGGGA	59.548	20	195	4059	4253
TR48533_c0_g1	AATGTGGCTTGTAAATTCCCC	60.068	21	CTGCCAGATTTGACCCTGTT	60.111	20	211	870	1080	ATGTGGCTTGTAAATTCCCC	58.765	20	CTGCCAGATTTGACCCTGTT	60.111	20	210	871	1080	GCTTGTAAATTCCCCCACAT	58.765	20	CTGCCAGATTTGACCCTGTT	60.111	20	205	876	1080
TR60347_c0_g4	TCCTACCGAAGTTCCGTGTC	60.111	20	TGATGAATCGTCCTCCTTTAAGA	60.082	23	152	1068	1219	AGTTCCGTGTCAGGATCGAG	60.261	20	TGATGAATCGTCCTCCTTTAAGA	60.082	23	143	1077	1219	TTCCTACCGAAGTTCCGTGT	59.592	20	TGATGAATCGTCCTCCTTTAAGA	60.082	23	153	1067	1219
TR51331_c0_g2	GCTCCTTTGACAATGAAACATC	58.697	22	TGCTGTAGAGCTGAATGACCTG	60.592	22	265	7	271	AGCTCCTTTGACAATGAAACATC	59.65	23	TGCTGTAGAGCTGAATGACCTG	60.592	22	266	6	271	GCTCCTTTGACAATGAAACATC	58.697	22	CAACCATGTAGATCCAAACCTG	59.355	22	177	7	183
TR6558_c1_g4	GCCCTTTGTTACTTTGTGCC	59.615	20	ATAGTGGTCCTGGCGGAAAT	60.713	20	274	1187	1460	CAATCAAGCAGCCCTTTGTT	60.249	20	CCTGGCGGAAATGTAGATGA	60.992	20	276	1177	1452	CAATCAAGCAGCCCTTTGTT	60.249	20	TCCTGGCGGAAATGTAGATG	60.992	20	277	1177	1453
TR4536_c1_g1	TTTCGAAAGGGTGGTATTCG	59.931	20	ATACTTTTCACCCAGCACGG	59.993	20	240	2525	2764	AGGGTGGTATTCGGATTGTG	59.67	20	ATACTTTTCACCCAGCACGG	59.993	20	233	2532	2764	AGGGTGGTATTCGGATTGTG	59.67	20	CAGCACGGCACTGAAGAATA	60.011	20	221	2532	2752
TR33766_c0_g3	AGACTGTCGAGTTCAGCGGT	60.057	20	TTTTAGCGAGTGAGCGTGTG	60.195	20	257	276	532	AGACTGTCGAGTTCAGCGGT	60.057	20	CTGGAAAGGACCCTTGAGTG	59.691	20	200	276	475	AGACTGTCGAGTTCAGCGGT	60.057	20	TTTAGCGAGTGAGCGTGTGT	59.664	20	256	276	531
TR67689_c0_g1	ATGAAGGCGACAATACAGCC	60.103	20	TTAGAAAGGCACCATGCACA	60.257	20	208	5868	6075	ACAGCCTGAACAAGCAGGAT	59.874	20	TTAGAAAGGCACCATGCACA	60.257	20	194	5882	6075	GCGACAATACAGCCTGAACA	59.871	20	TTAGAAAGGCACCATGCACA	60.257	20	202	5874	6075
TR18634_c1_g1	GATGATGCCCTGGAGACATT	59.893	20	AATTGGAGGCGTCTTTGTTG	60.11	20	265	355	619	ATGATGCCCTGGAGACATTC	59.893	20	AATTGGAGGCGTCTTTGTTG	60.11	20	264	356	619	GATGATGCCCTGGAGACATT	59.893	20	CGCACTGAGTTAGATGGGGT	60.134	20	224	355	578
TR18634_c1_g1	AAGCTGGGCTTGAAGACTTG	59.615	20	GTCCTGCCAATGGACTGTTT	59.973	20	253	2648	2900	GAAATGGTATGCAAGCTGGG	60.469	20	GTCCTGCCAATGGACTGTTT	59.973	20	265	2636	2900	AAGCTGGGCTTGAAGACTTG	59.615	20	AAGAATCAGTCGGTTGGTGC	60.119	20	117	2648	2764
TR59766_c0_g1	TTCTGCGCTCAGTGAATTTG	60.134	20	AGGCCGTAAGGATGTGAGTG	60.134	20	263	548	810	CGTCTTCCTCTTCTTCTGCG	60.269	20	AGGCCGTAAGGATGTGAGTG	60.134	20	276	535	810	TGGATTTCCTGGATCCTTCA	60.395	20	GACGCTGAACAGGTGTCTGA	60.03	20	242	650	891
TR530_c1_g2	TTCATCATTACATCATTTGTTTTTGA	59.677	26	TTTGCCCTTTTGGATAGTTGA	59.573	21	279	1672	1950	TCATCATTACATCATTTGTTTTTGAA	59.677	26	TTTGCCCTTTTGGATAGTTGA	59.573	21	278	1673	1950	TCATCATTACATCATTTGTTTTTGAA	59.677	26	GCCCTTTTGGATAGTTGACC	58.504	20	275	1673	1947
TR530_c1_g2	GCGGACAGAGACGCTTTTAG	60.154	20	CGGTGTAAGCAGATTACCCTTT	59.561	22	252	2456	2707	TGTAGACACGGAATGCCTGA	60.263	20	CGGTGTAAGCAGATTACCCTTT	59.561	22	222	2486	2707	TGCCATGTAGACACGGAATG	60.539	20	CGGTGTAAGCAGATTACCCTTT	59.561	22	227	2481	2707
TR29664_c0_g1	GTGCACAATGACATCTTCCG	60.12	20	GTGTCCACCTGCTCCTCTTC	59.841	20	116	403	518	CGTGCACAATGACATCTTCC	60.12	20	GTGTCCACCTGCTCCTCTTC	59.841	20	117	402	518	GGTTCATGCAGACGTTTGTG	60.16	20	GTGTCCACCTGCTCCTCTTC	59.841	20	172	347	518
TR15158_c0_g1	GGTTTCACCAAAGGCAAAAA	59.953	20	CAGTCGTGTTTTACCCCCAT	59.711	20	236	793	1028	TTCTTTGGCCTGTCTCACCT	59.844	20	AATCTCCATGCTTGTCCTGC	60.226	20	279	588	866	GGTTTCACCAAAGGCAAAAA	59.953	20	ATGATTTGGCCAGTCGTGTT	60.384	20	246	793	1038
TR15158_c0_g1	GAGCAGAAACGTGAGAAGGC	60.142	20	CTTCAACTGTCACCTGCCAA	59.873	20	245	1068	1312	GAGCAGAAACGTGAGAAGGC	60.142	20	TTCAACTGTCACCTGCCAAC	59.726	20	244	1068	1311	GAGCAGAAACGTGAGAAGGC	60.142	20	TGTCACCTGCCAACAATAGC	59.722	20	238	1068	1305
TR15158_c0_g1	TTCCAAAGGTAGAAGAGCGG	59.448	20	GGCCCTAACTAACCTGGCTC	60.096	20	188	1850	2037	AAAGGAAGTGCACAAATCGG	60.11	20	GCTGCATCATCCAGAAATCC	60.579	20	280	1705	1984	TTCCAAAGGTAGAAGAGCGG	59.448	20	TACTGGAGGGAGATCAACGC	60.218	20	214	1850	2063
TR20881_c0_g1	CCTCATCAATACCACCACCA	59.215	20	CTGGGTCGCTTTTAGAGTCG	60.008	20	249	279	527	CCTCATCAATACCACCACCA	59.215	20	TTTAGAGTCGGAGGGGAGGT	60.067	20	239	279	517	CCTCATCAATACCACCACCA	59.215	20	CTGGACTGGGTCGCTTTTAG	59.869	20	254	279	532
TR20881_c0_g1	GATGGCTCACAACCTCCATT	59.934	20	GCAGTTTTGTCGGTTTGGAC	60.538	20	144	3841	3984	CATCCAGTCTGTGGTCTCCA	59.659	20	GCAGTTTTGTCGGTTTGGAC	60.538	20	208	3777	3984	GATGGCTCACAACCTCCATT	59.934	20	TACTGTAAAAGTGCGCCTGC	59.136	20	162	3841	4002
TR7985_c1_g1	ACTCATATTTGGCCCTGTGC	59.962	20	CCCTAACCAGTACTGAAGGACAA	59.568	23	141	1431	1571	CTCATATTTGGCCCTGTGCT	60.096	20	CCCTAACCAGTACTGAAGGACAA	59.568	23	140	1432	1571	ACTCATATTTGGCCCTGTGC	59.962	20	CCCTAACCAGTACTGAAGGACA	58.252	22	141	1431	1571
TR42722_c8_g4	ACAGCAAGTGATGTGTGGGA	60.162	20	GAATGGGATGGGAAGGTTTT	59.996	20	279	225	503	ACAGCAAGTGATGTGTGGGA	60.162	20	AATGGGATGGGAAGGTTTTC	59.996	20	278	225	502	AAAGAGCGGCCATACACAGT	59.763	20	CCAACCTTTGCATTTGTGTG	60.004	20	250	46	295
TR42722_c8_g4	AAGCGCTAGCGATAAATGGA	59.971	20	GGCTACAATTAGACCTGAAACTTCTT	59.673	26	262	531	792	AAGCGCTAGCGATAAATGGA	59.971	20	GGCTACAATTAGACCTGAAACTTCT	58.546	25	262	531	792	AAGCGCTAGCGATAAATGGA	59.971	20	AGGCTACAATTAGACCTGAAACTTCT	59.37	26	263	531	793
TR42722_c8_g4	TGAAAGATTGTCGGGAGGAG	60.187	20	TTGTCATTTGTGTCCCACCT	58.827	20	233	1881	2113	TGGGCACACATTCATTCAAG	60.517	20	TTGTCATTTGTGTCCCACCT	58.827	20	201	1913	2113	TTGAAAGATTGTCGGGAGGA	60.572	20	TTGTCATTTGTGTCCCACCT	58.827	20	234	1880	2113
TR42722_c8_g4	AGTCTCCTCCCCCACAAATC	60.314	20	CTCCTTATTCTCAGCCGCAG	60.11	20	280	2544	2823	GTCTCCTCCCCCACAAATCT	60.314	20	CTCCTTATTCTCAGCCGCAG	60.11	20	279	2545	2823	GGCCCATTAAAAATCCGAGT	60.15	20	TGGCTGAACGACTTCTCTGA	59.701	20	144	2521	2664
TR68502_c0_g1	GGCCGAAAAAGAGGGTAAAC	59.945	20	AACATCCATTCCTCCAGCAC	59.934	20	196	769	964	AGGCCGAAAAAGAGGGTAAA	60.068	20	AACATCCATTCCTCCAGCAC	59.934	20	197	768	964	GGCCGAAAAAGAGGGTAAAC	59.945	20	CCCTCTCATGTTACGCCCTA	60.088	20	221	769	989
TR68502_c0_g1	TGGACTTGCTGTTGGAGACA	60.44	20	GCCTTGCTCAAAACCAAAGA	60.365	20	229	1517	1745	AGCTGGACTTGCTGTTGGAG	60.589	20	GCCTTGCTCAAAACCAAAGA	60.365	20	232	1514	1745	CTGTCTACCCTGCAAATGGC	60.657	20	GCCTTGCTCAAAACCAAAGA	60.365	20	253	1493	1745
TR52158_c0_g1	TTCCGATACACCACCAGTGA	59.96	20	TTACTACTGAGGCCCCTCCC	60.455	20	189	894	1082	CGAGACTTCCTGGACCTGAC	59.835	20	TTACTACTGAGGCCCCTCCC	60.455	20	126	957	1082	ACGAGACTTCCTGGACCTGA	59.835	20	TTACTACTGAGGCCCCTCCC	60.455	20	127	956	1082
TR52158_c0_g1	GGGTCCTGATGCTGTCAAAT	59.934	20	CACGTGGATGCTGAAAAATC	59.127	20	271	1223	1493	GGGTCCTGATGCTGTCAAAT	59.934	20	ACGTGGATGCTGAAAAATCA	59.127	20	270	1223	1492	GGGTCCTGATGCTGTCAAAT	59.934	20	CCACGTGGATGCTGAAAAAT	60.894	20	272	1223	1494
TR36539_c0_g1	GCGTACGTCAAGAGCAAACA	60.058	20	CACTGGGTGACTGAGAACCA	59.705	20	238	3708	3945	TACGTCAAGAGCAAACACGG	59.904	20	CACTGGGTGACTGAGAACCA	59.705	20	235	3711	3945	GCGTACGTCAAGAGCAAACA	60.058	20	ATCCTCAGAGCTCATCGTGC	60.53	20	272	3708	3979
TR545_c2_g1	CGTTGGCACTAAAGGAGAGC	60.015	20	ATGGGAAATTTGTCAGCCAC	59.797	20	252	1040	1291	CTGAGCTTTACACGTTGGCA	60.05	20	ATGGGAAATTTGTCAGCCAC	59.797	20	264	1028	1291	TGAGCTTTACACGTTGGCAC	59.911	20	ATGGGAAATTTGTCAGCCAC	59.797	20	263	1029	1291
TR545_c2_g1	ACTCTGCCAGGAGAGACTCG	59.732	20	GTGTTGGTTTGAGGGCTGTT	60.012	20	152	1924	2075	AGGGTGTAACTCTGCCAGGA	59.721	20	GTGTTGGTTTGAGGGCTGTT	60.012	20	160	1916	2075	GCAGTGGCATAGAAAGTCCC	59.7	20	GTGTTGGTTTGAGGGCTGTT	60.012	20	124	1952	2075
TR545_c2_g1	GGGGGATAAACCAACATCCT	59.881	20	CTGGGCCCTCAATGTAGTGT	59.989	20	237	3701	3937	GGGGGATAAACCAACATCCT	59.881	20	ACTGGGCCCTCAATGTAGTG	59.989	20	238	3701	3938	GGGGGATAAACCAACATCCT	59.881	20	ATGAGTGGCCATGTGCAATA	59.955	20	280	3701	3980
TR545_c2_g1	AGGGCTTGGCATCTATTCCT	60.06	20	AGACCATCTCCCATCCAGTG	59.92	20	243	6380	6622	GACCACGACCTATCAGGGAA	59.927	20	AGACCATCTCCCATCCAGTG	59.92	20	182	6441	6622	CCACATCTTGCCCACTTTCT	60.111	20	AGACCATCTCCCATCCAGTG	59.92	20	214	6409	6622
TR545_c2_g1	AGACATGCATCGACACAAGG	59.707	20	CAGTGTTCGCCCTTATCCAT	59.955	20	193	6859	7051	AGACATGCATCGACACAAGG	59.707	20	AGACAGGCAGTTTTTGTGCC	60.299	20	231	6859	7089	AGACATGCATCGACACAAGG	59.707	20	AGGCAGTTTTTGTGCCTGTC	60.299	20	227	6859	7085
TR545_c2_g1	TTTGATGGCCAATGCTGATA	60.035	20	TTGCTCTGCCATGTTGGTTA	60.257	20	218	7479	7696	TTTGATGGCCAATGCTGATA	60.035	20	TAAGTGCGCAACTTGCTCTG	60.338	20	230	7479	7708	TTTGATGGCCAATGCTGATA	60.035	20	ACTTGCTCTGCCATGTTGGT	60.721	20	220	7479	7698
TR545_c2_g1	AGCTCTCCAGTCCGCATAAA	59.978	20	ACTCACCCCTCCCTTTTGAT	59.795	20	229	7852	8080	ACAGCTGAGCTCTCCAGTCC	59.738	20	ACTCACCCCTCCCTTTTGAT	59.795	20	236	7845	8080	TAACCAACATGGCAGAGCAA	60.257	20	GTGCTGTGCATAACAGTCGG	60.333	20	249	7677	7925
TR6534_c1_g1	AAACAATGTCACTGACCCTAAACA	59.84	24	GACAACACTCTCATTGGCCC	60.52	20	206	153	358	AACAATGTCACTGACCCTAAACA	58.548	23	GACAACACTCTCATTGGCCC	60.52	20	205	154	358	ACAATGTCACTGACCCTAAACA	57.113	22	GACAACACTCTCATTGGCCC	60.52	20	204	155	358
TR6534_c1_g1	GTTGTCAATGTTGGCGTTTG	60.011	20	CGGCTCATCCGTTACTTTGT	60.132	20	243	547	789	AAATCCCCTGACTCATCGTG	59.927	20	CGGCTCATCCGTTACTTTGT	60.132	20	198	592	789	CGTTTGGTTGTGCAACAGAT	59.615	20	CGGCTCATCCGTTACTTTGT	60.132	20	229	561	789
TR1438_c1_g1	TTCCAAAGGGTTGAGGACAG	60.081	20	GCTAACTGCCTGTTTCCTGC	60.022	20	239	568	806	TTCCAAAGGGTTGAGGACAG	60.081	20	GGCTAACTGCCTGTTTCCTG	59.875	20	240	568	807	TTCCAAAGGGTTGAGGACAG	60.081	20	TGGCTAACTGCCTGTTTCCT	59.875	20	241	568	808
TR1438_c1_g1	GGCTGCGGCATCTTTATTTA	60.192	20	GTGGGCAGTGACGCAGAGT	62.543	19	225	1670	1894	GATGTGAAGCTTGAAGGGGA	60.195	20	GTGGGCAGTGACGCAGAGT	62.543	19	113	1782	1894	TGTCCTGTCTGGAACAAACG	59.72	20	GTGGGCAGTGACGCAGAGT	62.543	19	169	1726	1894
TR37956_c0_g1	TGAGCATGAGCATTTGTGTG	59.409	20	AGTTCACAAGATTACGGGCG	60.132	20	275	451	725	TGAGCATGAGCATTTGTGTG	59.409	20	GACCTGCAGACCAGAGAAGC	60.143	20	118	451	568	TGAGCATGAGCATTTGTGTG	59.409	20	TTTGAATGAAGTCGGCACAA	60.234	20	166	451	616
TR7998_c0_g2	GGACATGGATGTTGGTCTCC	60.184	20	CTTCCACTCAGATGGTGTACAGT	58.254	23	265	1752	2016	TACAAGCCTGTCACCTGCTG	60.049	20	TGCTCCTAACATGATTTAGCTGT	58.114	23	122	1836	1957	ACGTTATTCTGGATGCAGGC	60.103	20	TGCTCCTAACATGATTTAGCTGT	58.114	23	256	1702	1957
TR11348_c0_g1	GTGAAGATGAGGACGCAACA	59.837	20	TCAGCAGCAAATTCATCAGG	59.948	20	250	356	605	TGTGAAGATGAGGACGCAAC	59.837	20	TCAGCAGCAAATTCATCAGG	59.948	20	251	355	605	ACGCAACAAATGCTGAAATG	59.735	20	GGTTCTTGGTCTTCAGCAGC	59.997	20	250	368	617
TR29305_c0_g1	CCTATGGAAAGTCCCCACAA	59.784	20	ACAGCCAAAACTGAACCCAC	60.012	20	268	44	311	CCTATGGAAAGTCCCCACAA	59.784	20	CCAGTCACAGCCAAAACTGA	59.873	20	274	44	317	CCTATGGAAAGTCCCCACAA	59.784	20	GGGCCCGTGAAATACTGTAA	59.823	20	160	44	203
TR29305_c0_g1	GTGATGGTTTTCATTTGCCC	60.177	20	TTAAAATCCACGCAAACATCA	59.063	21	196	829	1024	GTGATGGTTTTCATTTGCCC	60.177	20	TCCACGCAAACATCATAAGTTC	60.003	22	190	829	1018	GTGATGGTTTTCATTTGCCC	60.177	20	AAAATCCACGCAAACATCAT	57.943	20	194	829	1022
TR61349_c0_g1	GCTCCAGGATAAAGTGAGCG	59.978	20	GGGGTCAGTGACAGCTGAAG	60.861	20	172	1079	1250	TCAGCGAGAAAGAGAGGAGC	59.973	20	GGGGTCAGTGACAGCTGAAG	60.861	20	257	994	1250	CGAGAAAGAGAGGAGCGAGA	59.966	20	GGGGTCAGTGACAGCTGAAG	60.861	20	253	998	1250
TR52084_c0_g1	ACAGGAAACACAGACTGGGG	60.002	20	TTCGATTTCATGGGGTCTTC	59.871	20	214	659	872	CTGGGGTTCAGATCAGGGTA	59.92	20	TTCGATTTCATGGGGTCTTC	59.871	20	200	673	872	ACAGGAAACACAGACTGGGG	60.002	20	CATTCGATTTCATGGGGTCT	59.75	20	216	659	874
TR37940_c1_g4	ATGGCAGACAATCTGGCTTT	59.7	20	ATAGAGTGGGGCAGATGACG	60.096	20	274	761	1034	CAATCTGGCTTTTGGATTGG	60.439	20	ATAGAGTGGGGCAGATGACG	60.096	20	266	769	1034	ATGGCAGACAATCTGGCTTT	59.7	20	GGGCAGATGACGAGTTCAGT	60.269	20	266	761	1026
TR46070_c0_g1	CCACAGCAACCACACTACCA	60.629	20	CAATCTAGACGAAGGCTGGTG	59.883	21	280	43	322	CACAGCAACCACACTACCAGT	58.716	21	GCAATCTAGACGAAGGCTGG	59.978	20	280	44	323	CCACAGCAACCACACTACCA	60.629	20	TCTAGACGAAGGCTGGTGACT	59.101	21	277	43	319
TR91025_c0_g1	ATATTGGCCCAAGCTTTTGA	59.547	20	TTTTCGAGAAATACTGGGCG	60.202	20	244	59	302	ATATTGGCCCAAGCTTTTGA	59.547	20	TGCACGAGTGAAAGGCTCTA	59.74	20	141	59	199	ATATTGGCCCAAGCTTTTGA	59.547	20	AGCACGTCCATGATGTTCTG	59.707	20	200	59	258
TR30320_c0_g1	ACCTAGGGGGTTCTTGCATT	59.827	20	GGGTTTCAGAGGGCTTTTTC	60.053	20	230	303	532	AACCTAGGGGGTTCTTGCAT	59.827	20	GGGTTTCAGAGGGCTTTTTC	60.053	20	231	302	532	ACCTAGGGGGTTCTTGCATT	59.827	20	AAGGGTCCAGACAGTGTTGC	60.159	20	278	303	580
TR51996_c0_g1	ACGGGTTTGGGATGACATAA	60.051	20	ACATGTGTTGTGGGTGGTTG	60.178	20	156	104	259	CGGGTTTGGGATGACATAAG	60.184	20	ACATGTGTTGTGGGTGGTTG	60.178	20	155	105	259	GTCTTACGGGTTTGGGATGA	59.79	20	ACATGTGTTGTGGGTGGTTG	60.178	20	161	99	259
TR51996_c0_g1	CTCCTGGCTCCGAGATAGTG	59.966	20	GTCCCATGAGCCAAGACAGT	60.12	20	267	656	922	CTCCTGGCTCCGAGATAGTG	59.966	20	GCCAATTTCACCAGGTTGTT	59.836	20	207	656	862	GCCATATTTCCTAGCCCTCC	59.894	20	GCCAATTTCACCAGGTTGTT	59.836	20	223	640	862
TR51996_c0_g1	TGGCATTCCAATTCATCTCA	60.009	20	TGCATTAAGATAGAATAAAACAGGGA	59.499	26	264	859	1122	AACAACCTGGTGAAATTGGC	59.836	20	TGCATTAAGATAGAATAAAACAGGGA	59.499	26	280	843	1122	ACCTGGTGAAATTGGCATTC	59.797	20	TGCATTAAGATAGAATAAAACAGGGA	59.499	26	276	847	1122
TR43751_c1_g2	CACTCCCTAGCCGATTTGAA	60.206	20	GTACCGCTCCCTTTCTTTCC	60.074	20	256	879	1134	CACTCCCTAGCCGATTTGAA	60.206	20	GAACGAAGAGCACTCCAAGC	60.142	20	277	879	1155	CACTCCCTAGCCGATTTGAA	60.206	20	GAGGGGTGTGGAGTGAATGT	59.817	20	121	879	999
TR15128_c0_g1	TAAGAAACCATGGTCCCGAG	59.926	20	AATGGACCAGTGCAGGAAAC	59.973	20	232	518	749	TAAGAAACCATGGTCCCGAG	59.926	20	CCAGTGCAGGAAACTGGAAT	60.111	20	226	518	743	TAAGAAACCATGGTCCCGAG	59.926	20	GCAGGAAACTGGAATCTGGA	60.195	20	221	518	738
TR15128_c0_g1	CACCAACATCTTTCCGGAGT	59.966	20	TAGACTGTGTTCGGATGGCA	60.263	20	221	3665	3885	CGACTGGACTGACTGTGGAA	59.864	20	TAGACTGTGTTCGGATGGCA	60.263	20	151	3735	3885	CTCGCCCACCTCTTGAATAA	60.206	20	TAGACTGTGTTCGGATGGCA	60.263	20	118	3768	3885
TR10501_c0_g1	CACAGGGTTATTGGTCTGGAA	59.838	21	GGTGCCCAGTTCTCAGGTAA	60.111	20	152	19	170	CACAGGGTTATTGGTCTGGAA	59.838	21	TTGACAAGTTTTCACGGCAC	59.74	20	246	19	264	CACAGGGTTATTGGTCTGGAA	59.838	21	TTTGACAAGTTTTCACGGCA	60.271	20	247	19	265
TR10501_c0_g1	CTCTTACTCTCGCCCCACTG	60.005	20	TAGACAGGGAAGAGGGGGTT	59.928	20	248	1110	1357	CAACTGTGTGTACGCCATCC	60.032	20	TAGACAGGGAAGAGGGGGTT	59.928	20	270	1088	1357	CCAACTGTGTGTACGCCATC	60.032	20	TAGACAGGGAAGAGGGGGTT	59.928	20	271	1087	1357
TR32972_c0_g1	CTGTTGTCCGTGGAATGATG	59.96	20	GAAACTGAAGATGGCTTGGC	59.82	20	264	714	977	CTGTCTTTCAACCCTGAGCC	59.844	20	TAGACGGCTGCTCTTTCGAT	60.118	20	231	798	1028	TTGTCCGTGGAATGATGAAA	59.9	20	GAAACTGAAGATGGCTTGGC	59.82	20	261	717	977
TR16489_c8_g1	GCCAAGAACTGGTTTTCAGG	59.711	20	TCCCAGTTTTCTCTGTGTTGG	60.133	21	262	398	659	CCTGCCAAGAACTGGTTTTC	59.711	20	TCCCAGTTTTCTCTGTGTTGG	60.133	21	265	395	659	TGGTTTTCAGGTCCCGATTA	60.301	20	TCCCAGTTTTCTCTGTGTTGG	60.133	21	253	407	659
TR39732_c1_g1	TCTTTGCAAGCCTTTCGTTT	59.996	20	GCCTAATAAAACTAATTCCACGAGTC	59.855	26	261	1765	2025	CTTTGCAAGCCTTTCGTTTC	59.996	20	GCCTAATAAAACTAATTCCACGAGTC	59.855	26	260	1766	2025	TCTCTTTGCAAGCCTTTCGT	60.132	20	GCCTAATAAAACTAATTCCACGAGTC	59.855	26	263	1763	2025
TR42081_c0_g1	ACACATGCAACAACACAGCA	59.785	20	TGGCATGCACAGATAATTCAA	60.088	21	255	1098	1352	ACACATGCAACAACACAGCA	59.785	20	TTGGCATGCACAGATAATTCA	60.088	21	256	1098	1353	GCACACATGCAACAACACAG	59.785	20	TTGGCATGCACAGATAATTCA	60.088	21	258	1096	1353
TR52800_c0_g4	AAACCGGCCACAAGTTACTG	60.03	20	CTTGGTGCAAAACAAGCTCA	60.027	20	268	759	1026	GACGAGCTGTACGCTTGATG	59.621	20	CTTGGTGCAAAACAAGCTCA	60.027	20	224	803	1026	AAACCGGCCACAAGTTACTG	60.03	20	TTGGTGCAAAACAAGCTCAT	59.322	20	267	759	1025
TR52800_c0_g4	ATCGGCCTGTTGATGTTCTT	59.556	20	CAAGAGACCGCCAGATTTTG	60.766	20	204	1184	1387	GTGTCTGTTTGCCTGCCTTA	58.926	20	GAAAACAAGAGACCGCCAGA	60.375	20	245	1148	1392	ATCTGTGTCTGTTTGCCTGC	58.884	20	GAAAACAAGAGACCGCCAGA	60.375	20	249	1144	1392
TR35798_c7_g1	TGGCCCTGAATAAATGTTGA	58.965	20	CAAAAAGGAAGGTTTTCTGTGC	60.142	22	147	82	228	TTTGGCCCTGAATAAATGTTG	59.818	21	CAAAAAGGAAGGTTTTCTGTGC	60.142	22	149	80	228	TGATTTGGCCCTGAATAAATG	59.781	21	CAAAAAGGAAGGTTTTCTGTGC	60.142	22	152	77	228
TR35798_c7_g1	GCATGATCTTTTTGTATGCATTG	59.512	23	TGATGACGCCCCTTAAAAAC	59.938	20	250	1136	1385	GCATGATCTTTTTGTATGCATTG	59.512	23	GATGACGCCCCTTAAAAACA	59.938	20	249	1136	1384	GCATGATCTTTTTGTATGCATTG	59.512	23	TCAGCCTGTGGATTTGATGA	60.201	20	264	1136	1399
TR73711_c2_g1	GAAAAACGACCCTTTTGCAG	59.724	20	CTCGGTTTTGAACCAGAAGC	59.853	20	275	953	1227	TTAACCACAGATCTGCCACG	59.716	20	CTCGGTTTTGAACCAGAAGC	59.853	20	214	1014	1227	GGTTCTTGACTGTGATGCCA	59.682	20	CTCGGTTTTGAACCAGAAGC	59.853	20	250	978	1227
TR73711_c2_g1	CCATCTTCGACAACGTAGCA	59.864	20	CATATTGGAGGTACGTCGCTG	60.528	21	277	1583	1859	CAGCTATCAGGTTTCTGCCA	59.024	20	CAATCTGTCCTCTCGCGTAA	59.024	20	147	1742	1888	TTCATTCTCTCGAGCCTGTG	59.112	20	TTACAATCTGTCCTCTCGCGT	59.89	21	101	1791	1891
TR73711_c2_g1	TCTCAGCAACGGACAGTTTG	60.025	20	GACAATGTCGACAGCACAGC	60.483	20	166	2645	2810	TGTTGGACGTTTGTGGTGTT	59.897	20	GACAATGTCGACAGCACAGC	60.483	20	211	2600	2810	TCTCAGCAACGGACAGTTTG	60.025	20	CAGACAATGTCGACAGCACA	59.431	20	168	2645	2812
TR73711_c2_g1	GGAGAGAAACAGGCGGAATA	59.269	20	GTTAGTGAAGCAGGCCGAAG	60.015	20	258	2743	3000	GAATGAGGACATTCTTGGGG	59.336	20	AAGAGAAACCGCAACAGGAA	59.853	20	182	2938	3119	ACAAACGGGAGAGAAACAGG	59.183	20	GTTAGTGAAGCAGGCCGAAG	60.015	20	265	2736	3000
TR73711_c2_g1	TGGGCAGTTGACTCTCACAG	60.022	20	GTCGCTCAACAAACCCGTAT	60	20	262	3866	4127	CTGGGCAGTTGACTCTCACA	60.022	20	GTCGCTCAACAAACCCGTAT	60	20	263	3865	4127	GGCAGTTGACTCTCACAGCA	60.187	20	GTCGCTCAACAAACCCGTAT	60	20	260	3868	4127
TR56241_c0_g3	AAGCAATTGACCCTGCAGAC	60.263	20	AGACCTCCAAGTGTGATGGC	60.12	20	189	325	513	AAGCAATTGACCCTGCAGAC	60.263	20	AATTCAGGGTGGGACAACAG	59.82	20	260	325	584	CAGAGGGAGGAGTGAAGGAA	59.375	20	AGACCTCCAAGTGTGATGGC	60.12	20	146	368	513
TR56241_c0_g3	GACGACAAAACACCAAAGCA	59.74	20	CAATGGCTCTACCAAAAGCA	58.917	20	273	1090	1362	CAGAGGACGACAAAACACCA	59.72	20	CAATGGCTCTACCAAAAGCA	58.917	20	278	1085	1362	GACGACAAAACACCAAAGCA	59.74	20	CAATGGCTCTACCAAAAGCAG	59.89	21	273	1090	1362
TR56241_c0_g3	GCTTCTTGCTACCGGTCAAG	60.015	20	CGGTGTCTGCGTGTAATTGA	60.72	20	269	1129	1397	GCTTCTTGCTACCGGTCAAG	60.015	20	CAATGGCTCTACCAAAAGCAG	59.89	21	234	1129	1362	GACGACAAAACACCAAAGCA	59.74	20	CAATGGCTCTACCAAAAGCA	58.917	20	273	1090	1362
TR69811_c1_g2	AGATTTGGTCCTCTGGTCCC	60.314	20	TTTGCGAGGAATAATGAGGG	60.031	20	102	781	882	AGATTTGGTCCTCTGGTCCC	60.314	20	ACGGATCCATGCACATATCA	59.763	20	142	781	922	GATTTGGTCCTCTGGTCCCT	60.314	20	CGGATCCATGCACATATCAA	60.307	20	140	782	921
TR69811_c1_g2	CCATGCACTGTTCTTCCAAA	59.691	20	TTGAAAAACTAACACACGGAAAAA	59.951	24	233	954	1186	ATGTGCATGGATCCGTCTTT	60.348	20	TTGAAAAACTAACACACGGAAAAA	59.951	24	280	907	1186	AACTCTACCAATCCCAGCCA	59.55	20	TTGAAAAACTAACACACGGAAAAA	59.951	24	250	937	1186
TR50659_c0_g1	GAAACGGTCCCTCTGACGTA	60.111	20	CGTGCGTGTGTGTGTGAG	59.414	18	120	1641	1760	TGAACTTCTGCTGCAGGCTA	59.888	20	CGTGCGTGTGTGTGTGAG	59.414	18	179	1582	1760	ATGAACTTCTGCTGCAGGCT	60.164	20	CGTGCGTGTGTGTGTGAG	59.414	18	180	1581	1760
TR10882_c0_g1	AGCAAAGTGGACAAGAGGGA	59.844	20	CTCTGGCCAGGAAACATCAT	60.073	20	233	485	717	GAGCAAAGTGGACAAGAGGG	59.844	20	CTCTGGCCAGGAAACATCAT	60.073	20	234	484	717	GAGCAAAGTGGACAAGAGGG	59.844	20	GGCAGCGATTCTCTTCATTC	59.923	20	271	484	754
TR37772_c8_g2	CCCCCTGATCCCTCAAGC	62.937	18	AGAGCATTCCATTGTTTGGC	60.081	20	249	14	262	CCCCCTGATCCCTCAAGC	62.937	18	GGTGAGGCTTTACGTGCTTC	59.882	20	173	14	186	CCCCCTGATCCCTCAAGC	62.937	18	ACGCCTTCAGCAAGAAGAAA	60.132	20	205	14	218
TR37772_c8_g2	ACCAATGCAAAGTGTTGCTG	59.764	20	CTTTGCACAATGCCTGGTTA	59.729	20	269	4390	4658	CCAATGCAAAGTGTTGCTGT	59.764	20	CTTTGCACAATGCCTGGTTA	59.729	20	268	4391	4658	ACCAATGCAAAGTGTTGCTG	59.764	20	TTGATTGGCATTTTTAGGCA	59.146	20	219	4390	4608
TR37772_c8_g2	AGGCATTGTGCAAAGGTGTT	60.559	20	TGCTCAGGAGCCCAGTTTAC	60.397	20	239	4644	4882	AGGCATTGTGCAAAGGTGTT	60.559	20	CTTCAACACAATCGCTGCTC	59.596	20	254	4644	4897	GATCCTGTTACGCACACTGC	59.323	20	TGCTCAGGAGCCCAGTTTAC	60.397	20	182	4701	4882
TR15623_c0_g1	TACAGCAAAGTCAAGCGTGG	60.05	20	AGGGCTCATCACAGAGGAAC	59.258	20	224	763	986	TACAGCAAAGTCAAGCGTGG	60.05	20	GTCAGGGCTCATCACAGAGG	60.829	20	227	763	989	AAGCGTGGCTCTGGATATTG	60.235	20	AGGGCTCATCACAGAGGAAC	59.258	20	212	775	986
TR15623_c0_g1	CGGCCATTAAATTGGAAGAA	59.901	20	TCTGCTGTATATAATAGCCTGGATAAA	58.837	27	278	1688	1965	CGGCCATTAAATTGGAAGAA	59.901	20	TCTGCTGTATATAATAGCCTGGATAA	57.716	26	278	1688	1965	CGGCCATTAAATTGGAAGAA	59.901	20	TGCTGTATATAATAGCCTGGATAAAA	57.665	26	276	1688	1963
TR2998_c0_g1	AATCGCTCAACCAGTTTGCT	59.882	20	GGAACTGCTGCAGACACAAA	60.032	20	168	1475	1642	ATCGCTCAACCAGTTTGCTT	59.882	20	GGAACTGCTGCAGACACAAA	60.032	20	167	1476	1642	AAATCGCTCAACCAGTTTGC	60.257	20	GGAACTGCTGCAGACACAAA	60.032	20	169	1474	1642
TR40786_c0_g3	CGCTTACAGCAAGCACAAAA	60.191	20	GGTTTAACTGCACCTTGGGA	59.971	20	266	2167	2432	CGCTTACAGCAAGCACAAAA	60.191	20	CGTTTTGAGGGGGTACAGAA	59.964	20	199	2167	2365	CGCTTACAGCAAGCACAAAA	60.191	20	CAAGATTCCCTTCCCAACAA	59.903	20	151	2167	2317
TR40786_c0_g3	GAAGGTTTTGCTTGTCACTGC	59.912	21	AGTTGCCAACAAAAGTCATTGT	58.677	22	228	2607	2834	GAAGGTTTTGCTTGTCACTGC	59.912	21	GTTGCCAACAAAAGTCATTGT	57.648	21	227	2607	2833	GAAGGTTTTGCTTGTCACTGC	59.912	21	AAAGGAAAGCTGACAAGTCTTCA	59.573	23	178	2607	2784
TR40786_c0_g3	AAGCAAGCATTCTTTGCCTTA	59.156	21	TTGGTTTTAACTGCAATCAGTCAT	59.939	24	252	3477	3728	AAGCAAGCATTCTTTGCCTTA	59.156	21	TGGTTTTAACTGCAATCAGTCAT	58.688	23	251	3477	3727	AGCAAGCATTCTTTGCCTTA	57.808	20	TTGGTTTTAACTGCAATCAGTCAT	59.939	24	251	3478	3728
TR42480_c8_g1	TCTGACATCCAAAGCTTCTCAG	59.615	22	ACAGATACATGCTTTGATTACTGC	57.568	24	187	3270	3456	TCTGACATCCAAAGCTTCTCA	58.583	21	ACAGATACATGCTTTGATTACTGC	57.568	24	187	3270	3456	GACATCCAAAGCTTCTCAGACA	59.478	22	ACAGATACATGCTTTGATTACTGC	57.568	24	184	3273	3456
TR61977_c0_g1	GCAAACACCTGGACTTGCTC	60.844	20	AGCCCAACCATCAGTTTCAC	59.973	20	171	0	170	CACCTGGACTTGCTCTCTCA	59.125	20	AGCCCAACCATCAGTTTCAC	59.973	20	166	5	170	GCAAACACCTGGACTTGCTC	60.844	20	GCTTTTAAGCCCAACCATCA	60.074	20	178	0	177
TR34111_c0_g2	GTGGGGCAGGAGTTCTAACA	60.111	20	GGGTTGATATGTCCCCTGTTT	59.933	21	230	757	986	GGGCAAAATGCTTCACACTT	60.118	20	GGGTTGATATGTCCCCTGTTT	59.933	21	175	812	986	GTTGCTCCGGTTTGCAGTAT	60.14	20	GGGTTGATATGTCCCCTGTTT	59.933	21	275	712	986
TR91413_c0_g1	CGCCTATTGAATGTCCTCAC	58.173	20	GCATTCATACAAGGCCACAC	59.005	20	206	34	239	ACGCCTATTGAATGTCCTCA	58.173	20	GCATTCATACAAGGCCACAC	59.005	20	207	33	239	CGCCTATTGAATGTCCTCAC	58.173	20	TGCATTCATACAAGGCCACA	61.081	20	207	34	240
TR215_c0_g1	TCCATCCTCTCTCTGCACCT	59.945	20	CTCGCCTTGTAAGGTAACGG	59.763	20	263	354	616	TCTCTGCACCTGCATCTCAC	60.146	20	CTCGCCTTGTAAGGTAACGG	59.763	20	254	363	616	TCCATCCTCTCTCTGCACCT	59.945	20	TCGCCTTGTAAGGTAACGGT	59.632	20	262	354	615
TR215_c0_g1	CCGTTACCTTACAAGGCGAG	59.763	20	GGCAGAAACGAAGTGGATGT	60.119	20	267	597	863	CGCAGACTGGGCTAATTCAT	60.235	20	TGATCACACCCCAAAAACCT	60.21	20	190	566	755	CGCAGACTGGGCTAATTCAT	60.235	20	GATCACACCCCAAAAACCTG	60.21	20	189	566	754
TR5250_c0_g2	TTTCAGTCACAAACAGAGGCA	59.475	21	CGCGTTCATAGATGTGTTGC	60.288	20	274	168	441	TTTCAGTCACAAACAGAGGCA	59.475	21	TTTCCACAAATGGTGTGACC	59.241	20	254	168	421	TTCAGTCACAAACAGAGGCA	57.946	20	CGCGTTCATAGATGTGTTGC	60.288	20	273	169	441
TR5250_c0_g2	GGTGTGGTCTAGGGACAGGA	59.962	20	GAGCGAAAACAAAGACGAGG	59.993	20	260	879	1138	GAGGGTGTGGTCTAGGGACA	59.962	20	GAGCGAAAACAAAGACGAGG	59.993	20	263	876	1138	GCGTAGACAGGAAGAGGGTG	59.867	20	GAGCGAAAACAAAGACGAGG	59.993	20	276	863	1138
TR5250_c0_g2	GCGAACAGAAAACAGCACAA	60.035	20	AGACGTGCGTCTCCATCTCT	60.017	20	274	1636	1909	GATTCTGGACCGATGATGCT	60.042	20	TTTGATTGACAAGCGAGACG	59.988	20	149	1776	1924	GATTCTGGACCGATGATGCT	60.042	20	AGACGTGCGTCTCCATCTCT	60.017	20	134	1776	1909
TR37101_c3_g5	GGCCAAAATCTTCAGACCAA	60.051	20	ACAACTCCGACTGATGACCC	59.969	20	280	32	311	ACAGCTCTGCTGATGAACGA	59.733	20	AGAGCAGCCTCCCTATCACA	59.973	20	230	180	409	ACAGCTCTGCTGATGAACGA	59.733	20	ACAACTCCGACTGATGACCC	59.969	20	132	180	311
TR37101_c3_g5	AGAAGCTTCACGGGTCTCCT	60.393	20	TTTGGCCAATGTTTTGGAAT	60.167	20	249	829	1077	CAGAGAAGCTTCACGGGTCT	59.598	20	TTTGGCCAATGTTTTGGAAT	60.167	20	252	826	1077	ACAGAGAAGCTTCACGGGTC	59.455	20	TTTGGCCAATGTTTTGGAAT	60.167	20	253	825	1077
TR19930_c0_g3	GGCACAAACCCGTCACTAAT	59.859	20	AGACTCATTTGTTCTCGCCC	59.288	20	241	716	956	GGCACAAACCCGTCACTAAT	59.859	20	GTTCTCGCCCCTCATCTCTT	60.735	20	231	716	946	GTAACACCAGGCACAAACCC	60.277	20	AGACTCATTTGTTCTCGCCC	59.288	20	250	707	956
TR72554_c0_g1	ATCTGCCTGACACACACGTC	59.744	20	TTGGTCTTCACGTTCAGTGC	59.88	20	225	10	234	ATCTGCCTGACACACACGTC	59.744	20	TTCACGTTCAGTGCATGGAT	60.12	20	219	10	228	ATCTGCCTGACACACACGTC	59.744	20	GGTGTTGGTCTTCACGTTCA	59.571	20	229	10	238
TR17174_c0_g1	AGTGTGTGTGTGAGAGAGCGA	59.666	21	TGACCTCCTCTGACCCAATC	60.048	20	196	45	240	TGTGTGTGTGAGAGAGCGAG	58.676	20	CACTCGGAGTCTGTGCTTGA	60.178	20	114	47	160	AGTGTGTGTGTGAGAGAGCGA	59.666	21	CACTCGGAGTCTGTGCTTGA	60.178	20	116	45	160
TR17174_c0_g1	GATTGGGTCAGAGGAGGTCA	60.048	20	GCAGGTCGGGTTTACTCTTG	59.734	20	235	221	455	TGATTGGGTCAGAGGAGGTC	60.048	20	GCAGGTCGGGTTTACTCTTG	59.734	20	236	220	455	GCGCGTGCCTCTAATCTAAC	60.01	20	CGTGGCGGCGATATATTTAC	60.323	20	245	90	334
TR58116_c2_g6	CGCTCAGAACACGCTAACAG	59.805	20	TGTTCGCATCTTCGTCTTGT	59.445	20	259	760	1018	CGCTCAGAACACGCTAACAG	59.805	20	GTGTTCGCATCTTCGTCTTG	59.445	20	260	760	1019	CGCTCAGAACACGCTAACAG	59.805	20	TGTGTTCGCATCTTCGTCTT	59.445	20	261	760	1020
TR58116_c2_g6	CAGTTCACACTGACACCGCT	59.94	20	GAGGTCCATTATGTGGAGGG	59.213	20	205	1044	1248	CGAAGATGCGAACACACACT	59.905	20	GAGGTCCATTATGTGGAGGG	59.213	20	244	1005	1248	ACACTGACACCGCTACAACG	59.819	20	GAGGTCCATTATGTGGAGGG	59.213	20	199	1050	1248
TR25456_c1_g1	CAGAGGACCCATTTCCAAGA	60.042	20	CAAAATCTCTCCATGCCGTT	60.074	20	219	1927	2145	CAGAGGACCCATTTCCAAGA	60.042	20	AAATCTCTCCATGCCGTTTG	60.074	20	217	1927	2143	ACGGGAAGTCCCTCCTTCTA	60.067	20	CATGCGAGTTGCTTTGTCAT	59.871	20	202	1823	2024
TR43171_c14_g19	AAGGGATGGATTGTGATGGA	60.135	20	TCAGACCAGAGCAATAATCTCG	59.476	22	256	1017	1272	CGTTATTGGATGCCTCTGGT	59.955	20	CAGAGCAATAATCTCGTTTGGA	59.361	22	172	1095	1266	AAGGGATGGATTGTGATGGA	60.135	20	CAGAGCAATAATCTCGTTTGGA	59.361	22	250	1017	1266
TR37128_c3_g1	AGGTGCTCAGGAGAACATGC	60.418	20	GTGGCATGGCTGGTTTTAGT	60	20	265	1079	1343	GTGCTCAGGAGAACATGCTG	59.577	20	GTGGCATGGCTGGTTTTAGT	60	20	263	1081	1343	AGGTGCTCAGGAGAACATGC	60.418	20	ATGGCTGGTTTTAGTGGGTG	59.853	20	260	1079	1338
TR37128_c3_g1	TGCAACACCTAAGCAAGACCT	59.928	21	AGCACCGGTAAACAGACACC	60.035	20	118	1693	1810	TGCAACACCTAAGCAAGACCT	59.928	21	ACCGGTAAACAGACACCAGC	60.035	20	115	1693	1807	TGCAACACCTAAGCAAGACC	58.926	20	AGCACCGGTAAACAGACACC	60.035	20	118	1693	1810
TR37128_c3_g1	GGGTGCAGGAAGACACTCAT	60.12	20	GTGGCCATCCATCCTTATTG	60.155	20	243	2057	2299	GGGTGCAGGAAGACACTCAT	60.12	20	TCCAAAACACCATCCGATTT	60.17	20	222	2057	2278	GGGTGCAGGAAGACACTCAT	60.12	20	ATTGCTCCAAAACACCATCC	59.797	20	227	2057	2283
TR65159_c0_g2	CAGTGGTCAGTCCTGGTCCT	60.153	20	CAAAGCTCACGTGGAGTGAA	60.025	20	184	1075	1258	CAGTGGTCAGTCCTGGTCCT	60.153	20	CAAATGGATCATGTTGAGCG	60.073	20	275	1075	1349	CAGTGGTCAGTCCTGGTCCT	60.153	20	GGGTTTACAGTGGCAGGTGT	59.891	20	252	1075	1326
TR78_c0_g1	TATATCAGTGTAGGGGGCCG	59.801	20	AGCTACTGGCACAGAGGGAG	59.622	20	224	609	832	TATATCAGTGTAGGGGGCCG	59.801	20	TAGACAAGCGCAGCTACTGG	59.391	20	235	609	843	TATATCAGTGTAGGGGGCCG	59.801	20	CTACTGGCACAGAGGGAGGT	59.325	20	222	609	830
TR37940_c1_g1	ATGGCAGACAATCTGGCTTT	59.7	20	ATAGAGTGGGGCAGATGACG	60.096	20	274	744	1017	CAATCTGGCTTTTGGATTGG	60.439	20	ATAGAGTGGGGCAGATGACG	60.096	20	266	752	1017	ATGGCAGACAATCTGGCTTT	59.7	20	GGGCAGATGACGAGTTCAGT	60.269	20	266	744	1009
TR59802_c0_g1	GTTCTGAAGGCGAGTCTTGG	59.989	20	GAAGGATCCGATATCTGCCA	59.998	20	252	2163	2414	GGTTCTGAAGGCGAGTCTTG	59.989	20	GAAGGATCCGATATCTGCCA	59.998	20	253	2162	2414	GGTTCTGAAGGCGAGTCTTG	59.989	20	AGATCCCAAATCCCAAAACC	59.996	20	214	2162	2375
TR49719_c7_g2	GGAAAAACAATCACCCCCTT	60.032	20	CATCAGGATCGTTCCGTTTT	59.933	20	261	531	791	TGGAGGAAAAACAATCACCC	59.767	20	CATCAGGATCGTTCCGTTTT	59.933	20	265	527	791	AGGAAAAACAATCACCCCCT	59.668	20	CATCAGGATCGTTCCGTTTT	59.933	20	262	530	791
TR21744_c0_g1	CGTGTGCCTTTATGTGTTCG	60.172	20	TGGCTGTGAAGAAAGAACCC	60.232	20	232	6794	7025	TGCGTGTGCCTTTATGTGTT	60.18	20	TGGCTGTGAAGAAAGAACCC	60.232	20	234	6792	7025	TTGTGTGCGTGTGCCTTTAT	60.18	20	TGGCTGTGAAGAAAGAACCC	60.232	20	239	6787	7025
TR59687_c1_g1	GAAGCGAGAGAAACTCAGCG	60.419	20	TTCTGTGCAAAGGGAGTGTTT	59.766	21	139	5884	6022	GAAGCGAGAGAAACTCAGCG	60.419	20	TGTGCAAAGGGAGTGTTTCTT	59.766	21	136	5884	6019	GAAGCGAGAGAAACTCAGCG	60.419	20	TCTGTGCAAAGGGAGTGTTTC	60.284	21	138	5884	6021
TR73784_c5_g2	ATGCGAATGGAAACACATGA	59.931	20	TGTTGATAACCCGGATGGTT	60.051	20	268	56	323	TCTGCCATTAAGGTAAGCGG	60.223	20	TGTTGATAACCCGGATGGTT	60.051	20	176	148	323	CCTCGGTTTCTGCCATTAAG	59.702	20	TGTTGATAACCCGGATGGTT	60.051	20	184	140	323
TR73784_c5_g2	GTTACAGCCACACCAGCTCA	59.905	20	GCACAGAAATGAAAGCGTGA	59.995	20	209	2517	2725	TGTTACAGCCACACCAGCTC	59.905	20	GCACAGAAATGAAAGCGTGA	59.995	20	210	2516	2725	GTTACAGCCACACCAGCTCA	59.905	20	AACGAACAGCAAGGAAGAGG	59.473	20	107	2517	2623
TR33085_c9_g2	CTTCGCAACATAATCGACCC	60.469	20	AATCAGCTGCAATGTGAACG	59.871	20	265	1015	1279	GCCTCATTGGTTCGATTACG	60.469	20	AATCAGCTGCAATGTGAACG	59.871	20	189	1091	1279	GCCTCATTGGTTCGATTACG	60.469	20	GCTCAGGTGATTGGCTCATT	60.226	20	224	1091	1314
TR72690_c0_g1	TTATGCCTCAAATGCTGTCAA	59.315	21	TTCAGCCCCCATTGTAAAAA	60.294	20	239	926	1164	TGAACCTGAAAGATGCAAACA	59.307	21	TTCAGCCCCCATTGTAAAAA	60.294	20	201	964	1164	TTATGCCTCAAATGCTGTCAA	59.315	21	TTTCTTAAGTTCAGCCCCCA	59.679	20	248	926	1173
TR53559_c1_g3	GGAAGATGAAGACGGGATGA	60.011	20	CGGTTGTTGACGTGTGATTC	60.008	20	155	624	778	GCCAATAGAAAGGGGGAGAG	60.032	20	CGGTTGTTGACGTGTGATTC	60.008	20	191	588	778	AAGGAAGGAGGGCCAATAGA	60.032	20	CGGTTGTTGACGTGTGATTC	60.008	20	202	577	778
TR6772_c1_g1	TCATGTCTGCAACTGATTAAGGA	59.761	23	TTAAGCATGCCGTGGTCATA	60.096	20	266	2084	2349	TCATGTCTGCAACTGATTAAGGA	59.761	23	CATGCCGTGGTCATATTTCA	60.343	20	261	2084	2344	TCATGTCTGCAACTGATTAAGGA	59.761	23	AGCATGCCGTGGTCATATTT	60.361	20	263	2084	2346
TR59806_c1_g3	GTGCTGAAGGCAGTCACGTA	60.056	20	CGCGATAGAGAGATGGGAAG	59.933	20	192	2795	2986	TGACAGTGCTGAAGGCAGTC	60.187	20	CGCGATAGAGAGATGGGAAG	59.933	20	197	2790	2986	GTGCTGAAGGCAGTCACGTA	60.056	20	GGACTGCTGGTAGAGGTTGG	59.721	20	278	2795	3072
TR40462_c0_g1	CTGCTGCGTGAGAGAAACAC	59.776	20	CATGTTCTGCGACGTGAAGT	59.905	20	231	2953	3183	GGAAAATCGCTGTAAGCCAC	59.713	20	AGGGTGATGTTCTCACTGGG	59.962	20	198	2906	3103	CCAAGCTGATGCATGGTAAA	59.688	20	AGGGTGATGTTCTCACTGGG	59.962	20	229	2875	3103
TR40462_c0_g1	ATGAAGGAAAGTTGAGGGGG	60.298	20	TTGCGTCACTGACCTTTGTT	59.339	20	255	4229	4483	ATGAAGGAAAGTTGAGGGGG	60.298	20	TGGCAAAGAGATTCACCAAA	59.247	20	279	4229	4507	ATGAAGGAAAGTTGAGGGGG	60.298	20	ACCAGTTGCGTCACTGACCT	60.779	20	260	4229	4488
TR6013_c0_g1	AAAATGAATCAAGCGTGGCT	59.713	20	GTTCAGGCACAAAGCACTCA	60.032	20	237	438	674	AAAATGAATCAAGCGTGGCT	59.713	20	TGTTCAGGCACAAAGCACTC	60.032	20	238	438	675	CAGTGGCTCGTCACAAACAT	59.751	20	TCCCGAACTCTCCAAAACAC	60.088	20	189	359	547
TR35808_c0_g1	GAAAAGCGACGAGGAGTTTG	59.993	20	ACAGCCTCTGCCTGTGTTCT	60.057	20	260	311	570	ATCATGACCACCACCTCCAT	60.056	20	ACAGCCTCTGCCTGTGTTCT	60.057	20	170	401	570	ATCATGACCACCACCTCCAT	60.056	20	CTGGTGTGTTGCTGCATCTT	59.905	20	230	401	630
TR64678_c0_g2	CAAGCCAAGTCTGCACAAAA	60.027	20	TGTCCACACCCTGAGCACTA	60.309	20	169	945	1113	CAAGCCAAGTCTGCACAAAA	60.027	20	AATGCATCTGTCCACACCCT	60.395	20	177	945	1121	GTTTGTACTCGCTGGCATCA	59.871	20	TGTCCACACCCTGAGCACTA	60.309	20	126	988	1113
TR56091_c0_g1	CTACAAAGAGCAAGAGGCCG	60.147	20	CTGCTAACTCTGTCCCCTCG	60.005	20	121	188	308	CTACAAAGAGCAAGAGGCCG	60.147	20	CCGACAAGCTCAAGAGGAAC	59.989	20	226	188	413	CTACAAAGAGCAAGAGGCCG	60.147	20	CAGCTGCTAACTCTGTCCCC	60.012	20	124	188	311
TR56091_c0_g1	TGTGCTCCTGTTCCATTCAG	59.831	20	AAACTTACATCTCAAGGACCCAA	59.056	23	159	4367	4525	TTGCACTTCCATGAATAGTTTG	57.837	22	CTCTTTAACAGCGCAGAGGG	60.147	20	261	4417	4677	TTGCACTTCCATGAATAGTTTG	57.837	22	CCTCTTTAACAGCGCAGAGG	60.147	20	262	4417	4678
TR40541_c0_g1	TCAATTTAATGCATCCTTGCTT	58.764	22	TATTCATGACCAATGCCAGC	59.504	20	136	8	143	GATCAATTTAATGCATCCTTGC	58.586	22	TATTCATGACCAATGCCAGC	59.504	20	138	6	143	GATCAATTTAATGCATCCTTGCT	59.5	23	TATTCATGACCAATGCCAGC	59.504	20	138	6	143
TR52449_c0_g2	TCCCCGTGTGGTTTGTTATT	60.088	20	TGCGTTGAGGACATCAATCT	59.245	20	188	823	1010	TTCCCCGTGTGGTTTGTTAT	60.088	20	TGCGTTGAGGACATCAATCT	59.245	20	189	822	1010	TTACTTTCCCCGTGTGGTTT	59.331	20	TGCGTTGAGGACATCAATCT	59.245	20	194	817	1010
TR16615_c3_g1	ACAAAAACACCCAAAGCCAA	60.378	20	GGCACTTTTCCTCAAACAGC	59.859	20	152	36	187	CCCAAAGCCAAAGACAAAAC	59.587	20	GGCACTTTTCCTCAAACAGC	59.859	20	143	45	187	ACCCAAAGCCAAAGACAAAA	59.587	20	GGCACTTTTCCTCAAACAGC	59.859	20	144	44	187
TR16615_c3_g1	CAGGGGTTTTCAAACTGTGG	60.38	20	CTGCAACCTTTGCAATTTGA	59.849	20	176	794	969	GGTTTTCAAACTGTGGGTCG	60.388	20	CTGCAACCTTTGCAATTTGA	59.849	20	172	798	969	CAGGGGTTTTCAAACTGTGG	60.38	20	ATGAAGATGCCCTGAGATGC	60.189	20	267	794	1060
TR33774_c0_g1	CAGGACATCGACCGGTACTT	59.989	20	CGCACGGAGATCAGACATTA	59.823	20	192	1545	1736	CAGGAATCAGAGCGTGTTCA	59.984	20	CGCACGGAGATCAGACATTA	59.823	20	220	1517	1736	TCAGAGCGTGTTCAGTGTCC	60.03	20	CGCACGGAGATCAGACATTA	59.823	20	214	1523	1736
[truncated: 8,051 more rows]
